# Supplementary material for: Quantification of Pancreatic Cancer Proteome and Phosphorylome: Indicates Molecular Events Likely Contributing to Cancer and Activity of Drug Targets
Source: PLoS One. 2014 Mar 26;9(3):e90948. doi: 10.1371/journal.pone.0090948 (PMC3966770; doi:10.1371/journal.pone.0090948)
Supplement: File S4 — In this excel file we display all measurable phosphopeptides (5409) in all cases (12) from all arms of the workflow (non-enrich, IMAC, TiO2). We display the Uniprot accession number, full protein name, phosphorylated residue number on full length protein, identified peptide sequence, confidence score of phosphorylated residue (pRS probability), t-test p-values for each arm of the workflow, and log2 T/NT ratios for each phosphopeptide on average across all cases, and in each individual case. We also display biological/functional relevant information if known to each phosphosite (from PhosphoPhositePlus), and to each protein (from GO and DrugBank databases). (XLSX) [file pone.0090948.s008.xlsx]

## Sheet: Tabelle1
Supplemental File 4: Here we present all measurable phosphopeptides (5409) in all cases (12) from all arms of the workflow (non-enrich, IMAC, TiO2). We display the Uniprot accession number, full protein name, phosphorylated residue number on full length protein, identified peptide sequence, confidence score of phosphorylated residue (pRS probability), t-test p-values for each arm of the workflow,…
					Phosphopeptides Log2 T/NT ratios																Phosphopeptide Log2 T/NT ratios
					MEDIAN (TiO2 + IMAC + Non-enrich)													Non-enrich	TiO2	IMAC	Non-enrich (all)	TiO2 (all)	IMAC (all)	Non-enrich (patient 1)	TiO2 (patient 1)	IMAC (patient 1)	Non-enrich (patient 4)	TiO2 (patient 4)	IMAC (patient 4)	Non-enrich (patient 5)	TiO2 (patient 5)	IMAC (patient 5)	Non-enrich (patient 6)	TiO2 (patient 6)	IMAC (patient 6)	Non-enrich (patient 7)	TiO2 (patient 7)	IMAC (patient 7)	Non-enrich (patient 8)	TiO2 (patient 8)	IMAC (patient 8)	Non-enrich (patient 9)	TiO2 (patient 9)	IMAC (patient 9)	Non-enrich (patient 7)	TiO2 (patient 10)	IMAC (patient 10)	Non-enrich (patient 11)	TiO2 (patient 11)
					1T / 1NT	4T / 4NT	5T / 5NT	6T / 6NT	7T / 7NT	8T / 8NT	9T / 9NT	10T / 10NT	11T / 11NT	12T / 12NT	13T / 13NT	14T / 14NT	T / NT (all)	Phospho- peptide	Phospho- peptide	Phospho- peptide	T/NT	T/NT	T/NT	1T/1NT	1T/1NT	1T/1NT	4T/4NT	4T/4NT	4T/4NT	5T/5NT	5T/5NT	5T/5NT	6T/6NT	6T/6NT	6T/6NT	7T/7NT	7T/7NT	7T/7NT	8T/8NT	8T/8NT	8T/8NT	9T/9NT	9T/9NT	9T/9NT	10T/10NT	10T/10NT	10T/10NT	11T/11NT	11T/11NT
Uniprot-ID	Protein	Global	Peptide sequence	pRS probability %	log2 ratio	log2 ratio	log2 ratio	log2 ratio	log2 ratio	log2 ratio	log2 ratio	log2 ratio	log2 ratio	log2 ratio	log2 ratio	log2 ratio	log2 ratio	t.test p-values	t.test p-values	t.test p-values	log2 ratio	log2 ratio	log2 ratio	log2 ratio	log2 ratio	log2 ratio	log2 ratio	log2 ratio	log2 ratio	log2 ratio	log2 ratio	log2 ratio	log2 ratio	log2 ratio	log2 ratio	log2 ratio	log2 ratio	log2 ratio	log2 ratio	log2 ratio	log2 ratio	log2 ratio	log2 ratio	log2 ratio	log2 ratio	log2 ratio	log2 ratio	log2 ratio	log2 ratio
O14874	[3-methyl-2-oxobutanoate dehydrogenase [lipoamide]] kinase, mitochondrial	S31	.sTSATDTHHVEmAR	S1: 100.0	NA	NA	NA	NA	-0.71682	2.75665	0.0493878	2.26578	-1.89973	0.642701	1.98541	0.139722	0.391212	NA	0.285107	NA	NA	0.391212	NA	NA	NA	NA	NA	NA	NA	NA	NA	NA	NA	NA	NA	NA	-0.71682	NA	NA	2.75665	NA	NA	0.0493878	NA	NA	2.26578	NA	NA	-1.89973
O14874	[3-methyl-2-oxobutanoate dehydrogenase [lipoamide]] kinase, mitochondrial	S31	.sTSATDTHHVEMAR	S1: 99.5	NA	NA	NA	NA	NA	NA	NA	NA	-2.20342	0.188928	1.88522	0.028857	0.108892	NA	0.978005	NA	NA	0.108892	NA	NA	NA	NA	NA	NA	NA	NA	NA	NA	NA	NA	NA	NA	NA	NA	NA	NA	NA	NA	NA	NA	NA	NA	NA	NA	-2.20342
P31946	14-3-3 protein beta/alpha	S47	.nLLsVAYk	S4: 100.0	NA	NA	NA	NA	0.051884	-0.751465	0.693512	-0.366527	NA	NA	NA	NA	-0.157322	NA	NA	0.782958	NA	NA	-0.157322	NA	NA	NA	NA	NA	NA	NA	NA	NA	NA	NA	NA	NA	NA	0.051884	NA	NA	-0.751465	NA	NA	0.693512	NA	NA	-0.366527	NA	NA
P62258	14-3-3 protein epsilon	S46	.nLLsVAYk	S4: 100.0	NA	NA	NA	NA	0.051884	-0.751465	0.693512	-0.366527	NA	NA	NA	NA	-0.157322	NA	NA	0.782958	NA	NA	-0.157322	NA	NA	NA	NA	NA	NA	NA	NA	NA	NA	NA	NA	NA	NA	0.051884	NA	NA	-0.751465	NA	NA	0.693512	NA	NA	-0.366527	NA	NA
Q04917	14-3-3 protein eta	S46	.nLLsVAYk	S4: 100.0	NA	NA	NA	NA	0.051884	-0.751465	0.693512	-0.366527	NA	NA	NA	NA	-0.157322	NA	NA	0.782958	NA	NA	-0.157322	NA	NA	NA	NA	NA	NA	NA	NA	NA	NA	NA	NA	NA	NA	0.051884	NA	NA	-0.751465	NA	NA	0.693512	NA	NA	-0.366527	NA	NA
P61981	14-3-3 protein gamma	S46	.nLLsVAYk	S4: 100.0	NA	NA	NA	NA	0.051884	-0.751465	0.693512	-0.366527	NA	NA	NA	NA	-0.157322	NA	NA	0.782958	NA	NA	-0.157322	NA	NA	NA	NA	NA	NA	NA	NA	NA	NA	NA	NA	NA	NA	0.051884	NA	NA	-0.751465	NA	NA	0.693512	NA	NA	-0.366527	NA	NA
P31947	14-3-3 protein sigma	S45	.nLLsVAYk	S4: 100.0	NA	NA	NA	NA	0.051884	-0.751465	0.693512	-0.366527	NA	NA	NA	NA	-0.157322	NA	NA	0.782958	NA	NA	-0.157322	NA	NA	NA	NA	NA	NA	NA	NA	NA	NA	NA	NA	NA	NA	0.051884	NA	NA	-0.751465	NA	NA	0.693512	NA	NA	-0.366527	NA	NA
P27348	14-3-3 protein theta	S45	.nLLsVAYk	S4: 100.0	NA	NA	NA	NA	0.051884	-0.751465	0.693512	-0.366527	NA	NA	NA	NA	-0.157322	NA	NA	0.782958	NA	NA	-0.157322	NA	NA	NA	NA	NA	NA	NA	NA	NA	NA	NA	NA	NA	NA	0.051884	NA	NA	-0.751465	NA	NA	0.693512	NA	NA	-0.366527	NA	NA
P63104	14-3-3 protein zeta/delta	S45	.nLLsVAYk	S4: 100.0	NA	NA	NA	NA	0.051884	-0.751465	0.693512	-0.366527	NA	NA	NA	NA	-0.157322	NA	NA	0.782958	NA	NA	-0.157322	NA	NA	NA	NA	NA	NA	NA	NA	NA	NA	NA	NA	NA	NA	0.051884	NA	NA	-0.751465	NA	NA	0.693512	NA	NA	-0.366527	NA	NA
E7EVZ2	14-3-3 protein zeta/delta (Fragment)	S45	.nLLsVAYk	S4: 100.0	NA	NA	NA	NA	0.051884	-0.751465	0.693512	-0.366527	NA	NA	NA	NA	-0.157322	NA	NA	0.782958	NA	NA	-0.157322	NA	NA	NA	NA	NA	NA	NA	NA	NA	NA	NA	NA	NA	NA	0.051884	NA	NA	-0.751465	NA	NA	0.693512	NA	NA	-0.366527	NA	NA
Q9C0C2	182 kDa tankyrase-1-binding protein	S1073	.qQAGAQGPGsADLEDGEMGkR	S10: 100.0	NA	NA	NA	NA	0.264058	1.13971	1.57653	-2.88325	NA	NA	NA	NA	0.701883	NA	0.982289	NA	NA	0.701883	NA	NA	NA	NA	NA	NA	NA	NA	NA	NA	NA	NA	NA	NA	0.264058	NA	NA	1.13971	NA	NA	1.57653	NA	NA	-2.88325	NA	NA	NA
Q9C0C2	182 kDa tankyrase-1-binding protein	S1138	.vSGAGFsPSSk	S7: 100.0	-0.240201	-0.758888	0.249138	-0.655645	-0.774114	-1.83145	0.852294	-1.74641	-1.65216	-0.0908275	-0.653414	-1.07057	-0.716706	NA	0.229987	0.015598	NA	-1.35564	-0.664146	NA	NA	-0.240201	NA	NA	-0.758888	NA	NA	0.249138	NA	NA	-0.655645	NA	-0.774114	-0.901013	NA	-1.96686	-1.74954	NA	0.796122	0.993822	NA	-2.07285	-1.28975	NA	NA
Q9C0C2	182 kDa tankyrase-1-binding protein	S1297	.nmAPGAVcsPGESk	S9: 100.0	NA	NA	NA	NA	-1.2184	-2.66702	-0.446061	-1.91347	NA	NA	NA	NA	-1.56593	NA	NA	0.0461986	NA	NA	-1.56593	NA	NA	NA	NA	NA	NA	NA	NA	NA	NA	NA	NA	NA	NA	-1.2184	NA	NA	-2.66702	NA	NA	-0.446061	NA	NA	-1.91347	NA	NA
Q9C0C2	182 kDa tankyrase-1-binding protein	S1383;S1385	.hNGsLsPGLEAR	S4: 100.0; S6: 100.0	NA	NA	NA	NA	-0.549114	1.23601	1.86457	-0.258821	NA	NA	NA	NA	0.488593	NA	NA	0.39703	NA	NA	0.488593	NA	NA	NA	NA	NA	NA	NA	NA	NA	NA	NA	NA	NA	NA	-0.549114	NA	NA	1.23601	NA	NA	1.86457	NA	NA	-0.258821	NA	NA
Q9C0C2	182 kDa tankyrase-1-binding protein	S1383;S1385	.hNGsLsPGLEARDPLEAR	S4: 100.0; S6: 100.0	0.2688	-0.486423	1.13532	0.832765	-0.404905	1.39312	2.09345	0.520228	-0.732771	0.106075	0.577412	-0.244363	0.449908	NA	NA	0.111959	NA	NA	0.449908	NA	NA	0.2688	NA	NA	-0.486423	NA	NA	1.13532	NA	NA	0.832765	NA	NA	-0.404905	NA	NA	1.39312	NA	NA	2.09345	NA	NA	0.520228	NA	NA
Q9C0C2	182 kDa tankyrase-1-binding protein	S1545	.rPsQGPPAR	S3: 100.0	NA	NA	NA	NA	0.71772	0.0875509	-0.512292	-0.436514	NA	NA	NA	NA	-0.174481	NA	0.907577	NA	NA	-0.174481	NA	NA	NA	NA	NA	NA	NA	NA	NA	NA	NA	NA	NA	NA	0.71772	NA	NA	0.0875509	NA	NA	-0.512292	NA	NA	-0.436514	NA	NA	NA
Q9C0C2	182 kDa tankyrase-1-binding protein	S1620	.aSRVPsSDEEVVEEPQSR	S6: 100.0	1.33266	-0.6629	-0.373102	-0.310188	0.548807	0.697652	0.922108	-0.904785	0.226005	0.653904	-0.988643	-0.70546	0.387406	NA	0.500971	0.298974	NA	0.623229	0.0105973	NA	NA	1.33266	NA	NA	-0.6629	NA	NA	-0.373102	NA	NA	-0.310188	NA	0.548807	0.925193	NA	0.697652	2.25108	NA	0.922108	1.44691	NA	-0.904785	0.0167488	NA	NA
Q9C0C2	182 kDa tankyrase-1-binding protein	S1620	.aSRVPsSDEEVVEEPQSRR	S6: 99.6	NA	NA	NA	NA	0.0367608	1.96811	1.12112	1.29598	NA	NA	NA	NA	1.20855	NA	0.0700529	NA	NA	1.20855	NA	NA	NA	NA	NA	NA	NA	NA	NA	NA	NA	NA	NA	NA	0.0367608	NA	NA	1.96811	NA	NA	1.12112	NA	NA	1.29598	NA	NA	NA
Q9C0C2	182 kDa tankyrase-1-binding protein	S1620;S1621	.aSRVPssDEEVVEEPQSR	S6: 100.0; S7: 100.0	1.66461	0.368859	0.147232	0.720801	-0.217028	-0.392592	-0.313019	-0.777037	1.02227	0.04928	0.513767	-0.445843	0.0417965	NA	0.145212	0.377788	NA	0.136446	-0.00148575	NA	-0.0522289	1.66887	NA	0.244439	0.410488	NA	-0.668725	0.315768	NA	0.268754	1.00943	NA	0.000863977	-0.262847	NA	1.39601	-0.621799	NA	0.649816	-0.375481	NA	0.691155	-0.916562	NA	0.734332
Q9C0C2	182 kDa tankyrase-1-binding protein	S1620;S1621	.aSRVPssDEEVVEEPQSRR	S6: 100.0; S7: 100.0	NA	NA	NA	NA	NA	NA	NA	NA	0.928319	0.0174999	0.424211	0.626145	0.498629	NA	NA	0.0795228	NA	NA	0.498629	NA	NA	NA	NA	NA	NA	NA	NA	NA	NA	NA	NA	NA	NA	NA	NA	NA	NA	NA	NA	NA	NA	NA	NA	NA	NA
Q9C0C2	182 kDa tankyrase-1-binding protein	S1620;S1621	.vPssDEEVVEEPQSR	S3: 100.0; S4: 100.0	1.33641	-0.0920645	-0.840345	1.37586	0.0296046	0.255926	-0.225688	-0.170516	-1.6483	0.725771	2.38369	-0.666611	0.249296	NA	0.353931	0.430337	NA	0.383898	0.142765	NA	1.09898	1.33641	NA	-0.14844	0.472411	NA	-0.307016	-0.840345	NA	0.950495	1.51027	NA	NA	0.0296046	NA	NA	0.255926	NA	NA	-0.225688	NA	NA	-0.170516	NA	NA
Q9C0C2	182 kDa tankyrase-1-binding protein	S1620;S1621	.vPssDEEVVEEPQSRR	S3: 100.0; S4: 100.0	NA	NA	NA	NA	0.124389	-0.776162	0.52319	0.665719	NA	NA	NA	NA	0.323789	NA	NA	0.706713	NA	NA	0.323789	NA	NA	NA	NA	NA	NA	NA	NA	NA	NA	NA	NA	NA	NA	0.124389	NA	NA	-0.776162	NA	NA	0.52319	NA	NA	0.665719	NA	NA
Q9C0C2	182 kDa tankyrase-1-binding protein	S1621	.aSRVPSsDEEVVEEPQSR	S7: 100.0	1.18762	-0.43225	-0.558333	-0.616465	0.557889	-0.491677	-0.542845	-0.0375091	1.31058	0.267038	-0.348025	-0.431648	-0.0116481	NA	0.140848	0.540361	NA	0.134113	-0.43225	NA	2.37645	0.932663	NA	-0.16825	-0.667803	NA	0.014213	-0.650912	NA	0.54187	-0.822094	NA	NA	0.557889	NA	NA	-0.491677	NA	NA	-0.542845	NA	NA	-0.0375091	NA	1.43507
Q9C0C2	182 kDa tankyrase-1-binding protein	S1621	.vPSsDEEVVEEPQSR	S4: 99.7	NA	NA	NA	NA	-0.428939	0.537822	0.295306	0.318684	NA	NA	NA	NA	0.306995	NA	0.453594	NA	NA	0.306995	NA	NA	NA	NA	NA	NA	NA	NA	NA	NA	NA	NA	NA	NA	-0.428939	NA	NA	0.537822	NA	NA	0.295306	NA	NA	0.318684	NA	NA	NA
Q9C0C2	182 kDa tankyrase-1-binding protein	S429	.fsEGVLQSPSQDQEk	S2: 100.0	NA	NA	NA	NA	-1.13233	-1.12876	-0.517086	-2.58902	0.378926	0.0713339	-0.691335	-0.860426	-0.775881	NA	NA	0.0385126	NA	NA	-0.775881	NA	NA	NA	NA	NA	NA	NA	NA	NA	NA	NA	NA	NA	NA	-1.13233	NA	NA	-1.12876	NA	NA	-0.517086	NA	NA	-2.58902	NA	NA
Q9C0C2	182 kDa tankyrase-1-binding protein	S429	.rFsEGVLQSPSQDQEk	S3: 100.0	-1.04616	1.10086	-0.84918	0.0585116	0.0488748	-0.86521	-1.23513	-1.16118	NA	NA	NA	NA	-0.864426	NA	0.0535879	0.176918	NA	-0.907642	-0.794664	NA	-1.01536	-1.09652	NA	0.842596	1.10086	NA	-1.12967	-0.665857	NA	0.0585116	0.144077	NA	-0.178012	0.0488748	NA	-1.46155	-0.6333	NA	-1.0926	-1.30516	NA	-1.7256	-1.01965	NA	NA
Q9C0C2	182 kDa tankyrase-1-binding protein	S601	.YESQEPLAGQEsPLPLATR	S12: 100.0	NA	NA	NA	NA	-0.407978	-1.33382	-1.05798	-3.51347	NA	NA	NA	NA	-1.1959	NA	0.100941	NA	NA	-1.1959	NA	NA	NA	NA	NA	NA	NA	NA	NA	NA	NA	NA	NA	NA	-0.407978	NA	NA	-1.33382	NA	NA	-1.05798	NA	NA	-3.51347	NA	NA	NA
Q9C0C2	182 kDa tankyrase-1-binding protein	S672	.asPEPPGPESSSR	S2: 100.0	NA	NA	NA	NA	-0.577083	0.15948	-0.0359823	-0.496839	1.03234	-0.318059	0.69564	-0.0974703	-0.0854795	NA	0.888706	0.371543	NA	-0.121278	0.291077	NA	NA	NA	NA	NA	NA	NA	NA	NA	NA	NA	NA	NA	-0.577083	NA	NA	0.15948	NA	NA	-0.0359823	NA	NA	-0.496839	NA	NA	1.15942
Q9C0C2	182 kDa tankyrase-1-binding protein	S672	.TEAQDLcRAsPEPPGPESSSR	S10: 100.0	0.106605	0.750773	0.0208734	1.37027	0.45754	0.432195	0.36064	0.697992	-0.173836	0.16078	0.767532	0.150094	0.426086	0.0807079	0.0255562	0.056627	0.809794	0.426086	0.327496	1.31908	-0.0770892	0.585786	0.186434	0.688051	0.750773	0.339251	0.0626161	0.0208734	1.28034	1.18044	1.37027	NA	0.45754	NA	NA	0.432195	NA	NA	0.36064	NA	NA	0.697992	NA	NA	-0.388352
Q9C0C2	182 kDa tankyrase-1-binding protein	S872	.dAELQDQEFGkRDsLGTYSSR	S14: 100.0	NA	NA	NA	NA	0.30827	1.54339	0.459629	0.99331	-0.630953	0.174091	1.95432	0.451243	0.451243	NA	NA	0.0572837	NA	NA	0.451243	NA	NA	NA	NA	NA	NA	NA	NA	NA	NA	NA	NA	NA	NA	0.30827	NA	NA	1.54339	NA	NA	0.459629	NA	NA	0.99331	NA	NA
Q9C0C2	182 kDa tankyrase-1-binding protein	S936	.dVsLGTYGSR	S3: 100.0	-0.53559	-0.343009	-0.04626	-0.675146	-0.764519	-0.525583	-0.374768	-0.516451	-0.544068	0.0498103	0.464226	-0.749043	-0.445585	NA	0.0245688	0.00615296	NA	-0.445585	-0.433257	NA	NA	-0.53559	NA	NA	-0.343009	NA	NA	-0.04626	NA	NA	-0.675146	NA	-0.494998	-0.764519	NA	-2.90112	-0.525583	NA	-0.466065	-0.374768	NA	-2.2652	-0.516451	NA	-0.430094
Q9Y2I7	1-phosphatidylinositol-3-phosphate 5-kinase	S307	.SAsITNLSLDR	S3: 100.0	0.852117	0.395132	-0.29334	-0.32219	-0.524842	-0.846248	-0.399191	-1.39464	-0.378035	-0.330746	0.0699962	-0.0638977	-0.322464	NA	0.117881	0.177122	NA	-0.36243	-0.32219	NA	0.852117	0.83442	NA	0.395132	0.413853	NA	-0.346825	-0.286007	NA	-0.267618	-0.363947	NA	-0.524842	0.000932854	NA	-0.846248	-1.11943	NA	-0.486054	-0.322738	NA	-1.39464	-1.40822	NA	0.0782818
Q9Y2I7	1-phosphatidylinositol-3-phosphate 5-kinase	S307;S312	.SAsITNLsLDR	S3: 100.0; S8: 100.0	0.728781	0.761348	0.0663661	0.620759	NA	NA	NA	NA	NA	NA	NA	NA	0.67477	NA	0.249355	0.0438179	NA	0.882237	0.67477	NA	1.6489	0.728781	NA	0.115574	0.761348	NA	-0.419237	0.0663661	NA	1.88147	0.620759	NA	NA	NA	NA	NA	NA	NA	NA	NA	NA	NA	NA	NA	NA
Q00722	1-phosphatidylinositol-4,5-bisphosphate phosphodiesterase beta-2	S958	.sLPREESAGAAPGEGPEGVDGR	S1: 100.0	NA	NA	NA	NA	0.117946	-0.449607	-0.0697769	-0.743495	NA	NA	NA	NA	-0.152366	NA	0.181196	0.53031	NA	-0.252915	-0.0581682	NA	NA	NA	NA	NA	NA	NA	NA	NA	NA	NA	NA	NA	0.117946	0.28917	NA	-0.618437	-0.248084	NA	-0.152366	0.258068	NA	-0.753836	0.0509661	NA	NA
P19174	1-phosphatidylinositol-4,5-bisphosphate phosphodiesterase gamma-1	S1248	.aREGsFESR	S5: 100.0	NA	NA	NA	NA	NA	NA	NA	NA	0.415365	-0.279308	0.778391	0.76633	0.706117	NA	NA	0.188641	NA	NA	0.706117	NA	NA	NA	NA	NA	NA	NA	NA	NA	NA	NA	NA	NA	NA	NA	NA	NA	NA	NA	NA	NA	NA	NA	NA	NA	NA
O00231	26S proteasome non-ATPase regulatory subunit 11	S14	.aQsLLSTDR	S3: 100.0	NA	NA	NA	NA	-0.340504	-0.996536	-0.348656	-1.97451	NA	NA	NA	NA	-0.672596	NA	NA	0.0979812	NA	NA	-0.672596	NA	NA	NA	NA	NA	NA	NA	NA	NA	NA	NA	NA	NA	NA	-0.340504	NA	NA	-0.996536	NA	NA	-0.348656	NA	NA	-1.97451	NA	NA
P55036	26S proteasome non-ATPase regulatory subunit 4	S266	.mTIsQQEFGR	S4: 100.0	0.0244676	0.706137	0.0987468	0.598809	-0.145605	1.1394	-0.0526716	-0.781103	-2.72106	-0.0151313	1.03166	-0.629489	-0.0770845	NA	0.0934015	0.919313	NA	-0.284099	-0.0276441	NA	NA	0.0244676	NA	NA	0.706137	NA	NA	0.0987468	NA	NA	0.598809	NA	-0.299922	-0.145605	NA	-0.181188	1.30178	NA	-0.268275	0.14197	NA	-0.936531	-0.768039	NA	NA
Q13442	28 kDa heat- and acid-stable phosphoprotein	S176	.mQsLSLNk	S3: 100.0	NA	NA	NA	NA	NA	NA	NA	NA	1.09095	0.151994	0.0789462	-0.0277043	0.11547	NA	NA	0.299332	NA	NA	0.11547	NA	NA	NA	NA	NA	NA	NA	NA	NA	NA	NA	NA	NA	NA	NA	NA	NA	NA	NA	NA	NA	NA	NA	NA	NA	NA
Q9Y2R5	28S ribosomal protein S17, mitochondrial	S128	.nLEELNISsAQ	S9: 99.7	-0.275494	-0.714679	-1.12168	0.560936	0.622839	-1.02392	-1.80325	-0.36611	1.48072	0.614996	0.636236	-2.38121	-0.405486	NA	0.189905	0.590145	NA	-0.405486	-0.192943	NA	-0.275494	-0.54053	NA	0.668039	-0.714679	NA	-0.731014	-1.91184	NA	-0.444863	0.646664	NA	0.622839	NA	NA	-1.02392	NA	NA	-1.80325	NA	NA	-0.36611	NA	NA	NA
Q9P035	3-hydroxyacyl-CoA dehydratase 3	S114	.wLDEsDAEmELR	S5: 100.0	NA	NA	NA	NA	NA	NA	NA	NA	-2.00494	-0.0216121	1.17672	0.409647	0.194017	NA	NA	0.881465	NA	NA	0.194017	NA	NA	NA	NA	NA	NA	NA	NA	NA	NA	NA	NA	NA	NA	NA	NA	NA	NA	NA	NA	NA	NA	NA	NA	NA	NA
P31937	3-hydroxyisobutyrate dehydrogenase, mitochondrial	S12	.lLGAAsGLR	S6: 100.0	NA	NA	NA	NA	0.263204	0.0945908	-0.430651	-1.91931	-0.50815	-0.0586826	0.731388	0.246548	0.0179541	0.507825	NA	NA	0.0179541	NA	NA	NA	NA	NA	NA	NA	NA	NA	NA	NA	NA	NA	NA	0.263204	NA	NA	0.0945908	NA	NA	-0.430651	NA	NA	-1.91931	NA	NA	-0.50815	NA
P25325	3-mercaptopyruvate sulfurtransferase	S12	.aLVsAQWVAEALR	S4: 100.0	0.16963	0.0319914	0.359226	0.427438	NA	NA	NA	NA	NA	NA	NA	NA	0.264428	0.0711662	NA	NA	0.264428	NA	NA	0.16963	NA	NA	0.0319914	NA	NA	0.359226	NA	NA	0.427438	NA	NA	NA	NA	NA	NA	NA	NA	NA	NA	NA	NA	NA	NA	NA	NA
P62263	40S ribosomal protein S14	S139	.iGRIEDVTPIPSDsTR	S14: 100.0	-0.952654	-0.308309	-1.95111	-1.31956	NA	NA	NA	NA	0.614215	0.346671	-0.792247	-1.15392	-0.87245	NA	NA	0.058119	NA	NA	-0.87245	NA	NA	-0.952654	NA	NA	-0.308309	NA	NA	-1.95111	NA	NA	-1.31956	NA	NA	NA	NA	NA	NA	NA	NA	NA	NA	NA	NA	NA	NA
P15880	40S ribosomal protein S2	S281	.THTRVsVQR	S6: 100.0	NA	NA	NA	NA	NA	NA	NA	NA	-2.84157	0.26575	1.94709	-2.78752	-1.26089	NA	0.522454	NA	NA	-1.26089	NA	NA	NA	NA	NA	NA	NA	NA	NA	NA	NA	NA	NA	NA	NA	NA	NA	NA	NA	NA	NA	NA	NA	NA	NA	NA	-2.84157
P42677	40S ribosomal protein S27	S78	.lTEGcsFR	S6: 100.0	-0.542572	0.642721	-1.31467	0.206853	-1.44188	-1.62614	-1.89548	-2.62255	-1.85741	-0.0730398	-0.981588	-1.08264	-1.08264	NA	0.00135253	0.00346033	NA	-1.04101	-1.18043	NA	NA	-0.542572	NA	NA	0.642721	NA	NA	-1.31467	NA	NA	0.206853	NA	-1.4083	-1.64258	NA	-0.544393	-1.92234	NA	-1.90306	-1.74201	NA	-0.770611	-2.77099	NA	-1.40354
P42677	40S ribosomal protein S27	S78	.lTEGcsFRR	S6: 100.0	NA	NA	NA	NA	-0.560768	-0.200104	-0.0320069	-0.185831	-1.07068	-0.00581873	0.120481	0.691554	-0.0189128	NA	NA	0.419186	NA	NA	-0.0189128	NA	NA	NA	NA	NA	NA	NA	NA	NA	NA	NA	NA	NA	NA	-0.560768	NA	NA	-0.200104	NA	NA	-0.0320069	NA	NA	-0.185831	NA	NA
P23396	40S ribosomal protein S3	T221	.dEILPTtPISEQk	T7: 100.0	-2.43245	0.161701	-2.21462	-1.0047	-0.562341	-1.94313	-2.16877	-3.00665	-4.46305	0.75201	2.18359	-5.20571	-1.58313	0.109886	0.00391473	0.0314934	-0.730352	-2.05595	-1.75278	-1.58313	-2.43245	-2.85363	-0.323988	0.262131	0.161701	-1.13672	-2.30914	-2.21462	-0.0908522	-1.0047	-1.08535	NA	-0.562341	0.286203	NA	-1.94313	-1.41275	NA	-2.16877	-2.3845	NA	-3.00665	-2.09281	NA	NA
P61247	40S ribosomal protein S3a	S263	.aDGYEPPVQEsV	S11: 100.0	0.44002	-0.500832	-0.971556	0.507019	-0.176835	0.718491	-1.30731	-0.03507	-0.276876	0.612615	0.457271	-1.16612	-0.03507	NA	0.505965	0.61072	NA	-0.04355	-0.03507	NA	NA	0.44002	NA	NA	-0.500832	NA	NA	-0.971556	NA	NA	0.507019	NA	-0.377211	0.0509248	NA	0.530788	0.889648	NA	-1.51438	-0.582504	NA	0.0453157	-0.703327	NA	NA
P61247	40S ribosomal protein S3a	S263	.vERADGYEPPVQEsV	S14: 100.0	NA	NA	NA	NA	NA	NA	NA	NA	-1.01149	-0.486894	0.0437547	-2.06854	-0.74919	NA	NA	0.145676	NA	NA	-0.74919	NA	NA	NA	NA	NA	NA	NA	NA	NA	NA	NA	NA	NA	NA	NA	NA	NA	NA	NA	NA	NA	NA	NA	NA	NA	NA
P62753	40S ribosomal protein S6	S235;S236	.rLssLRASTSk	S3: 100.0; S4: 100.0	-2.63582	0.0915791	-0.769838	-0.0848886	0.333944	-1.32901	-1.61319	-0.585035	-1.74455	0.195789	0.696179	-2.82298	-0.725464	NA	0.0368903	0.019775	NA	-0.699616	-0.773456	NA	-2.62241	-2.71782	NA	0.271504	-0.515178	NA	-0.263421	-0.777073	NA	-0.423455	-0.0848886	NA	0.333944	0.31224	NA	-1.3551	-1.26529	NA	-1.64977	-1.56433	NA	-0.597011	-0.585035	NA	-1.59725
Q13131	5-AMP-activated protein kinase catalytic subunit alpha-1	S496	.SGsVSNYR	S3: 100.0	NA	NA	NA	NA	NA	NA	NA	NA	1.36179	-0.338318	-0.0968272	1.93549	0.632479	NA	NA	0.286666	NA	NA	0.632479	NA	NA	NA	NA	NA	NA	NA	NA	NA	NA	NA	NA	NA	NA	NA	NA	NA	NA	NA	NA	NA	NA	NA	NA	NA	NA
Q13131	5-AMP-activated protein kinase catalytic subunit alpha-1	T490	.SGTAtPQRSGSVSNYR	T5: 100.0	NA	NA	NA	NA	NA	NA	NA	NA	1.25446	0.313996	1.45408	2.55385	1.35427	NA	NA	0.0561634	NA	NA	1.35427	NA	NA	NA	NA	NA	NA	NA	NA	NA	NA	NA	NA	NA	NA	NA	NA	NA	NA	NA	NA	NA	NA	NA	NA	NA	NA
P54646	5-AMP-activated protein kinase catalytic subunit alpha-2	S491	.ScsAAGLHRPR	S3: 99.7	NA	NA	NA	NA	-0.498318	-1.48465	-2.28609	-0.454863	NA	NA	NA	NA	-0.991484	NA	0.0741877	NA	NA	-0.991484	NA	NA	NA	NA	NA	NA	NA	NA	NA	NA	NA	NA	NA	NA	-0.498318	NA	NA	-1.48465	NA	NA	-2.28609	NA	NA	-0.454863	NA	NA	NA
Q9UGJ0	5-AMP-activated protein kinase subunit gamma-2	S161;S162	.kTSGLSssPSTPTQVTk	S7: 100.0; S8: 100.0	0.0965646	0.607005	-0.248858	0.508579	NA	NA	NA	NA	NA	NA	NA	NA	0.302572	NA	NA	0.309108	NA	NA	0.302572	NA	NA	0.0965646	NA	NA	0.607005	NA	NA	-0.248858	NA	NA	0.508579	NA	NA	NA	NA	NA	NA	NA	NA	NA	NA	NA	NA	NA	NA
F8WDA1	5-AMP-activated protein kinase subunit gamma-2	S65;S71	.kVDsPFGPGsPSk	S4: 100.0; S10: 100.0	NA	NA	NA	NA	-0.787516	-1.54427	-1.25321	-1.74198	NA	NA	NA	NA	-1.39874	NA	NA	0.00764757	NA	NA	-1.39874	NA	NA	NA	NA	NA	NA	NA	NA	NA	NA	NA	NA	NA	NA	-0.787516	NA	NA	-1.54427	NA	NA	-1.25321	NA	NA	-1.74198	NA	NA
Q9UPN4	5-azacytidine-induced protein 1	S78	.rSNsTTQVSQPR	S4: 100.0	NA	NA	NA	NA	-0.014476	0.217506	-0.473488	-0.710007	1.42575	-0.70065	0.701198	-1.24955	-0.243982	NA	0.752911	NA	NA	-0.243982	NA	NA	NA	NA	NA	NA	NA	NA	NA	NA	NA	NA	NA	NA	-0.014476	NA	NA	0.217506	NA	NA	-0.473488	NA	NA	-0.710007	NA	NA	1.42575
Q9UPN4	5-azacytidine-induced protein 1	S78	.SNsTTQVSQPR	S3: 100.0	NA	NA	NA	NA	-1.97659	-0.389917	-0.408036	-3.01434	4.83366	-0.537549	-0.132061	0.0971177	-0.408036	NA	0.820269	NA	NA	-0.408036	NA	NA	NA	NA	NA	NA	NA	NA	NA	NA	NA	NA	NA	NA	-1.97659	NA	NA	-0.389917	NA	NA	-0.408036	NA	NA	-3.01434	NA	NA	4.83366
P10809	60 kDa heat shock protein, mitochondrial	S70	.TVIIEQSWGsPk	S10: 100.0	NA	NA	NA	NA	NA	NA	NA	NA	-1.36325	0.214306	-0.192939	-1.66991	-0.778096	NA	NA	0.195069	NA	NA	-0.778096	NA	NA	NA	NA	NA	NA	NA	NA	NA	NA	NA	NA	NA	NA	NA	NA	NA	NA	NA	NA	NA	NA	NA	NA	NA	NA
P05386	60S acidic ribosomal protein P1	S101;S104	.kEEsEEsDDDmGFGLFD	S4: 100.0; S7: 100.0	-0.578345	-0.0450793	-0.484639	-0.604384	0.523445	0.0201113	-0.927567	-0.00771026	NA	NA	NA	NA	-0.274117	0.85143	0.180439	0.802532	0.17716	-0.369757	-0.131034	-1.00362	-0.578345	-0.277873	2.00426	-0.08497	0.164348	-0.052567	-0.484639	-1.2347	-0.0452323	-0.604384	-0.982205	0.399553	0.79607	0.0158043	0.510769	-0.0424334	1.20929	-1.89511	-0.927567	-0.293017	0.722712	-0.27036	0.794576	NA	NA
P05386	60S acidic ribosomal protein P1	S101;S104	.kEEsEEsDDDMGFGLFD	S4: 100.0; S7: 100.0	-0.774984	0.573154	-0.311775	-0.33575	0.813681	-0.199906	-0.965327	-0.0286758	NA	NA	NA	NA	-0.251807	NA	0.497522	NA	NA	-0.251807	NA	NA	-0.774984	NA	NA	0.573154	NA	NA	-0.311775	NA	NA	-0.33575	NA	NA	0.813681	NA	NA	-0.199906	NA	NA	-0.965327	NA	NA	-0.0286758	NA	NA	NA
P05386	60S acidic ribosomal protein P1	S104	.kEESEEsDDDmGFGLFD	S7: 100.0	NA	NA	NA	NA	NA	NA	NA	NA	-2.16243	-0.230198	0.720435	-3.00757	-1.30493	NA	NA	0.265676	NA	NA	-1.30493	NA	NA	NA	NA	NA	NA	NA	NA	NA	NA	NA	NA	NA	NA	NA	NA	NA	NA	NA	NA	NA	NA	NA	NA	NA	NA
P05387	60S acidic ribosomal protein P2	S102;S105	.kEEsEEsDDDmGFGLFD	S4: 100.0; S7: 100.0	-0.578345	-0.0450793	-0.484639	-0.604384	0.523445	0.0201113	-0.927567	-0.00771026	NA	NA	NA	NA	-0.274117	0.85143	0.180439	0.802532	0.17716	-0.369757	-0.131034	-1.00362	-0.578345	-0.277873	2.00426	-0.08497	0.164348	-0.052567	-0.484639	-1.2347	-0.0452323	-0.604384	-0.982205	0.399553	0.79607	0.0158043	0.510769	-0.0424334	1.20929	-1.89511	-0.927567	-0.293017	0.722712	-0.27036	0.794576	NA	NA
P05387	60S acidic ribosomal protein P2	S102;S105	.kEEsEEsDDDMGFGLFD	S4: 100.0; S7: 100.0	-0.774984	0.573154	-0.311775	-0.33575	0.813681	-0.199906	-0.965327	-0.0286758	NA	NA	NA	NA	-0.251807	NA	0.497522	NA	NA	-0.251807	NA	NA	-0.774984	NA	NA	0.573154	NA	NA	-0.311775	NA	NA	-0.33575	NA	NA	0.813681	NA	NA	-0.199906	NA	NA	-0.965327	NA	NA	-0.0286758	NA	NA	NA
P05387	60S acidic ribosomal protein P2	S105	.kEESEEsDDDmGFGLFD	S7: 100.0	NA	NA	NA	NA	NA	NA	NA	NA	-2.16243	-0.230198	0.720435	-3.00757	-1.30493	NA	NA	0.265676	NA	NA	-1.30493	NA	NA	NA	NA	NA	NA	NA	NA	NA	NA	NA	NA	NA	NA	NA	NA	NA	NA	NA	NA	NA	NA	NA	NA	NA	NA
P30050	60S ribosomal protein L12	S165	.hPHDIIDDINSGAVEcPAs	S19: 100.0	NA	NA	NA	NA	-0.292878	-1.5224	-0.547612	-1.56256	NA	NA	NA	NA	-1.035	NA	NA	0.0581285	NA	NA	-1.035	NA	NA	NA	NA	NA	NA	NA	NA	NA	NA	NA	NA	NA	NA	-0.292878	NA	NA	-1.5224	NA	NA	-0.547612	NA	NA	-1.56256	NA	NA
P26373	60S ribosomal protein L13	S97	.TIGIsVDPRR	S5: 100.0	-0.284881	-0.260546	-0.675919	0.444793	-0.0178904	-1.85394	-2.37673	-3.72238	-1.4907	-0.231216	-0.720082	-1.88279	-1.42214	0.0375241	NA	0.0200206	-0.764859	NA	-1.82471	-0.284881	NA	NA	-0.260546	NA	NA	-0.675919	NA	NA	0.444793	NA	NA	NA	NA	-0.0178904	NA	NA	-1.85394	NA	NA	-2.37673	NA	NA	-3.72238	-1.53463	NA
P62888	60S ribosomal protein L30	S16	.SLESINsR	S7: 100.0	NA	NA	NA	NA	NA	NA	NA	NA	-1.42799	0.0802266	-0.760711	-2.05122	-1.09435	NA	0.107367	NA	NA	-1.09435	NA	NA	NA	NA	NA	NA	NA	NA	NA	NA	NA	NA	NA	NA	NA	NA	NA	NA	NA	NA	NA	NA	NA	NA	NA	NA	-1.42799
P42766	60S ribosomal protein L35	S42	.vTGGAAsk	S7: 98.5	-0.00365741	-0.453147	-0.602635	-0.794655	NA	NA	NA	NA	NA	NA	NA	NA	-0.527891	0.0706607	NA	NA	-0.527891	NA	NA	-0.00365741	NA	NA	-0.453147	NA	NA	-0.602635	NA	NA	-0.794655	NA	NA	NA	NA	NA	NA	NA	NA	NA	NA	NA	NA	NA	NA	NA	NA
P17858	6-phosphofructokinase, liver type	S775	.rTLsmDkGF	S4: 100.0	NA	NA	NA	NA	-0.181653	0.11146	2.66643	1.70871	2.26259	-0.104471	-0.98752	1.77512	0.776113	NA	NA	0.0993947	NA	NA	0.776113	NA	NA	NA	NA	NA	NA	NA	NA	NA	NA	NA	NA	NA	NA	-0.181653	NA	NA	0.11146	NA	NA	2.66643	NA	NA	1.70871	NA	NA
P17858	6-phosphofructokinase, liver type	S775	.rTLsMDkGF	S4: 100.0	NA	NA	NA	NA	0.356068	-0.31892	2.18633	0.992362	2.24871	-0.0381837	-0.627863	2.94019	0.674215	NA	NA	0.0808365	NA	NA	0.674215	NA	NA	NA	NA	NA	NA	NA	NA	NA	NA	NA	NA	NA	NA	0.356068	NA	NA	-0.31892	NA	NA	2.18633	NA	NA	0.992362	NA	NA
Q9NRR6	72 kDa inositol polyphosphate 5-phosphatase	S99	.fRGsQEDLEAR	S4: 100.0	NA	NA	NA	NA	-0.200529	-0.58613	-0.594399	-0.752087	NA	NA	NA	NA	-0.594399	NA	NA	0.019936	NA	NA	-0.594399	NA	NA	NA	NA	NA	NA	NA	NA	NA	NA	NA	NA	NA	NA	-0.200529	NA	NA	-0.58613	NA	NA	-0.594399	NA	NA	-0.752087	NA	NA
E9PRL8	7-dehydrocholesterol reductase (Fragment)	S14	.aksLDGVTNDR	S3: 100.0	NA	NA	NA	NA	-0.142016	-1.74848	-0.558887	-0.766978	-2.61722	0.734533	-0.15655	-1.89323	-0.766978	NA	NA	0.0564788	NA	NA	-0.766978	NA	NA	NA	NA	NA	NA	NA	NA	NA	NA	NA	NA	NA	NA	-0.142016	NA	NA	-1.74848	NA	NA	-0.558887	NA	NA	-0.766978	NA	NA
Q7L2J0	7SK snRNA methylphosphate capping enzyme	S60	.cAPSAGsPAAAVGR	S7: 100.0	1.1377	0.392078	-0.0167611	0.0439452	-1.50933	0.511445	0.320526	-2.20361	-1.36545	0.030981	0.300844	-0.324077	0.0338081	NA	0.155982	0.402454	NA	-0.136851	0.0414998	NA	1.1377	1.02458	NA	-0.056162	0.422019	NA	-0.0379797	0.0144944	NA	0.0439452	0.11726	NA	-0.751292	-1.50933	NA	-1.9761	0.511445	NA	-1.58079	0.320526	NA	-0.770351	-2.20361	NA	-1.19433
Q7L2J0	7SK snRNA methylphosphate capping enzyme	T213	.TLNAEtPkSSPLPAk	T6: 100.0	-0.354791	1.03967	0.32414	-0.483926	0.717391	0.265846	-0.370703	-1.0762	NA	NA	NA	NA	-0.0444723	NA	0.733165	0.785803	NA	-0.0153252	-0.0524285	NA	-0.354791	NA	NA	1.03967	NA	NA	0.32414	NA	NA	-0.483926	NA	NA	NA	0.717391	NA	NA	0.265846	NA	NA	-0.370703	NA	NA	-1.0762	NA	NA
G3V1X8	A disintegrin and metalloproteinase with thrombospondin motifs 20	T1147	.lETALLPtVLIk	T8: 100.0	-0.0348303	0.0534236	0.521399	0.0346101	NA	NA	NA	NA	NA	NA	NA	NA	0.0440169	NA	NA	0.341346	NA	NA	0.0440169	NA	NA	-0.0348303	NA	NA	0.0534236	NA	NA	0.521399	NA	NA	0.0346101	NA	NA	NA	NA	NA	NA	NA	NA	NA	NA	NA	NA	NA	NA
E7EWV9	A kinase (PRKA) anchor protein 13	S10	.rYsLcDISk	S3: 99.7	NA	NA	NA	NA	-0.193432	1.14431	0.251597	-0.130468	1.09188	-0.109522	-0.124063	-0.0846013	-0.0970614	NA	NA	0.285363	NA	NA	-0.0970614	NA	NA	NA	NA	NA	NA	NA	NA	NA	NA	NA	NA	NA	NA	-0.193432	NA	NA	1.14431	NA	NA	0.251597	NA	NA	-0.130468	NA	NA
E7EWV9	A kinase (PRKA) anchor protein 13	S10	.rYsLcDISkVDR	S3: 99.7	-0.250191	0.0578545	0.589223	-0.190617	0.372831	0.616561	0.756807	0.464349	NA	NA	NA	NA	0.41859	NA	NA	0.0608848	NA	NA	0.41859	NA	NA	-0.250191	NA	NA	0.0578545	NA	NA	0.589223	NA	NA	-0.190617	NA	NA	0.372831	NA	NA	0.616561	NA	NA	0.756807	NA	NA	0.464349	NA	NA
P42684	Abelson tyrosine-protein kinase 2	S620	.gAQASSGsPALPR	S8: 100.0	0.53362	0.187885	-0.555359	-0.405968	NA	NA	NA	NA	NA	NA	NA	NA	-0.105412	NA	0.829102	NA	NA	-0.105412	NA	NA	0.53362	NA	NA	0.187885	NA	NA	-0.555359	NA	NA	-0.405968	NA	NA	NA	NA	NA	NA	NA	NA	NA	NA	NA	NA	NA	NA	NA
P08910	Abhydrolase domain-containing protein 2	S415	.nkLQcsDTEQVEADLE	S6: 100.0	NA	NA	NA	NA	0.242699	-1.92072	-0.800533	-2.94195	NA	NA	NA	NA	-1.36062	NA	0.14394	NA	NA	-1.36062	NA	NA	NA	NA	NA	NA	NA	NA	NA	NA	NA	NA	NA	NA	0.242699	NA	NA	-1.92072	NA	NA	-0.800533	NA	NA	-2.94195	NA	NA	NA
Q8IZP0	Abl interactor 1	S183	.TNPPTQkPPsPPmSGR	S10: 99.4	NA	NA	NA	NA	NA	NA	NA	NA	-0.65057	0.147942	1.38464	0.427035	0.287489	NA	0.492637	NA	NA	0.287489	NA	NA	NA	NA	NA	NA	NA	NA	NA	NA	NA	NA	NA	NA	NA	NA	NA	NA	NA	NA	NA	NA	NA	NA	NA	NA	-0.65057
Q8IZP0	Abl interactor 1	S183	.TNPPTQkPPsPPMSGR	S10: 100.0	NA	NA	NA	NA	NA	NA	NA	NA	-0.184008	0.0631376	1.00332	0.0452066	0.0866906	NA	0.443155	NA	NA	0.0866906	NA	NA	NA	NA	NA	NA	NA	NA	NA	NA	NA	NA	NA	NA	NA	NA	NA	NA	NA	NA	NA	NA	NA	NA	NA	NA	-0.184008
Q8IZP0	Abl interactor 1	S222	.lGsQHSPGR	S3: 100.0	NA	NA	NA	NA	NA	NA	NA	NA	0.0834163	0.519907	0.977556	-0.789412	0.272332	NA	0.635425	NA	NA	0.272332	NA	NA	NA	NA	NA	NA	NA	NA	NA	NA	NA	NA	NA	NA	NA	NA	NA	NA	NA	NA	NA	NA	NA	NA	NA	NA	0.0834163
Q8IZP0	Abl interactor 1	S231	.TAsLNQRPR	S3: 100.0	NA	NA	NA	NA	NA	NA	NA	NA	-0.663702	0.407576	0.611224	-0.0614312	0.169677	NA	0.847883	0.751141	NA	0.176467	0.169677	NA	NA	NA	NA	NA	NA	NA	NA	NA	NA	NA	NA	NA	NA	NA	NA	NA	NA	NA	NA	NA	NA	NA	NA	NA	-0.894646
Q9NYB9	Abl interactor 2	S227	.nmAPSQQsPVR	S8: 100.0	NA	NA	NA	NA	-0.759891	0.0610577	1.28161	0.48066	NA	NA	NA	NA	0.270859	NA	0.757731	0.351352	NA	-0.0176429	0.583853	NA	NA	NA	NA	NA	NA	NA	NA	NA	NA	NA	NA	NA	-1.27873	-0.660117	NA	0.0610577	0.687046	NA	1.01723	1.28161	NA	-0.448815	0.48066	NA	NA
Q9NYB9	Abl interactor 2	S227	.nMAPSQQsPVR	S8: 100.0	NA	NA	NA	NA	-1.12077	0.651715	0.480997	1.28095	NA	NA	NA	NA	0.566356	NA	0.57206	NA	NA	0.566356	NA	NA	NA	NA	NA	NA	NA	NA	NA	NA	NA	NA	NA	NA	-1.12077	NA	NA	0.651715	NA	NA	0.480997	NA	NA	1.28095	NA	NA	NA
B4DQ58	Abl-interactor 1	S119	.TNPPTQkPPsPPmSGR	S10: 99.2	-0.0162877	0.89218	-0.0457966	0.276367	0.0427217	1.65182	0.0331254	-0.171632	NA	NA	NA	NA	0.20125	NA	0.176798	NA	NA	0.20125	NA	NA	-0.0162877	NA	NA	0.89218	NA	NA	-0.0457966	NA	NA	0.276367	NA	NA	0.0427217	NA	NA	1.65182	NA	NA	0.0331254	NA	NA	-0.171632	NA	NA	NA
B4DQ58	Abl-interactor 1	S119	.TNPPTQkPPsPPMSGR	S10: 100.0	-0.0339803	0.934366	0.0776828	0.521275	0.300246	1.84949	0.210357	0.291764	NA	NA	NA	NA	0.291764	0.108782	0.0673576	NA	0.473776	0.291764	NA	0.130934	-0.155348	NA	1.10302	0.848522	NA	0.153667	0.00169835	NA	0.793886	0.511416	NA	NA	0.300246	NA	NA	1.84949	NA	NA	0.210357	NA	NA	0.291764	NA	NA	NA
B4DQ58	Abl-interactor 1	S167	.TAsLNQRPR	S3: 100.0	NA	NA	NA	NA	-0.401197	-1.73058	-0.863676	0.196976	NA	NA	NA	NA	-0.738516	NA	0.183705	NA	NA	-0.738516	NA	NA	NA	NA	NA	NA	NA	NA	NA	NA	NA	NA	NA	NA	-0.401197	NA	NA	-1.73058	NA	NA	-0.863676	NA	NA	0.196976	NA	NA	NA
E7EW77	Abl-interactor 2	S227	.nmAPSQQsPVR	S8: 99.3	NA	NA	NA	NA	NA	NA	NA	NA	-0.961193	-0.146456	0.769648	0.680376	0.26696	NA	NA	0.846278	NA	NA	0.26696	NA	NA	NA	NA	NA	NA	NA	NA	NA	NA	NA	NA	NA	NA	NA	NA	NA	NA	NA	NA	NA	NA	NA	NA	NA	NA
Q9NR19	Acetyl-coenzyme A synthetase, cytoplasmic	S30	.SWsPPPEVSR	S3: 100.0	0.694462	-1.73958	0.97015	0.602479	-0.169688	1.42843	1.05423	-0.234012	1.52131	-0.161884	0.0521207	1.99551	0.340544	NA	0.310803	0.100483	NA	-0.378894	0.66349	NA	NA	0.694462	NA	NA	-1.73958	NA	NA	0.97015	NA	NA	0.602479	NA	-0.333785	-0.125578	NA	-0.424003	1.63421	NA	0.340544	1.06944	NA	-2.04355	-0.135203	NA	NA
P39687	Acidic leucine-rich nuclear phosphoprotein 32 family member A	T15	.nRtPSDVkELVLDNSR	T3: 100.0	0.475723	0.556843	0.347091	0.950237	0.347037	2.71957	0.397635	2.15083	-1.57208	0.47566	0.834821	1.18204	0.53505	NA	NA	0.0328313	NA	NA	0.53505	NA	NA	0.475723	NA	NA	0.556843	NA	NA	0.347091	NA	NA	0.950237	NA	NA	0.347037	NA	NA	2.71957	NA	NA	0.397635	NA	NA	2.15083	NA	NA
Q8N556	Actin filament-associated protein 1	S664;S668	.SGTsSPQsPVFR	S4: 99.1; S8: 100.0	NA	NA	NA	NA	-0.0134287	3.83881	2.47365	2.51615	1.72055	-0.663628	1.3193	2.20859	1.96457	NA	NA	0.0138161	NA	NA	1.96457	NA	NA	NA	NA	NA	NA	NA	NA	NA	NA	NA	NA	NA	NA	-0.0134287	NA	NA	3.83881	NA	NA	2.47365	NA	NA	2.51615	NA	NA
Q8N556	Actin filament-associated protein 1	S665	.SGTSsPQSPVFR	S5: 99.1	NA	NA	NA	NA	-0.506165	1.65173	0.53107	-0.243322	NA	NA	NA	NA	0.143874	NA	0.512835	NA	NA	0.143874	NA	NA	NA	NA	NA	NA	NA	NA	NA	NA	NA	NA	NA	NA	-0.506165	NA	NA	1.65173	NA	NA	0.53107	NA	NA	-0.243322	NA	NA	NA
Q8N556	Actin filament-associated protein 1	S665;S668	.SGTSsPQsPVFR	S5: 100.0; S8: 100.0	NA	NA	NA	NA	-0.744578	1.72057	1.45242	0.275356	2.70791	-1.15038	1.49733	1.56281	1.45242	NA	0.176031	0.292082	NA	1.49733	0.939765	NA	NA	NA	NA	NA	NA	NA	NA	NA	NA	NA	NA	NA	-0.744578	-0.741136	NA	1.72057	1.22462	NA	1.45242	1.23076	NA	-0.842768	0.654907	NA	2.70791
Q8N556	Actin filament-associated protein 1	S668	.SGTSSPQsPVFR	S8: 100.0	1.73918	0.627079	1.6004	1.34991	-0.473559	1.43019	0.963972	0.420959	2.18153	-0.725566	1.39261	0.531073	1.08282	0.00593557	0.0115071	0.00416337	1.49998	1.02351	1.02636	2.49792	2.04942	1.51964	1.08774	0.7451	0.506992	1.6004	2.18031	1.44662	1.34991	2.27378	0.604902	NA	-0.504023	-0.443095	NA	1.0779	1.63811	NA	0.865358	1.63466	NA	-0.1524	0.471969	3.25355	2.57236
Q8TED9	Actin filament-associated protein 1-like 1	S747	.rSPsIVASNQGR	S4: 100.0	NA	NA	NA	NA	NA	NA	NA	NA	0.35304	0.747975	0.382156	-1.07975	0.35304	NA	0.818832	NA	NA	0.35304	NA	NA	NA	NA	NA	NA	NA	NA	NA	NA	NA	NA	NA	NA	NA	NA	NA	NA	NA	NA	NA	NA	NA	NA	NA	NA	0.35304
Q8TED9	Actin filament-associated protein 1-like 1	S747	.SPsIVASNQGR	S3: 100.0	NA	NA	NA	NA	NA	NA	NA	NA	1.89794	-0.170368	-0.269858	0.275512	0.0525723	NA	0.451862	NA	NA	0.0525723	NA	NA	NA	NA	NA	NA	NA	NA	NA	NA	NA	NA	NA	NA	NA	NA	NA	NA	NA	NA	NA	NA	NA	NA	NA	NA	1.89794
O14639	Actin-binding LIM protein 1	S431	.TLsPTPSAEGYQDVR	S3: 100.0	NA	NA	NA	NA	NA	NA	NA	NA	-2.55985	0.394829	0.482614	-0.841124	-0.223147	NA	NA	0.439956	NA	NA	-0.223147	NA	NA	NA	NA	NA	NA	NA	NA	NA	NA	NA	NA	NA	NA	NA	NA	NA	NA	NA	NA	NA	NA	NA	NA	NA	NA
O14639	Actin-binding LIM protein 1	S431	.TLsPTPSAEGYQDVRDR	S3: 100.0	-0.401703	-0.362106	-1.54724	-0.852643	0.0206248	-2.0281	-0.993636	0.914356	-1.96941	0.816336	0.303442	-1.04351	-0.830884	NA	0.131593	0.040184	NA	-0.446593	-0.971395	NA	-0.00358687	-0.816438	NA	-0.362106	-0.663365	NA	-1.29979	-1.56168	NA	-0.586147	-0.971395	NA	NA	0.0206248	NA	NA	-2.0281	NA	NA	-0.993636	NA	NA	0.914356	NA	NA
O14639	Actin-binding LIM protein 1	S431;S435	.TLsPTPsAEGYQDVRDR	S3: 99.6; S7: 100.0	NA	NA	NA	NA	-1.84034	-2.75184	-0.967411	-0.711611	NA	NA	NA	NA	-1.40387	NA	NA	0.0428399	NA	NA	-1.40387	NA	NA	NA	NA	NA	NA	NA	NA	NA	NA	NA	NA	NA	NA	-1.84034	NA	NA	-2.75184	NA	NA	-0.967411	NA	NA	-0.711611	NA	NA
O14639	Actin-binding LIM protein 1	S452	.STsQGSINSPVYSR	S3: 99.6	1.11747	-0.148152	3.5679	2.26918	0.127515	3.02317	2.3835	2.69864	1.07049	0.137698	2.05783	3.27172	1.8163	NA	0.000783451	0.000539395	NA	2.09552	1.74815	NA	0.696699	1.60381	NA	-0.200571	-0.138546	NA	2.61448	3.83428	NA	1.73299	3.07231	NA	0.166683	0.127515	NA	3.09683	2.53176	NA	2.39801	1.87138	NA	2.89718	2.64561	NA	1.27096
O14639	Actin-binding LIM protein 1	S452;S455	.STsQGsINSPVYSR	S3: 99.4; S6: 100.0	-0.439429	-0.481912	2.94108	1.35593	-0.135844	2.31368	1.73468	4.31317	0.756691	0.193563	1.97429	4.76102	1.17388	NA	0.093888	0.0114067	NA	0.965283	1.35593	NA	NA	-0.439429	NA	NA	-0.481912	NA	NA	2.94108	NA	NA	1.35593	NA	NA	-0.135844	NA	NA	2.31368	NA	NA	1.73468	NA	NA	4.31317	NA	0.756691
O14639	Actin-binding LIM protein 1	S452;S458	.STsQGSINsPVYSR	S3: 99.5; S9: 100.0	NA	NA	NA	NA	NA	NA	NA	NA	0.602618	0.767779	2.23148	0.722822	0.745301	NA	NA	0.0673973	NA	NA	0.745301	NA	NA	NA	NA	NA	NA	NA	NA	NA	NA	NA	NA	NA	NA	NA	NA	NA	NA	NA	NA	NA	NA	NA	NA	NA	NA
O14639	Actin-binding LIM protein 1	S458	.STSQGSINsPVYSR	S9: 97.7	-0.436923	1.79656	-0.711887	0.155403	NA	NA	NA	NA	NA	NA	NA	NA	-0.14076	NA	NA	0.74448	NA	NA	-0.14076	NA	NA	-0.436923	NA	NA	1.79656	NA	NA	-0.711887	NA	NA	0.155403	NA	NA	NA	NA	NA	NA	NA	NA	NA	NA	NA	NA	NA	NA
O14639	Actin-binding LIM protein 1	S655	.TAsLPGYGR	S3: 100.0	0.0362668	-0.159946	0.0655558	-0.127152	-0.0467552	0.563485	-0.0883188	-0.0603149	-0.995712	0.0586461	0.38211	0.453275	0.0470949	0.262286	0.464134	0.880544	0.056549	-0.109891	0.060552	0.181395	-0.209136	0.116952	-0.119956	-0.159946	-0.195156	0.0525877	0.080141	0.0655558	0.343891	-0.127152	-0.120135	-0.231266	-0.133119	-0.0467552	0.746606	0.178588	0.627572	-0.296451	-0.0926299	0.0777121	0.630585	-0.65568	0.00645648	-1.14679	-0.405758
O14639	Actin-binding LIM protein 1	S706	.gVsmPNmLEPk	S3: 100.0	-0.557025	-0.256699	-0.212446	-0.646093	0.505691	-1.42273	-1.51944	-0.950828	0.0790633	0.0587974	0.705904	-0.0766709	-0.421597	NA	0.0173596	0.473611	NA	-0.722854	-0.234573	NA	-1.58813	-0.557025	NA	-0.409911	-0.256699	NA	-0.494879	-0.212446	NA	-0.433283	-0.646093	NA	0.505691	NA	NA	-1.42273	NA	NA	-1.51944	NA	NA	-0.950828	NA	NA	NA
O14639	Actin-binding LIM protein 1	S706	.gVsmPNMLEPk	S3: 100.0	NA	NA	NA	NA	0.581623	-1.33024	-1.11804	-0.54529	NA	NA	NA	NA	-0.831664	NA	0.253862	NA	NA	-0.831664	NA	NA	NA	NA	NA	NA	NA	NA	NA	NA	NA	NA	NA	NA	0.581623	NA	NA	-1.33024	NA	NA	-1.11804	NA	NA	-0.54529	NA	NA	NA
O14639	Actin-binding LIM protein 1	S706	.gVsMPNmLEPk	S3: 100.0	NA	NA	NA	NA	0.581623	-1.33024	-1.11804	-0.54529	NA	NA	NA	NA	-0.890984	NA	0.253862	NA	NA	-0.890984	NA	NA	NA	NA	NA	NA	NA	NA	NA	NA	NA	NA	NA	NA	0.581623	NA	NA	-1.33024	NA	NA	-1.11804	NA	NA	-0.54529	NA	NA	NA
O14639	Actin-binding LIM protein 1	S706	.gVsMPNMLEPk	S3: 100.0	NA	NA	NA	NA	-0.510343	-1.3878	-0.700068	-1.32042	NA	NA	NA	NA	-1.01024	NA	NA	0.0210922	NA	NA	-1.01024	NA	NA	NA	NA	NA	NA	NA	NA	NA	NA	NA	NA	NA	NA	-0.510343	NA	NA	-1.3878	NA	NA	-0.700068	NA	NA	-1.32042	NA	NA
O14639	Actin-binding LIM protein 1	S706	.mDRGVsmPNmLEPk	S6: 100.0	-1.07206	0.836656	-0.0610949	-0.300996	NA	NA	NA	NA	NA	NA	NA	NA	-0.181045	NA	NA	0.729263	NA	NA	-0.181045	NA	NA	-1.07206	NA	NA	0.836656	NA	NA	-0.0610949	NA	NA	-0.300996	NA	NA	NA	NA	NA	NA	NA	NA	NA	NA	NA	NA	NA	NA
Q6H8Q1	Actin-binding LIM protein 2	S364	.TSsPSSTGSVSLGR	S3: 99.5	0.265257	-0.544837	1.1578	1.68108	-0.449472	2.48032	0.937307	0.578711	0.627109	-0.0211217	-0.101116	1.29803	0.514729	NA	0.0550955	0.0460561	NA	0.487416	0.69478	NA	0.476362	0.180137	NA	-0.474091	-0.614742	NA	1.27488	1.1578	NA	1.86864	1.49351	NA	NA	-0.449472	NA	NA	2.48032	NA	NA	0.937307	NA	NA	0.578711	NA	0.654933
O94929	Actin-binding LIM protein 3	S280	.rTSETsISPPGSSIGSPNR	S6: 98.7	NA	NA	NA	NA	0.224275	-0.196236	0.0260603	-0.144786	NA	NA	NA	NA	-0.0593628	NA	NA	0.826825	NA	NA	-0.0593628	NA	NA	NA	NA	NA	NA	NA	NA	NA	NA	NA	NA	NA	NA	0.224275	NA	NA	-0.196236	NA	NA	0.0260603	NA	NA	-0.144786	NA	NA
O94929	Actin-binding LIM protein 3	S388	.qGmsPTFSR	S4: 99.5	1.84103	-0.637414	3.02752	0.99241	0.177328	1.38765	2.81154	1.33814	2.54977	-0.299444	1.07459	2.34024	1.43688	NA	0.00316182	0.00360453	NA	1.33425	1.52322	NA	2.1562	1.56221	NA	-0.573957	-0.696338	NA	3.20747	2.87656	NA	1.33425	0.605703	NA	0.344575	0.106284	NA	0.749394	2.08216	NA	2.21802	3.11059	NA	0.681988	1.33814	NA	2.54977
O94929	Actin-binding LIM protein 3	S388	.qGMsPTFSR	S4: 100.0	1.67543	-0.380186	1.67555	-0.325981	0.432923	0.759679	1.76574	0.947887	2.76306	-0.476399	1.61472	1.66731	0.947887	NA	0.0114917	0.341056	NA	0.947887	0.674723	NA	NA	1.67543	NA	NA	-0.380186	NA	NA	1.67555	NA	NA	-0.325981	NA	0.432923	NA	NA	0.759679	NA	NA	1.76574	NA	NA	0.947887	NA	NA	2.76306
Q9NZ32	Actin-related protein 10	S414	.rAFsTEk	S4: 100.0	NA	NA	NA	NA	-0.15465	-0.916725	-1.07046	-0.813737	NA	NA	NA	NA	-0.865231	NA	NA	0.0351916	NA	NA	-0.865231	NA	NA	NA	NA	NA	NA	NA	NA	NA	NA	NA	NA	NA	NA	-0.15465	NA	NA	-0.916725	NA	NA	-1.07046	NA	NA	-0.813737	NA	NA
Q8N3C0	Activating signal cointegrator 1 complex subunit 3	S2195	.vSDsLTDLALk	S4: 100.0	1.69466	0.257331	2.32921	-0.105233	0.579204	1.56815	2.3836	-0.319109	-0.00206046	0.00142857	0.978794	-1.33015	0.579204	NA	NA	0.0667142	NA	NA	0.579204	NA	NA	1.69466	NA	NA	0.257331	NA	NA	2.32921	NA	NA	-0.105233	NA	NA	0.579204	NA	NA	1.56815	NA	NA	2.3836	NA	NA	-0.319109	NA	NA
P13798	Acylamino-acid-releasing enzyme	S187	.aLDVSAsDDEIAR	S7: 100.0	-0.1129	0.611653	0.412995	0.450278	-0.37937	0.713108	-0.489492	-0.577858	-0.0446459	0.0894306	0.326433	-0.133669	0.0959733	NA	0.639817	0.578692	NA	0.175402	0.0894306	NA	-0.472323	0.246524	NA	0.779757	0.443548	NA	0.260068	0.565921	NA	0.560212	0.340344	NA	-0.30609	-0.37937	NA	0.45882	0.713108	NA	-0.244221	-0.489492	NA	-0.771217	-0.577858	NA	0.248288
H0YN39	ADAM metallopeptidase domain 8	S48	.aLPsHLGLHPER	S4: 100.0	NA	NA	NA	NA	NA	NA	NA	NA	-1.14079	-0.775935	3.50371	-0.265332	-0.520634	NA	NA	0.778253	NA	NA	-0.520634	NA	NA	NA	NA	NA	NA	NA	NA	NA	NA	NA	NA	NA	NA	NA	NA	NA	NA	NA	NA	NA	NA	NA	NA	NA	NA
P46108	Adapter molecule crk	S41	.dSsTSPGDYVLSVSENSR	S3: 98.9	NA	NA	NA	NA	NA	NA	NA	NA	-0.651136	-0.513177	1.6127	0.0841728	-0.214502	NA	NA	0.813902	NA	NA	-0.214502	NA	NA	NA	NA	NA	NA	NA	NA	NA	NA	NA	NA	NA	NA	NA	NA	NA	NA	NA	NA	NA	NA	NA	NA	NA	NA
P07741	Adenine phosphoribosyltransferase	S66	.iDYIAGLDsR	S9: 100.0	NA	NA	NA	NA	NA	NA	NA	NA	-1.70257	0.226032	-1.154	-1.13533	-1.06518	NA	NA	0.105783	NA	NA	-1.06518	NA	NA	NA	NA	NA	NA	NA	NA	NA	NA	NA	NA	NA	NA	NA	NA	NA	NA	NA	NA	NA	NA	NA	NA	NA	NA
P25054	Adenomatous polyposis coli protein	S1042	.YSDEQLNSGRQsPSQNER	S12: 100.0	NA	NA	NA	NA	NA	NA	NA	NA	-2.30742	0.0265018	0.443381	-1.47976	-0.726629	NA	NA	0.287508	NA	NA	-0.726629	NA	NA	NA	NA	NA	NA	NA	NA	NA	NA	NA	NA	NA	NA	NA	NA	NA	NA	NA	NA	NA	NA	NA	NA	NA	NA
O43306	Adenylate cyclase type 6	S576	.aNsmEGLmPR	S3: 100.0	0.236386	-1.06708	0.000630953	-0.920968	NA	NA	NA	NA	NA	NA	NA	NA	-0.47682	NA	NA	0.272025	NA	NA	-0.47682	NA	NA	0.236386	NA	NA	-1.06708	NA	NA	0.000630953	NA	NA	-0.920968	NA	NA	NA	NA	NA	NA	NA	NA	NA	NA	NA	NA	NA	NA
O43306	Adenylate cyclase type 6	S576	.TRANsmEGLmPR	S5: 100.0	-0.185746	-1.53249	-1.35392	-1.08176	NA	NA	NA	NA	NA	NA	NA	NA	-1.14123	NA	0.0505489	0.0159196	NA	-1.1316	-1.14868	NA	-0.104376	-0.49791	NA	-1.60821	-1.53249	NA	-1.6079	-1.35392	NA	-1.1765	-1.08176	NA	NA	NA	NA	NA	NA	NA	NA	NA	NA	NA	NA	NA	NA
Q01518	Adenylyl cyclase-associated protein 1	S308	.SGPkPFSAPkPQTsPSPk	S14: 99.0	0.81555	1.42812	0.45749	0.0388614	NA	NA	NA	NA	-0.115572	0.0842948	1.89775	0.0529076	0.270892	NA	0.0611405	NA	NA	0.270892	NA	NA	0.81555	NA	NA	1.42812	NA	NA	0.45749	NA	NA	0.0388614	NA	NA	NA	NA	NA	NA	NA	NA	NA	NA	NA	NA	NA	NA	-0.115572
Q01518	Adenylyl cyclase-associated protein 1	S310	.SGPkPFSAPkPQTSPsPk	S16: 100.0	NA	NA	NA	NA	0.295978	-0.110249	1.46774	0.981654	NA	NA	NA	NA	0.638816	NA	0.157505	NA	NA	0.638816	NA	NA	NA	NA	NA	NA	NA	NA	NA	NA	NA	NA	NA	NA	0.295978	NA	NA	-0.110249	NA	NA	1.46774	NA	NA	0.981654	NA	NA	NA
Q8N6T3	ADP-ribosylation factor GTPase-activating protein 1	S348	.kSPSSDsWTcADTSTER	S7: 100.0	NA	NA	NA	NA	-0.238184	-2.06164	-2.21595	-0.875093	NA	NA	NA	NA	-1.58798	NA	NA	0.0660895	NA	NA	-1.58798	NA	NA	NA	NA	NA	NA	NA	NA	NA	NA	NA	NA	NA	NA	-0.238184	NA	NA	-2.06164	NA	NA	-2.21595	NA	NA	-0.875093	NA	NA
Q8N6H7	ADP-ribosylation factor GTPase-activating protein 2	S240	.vSSQsFSEIER	S5: 100.0	0.162066	0.356281	-0.878303	-0.211885	-0.0835759	-1.31901	-0.624023	-1.42119	-1.95518	0.163204	0.584638	-0.898627	-0.317294	NA	0.037776	0.0651454	NA	-0.520363	-0.317294	NA	0.443764	-0.0109935	NA	0.288204	0.37701	NA	-0.878303	-0.923447	NA	-0.205183	-0.211885	NA	-0.718481	-0.0243924	NA	-1.3651	-1.27292	NA	-0.528611	-0.624023	NA	-2.85122	-1.42119	NA	-1.75866
Q8N6H7	ADP-ribosylation factor GTPase-activating protein 2	S432	.aIsSDmFFGR	S3: 99.6	NA	NA	NA	NA	NA	NA	NA	NA	-2.2324	-0.350227	0.0478858	0.895593	-0.289931	NA	NA	0.579054	NA	NA	-0.289931	NA	NA	NA	NA	NA	NA	NA	NA	NA	NA	NA	NA	NA	NA	NA	NA	NA	NA	NA	NA	NA	NA	NA	NA	NA	NA
Q8N6H7	ADP-ribosylation factor GTPase-activating protein 2	S432	.aIsSDMFFGR	S3: 100.0	0.609798	0.225595	0.191999	0.883389	0.103904	2.20889	-0.96116	0.848406	-2.62101	-0.314394	0.715922	1.90647	0.388832	NA	NA	0.405727	NA	NA	0.388832	NA	NA	0.609798	NA	NA	0.225595	NA	NA	0.191999	NA	NA	0.883389	NA	NA	0.103904	NA	NA	2.20889	NA	NA	-0.96116	NA	NA	0.848406	NA	NA
Q9NP61	ADP-ribosylation factor GTPase-activating protein 3	S428	.aIsSDMYFGR	S3: 99.4	NA	NA	NA	NA	NA	NA	NA	NA	-1.82316	-0.360745	-0.446101	0.560982	-0.403423	NA	NA	0.369802	NA	NA	-0.403423	NA	NA	NA	NA	NA	NA	NA	NA	NA	NA	NA	NA	NA	NA	NA	NA	NA	NA	NA	NA	NA	NA	NA	NA	NA	NA
Q9NP61	ADP-ribosylation factor GTPase-activating protein 3	S455	.lSASSsISSADLFEEPR	S6: 99.7	-0.642595	-0.200027	-0.852714	-0.837225	NA	NA	NA	NA	NA	NA	NA	NA	-0.707727	NA	NA	0.0252122	NA	NA	-0.707727	NA	NA	-0.642595	NA	NA	-0.200027	NA	NA	-0.852714	NA	NA	-0.837225	NA	NA	NA	NA	NA	NA	NA	NA	NA	NA	NA	NA	NA	NA
Q9NP61	ADP-ribosylation factor GTPase-activating protein 3	S457	.lSASSSIsSADLFEEPR	S8: 100.0	-0.587352	0.672299	-1.34674	-0.989867	-0.218526	-2.40728	-3.24703	-2.19277	NA	NA	NA	NA	-0.989867	NA	NA	0.0247412	NA	NA	-0.989867	NA	NA	-0.587352	NA	NA	0.672299	NA	NA	-1.34674	NA	NA	-0.989867	NA	NA	-0.218526	NA	NA	-2.40728	NA	NA	-3.24703	NA	NA	-2.19277	NA	NA
P36405	ADP-ribosylation factor-like protein 3	S5	.gLLsILR	S4: 100.0	2.18032	-0.719635	3.14245	-0.683371	NA	NA	NA	NA	NA	NA	NA	NA	0.73822	NA	NA	0.395424	NA	NA	0.73822	NA	NA	2.18032	NA	NA	-0.719635	NA	NA	3.14245	NA	NA	-0.683371	NA	NA	NA	NA	NA	NA	NA	NA	NA	NA	NA	NA	NA	NA
Q96AP0	Adrenocortical dysplasia protein homolog	S110	.eLILGSETPsSPR	S10: 99.1	0.0190228	0.25644	-0.927748	-0.505344	NA	NA	NA	NA	NA	NA	NA	NA	-0.243161	NA	0.355735	NA	NA	-0.243161	NA	NA	0.0190228	NA	NA	0.25644	NA	NA	-0.927748	NA	NA	-0.505344	NA	NA	NA	NA	NA	NA	NA	NA	NA	NA	NA	NA	NA	NA	NA
Q96AP0	Adrenocortical dysplasia protein homolog	S425	.TPSsPLQScTPSLSPR	S4: 100.0	-0.987966	0.129465	-0.288901	-1.1182	-0.826045	-0.4051	0.429728	-1.57773	NA	NA	NA	NA	-0.615572	NA	NA	0.0442449	NA	NA	-0.615572	NA	NA	-0.987966	NA	NA	0.129465	NA	NA	-0.288901	NA	NA	-1.1182	NA	NA	-0.826045	NA	NA	-0.4051	NA	NA	0.429728	NA	NA	-1.57773	NA	NA
Q96AP0	Adrenocortical dysplasia protein homolog	S425;S435	.TPSsPLQScTPSLsPR	S4: 100.0; S14: 100.0	NA	NA	NA	NA	-1.193	-1.09083	-0.130702	-1.21337	-1.47471	-0.0242044	-2.03336	-2.04651	-1.20319	NA	0.00355253	NA	NA	-1.20319	NA	NA	NA	NA	NA	NA	NA	NA	NA	NA	NA	NA	NA	NA	-1.193	NA	NA	-1.09083	NA	NA	-0.130702	NA	NA	-1.21337	NA	NA	-1.47471
P55196	Afadin	S1083	.TSsVVTLEVAk	S3: 99.6	NA	NA	NA	NA	0.293831	1.67678	1.85199	-1.71006	-1.50676	0.130244	1.14829	0.0859916	0.293831	NA	NA	0.616581	NA	NA	0.293831	NA	NA	NA	NA	NA	NA	NA	NA	NA	NA	NA	NA	NA	NA	0.293831	NA	NA	1.67678	NA	NA	1.85199	NA	NA	-1.71006	NA	NA
P55196	Afadin	S1172;S1182	.aDHRsSPNVANQPPsPGGk	S5: 99.5; S15: 100.0	NA	NA	NA	NA	NA	NA	NA	NA	-1.41515	0.401893	0.662882	-1.81428	-0.506629	NA	0.451831	NA	NA	-0.506629	NA	NA	NA	NA	NA	NA	NA	NA	NA	NA	NA	NA	NA	NA	NA	NA	NA	NA	NA	NA	NA	NA	NA	NA	NA	NA	-1.41515
P55196	Afadin	S1172;S1182	.sSPNVANQPPsPGGk	S1: 99.6; S11: 100.0	NA	NA	NA	NA	-0.31732	-1.88708	-2.21911	-0.877875	NA	NA	NA	NA	-1.38248	NA	0.0573348	NA	NA	-1.38248	NA	NA	NA	NA	NA	NA	NA	NA	NA	NA	NA	NA	NA	NA	-0.31732	NA	NA	-1.88708	NA	NA	-2.21911	NA	NA	-0.877875	NA	NA	NA
P55196	Afadin	S1173;S1182	.aDHRSsPNVANQPPsPGGk	S6: 99.5; S15: 100.0	-0.691547	2.17513	0.0610036	0.319994	NA	NA	NA	NA	NA	NA	NA	NA	0.190499	NA	0.499539	NA	NA	0.190499	NA	NA	-0.691547	NA	NA	2.17513	NA	NA	0.0610036	NA	NA	0.319994	NA	NA	NA	NA	NA	NA	NA	NA	NA	NA	NA	NA	NA	NA	NA
P55196	Afadin	S1182	.aDHRSSPNVANQPPsPGGk	S15: 100.0	0.557774	1.27176	0.155651	0.804129	0.206926	-0.804412	-1.31425	-0.820701	-2.46655	0.654669	1.07533	-2.16311	-0.645929	NA	0.449815	0.0115959	NA	-0.332525	-0.645929	NA	0.557774	NA	NA	1.27176	NA	NA	0.155651	NA	NA	0.804129	NA	NA	0.49693	-0.33321	NA	-1.92917	-0.804412	NA	-1.31425	-0.762749	NA	-0.820701	-0.529108	NA	-2.46655
P55196	Afadin	S1182	.SSPNVANQPPsPGGk	S11: 100.0	NA	NA	NA	NA	-0.122396	-1.8299	-0.781689	-1.85457	-1.91089	0.122962	-0.244965	-1.38341	-0.884333	NA	0.0327908	0.00859358	NA	-0.889841	-0.880612	NA	NA	NA	NA	NA	NA	NA	NA	NA	NA	NA	NA	NA	-0.123975	-0.122396	NA	-2.84319	-1.64187	NA	-0.781689	-0.456003	NA	-1.85457	-2.07204	NA	-2.66399
P55196	Afadin	S1696	.dYEPPsPSPAPGAPPPPPQR	S6: 98.8	NA	NA	NA	NA	-0.514751	-1.42012	0.166429	-1.13582	NA	NA	NA	NA	-0.825288	NA	NA	0.131503	NA	NA	-0.825288	NA	NA	NA	NA	NA	NA	NA	NA	NA	NA	NA	NA	NA	NA	-0.514751	NA	NA	-1.42012	NA	NA	0.166429	NA	NA	-1.13582	NA	NA
P55196	Afadin	S1721	.TQVLsPDSLFTAk	S5: 100.0	-1.62588	-1.41252	-0.362434	-1.5712	-1.28175	-2.0401	-0.931539	-0.209769	-1.94385	0.0920087	-0.689599	-3.37235	-1.34714	NA	0.00575068	0.00158006	NA	-1.53848	-1.10665	NA	NA	-1.62588	NA	NA	-1.41252	NA	NA	-0.362434	NA	NA	-1.5712	NA	-1.63059	-0.988407	NA	-2.0401	-1.79064	NA	-1.00106	-0.904408	NA	-1.44637	0.248144	NA	NA
P55196	Afadin	S216	.TIsNPEVVMk	S3: 100.0	NA	NA	NA	NA	NA	NA	NA	NA	0.200158	0.189064	-1.44202	-0.98175	-0.396343	NA	0.309468	NA	NA	-0.396343	NA	NA	NA	NA	NA	NA	NA	NA	NA	NA	NA	NA	NA	NA	NA	NA	NA	NA	NA	NA	NA	NA	NA	NA	NA	NA	0.200158
Q9Y4W6	AFG3-like protein 2	S498	.lDsTLEk	S3: 99.7	NA	NA	NA	NA	NA	NA	NA	NA	1.60409	0.131607	0.113077	1.45444	0.793024	0.135675	NA	NA	0.793024	NA	NA	NA	NA	NA	NA	NA	NA	NA	NA	NA	NA	NA	NA	NA	NA	NA	NA	NA	NA	NA	NA	NA	NA	NA	NA	1.60409	NA
Q92667	A-kinase anchor protein 1, mitochondrial	S107	.SEsSGILPNTTDMR	S3: 100.0	NA	NA	NA	NA	NA	NA	NA	NA	1.3449	0.0451398	1.68173	0.326631	0.835766	NA	0.119699	NA	NA	0.835766	NA	NA	NA	NA	NA	NA	NA	NA	NA	NA	NA	NA	NA	NA	NA	NA	NA	NA	NA	NA	NA	NA	NA	NA	NA	NA	1.3449
Q92667	A-kinase anchor protein 1, mitochondrial	S151	.SIPLEcPLSsPk	S10: 99.5	NA	NA	NA	NA	-0.71756	-1.41673	-0.175525	-1.75129	NA	NA	NA	NA	-1.06714	NA	NA	0.0637994	NA	NA	-1.06714	NA	NA	NA	NA	NA	NA	NA	NA	NA	NA	NA	NA	NA	NA	-0.71756	NA	NA	-1.41673	NA	NA	-0.175525	NA	NA	-1.75129	NA	NA
Q92667	A-kinase anchor protein 1, mitochondrial	S592	.kTEsFQNAQAGSNPk	S4: 100.0	NA	NA	NA	NA	0.734474	-2.61226	-0.598151	-1.41116	NA	NA	NA	NA	-1.00466	NA	0.260956	NA	NA	-1.00466	NA	NA	NA	NA	NA	NA	NA	NA	NA	NA	NA	NA	NA	NA	0.734474	NA	NA	-2.61226	NA	NA	-0.598151	NA	NA	-1.41116	NA	NA	NA
Q9UKA4	A-kinase anchor protein 11	S448	.eDSGLFsPIR	S7: 100.0	-1.15057	0.1968	-0.839835	-0.259805	-0.406905	-0.348004	-0.680557	-1.59404	-2.36165	-0.102669	-0.537196	-0.346334	-0.512654	NA	NA	0.00550512	NA	NA	-0.512654	NA	NA	-1.15057	NA	NA	0.1968	NA	NA	-0.839835	NA	NA	-0.259805	NA	NA	-0.406905	NA	NA	-0.348004	NA	NA	-0.680557	NA	NA	-1.59404	NA	NA
Q9UKA4	A-kinase anchor protein 11	T1485	.SLtDScLFEk	T3: 100.0	0.687144	1.30713	0.565512	-0.566242	0.14257	-0.386841	0.660726	-0.545411	-1.79402	0.0288156	1.34321	-0.628379	0.163773	NA	NA	0.80073	NA	NA	0.163773	NA	NA	0.687144	NA	NA	1.30713	NA	NA	0.565512	NA	NA	-0.566242	NA	NA	0.14257	NA	NA	-0.386841	NA	NA	0.660726	NA	NA	-0.545411	NA	NA
Q02952	A-kinase anchor protein 12	S1331	.SPPsPVER	S4: 100.0	1.81183	-0.806574	1.12224	0.214462	-0.656788	-1.79749	0.279422	-1.60365	0.646246	-0.610058	-0.987555	1.53565	-0.275376	NA	0.597085	0.946883	NA	-0.545021	-0.21483	NA	1.69253	1.84076	NA	-1.51993	-0.667222	NA	1.15274	1.09173	NA	0.190615	0.238308	NA	-0.545021	-0.907281	NA	-2.11234	-1.49063	NA	0.241293	0.349325	NA	-1.97972	-1.30659	NA	0.531249
Q02952	A-kinase anchor protein 12	S1331	.SPPsPVEREmVVQVER	S4: 100.0	1.61995	-0.805271	0.239962	-0.485281	NA	NA	NA	NA	2.68582	0.0206849	-1.31202	1.58405	0.130324	NA	0.458163	0.808778	NA	0.802368	-0.122659	NA	NA	1.61995	NA	NA	-0.805271	NA	NA	0.239962	NA	NA	-0.485281	NA	NA	NA	NA	NA	NA	NA	NA	NA	NA	NA	NA	NA	2.68582
Q02952	A-kinase anchor protein 12	S1331	.SPPsPVEREMVVQVER	S4: 100.0	1.14331	-0.384066	-0.296805	-0.172251	0.550972	-1.38658	0.484826	1.34883	1.12711	-0.299666	-1.042	1.3559	0.165255	NA	0.432817	0.960585	NA	0.212061	0.0993996	NA	1.14331	NA	NA	-0.384066	NA	NA	-0.296805	NA	NA	-0.172251	NA	NA	0.734142	0.274189	NA	-1.43347	-0.997551	NA	0.525951	-0.0753902	NA	1.46517	0.88311	NA	1.12711
Q02952	A-kinase anchor protein 12	S290	.SAESPTSPVTsETGSTFkk	S11: 99.2	-0.129987	-1.88579	-0.88772	-1.64902	NA	NA	NA	NA	NA	NA	NA	NA	-1.26837	NA	NA	0.064526	NA	NA	-1.26837	NA	NA	-0.129987	NA	NA	-1.88579	NA	NA	-0.88772	NA	NA	-1.64902	NA	NA	NA	NA	NA	NA	NA	NA	NA	NA	NA	NA	NA	NA
Q02952	A-kinase anchor protein 12	S612	.eGVTPWAsFk	S8: 100.0	NA	NA	NA	NA	0.440477	-3.44661	-2.08213	-2.84034	NA	NA	NA	NA	-2.46124	0.103094	NA	NA	-2.46124	NA	NA	NA	NA	NA	NA	NA	NA	NA	NA	NA	NA	NA	NA	0.440477	NA	NA	-3.44661	NA	NA	-2.08213	NA	NA	-2.84034	NA	NA	NA	NA
Q02952	A-kinase anchor protein 12	S612	.eGVTPWAsFkk	S8: 100.0	NA	NA	NA	NA	0.139862	-0.468864	-0.499752	0.396868	NA	NA	NA	NA	-0.164501	NA	NA	0.662244	NA	NA	-0.164501	NA	NA	NA	NA	NA	NA	NA	NA	NA	NA	NA	NA	NA	NA	0.139862	NA	NA	-0.468864	NA	NA	-0.499752	NA	NA	0.396868	NA	NA
Q02952	A-kinase anchor protein 12	T521	.lFtSTGLk	T3: 99.7	NA	NA	NA	NA	-0.133497	-1.79771	-0.366637	-1.59812	NA	NA	NA	NA	-0.98238	NA	NA	0.104545	NA	NA	-0.98238	NA	NA	NA	NA	NA	NA	NA	NA	NA	NA	NA	NA	NA	NA	-0.133497	NA	NA	-1.79771	NA	NA	-0.366637	NA	NA	-1.59812	NA	NA
Q12802	A-kinase anchor protein 13	S1750	.TFsYIk	S3: 99.8	NA	NA	NA	NA	NA	NA	NA	NA	-0.618073	0.107101	0.621095	0.19292	0.150011	NA	NA	0.787495	NA	NA	0.150011	NA	NA	NA	NA	NA	NA	NA	NA	NA	NA	NA	NA	NA	NA	NA	NA	NA	NA	NA	NA	NA	NA	NA	NA	NA	NA
Q12802	A-kinase anchor protein 13	S1929;S1932	.fLSHsTDsLNk	S5: 100.0; S8: 100.0	NA	NA	NA	NA	-0.472353	-0.651916	0.49913	-2.43739	NA	NA	NA	NA	-0.562134	NA	0.299549	NA	NA	-0.562134	NA	NA	NA	NA	NA	NA	NA	NA	NA	NA	NA	NA	NA	NA	-0.472353	NA	NA	-0.651916	NA	NA	0.49913	NA	NA	-2.43739	NA	NA	NA
Q12802	A-kinase anchor protein 13	S1932	.fLSHSTDsLNkISk	S8: 100.0	-0.130935	0.0918015	0.509743	-1.03249	1.0798	0.034997	0.328065	1.16907	-1.4258	1.00911	1.28451	0.920222	0.418904	NA	NA	0.228761	NA	NA	0.418904	NA	NA	-0.130935	NA	NA	0.0918015	NA	NA	0.509743	NA	NA	-1.03249	NA	NA	1.0798	NA	NA	0.034997	NA	NA	0.328065	NA	NA	1.16907	NA	NA
Q12802	A-kinase anchor protein 13	S2563	.SLsRPSSLIEQEk	S3: 99.6	NA	NA	NA	NA	0.142367	-0.202974	0.417311	-1.39915	NA	NA	NA	NA	-0.0888378	NA	0.812614	0.374016	NA	0.206157	-0.497968	NA	NA	NA	NA	NA	NA	NA	NA	NA	NA	NA	NA	NA	0.608108	-0.323374	NA	0.266615	-0.672562	NA	0.145698	0.688923	NA	-0.726494	-2.07181	NA	NA
Q12802	A-kinase anchor protein 13	S2563;S2567	.SLsRPSsLIEQEk	S3: 99.5; S7: 100.0	-0.364659	-0.137932	0.286509	-0.188902	-0.270846	-0.754257	0.251285	-2.66325	NA	NA	NA	NA	-0.229874	NA	0.192863	NA	NA	-0.229874	NA	NA	-0.364659	NA	NA	-0.137932	NA	NA	0.286509	NA	NA	-0.188902	NA	NA	-0.270846	NA	NA	-0.754257	NA	NA	0.251285	NA	NA	-2.66325	NA	NA	NA
Q12802	A-kinase anchor protein 13	S2718	.sGSLDSELSVSPk	S1: 99.7	0.529447	-0.33247	-1.38727	-0.419832	-0.699357	-1.81437	-0.798705	-3.02342	NA	NA	NA	NA	-0.419832	NA	0.0613566	0.37999	NA	-1.30654	-0.376151	NA	NA	0.529447	NA	NA	-0.33247	NA	NA	-1.38727	NA	NA	-0.419832	NA	-0.699357	NA	NA	-1.81437	NA	NA	-0.798705	NA	NA	-3.02342	NA	NA	NA
Q12802	A-kinase anchor protein 13	S2720	.SGsLDSELSVSPk	S3: 99.6	NA	NA	NA	NA	NA	NA	NA	NA	-1.69099	0.131955	-0.074754	0.436067	0.0759407	NA	0.5849	0.570721	NA	-0.0187399	0.0759407	NA	NA	NA	NA	NA	NA	NA	NA	NA	NA	NA	NA	NA	NA	NA	NA	NA	NA	NA	NA	NA	NA	NA	NA	NA	-1.79667
Q12802	A-kinase anchor protein 13	S2720;S2728	.SGsLDSELSVsPk	S3: 100.0; S11: 100.0	-0.00938944	0.799243	-0.866331	-0.426888	NA	NA	NA	NA	NA	NA	NA	NA	-0.0459792	NA	0.804725	0.746112	NA	0.25181	-0.218139	NA	-0.0825689	-0.00938944	NA	0.58619	0.799243	NA	-0.903224	-0.866331	NA	0.816543	-0.426888	NA	NA	NA	NA	NA	NA	NA	NA	NA	NA	NA	NA	NA	NA
Q12802	A-kinase anchor protein 13	S2728	.SGSLDSELSVsPkR	S11: 100.0	0.497228	-0.237736	-0.0487412	-0.475529	NA	NA	NA	NA	NA	NA	NA	NA	-0.143238	NA	NA	0.770227	NA	NA	-0.143238	NA	NA	0.497228	NA	NA	-0.237736	NA	NA	-0.0487412	NA	NA	-0.475529	NA	NA	NA	NA	NA	NA	NA	NA	NA	NA	NA	NA	NA	NA
Q02040	A-kinase anchor protein 17A	S537	.vVPEDGsPEkR	S7: 100.0	NA	NA	NA	NA	-0.190478	0.106439	-0.735898	0.619817	-1.76058	0.133253	0.618959	-0.827117	-0.190478	NA	0.645812	0.226367	NA	0.133253	-0.223535	NA	NA	NA	NA	NA	NA	NA	NA	NA	NA	NA	NA	NA	-0.633809	-0.0467405	NA	1.24373	-0.256591	NA	-0.735898	-0.988509	NA	0.619817	-0.0578501	NA	-1.76058
Q9Y2D5	A-kinase anchor protein 2	S152	.dALGDSLQVPVsPSSTTSSR	S12: 100.0	0.900372	-0.998954	1.12307	1.08211	NA	NA	NA	NA	NA	NA	NA	NA	0.99124	NA	NA	0.378396	NA	NA	0.99124	NA	NA	0.900372	NA	NA	-0.998954	NA	NA	1.12307	NA	NA	1.08211	NA	NA	NA	NA	NA	NA	NA	NA	NA	NA	NA	NA	NA	NA
Q9Y2D5	A-kinase anchor protein 2	S393	.gQksPGALETPSAAGSQGNTASQGk	S4: 100.0	NA	NA	NA	NA	-0.0551934	-0.789077	0.0833201	-1.30844	NA	NA	NA	NA	-0.422135	NA	0.210547	NA	NA	-0.422135	NA	NA	NA	NA	NA	NA	NA	NA	NA	NA	NA	NA	NA	NA	-0.0551934	NA	NA	-0.789077	NA	NA	0.0833201	NA	NA	-1.30844	NA	NA	NA
Q9Y2D5	A-kinase anchor protein 2	S720	.TLsmIEEEIR	S3: 100.0	-0.338842	-0.0266606	0.508918	0.419873	-0.387339	0.437951	0.212381	-1.43262	NA	NA	NA	NA	0.039161	NA	0.634647	0.879447	NA	0.0452269	0.039161	NA	0.22539	-0.341954	NA	-0.0672973	0.0139761	NA	0.485349	0.532486	NA	0.157751	0.459808	NA	-0.360564	-0.387339	NA	0.0735615	0.53983	NA	0.271174	0.211542	NA	-1.79587	-1.30996	NA	NA
Q9Y2D5	A-kinase anchor protein 2	S720	.TLsMIEEEIR	S3: 100.0	-0.421761	0.0554794	0.538129	0.351895	-0.200659	0.5773	0.180043	-1.07516	NA	NA	NA	NA	0.161722	NA	0.445418	0.850518	NA	0.136503	0.178392	NA	-0.276257	-0.486138	NA	0.146702	-0.0357431	NA	0.802187	0.430178	NA	0.126303	0.392373	NA	0.222969	-0.295152	NA	0.572429	0.598987	NA	-0.29274	0.239528	NA	-0.344984	-1.17033	NA	NA
Q9Y2D5	A-kinase anchor protein 2	S720	.TLsMIEEEIRAAQER	S3: 100.0	NA	NA	NA	NA	-0.053	-0.727085	0.141195	-0.324254	NA	NA	NA	NA	-0.188627	NA	NA	0.290542	NA	NA	-0.188627	NA	NA	NA	NA	NA	NA	NA	NA	NA	NA	NA	NA	NA	NA	-0.053	NA	NA	-0.727085	NA	NA	0.141195	NA	NA	-0.324254	NA	NA
Q9Y2D5	A-kinase anchor protein 2	S748	.qRQVLQSTQsPR	S10: 100.0	0.0103666	-0.78026	0.0381121	0.608494	0.049987	-1.16455	-0.194571	-0.151227	NA	NA	NA	NA	-0.149316	NA	0.675772	0.365666	NA	0.200162	-0.243426	NA	-0.152199	0.628804	NA	-0.842877	-0.730273	NA	0.272349	-0.16994	NA	0.502559	0.739769	NA	0.375636	-0.273982	NA	-1.32776	-0.800968	NA	-0.0807537	-0.194571	NA	0.434977	-0.900376	NA	NA
Q9Y2D5	A-kinase anchor protein 2	S748	.qVLQSTQsPR	S8: 100.0	0.0105031	-1.6787	0.260785	0.283866	-0.645374	-2.09095	-0.310004	-1.58917	NA	NA	NA	NA	-0.606415	0.170908	0.0482307	0.119249	-0.678826	-0.701181	-0.342889	NA	-0.12892	0.172152	NA	-1.63047	-1.6787	NA	0.221445	0.37715	NA	0.0900975	0.302169	-1.09805	-0.65003	-0.508652	-1.88099	-2.38982	-2.51272	-0.271534	-0.341863	-0.206276	0.0907935	-1.73701	-1.20618	NA	NA
P08913	Alpha-2A adrenergic receptor	S324;S331	.aRAsQVkPGDsLPR	S4: 100.0; S11: 100.0	NA	NA	NA	NA	NA	NA	NA	NA	-3.03124	0.803223	-1.45408	-0.82925	-1.12648	NA	NA	0.250134	NA	NA	-1.12648	NA	NA	NA	NA	NA	NA	NA	NA	NA	NA	NA	NA	NA	NA	NA	NA	NA	NA	NA	NA	NA	NA	NA	NA	NA	NA
P02765	Alpha-2-HS-glycoprotein	S138	.cDSSPDsAEDVR	S7: 100.0	1.94382	-1.22501	-0.200463	-0.839405	0.21776	-2.02226	0.730658	-2.42528	2.51617	-0.58432	-1.65683	-0.0450357	-0.308212	NA	0.390033	0.75168	NA	-0.382346	-0.241328	NA	1.70335	1.94382	NA	-1.35716	-0.645674	NA	-0.0754424	-0.200463	NA	-0.889933	-0.437278	NA	0.27287	0.137658	NA	-2.57742	-1.61553	NA	0.695254	0.866639	NA	-2.93047	-1.91931	NA	2.58631
P02765	Alpha-2-HS-glycoprotein	S138	.cDSSPDsAEDVRk	S7: 100.0	0.811714	-2.69253	-0.232218	-0.0641177	0.616933	-0.692393	0.193572	-0.92113	0.822487	-0.0291486	-1.61063	0.200069	-5.11045e-05	NA	0.512157	0.312561	NA	-0.0291486	0.0214482	NA	0.97942	0.652506	NA	-2.69253	-2.47326	NA	-0.232507	-0.18548	NA	0.362396	-0.0686	NA	0.533917	0.616933	NA	-0.972914	-0.312104	NA	0.193572	0.0451254	NA	-0.258333	-0.92113	NA	0.938751
P30533	Alpha-2-macroglobulin receptor-associated protein	S247	.vSHQGYsTEAEFEEPR	S7: 100.0	NA	NA	NA	NA	0.145719	-0.72272	0.440698	-0.559612	NA	NA	NA	NA	-0.206947	NA	NA	0.576284	NA	NA	-0.206947	NA	NA	NA	NA	NA	NA	NA	NA	NA	NA	NA	NA	NA	NA	0.145719	NA	NA	-0.72272	NA	NA	0.440698	NA	NA	-0.559612	NA	NA
O43707	Alpha-actinin-4	S909	.SFSTALYGEsDL	S10: 100.0	NA	NA	NA	NA	NA	NA	NA	NA	1.83206	-0.174577	0.534697	0.0620159	0.298357	NA	NA	0.297247	NA	NA	0.298357	NA	NA	NA	NA	NA	NA	NA	NA	NA	NA	NA	NA	NA	NA	NA	NA	NA	NA	NA	NA	NA	NA	NA	NA	NA	NA
P35611	Alpha-adducin	S12	.aAVVTsPPPTTAPHk	S6: 99.7	NA	NA	NA	NA	-1.17269	-1.93257	-0.907422	-2.76174	NA	NA	NA	NA	-1.55263	NA	0.0269249	NA	NA	-1.55263	NA	NA	NA	NA	NA	NA	NA	NA	NA	NA	NA	NA	NA	NA	-1.17269	NA	NA	-1.93257	NA	NA	-0.907422	NA	NA	-2.76174	NA	NA	NA
P35611	Alpha-adducin	S12	.aAVVTsPPPTTAPHkER	S6: 100.0	NA	NA	NA	NA	-1.48921	-1.75898	-1.67714	-0.538716	NA	NA	NA	NA	-1.42712	NA	0.0167024	NA	NA	-1.42712	NA	NA	NA	NA	NA	NA	NA	NA	NA	NA	NA	NA	NA	NA	-1.48921	NA	NA	-1.75898	NA	NA	-1.67714	NA	NA	-0.538716	NA	NA	NA
P35611	Alpha-adducin	S355;S358	.SRsPGsPVGEGTGSPPk	S3: 100.0; S6: 100.0	NA	NA	NA	NA	-1.26389	-2.70938	-0.927459	-1.56955	NA	NA	NA	NA	-1.27184	NA	0.0424816	0.0223068	NA	-0.930958	-1.90249	NA	NA	NA	NA	NA	NA	NA	NA	NA	NA	NA	NA	NA	-1.08943	-1.43836	NA	-2.27375	-3.145	NA	-0.749598	-1.10532	NA	-0.772488	-2.36662	NA	NA
P35611	Alpha-adducin	S358	.SPGsPVGEGTGSPPk	S4: 100.0	NA	NA	NA	NA	-1.4806	-1.93445	-0.41922	-2.88093	-1.4209	-0.0965711	-0.370301	-1.27102	-1.20652	NA	0.00184253	0.00896257	NA	-1.62564	-0.61824	NA	NA	NA	NA	NA	NA	NA	NA	NA	NA	NA	NA	NA	-1.29983	-1.4806	NA	-2.98431	-1.58662	NA	-0.882017	-0.395882	NA	-3.24194	-2.47172	NA	-2.0247
P35611	Alpha-adducin	S358	.SRSPGsPVGEGTGSPPk	S6: 100.0	-0.989816	-1.24106	-1.456	-0.733131	-1.54306	-2.45313	-0.974345	-1.74601	-1.62186	0.123315	-1.67371	-1.61337	-1.43727	NA	0.000817917	3.85576e-05	NA	-1.18997	-1.56733	NA	-0.989816	-1.21783	NA	-1.5354	-1.12638	NA	-0.796311	-1.66842	NA	-0.814605	-0.733131	NA	-0.549367	-1.6981	NA	-2.45313	-2.81538	NA	-1.14233	-0.744735	NA	-1.87208	-1.68558	NA	NA
P35611	Alpha-adducin	S726	.TPsFLk	S3: 100.0	NA	NA	NA	NA	-0.621833	-3.80937	-1.89535	-3.32673	-1.77096	0.367263	-1.38018	-1.45063	-1.62418	0.0377263	NA	0.0118991	-2.12586	NA	-1.6108	NA	NA	NA	NA	NA	NA	NA	NA	NA	NA	NA	NA	-0.644256	NA	-0.59941	-2.97668	NA	-4.64205	-1.47739	NA	-2.31331	-2.77433	NA	-3.87913	NA	NA
P06733	Alpha-enolase	S79	.TIAPALVsk	S8: 100.0	NA	NA	NA	NA	NA	NA	NA	NA	-0.262875	-0.039359	0.0161552	-0.409501	-0.151117	NA	NA	0.177303	NA	NA	-0.151117	NA	NA	NA	NA	NA	NA	NA	NA	NA	NA	NA	NA	NA	NA	NA	NA	NA	NA	NA	NA	NA	NA	NA	NA	NA	NA
Q9NTJ4	Alpha-mannosidase 2C1	S480;T482	.rLsNtDGLPR	S3: 100.0; T5: 100.0	NA	NA	NA	NA	NA	NA	NA	NA	-0.137096	-0.0479297	1.71322	-1.20531	-0.137096	NA	NA	0.902202	NA	NA	-0.137096	NA	NA	NA	NA	NA	NA	NA	NA	NA	NA	NA	NA	NA	NA	NA	NA	NA	NA	NA	NA	NA	NA	NA	NA	NA	NA
Q9NVD7	Alpha-parvin	S14	.SPSVPksPTPkSPPSR	S7: 100.0	NA	NA	NA	NA	NA	NA	NA	NA	-2.79308	0.37206	-0.218439	-0.937924	-0.578181	NA	NA	0.284064	NA	NA	-0.578181	NA	NA	NA	NA	NA	NA	NA	NA	NA	NA	NA	NA	NA	NA	NA	NA	NA	NA	NA	NA	NA	NA	NA	NA	NA	NA
Q9NVD7	Alpha-parvin	S28	.kkDDsFLGk	S5: 100.0	NA	NA	NA	NA	NA	NA	NA	NA	0.766638	1.04897	3.398	-0.160466	0.907805	NA	NA	0.19375	NA	NA	0.907805	NA	NA	NA	NA	NA	NA	NA	NA	NA	NA	NA	NA	NA	NA	NA	NA	NA	NA	NA	NA	NA	NA	NA	NA	NA	NA
Q9NVD7	Alpha-parvin	T36	.lGGtLAR	T4: 100.0	NA	NA	NA	NA	NA	NA	NA	NA	4.9685	-0.748048	0.192974	1.34144	0.74736	NA	NA	0.333728	NA	NA	0.74736	NA	NA	NA	NA	NA	NA	NA	NA	NA	NA	NA	NA	NA	NA	NA	NA	NA	NA	NA	NA	NA	NA	NA	NA	NA	NA
Q96Q42	Alsin	S466	.SSsLVDIREEETEGGSR	S3: 99.5	0.317088	-0.387526	-0.760193	-0.0566237	0.463975	0.444934	1.2587	0.11177	-0.310957	0.415689	-0.13935	-0.709289	0.0149969	NA	0.101149	0.398147	NA	0.454455	-0.197269	NA	NA	0.317088	NA	NA	-0.387526	NA	NA	-0.760193	NA	NA	-0.0566237	NA	0.463975	0.726396	NA	0.444934	-0.258028	NA	1.2587	-0.196548	NA	0.11177	0.0258637	NA	NA
Q96Q42	Alsin	S483;S492	.rLsLPGLLSQVsPR	S3: 100.0; S12: 100.0	-0.0886383	-0.114554	-0.446955	-0.349332	0.218864	-1.80742	0.395267	-2.13407	-0.634658	0.45355	0.598929	-0.396582	-0.231943	NA	NA	0.171648	NA	NA	-0.231943	NA	NA	-0.0886383	NA	NA	-0.114554	NA	NA	-0.446955	NA	NA	-0.349332	NA	NA	0.218864	NA	NA	-1.80742	NA	NA	0.395267	NA	NA	-2.13407	NA	NA
Q01433	AMP deaminase 2	S100	.sLPGPAPcLk	S1: 100.0	0.561325	0.0600953	-0.288752	0.0420356	NA	NA	NA	NA	NA	NA	NA	NA	0.0669994	NA	NA	0.630138	NA	NA	0.0669994	NA	NA	0.561325	NA	NA	0.0600953	NA	NA	-0.288752	NA	NA	0.0420356	NA	NA	NA	NA	NA	NA	NA	NA	NA	NA	NA	NA	NA	NA
Q01433	AMP deaminase 2	S168	.qIsQDVkLEPDILLR	S3: 100.0	NA	NA	NA	NA	-0.122583	3.1714	1.47996	3.40735	NA	NA	NA	NA	2.32568	NA	NA	0.0949501	NA	NA	2.32568	NA	NA	NA	NA	NA	NA	NA	NA	NA	NA	NA	NA	NA	NA	-0.122583	NA	NA	3.1714	NA	NA	1.47996	NA	NA	3.40735	NA	NA
Q01433	AMP deaminase 2	S76	.rAsLQASTAAPEAR	S3: 100.0	0.906062	-0.652259	0.536857	0.655007	NA	NA	NA	NA	1.0872	-0.978018	-0.519548	1.08363	0.476505	NA	0.404152	NA	NA	0.476505	NA	NA	0.906062	NA	NA	-0.652259	NA	NA	0.536857	NA	NA	0.655007	NA	NA	NA	NA	NA	NA	NA	NA	NA	NA	NA	NA	NA	NA	1.0872
Q7Z5R6	Amyloid beta A4 precursor protein-binding family B member 1-interacting protein	S525	.sSDTSGSPATPLk	S1: 99.6	NA	NA	NA	NA	NA	NA	NA	NA	-1.26524	-0.910219	-0.883609	0.591865	-0.896914	NA	0.231434	NA	NA	-0.896914	NA	NA	NA	NA	NA	NA	NA	NA	NA	NA	NA	NA	NA	NA	NA	NA	NA	NA	NA	NA	NA	NA	NA	NA	NA	NA	-1.26524
Q7Z5R6	Amyloid beta A4 precursor protein-binding family B member 1-interacting protein	S526	.SsDTSGSPATPLk	S2: 100.0	0.25556	0.313855	0.21847	1.41661	-0.720815	-1.28702	0.283	-1.65303	-1.16842	-0.665237	-1.03279	1.17274	-0.678376	NA	0.0952446	0.463384	NA	-0.868345	-0.183621	NA	NA	0.25556	NA	NA	0.313855	NA	NA	0.21847	NA	NA	1.41661	NA	-0.703905	-0.737725	NA	-1.40932	-1.16473	NA	0.322818	0.243183	NA	-1.86325	-1.44281	NA	-1.16842
Q7Z5R6	Amyloid beta A4 precursor protein-binding family B member 1-interacting protein	T534	.SSDTSGSPAtPLk	T10: 100.0	NA	NA	NA	NA	NA	NA	NA	NA	-0.0547324	-0.0451325	-0.815925	-0.200359	-0.127546	NA	NA	0.22365	NA	NA	-0.127546	NA	NA	NA	NA	NA	NA	NA	NA	NA	NA	NA	NA	NA	NA	NA	NA	NA	NA	NA	NA	NA	NA	NA	NA	NA	NA
Q9H1A4	Anaphase-promoting complex subunit 1	S688	.nFDFEGSLsPVIAPk	S9: 100.0	NA	NA	NA	NA	NA	NA	NA	NA	-0.789468	-0.248482	-0.256893	-1.91654	-0.523181	NA	NA	0.133145	NA	NA	-0.523181	NA	NA	NA	NA	NA	NA	NA	NA	NA	NA	NA	NA	NA	NA	NA	NA	NA	NA	NA	NA	NA	NA	NA	NA	NA	NA
Q8NHZ8	Anaphase-promoting complex subunit CDC26	S82	.SSQFGsLEF	S6: 100.0	NA	NA	NA	NA	NA	NA	NA	NA	1.517	0.367847	0.231094	-0.212986	0.231094	NA	NA	0.28725	NA	NA	0.231094	NA	NA	NA	NA	NA	NA	NA	NA	NA	NA	NA	NA	NA	NA	NA	NA	NA	NA	NA	NA	NA	NA	NA	NA	NA	NA
P04920	Anion exchange protein 2	S173	.TSPSsPAPLPHQEATPR	S5: 99.6	NA	NA	NA	NA	NA	NA	NA	NA	0.133086	-0.44674	0.591578	-0.360782	-0.113848	NA	0.936862	NA	NA	-0.113848	NA	NA	NA	NA	NA	NA	NA	NA	NA	NA	NA	NA	NA	NA	NA	NA	NA	NA	NA	NA	NA	NA	NA	NA	NA	NA	0.133086
C9J035	Anion exchange protein 2 (Fragment)	S144	.aLTQPsPVSTPSS	S6: 99.4	0.776421	0.297189	-1.57775	-0.0800715	-2.24498	1.58532	-0.381356	-2.91006	NA	NA	NA	NA	-0.230714	NA	0.792596	0.400595	NA	0.108559	-1.31317	NA	0.776421	NA	NA	0.297189	NA	NA	-1.57775	NA	NA	-0.0800715	NA	NA	NA	-2.24498	NA	NA	1.58532	NA	NA	-0.381356	NA	NA	-2.91006	NA	NA
Q9P0K7	Ankycorbin	S281	.kAPPPPIsPTQLSDVSSPR	S8: 100.0	NA	NA	NA	NA	0.419095	-1.83138	-1.45406	-2.14034	NA	NA	NA	NA	-1.64272	NA	NA	0.117418	NA	NA	-1.64272	NA	NA	NA	NA	NA	NA	NA	NA	NA	NA	NA	NA	NA	NA	0.419095	NA	NA	-1.83138	NA	NA	-1.45406	NA	NA	-2.14034	NA	NA
Q9P2G1	Ankyrin repeat and IBR domain-containing protein 1	S737	.gVAPADsPEAPR	S7: 100.0	0.984123	-0.575936	-0.959143	-0.640109	-0.492524	-2.83788	-0.697007	-2.11606	-0.184005	-0.365317	-0.34942	-1.75937	-0.658338	NA	0.0256199	0.00924856	NA	-0.665454	-0.658338	NA	NA	0.984123	NA	NA	-0.575936	NA	NA	-0.959143	NA	NA	-0.640109	NA	-0.392173	-1.07658	NA	-2.9645	-2.83788	NA	-0.665454	-0.806043	NA	-2.47232	-1.78554	NA	-0.00236446
Q9P2G1	Ankyrin repeat and IBR domain-containing protein 1	S737	.gVAPADsPEAPRR	S7: 100.0	1.14823	0.0446467	0.663151	1.01135	0.00397916	0.105583	-0.126451	1.43552	-0.270786	0.00771183	1.0484	0.417946	0.457887	NA	0.0261015	0.0287065	NA	0.905689	0.186546	NA	1.14823	0.861743	NA	0.469653	-0.058814	NA	0.663151	0.442821	NA	1.47401	0.90016	NA	NA	0.00397916	NA	NA	0.105583	NA	NA	-0.126451	NA	NA	1.43552	NA	NA
Q92625	Ankyrin repeat and SAM domain-containing protein 1A	S620	.aELkLsR	S6: 100.0	NA	NA	NA	NA	NA	NA	NA	NA	-0.979231	0.323433	-0.378326	-0.304453	-0.34139	NA	NA	0.297916	NA	NA	-0.34139	NA	NA	NA	NA	NA	NA	NA	NA	NA	NA	NA	NA	NA	NA	NA	NA	NA	NA	NA	NA	NA	NA	NA	NA	NA	NA
Q92625	Ankyrin repeat and SAM domain-containing protein 1A	S624	.SLskSDSDLLTcSPTEDATmGSR	S3: 99.6	0.462378	1.59889	-0.133278	0.641825	-0.354855	1.39366	-0.0303673	1.08932	-0.428412	0.0162853	1.22701	0.517583	0.462378	NA	NA	0.0311693	NA	NA	0.462378	NA	NA	0.462378	NA	NA	1.59889	NA	NA	-0.133278	NA	NA	0.641825	NA	NA	-0.354855	NA	NA	1.39366	NA	NA	-0.0303673	NA	NA	1.08932	NA	NA
Q92625	Ankyrin repeat and SAM domain-containing protein 1A	S624	.SLskSDSDLLTcSPTEDATMGSR	S3: 100.0	NA	NA	NA	NA	-0.344213	1.12673	-0.695013	0.332413	NA	NA	NA	NA	0.0874754	NA	NA	0.810801	NA	NA	0.0874754	NA	NA	NA	NA	NA	NA	NA	NA	NA	NA	NA	NA	NA	NA	-0.344213	NA	NA	1.12673	NA	NA	-0.695013	NA	NA	0.332413	NA	NA
Q92625	Ankyrin repeat and SAM domain-containing protein 1A	S626	.SLSksDSDLLTcSPTEDATmGSR	S5: 99.5	-0.381012	0.819493	-0.233673	1.23732	-1.05921	0.746057	-0.667767	0.735646	NA	NA	NA	NA	0.250987	NA	NA	0.628173	NA	NA	0.250987	NA	NA	-0.381012	NA	NA	0.819493	NA	NA	-0.233673	NA	NA	1.23732	NA	NA	-1.05921	NA	NA	0.746057	NA	NA	-0.667767	NA	NA	0.735646	NA	NA
Q92625	Ankyrin repeat and SAM domain-containing protein 1A	S647	.SEsLSNcSIGkk	S3: 99.7	-0.675727	1.51557	0.0880188	0.295468	0.313554	-0.0225379	-0.545021	0.487551	NA	NA	NA	NA	0.14231	NA	0.356925	0.399086	NA	-0.329332	0.20631	NA	NA	-0.675727	NA	NA	1.51557	NA	NA	0.0880188	NA	NA	0.295468	NA	0.343135	0.0900251	NA	-0.80319	0.16815	NA	-0.583197	-0.466953	NA	-0.0754679	0.712657	NA	NA
Q6UB99	Ankyrin repeat domain-containing protein 11	S1792	.SVsVDIR	S3: 100.0	NA	NA	NA	NA	NA	NA	NA	NA	0.498258	-0.0230892	0.247683	0.226695	0.199726	NA	0.370113	0.114231	NA	0.199726	0.176991	NA	NA	NA	NA	NA	NA	NA	NA	NA	NA	NA	NA	NA	NA	NA	NA	NA	NA	NA	NA	NA	NA	NA	NA	NA	0.823956
O75179	Ankyrin repeat domain-containing protein 17	S2044;S2045	.eHYPVSSPssPSPPAQPGGVSR	S9: 100.0; S10: 100.0	NA	NA	NA	NA	NA	NA	NA	NA	0.641537	-0.124015	0.977155	0.0120292	0.326783	NA	NA	0.243974	NA	NA	0.326783	NA	NA	NA	NA	NA	NA	NA	NA	NA	NA	NA	NA	NA	NA	NA	NA	NA	NA	NA	NA	NA	NA	NA	NA	NA	NA
O75179	Ankyrin repeat domain-containing protein 17	S2045;S2047	.eHYPVSSPSsPsPPAQPGGVSR	S10: 100.0; S12: 100.0	NA	NA	NA	NA	0.868243	0.31143	0.317963	-1.30519	NA	NA	NA	NA	0.314697	NA	NA	0.92486	NA	NA	0.314697	NA	NA	NA	NA	NA	NA	NA	NA	NA	NA	NA	NA	NA	NA	0.868243	NA	NA	0.31143	NA	NA	0.317963	NA	NA	-1.30519	NA	NA
O75179	Ankyrin repeat domain-containing protein 17	S49;S50	.SAssPRGmVR	S3: 100.0; S4: 100.0	NA	NA	NA	NA	NA	NA	NA	NA	1.25006	-0.264545	0.643287	1.22901	0.936151	NA	NA	0.137896	NA	NA	0.936151	NA	NA	NA	NA	NA	NA	NA	NA	NA	NA	NA	NA	NA	NA	NA	NA	NA	NA	NA	NA	NA	NA	NA	NA	NA	NA
O75179	Ankyrin repeat domain-containing protein 17	S49;S50	.SAssPRGMVR	S3: 98.8; S4: 98.8	NA	NA	NA	NA	-0.651692	-0.876864	0.664898	0.769779	NA	NA	NA	NA	0.00660291	NA	NA	0.959969	NA	NA	0.00660291	NA	NA	NA	NA	NA	NA	NA	NA	NA	NA	NA	NA	NA	NA	-0.651692	NA	NA	-0.876864	NA	NA	0.664898	NA	NA	0.769779	NA	NA
A6NEL2	Ankyrin repeat domain-containing protein SOWAHB	S450	.eGsPSRSPQGLR	S3: 99.5	NA	NA	NA	NA	-0.433299	-1.9012	-0.657831	-1.50788	-0.0655557	0.29405	-0.278381	-0.173636	-0.226008	NA	NA	0.0607609	NA	NA	-0.226008	NA	NA	NA	NA	NA	NA	NA	NA	NA	NA	NA	NA	NA	NA	-0.433299	NA	NA	-1.9012	NA	NA	-0.657831	NA	NA	-1.50788	NA	NA
A6NEL2	Ankyrin repeat domain-containing protein SOWAHB	S450	.kEGsPSRSPQGLR	S4: 100.0	NA	NA	NA	NA	NA	NA	NA	NA	-1.24264	0.591521	1.76521	-0.779767	-0.0941231	NA	NA	0.910279	NA	NA	-0.0941231	NA	NA	NA	NA	NA	NA	NA	NA	NA	NA	NA	NA	NA	NA	NA	NA	NA	NA	NA	NA	NA	NA	NA	NA	NA	NA
A6NEL2	Ankyrin repeat domain-containing protein SOWAHB	S450;S452	.kEGsPsRSPQGLR	S4: 100.0; S6: 99.5	NA	NA	NA	NA	-0.462338	-0.4268	0.593587	0.262837	NA	NA	NA	NA	-0.0819817	NA	NA	0.976965	NA	NA	-0.0819817	NA	NA	NA	NA	NA	NA	NA	NA	NA	NA	NA	NA	NA	NA	-0.462338	NA	NA	-0.4268	NA	NA	0.593587	NA	NA	0.262837	NA	NA
A6NEL2	Ankyrin repeat domain-containing protein SOWAHB	S454	.eGSPSRsPQGLR	S7: 98.9	NA	NA	NA	NA	-0.647466	0.970512	1.11043	0.277529	NA	NA	NA	NA	0.624021	NA	0.365359	NA	NA	0.624021	NA	NA	NA	NA	NA	NA	NA	NA	NA	NA	NA	NA	NA	NA	-0.647466	NA	NA	0.970512	NA	NA	1.11043	NA	NA	0.277529	NA	NA	NA
Q53LP3	Ankyrin repeat domain-containing protein SOWAHC	T196	.gSSLVGAtAQRPAR	T8: 100.0	0.827341	0.974936	-1.20902	1.72553	NA	NA	NA	NA	NA	NA	NA	NA	0.901139	0.42393	NA	NA	0.901139	NA	NA	0.827341	NA	NA	0.974936	NA	NA	-1.20902	NA	NA	1.72553	NA	NA	NA	NA	NA	NA	NA	NA	NA	NA	NA	NA	NA	NA	NA	NA
P16157	Ankyrin-1	S1428	.eLQFsVEDINR	S5: 100.0	1.56443	-2.25849	-0.347371	-1.93424	-1.33921	0.0377371	-0.602941	-2.53678	-0.0557553	-0.565505	-3.76064	-1.4949	-1.09505	NA	0.0332671	0.0175423	NA	-1.09029	-1.30938	NA	NA	1.56443	NA	NA	-2.25849	NA	NA	-0.347371	NA	NA	-1.93424	NA	-1.08791	-1.59051	NA	0.252211	-0.176737	NA	-1.09267	-0.113216	NA	-2.06304	-3.01052	NA	0.118857
P16157	Ankyrin-1	S1686	.iTHsPTVSQVTER	S4: 100.0	0.725735	-1.01166	-0.0236805	-1.58921	-1.21201	-2.49189	-0.772081	-3.10053	0.784927	-0.142642	-1.93779	-1.52939	-1.05531	NA	0.0126424	0.0222812	NA	-1.08156	-0.730076	NA	0.725735	NA	NA	-1.01166	NA	NA	-0.0236805	NA	NA	-1.58921	NA	NA	-1.08944	-1.2869	NA	-2.49189	-3.4868	NA	-0.772081	-0.704253	NA	-2.07324	-3.1094	NA	0.797156
P16157	Ankyrin-1	S1686;S1690	.iTHsPTVsQVTER	S4: 100.0; S8: 99.5	1.42755	-1.83057	-0.399209	-1.10432	-1.21321	-2.81723	-0.649135	-3.64211	0.780428	-0.383249	-2.26722	-1.54608	-1.21321	NA	0.0900685	0.0187324	NA	-2.19354	-1.21321	NA	NA	1.42755	NA	NA	-1.83057	NA	NA	-0.399209	NA	NA	-1.10432	NA	-1.14514	-1.21321	NA	-3.24194	-2.35341	NA	-0.177623	-0.649135	NA	-3.64211	-3.47974	NA	NA
P16157	Ankyrin-1	S1686;T1688	.iTHsPtVSQVTER	S4: 100.0; T6: 100.0	0.165893	-1.05946	-0.349679	-0.895724	-1.08056	-2.39249	-0.30433	-4.26319	NA	NA	NA	NA	-0.895724	NA	NA	0.0398252	NA	NA	-0.895724	NA	NA	0.165893	NA	NA	-1.05946	NA	NA	-0.349679	NA	NA	-0.895724	NA	NA	-1.08056	NA	NA	-2.39249	NA	NA	-0.30433	NA	NA	-4.26319	NA	NA
P16157	Ankyrin-1	S781	.lGYIsVTDVLk	S5: 100.0	1.6242	-2.75817	0.0237969	-3.0286	-1.56951	-1.85373	-0.313359	-3.57057	0.369484	-0.565475	-3.77492	-2.12228	-1.60757	NA	0.00456899	0.012582	NA	-1.43161	-1.66852	NA	NA	1.6242	NA	NA	-2.75817	NA	NA	0.0237969	NA	NA	-3.0286	NA	-1.0622	-1.59988	NA	-1.11799	-1.89224	NA	-0.635909	-0.278793	NA	-2.95969	-3.58891	NA	-0.268479
P16157	Ankyrin-1	S781	.rLGYIsVTDVLk	S6: 100.0	-0.293312	-2.56483	-0.65481	-3.07741	-0.930792	-1.18021	-0.379878	0.318603	NA	NA	NA	NA	-0.903493	NA	NA	0.0323042	NA	NA	-0.903493	NA	NA	-0.293312	NA	NA	-2.56483	NA	NA	-0.65481	NA	NA	-3.07741	NA	NA	-0.930792	NA	NA	-1.18021	NA	NA	-0.379878	NA	NA	0.318603	NA	NA
P16157	Ankyrin-1	T1378	.tPTPLALR	T1: 100.0	NA	NA	NA	NA	-1.04123	-0.398694	-0.00330989	-1.28985	NA	NA	NA	NA	-0.71996	NA	NA	0.102931	NA	NA	-0.71996	NA	NA	NA	NA	NA	NA	NA	NA	NA	NA	NA	NA	NA	NA	-1.04123	NA	NA	-0.398694	NA	NA	-0.00330989	NA	NA	-1.28985	NA	NA
P16157	Ankyrin-1	T1378;T1380	.rRtPtPLALR	T3: 100.0; T5: 100.0	NA	NA	NA	NA	-1.54612	1.22745	0.429472	1.35852	NA	NA	NA	NA	0.703153	NA	NA	0.621699	NA	NA	0.703153	NA	NA	NA	NA	NA	NA	NA	NA	NA	NA	NA	NA	NA	NA	-1.54612	NA	NA	1.22745	NA	NA	0.429472	NA	NA	1.35852	NA	NA
P16157	Ankyrin-1	T961	.lStPPPLAEEEGLASR	T3: 99.5	NA	NA	NA	NA	-2.0691	0.993216	0.646867	-1.45021	NA	NA	NA	NA	-0.401673	NA	NA	0.579581	NA	NA	-0.401673	NA	NA	NA	NA	NA	NA	NA	NA	NA	NA	NA	NA	NA	NA	-2.0691	NA	NA	0.993216	NA	NA	0.646867	NA	NA	-1.45021	NA	NA
Q01484	Ankyrin-2	S31	.SDsNASFLR	S3: 100.0	0.442509	0.426009	1.18136	0.160771	-0.38696	0.972715	0.98847	1.37034	0.00975044	-0.293401	0.199831	1.56587	0.442509	NA	0.115725	0.0178675	NA	0.302694	0.442509	NA	NA	0.442509	NA	NA	0.426009	NA	NA	1.18136	NA	NA	0.160771	NA	0.0660342	-0.570132	NA	0.291035	0.972715	NA	0.314354	1.19234	NA	0.907372	1.37034	NA	NA
Q01484	Ankyrin-2	S31;S34	.SDsNAsFLR	S3: 100.0; S6: 100.0	NA	NA	NA	NA	NA	NA	NA	NA	-1.48829	0.895391	0.655088	1.25825	0.708822	NA	NA	0.630641	NA	NA	0.708822	NA	NA	NA	NA	NA	NA	NA	NA	NA	NA	NA	NA	NA	NA	NA	NA	NA	NA	NA	NA	NA	NA	NA	NA	NA	NA
Q01484	Ankyrin-2	S898	.SDsLRSFSSDR	S3: 99.6	NA	NA	NA	NA	NA	NA	NA	NA	-1.37636	-0.090438	-0.204763	-0.286172	-0.245467	NA	NA	0.199449	NA	NA	-0.245467	NA	NA	NA	NA	NA	NA	NA	NA	NA	NA	NA	NA	NA	NA	NA	NA	NA	NA	NA	NA	NA	NA	NA	NA	NA	NA
Q12955	Ankyrin-3	S913;S916	.SAsLRsFSSDR	S3: 99.5; S6: 100.0	-0.68091	1.14318	-1.03818	0.255068	-0.397833	-2.89276	-2.12117	-1.69474	NA	NA	NA	NA	-1.10435	NA	NA	0.0840292	NA	NA	-1.10435	NA	NA	-0.68091	NA	NA	1.14318	NA	NA	-1.03818	NA	NA	0.255068	NA	NA	-0.397833	NA	NA	-2.89276	NA	NA	-2.12117	NA	NA	-1.69474	NA	NA
H0YKX9	Annexin (Fragment)	S26	.lSLEGDHSTPPSAYGsVk	S16: 99.6	NA	NA	NA	NA	0.48916	-1.08146	-0.488733	0.214424	NA	NA	NA	NA	-0.137155	NA	0.584043	NA	NA	-0.137155	NA	NA	NA	NA	NA	NA	NA	NA	NA	NA	NA	NA	NA	NA	0.48916	NA	NA	-1.08146	NA	NA	-0.488733	NA	NA	0.214424	NA	NA	NA
P07355	Annexin A2	S26	.lSLEGDHSTPPSAYGsVk	S16: 99.6	NA	NA	NA	NA	0.48916	-1.08146	-0.488733	0.214424	NA	NA	NA	NA	-0.137155	NA	0.584043	NA	NA	-0.137155	NA	NA	NA	NA	NA	NA	NA	NA	NA	NA	NA	NA	NA	NA	0.48916	NA	NA	-1.08146	NA	NA	-0.488733	NA	NA	0.214424	NA	NA	NA
P09525	Annexin A4	S12	.aAsGFNAmEDAQTLR	S3: 100.0	NA	NA	NA	NA	NA	NA	NA	NA	-0.798891	0.568402	0.797209	-0.457219	0.0555915	NA	NA	0.94814	NA	NA	0.0555915	NA	NA	NA	NA	NA	NA	NA	NA	NA	NA	NA	NA	NA	NA	NA	NA	NA	NA	NA	NA	NA	NA	NA	NA	NA	NA
P09525	Annexin A4	S12	.aAsGFNAmEDAQTLRk	S3: 100.0	-0.262493	-0.388063	-0.739035	0.835206	NA	NA	NA	NA	NA	NA	NA	NA	-0.325278	NA	NA	0.710808	NA	NA	-0.325278	NA	NA	-0.262493	NA	NA	-0.388063	NA	NA	-0.739035	NA	NA	0.835206	NA	NA	NA	NA	NA	NA	NA	NA	NA	NA	NA	NA	NA	NA
P08758	Annexin A5	T118	.vLTEIIASRtPEELR	T10: 99.5	NA	NA	NA	NA	-3.05215	0.602919	0.165003	0.199896	NA	NA	NA	NA	0.18245	NA	NA	0.582994	NA	NA	0.18245	NA	NA	NA	NA	NA	NA	NA	NA	NA	NA	NA	NA	NA	NA	-3.05215	NA	NA	0.602919	NA	NA	0.165003	NA	NA	0.199896	NA	NA
E9PB30	Anoctamin 6	S891	.mIEAVDNNLRPksE	S13: 100.0	-0.232951	-0.4111	-1.19086	-0.404204	NA	NA	NA	NA	NA	NA	NA	NA	-0.54123	NA	NA	0.0795868	NA	NA	-0.54123	NA	NA	-0.232951	NA	NA	-0.4111	NA	NA	-1.19086	NA	NA	-0.404204	NA	NA	NA	NA	NA	NA	NA	NA	NA	NA	NA	NA	NA	NA
Q9H6X2	Anthrax toxin receptor 1	S563	.aPPPSRPPPRPsV	S12: 100.0	0.614295	-0.877926	0.871178	-0.111273	0.0360191	0.952996	0.767795	-0.59011	0.941381	-0.13581	-0.563485	0.540766	0.138547	NA	0.070224	0.583392	NA	0.361166	0.0163139	NA	0.964543	0.518212	NA	-0.575349	-0.970621	NA	1.36002	0.751437	NA	0.361059	-0.674337	NA	0.169692	0.0118604	NA	1.34567	0.419894	NA	2.08601	-0.056854	NA	-0.44519	-0.953384	NA	1.01223
P01008	Antithrombin-III	S68	.aTEDEGsEQkIPEATNR	S7: 100.0	1.48053	-0.748571	0.317491	1.74854	NA	NA	NA	NA	1.97937	0.0249306	-0.93686	0.755595	0.251403	NA	0.195542	0.293518	NA	0.156986	0.419581	NA	1.48053	1.58673	NA	-0.712718	-1.40225	NA	0.180685	0.376651	NA	1.74854	1.24287	NA	NA	NA	NA	NA	NA	NA	NA	NA	NA	NA	NA	NA	1.97937
Q2M2I8	AP2-associated protein kinase 1	S623	.vGSLTPPsSPkTQR	S8: 99.5	NA	NA	NA	NA	NA	NA	NA	NA	-0.126254	-0.559891	-1.16538	-0.138571	-0.349231	NA	0.134573	NA	NA	-0.349231	NA	NA	NA	NA	NA	NA	NA	NA	NA	NA	NA	NA	NA	NA	NA	NA	NA	NA	NA	NA	NA	NA	NA	NA	NA	NA	-0.126254
Q2M2I8	AP2-associated protein kinase 1	S623;S624	.vGSLTPPssPk	S8: 100.0; S9: 100.0	-0.371108	0.480218	-0.0658329	-0.0325786	-0.2274	-0.206412	-0.145651	-1.26914	-1.89915	-0.263923	0.707389	-0.586176	-0.187907	NA	0.12943	0.344297	NA	-0.156341	-0.194741	NA	-0.382957	-0.282925	NA	0.480218	0.623444	NA	-0.0658329	-0.100004	NA	-0.0744184	0.114005	NA	-0.124566	-0.298464	NA	-0.257351	-0.183134	NA	-0.145651	-0.0182912	NA	-1.72582	-1.14747	NA	-1.89915
Q2M2I8	AP2-associated protein kinase 1	S678	.SATTTPSGsPR	S9: 100.0	NA	NA	NA	NA	NA	NA	NA	NA	1.55239	-0.858447	-0.310192	-0.384213	-0.347202	NA	0.999841	NA	NA	-0.347202	NA	NA	NA	NA	NA	NA	NA	NA	NA	NA	NA	NA	NA	NA	NA	NA	NA	NA	NA	NA	NA	NA	NA	NA	NA	NA	1.55239
Q2M2I8	AP2-associated protein kinase 1	T389	.aGQTQPNPGILPIQPALtPR	T18: 100.0	NA	NA	NA	NA	-0.29527	-0.462222	-0.329468	-1.5727	NA	NA	NA	NA	-0.395845	NA	NA	0.117131	NA	NA	-0.395845	NA	NA	NA	NA	NA	NA	NA	NA	NA	NA	NA	NA	NA	NA	-0.29527	NA	NA	-0.462222	NA	NA	-0.329468	NA	NA	-1.5727	NA	NA
Q2M2I8	AP2-associated protein kinase 1	T606	.vQTtPPPAVQGQk	T4: 100.0	NA	NA	NA	NA	-0.223236	-1.0516	0.20877	-2.48834	NA	NA	NA	NA	-0.637416	NA	0.231497	NA	NA	-0.637416	NA	NA	NA	NA	NA	NA	NA	NA	NA	NA	NA	NA	NA	NA	-0.223236	NA	NA	-1.0516	NA	NA	0.20877	NA	NA	-2.48834	NA	NA	NA
Q2M2I8	AP2-associated protein kinase 1	T620	.vGSLtPPSSPk	T5: 100.0	0.614869	-0.276542	0.0535648	-0.827742	NA	NA	NA	NA	NA	NA	NA	NA	-0.0944974	NA	NA	0.742226	NA	NA	-0.0944974	NA	NA	0.614869	NA	NA	-0.276542	NA	NA	0.0535648	NA	NA	-0.827742	NA	NA	NA	NA	NA	NA	NA	NA	NA	NA	NA	NA	NA	NA
Q2M2I8	AP2-associated protein kinase 1	T620	.vGSLtPPSSPkTQR	T5: 99.5	0.555333	1.9343	0.174551	0.52559	-0.132631	-0.168349	-0.237376	-0.491578	0.634758	-0.806318	1.79414	2.25269	0.350071	NA	NA	0.109498	NA	NA	0.350071	NA	NA	0.555333	NA	NA	1.9343	NA	NA	0.174551	NA	NA	0.52559	NA	NA	-0.132631	NA	NA	-0.168349	NA	NA	-0.237376	NA	NA	-0.491578	NA	NA
Q2M2I8	AP2-associated protein kinase 1	T620;S623	.vGSLtPPsSPkTQR	T5: 99.5; S8: 99.5	0.346259	1.47864	0.241672	1.0508	-0.0372413	1.05584	0.0850422	1.01351	0.122263	-0.461068	1.1608	0.948325	0.585304	NA	0.0197113	0.00450675	NA	0.509272	0.608546	NA	-0.0770988	0.395729	NA	1.69397	1.14286	NA	-0.0200003	0.320798	NA	1.0508	1.05045	NA	0.498009	-0.0372413	NA	1.96715	0.770969	NA	-0.0690278	0.0850422	NA	2.69784	0.999669	NA	-0.234285
Q2M2I8	AP2-associated protein kinase 1	T620;S624	.vGSLtPPSsPk	T5: 100.0; S9: 100.0	-0.171444	0.601644	0.0332218	-0.000993532	-0.313219	-0.552114	-0.279621	-1.45929	-2.22461	-0.262617	0.915079	-0.737345	-0.171444	NA	0.161526	0.42085	NA	-0.171444	-0.162281	NA	-0.171444	-0.387187	NA	0.632265	0.601644	NA	0.131413	-0.162281	NA	0.0667003	-0.118477	NA	-0.313219	NA	NA	-0.552114	NA	NA	-0.279621	NA	NA	-1.45929	NA	NA	-1.91325
Q2M2I8	AP2-associated protein kinase 1	T640	.iLSDVtHSAVFGVPASk	T6: 99.6	-0.572651	1.23315	-0.804425	0.179592	-0.0736342	0.722574	-1.08334	1.19872	-0.103962	-0.307098	0.037852	0.239246	-0.0736342	NA	NA	0.795955	NA	NA	-0.0736342	NA	NA	-0.572651	NA	NA	1.23315	NA	NA	-0.804425	NA	NA	0.179592	NA	NA	-0.0736342	NA	NA	0.722574	NA	NA	-1.08334	NA	NA	1.19872	NA	NA
O14617	AP-3 complex subunit delta-1	S658	.hRPsEADEEELAR	S4: 100.0	0.557126	0.612665	0.404948	0.477779	0.494634	0.356256	-0.754682	0.600242	-0.220719	0.137981	1.91763	-0.728519	0.395796	NA	0.138406	0.492275	NA	0.751394	0.348452	NA	0.816023	0.471886	NA	0.686764	0.366601	NA	1.29304	0.372798	NA	1.37956	0.455189	NA	0.494634	0.184219	NA	0.365899	-0.659441	NA	-1.57089	-0.696981	NA	0.912394	0.170902	NA	NA
P06727	Apolipoprotein A-IV	S259	.iSAsAEELRQR	S4: 99.6	NA	NA	NA	NA	0.714418	-0.105889	-0.0459995	-0.0399099	1.50099	-0.111557	-1.59267	1.16433	0.0343754	NA	NA	0.600545	NA	NA	0.0343754	NA	NA	NA	NA	NA	NA	NA	NA	NA	NA	NA	NA	NA	NA	0.714418	NA	NA	-0.105889	NA	NA	-0.0459995	NA	NA	-0.0399099	NA	NA
O14791	Apolipoprotein L1	S311	.vTEPIsAESGEQVER	S6: 100.0	1.67246	-0.931917	-0.153423	-0.41588	-0.36297	-2.99915	-0.68973	-2.75158	0.433834	-0.929572	-2.00405	-0.706337	-0.706337	NA	0.0308637	0.0627092	NA	-0.929572	-0.634877	NA	1.67246	NA	NA	-0.931917	NA	NA	-0.153423	NA	NA	-0.41588	NA	NA	-0.162521	-0.563418	NA	-4.16614	-1.83217	NA	-1.52232	0.142856	NA	-3.57233	-1.93083	NA	0.022372
O14791	Apolipoprotein L1	S311;S314	.vTEPIsAEsGEQVER	S6: 100.0; S9: 100.0	NA	NA	NA	NA	-0.257489	-1.00582	-0.328996	-0.911256	-0.841336	-0.380258	-0.780161	-0.177172	-0.723306	NA	0.0530018	0.00239625	NA	-0.696747	-0.723306	NA	NA	NA	NA	NA	NA	NA	NA	NA	NA	NA	NA	NA	-0.22989	-0.666451	NA	-1.20329	-1.00582	NA	-0.424318	-0.00242344	NA	-0.941788	-0.830072	NA	NA
O14791	Apolipoprotein L1	S314	.vTEPISAEsGEQVER	S9: 100.0	1.43867	-0.552587	-0.036763	-0.399693	-0.275632	-2.01034	0.248982	-1.91893	0.959922	-0.195015	-1.88981	-0.980845	-0.466914	NA	0.100323	0.206333	NA	-0.738318	-0.315075	NA	NA	1.43867	NA	NA	-0.552587	NA	NA	-0.036763	NA	NA	-0.399693	NA	-0.316196	-0.230456	NA	-2.11155	-1.51632	NA	0.209099	0.368982	NA	-2.14535	-1.57842	NA	1.23084
Q9BZR8	Apoptosis facilitator Bcl-2-like protein 14	S44	.STPALFsPk	S7: 100.0	NA	NA	NA	NA	-0.0760673	-2.22013	-0.0132336	0.360548	-3.27033	0.498413	0.73749	-0.239702	-0.0446504	NA	NA	0.33219	NA	NA	-0.0446504	NA	NA	NA	NA	NA	NA	NA	NA	NA	NA	NA	NA	NA	NA	-0.0760673	NA	NA	-2.22013	NA	NA	-0.0132336	NA	NA	0.360548	NA	NA
O95831	Apoptosis-inducing factor 1, mitochondrial	S268	.SLsAIDR	S3: 100.0	-0.824428	-0.0714156	-0.499661	-0.688041	-0.510983	-0.982834	-1.04771	-2.00395	-2.14178	0.150277	0.328889	-1.80402	-0.780757	NA	0.0275097	0.00418095	NA	-1.02123	-0.775074	NA	NA	-0.824428	NA	NA	-0.0714156	NA	NA	-0.499661	NA	NA	-0.688041	NA	-0.462254	-0.559713	NA	-0.744088	-1.14824	NA	-1.57067	-0.847118	NA	-1.29838	-2.00984	NA	NA
O95831	Apoptosis-inducing factor 1, mitochondrial	S268	.SLsAIDRAGAEVk	S3: 100.0	-0.836142	0.459957	-0.342955	-0.4931	0.0857426	0.56189	-0.762306	0.307396	NA	NA	NA	NA	-0.065057	NA	0.695918	0.696098	NA	0.196569	-0.141028	NA	NA	-0.836142	NA	NA	0.459957	NA	NA	-0.342955	NA	NA	-0.4931	NA	0.0857426	0.463883	NA	0.56189	0.573542	NA	-0.546728	-0.764683	NA	0.307396	0.263508	NA	NA
Q13625	Apoptosis-stimulating of p53 protein 2	S480	.kNQsSEDILR	S4: 100.0	NA	NA	NA	NA	-1.056	0.639027	-0.674628	-0.278042	-2.17165	0.426701	1.53352	-1.27197	-0.476335	NA	0.41587	0.686182	NA	-0.476335	-0.422636	NA	NA	NA	NA	NA	NA	NA	NA	NA	NA	NA	NA	NA	-1.056	NA	NA	0.639027	NA	NA	-0.674628	NA	NA	-0.278042	NA	NA	NA
Q13625	Apoptosis-stimulating of p53 protein 2	S480	.nQsSEDILRDAQVANk	S3: 99.4	NA	NA	NA	NA	0.33643	0.253246	-0.870278	1.42237	NA	NA	NA	NA	0.294838	NA	0.585254	NA	NA	0.294838	NA	NA	NA	NA	NA	NA	NA	NA	NA	NA	NA	NA	NA	NA	0.33643	NA	NA	0.253246	NA	NA	-0.870278	NA	NA	1.42237	NA	NA	NA
Q9UKV3	Apoptotic chromatin condensation inducer in the nucleus	S1004	.TAQVPsPPR	S6: 100.0	-0.0630059	0.419885	-0.244282	-0.197709	-0.518915	-1.3055	-0.326903	-2.67192	-1.56813	-0.0102969	0.684554	-1.27284	-0.298176	NA	0.0823436	0.0262109	NA	-0.215159	-0.422197	NA	0.146377	-0.102091	NA	0.591276	-0.017725	NA	-0.190387	-0.562858	NA	-0.155486	-0.422197	NA	-0.566273	-0.325909	NA	-1.21194	-1.41484	NA	-0.243019	-0.441406	NA	-2.68755	-1.84638	NA	-1.56813
Q9UKV3	Apoptotic chromatin condensation inducer in the nucleus	S1004	.TAQVPsPPRGk	S6: 100.0	-0.401335	1.45363	-0.394295	-0.124464	0.214425	-1.23593	-0.302447	-0.740022	-1.0392	0.505787	1.69394	-1.10863	-0.346059	NA	0.66167	NA	NA	-0.346059	NA	NA	-0.401335	NA	NA	1.45363	NA	NA	-0.394295	NA	NA	-0.124464	NA	NA	0.214425	NA	NA	-1.23593	NA	NA	-0.302447	NA	NA	-0.740022	NA	NA	-1.0392
Q9UKV3	Apoptotic chromatin condensation inducer in the nucleus	S365	.TTsPLEEEEREIk	S3: 100.0	0.754636	0.139355	-0.543285	-0.247859	0.149004	-0.829066	-0.0794127	-0.810142	NA	NA	NA	NA	-0.224	NA	0.200748	0.68338	NA	-0.526218	-0.224	NA	NA	0.754636	NA	NA	0.139355	NA	NA	-0.543285	NA	NA	-0.247859	NA	0.149004	0.35371	NA	-1.3763	-0.548575	NA	-0.0794127	-0.120735	NA	-1.33648	-0.33699	NA	NA
Q9UKV3	Apoptotic chromatin condensation inducer in the nucleus	S388	.SkSPsPPRLTEDR	S5: 100.0	NA	NA	NA	NA	NA	NA	NA	NA	-1.03866	0.0408198	0.221852	0.142571	0.101515	NA	0.506604	0.67689	NA	0.101515	-0.168804	NA	NA	NA	NA	NA	NA	NA	NA	NA	NA	NA	NA	NA	NA	NA	NA	NA	NA	NA	NA	NA	NA	NA	NA	NA	0.227142
Q9UKV3	Apoptotic chromatin condensation inducer in the nucleus	S657	.kSLsPGVSR	S4: 100.0	NA	NA	NA	NA	NA	NA	NA	NA	-0.733615	-0.0501456	-0.15672	-1.01875	-0.445167	NA	NA	0.12475	NA	NA	-0.445167	NA	NA	NA	NA	NA	NA	NA	NA	NA	NA	NA	NA	NA	NA	NA	NA	NA	NA	NA	NA	NA	NA	NA	NA	NA	NA
Q9UKV3	Apoptotic chromatin condensation inducer in the nucleus	S657	.SLsPGVSR	S3: 100.0	0.14097	-0.353271	-0.109581	0.513636	-0.700997	0.372595	0.103333	-0.391428	-0.690239	-0.207553	0.708396	-0.499767	-0.207553	NA	NA	0.50391	NA	NA	-0.207553	NA	NA	0.14097	NA	NA	-0.353271	NA	NA	-0.109581	NA	NA	0.513636	NA	NA	-0.700997	NA	NA	0.372595	NA	NA	0.103333	NA	NA	-0.391428	NA	NA
Q9UKV3	Apoptotic chromatin condensation inducer in the nucleus	S710	.rLsQPESAEk	S3: 100.0	NA	NA	NA	NA	0.413683	-1.22957	-1.37971	-0.723697	-2.25024	0.346599	0.965101	-1.45846	-0.860429	NA	0.129894	0.155681	NA	-0.319705	-0.936585	NA	NA	NA	NA	NA	NA	NA	NA	NA	NA	NA	NA	NA	-0.271735	0.772024	NA	-1.22957	-1.29647	NA	-0.279933	-1.57671	NA	-0.359476	-0.86822	NA	-2.00491
Q9UKV3	Apoptotic chromatin condensation inducer in the nucleus	S838	.gVPAGNsDTEGGQPGR	S7: 100.0	NA	NA	NA	NA	0.0334754	-2.04518	-1.30321	-0.921937	-0.297533	-0.240895	0.308454	-0.578498	-0.394486	NA	0.07431	0.0270827	NA	-0.394486	-0.438015	NA	NA	NA	NA	NA	NA	NA	NA	NA	NA	NA	NA	NA	0.109274	-0.239603	NA	-2.2954	-2.04518	NA	-1.34833	-1.30321	NA	-0.922086	-0.663267	NA	-0.22794
Q9UKV3	Apoptotic chromatin condensation inducer in the nucleus	S838	.gVPAGNsDTEGGQPGRk	S7: 100.0	NA	NA	NA	NA	NA	NA	NA	NA	-1.31457	0.52747	0.567978	-0.917398	-0.194964	NA	0.600665	NA	NA	-0.194964	NA	NA	NA	NA	NA	NA	NA	NA	NA	NA	NA	NA	NA	NA	NA	NA	NA	NA	NA	NA	NA	NA	NA	NA	NA	NA	-1.31457
O94778	Aquaporin-8	S21	.aREPsVGGR	S5: 100.0	NA	NA	NA	NA	NA	NA	NA	NA	-3.61007	0.671118	1.02504	-5.00386	-1.46947	NA	0.336995	NA	NA	-1.46947	NA	NA	NA	NA	NA	NA	NA	NA	NA	NA	NA	NA	NA	NA	NA	NA	NA	NA	NA	NA	NA	NA	NA	NA	NA	NA	-3.61007
Q9Y2X7	ARF GTPase-activating protein GIT1	S362	.SLSsPTDNLELSLR	S4: 99.5	NA	NA	NA	NA	-0.680238	2.0486	0.747973	0.691185	-0.49256	-0.21884	0.476019	1.35752	0.691185	NA	0.171581	0.187849	NA	1.01004	0.476019	NA	NA	NA	NA	NA	NA	NA	NA	NA	NA	NA	NA	NA	-0.299864	-0.696947	NA	2.605	1.50506	NA	0.740773	0.966179	NA	1.27931	0.542983	NA	NA
P53367	Arfaptin-1	S93	.lAQQGsDLIVPAGGQR	S6: 100.0	NA	NA	NA	NA	NA	NA	NA	NA	1.04794	0.203836	0.527235	-1.35392	0.387952	NA	0.981943	0.586857	NA	0.343118	0.387952	NA	NA	NA	NA	NA	NA	NA	NA	NA	NA	NA	NA	NA	NA	NA	NA	NA	NA	NA	NA	NA	NA	NA	NA	NA	1.13192
P52594	Arf-GAP domain and FG repeat-containing protein 1	S167	.SLLGDsAPTLHLNk	S6: 99.6	-0.315853	0.521337	-0.372564	0.463555	0.204627	0.452329	-0.396891	-0.00192845	NA	NA	NA	NA	0.106999	NA	NA	0.634596	NA	NA	0.106999	NA	NA	-0.315853	NA	NA	0.521337	NA	NA	-0.372564	NA	NA	0.463555	NA	NA	0.204627	NA	NA	0.452329	NA	NA	-0.396891	NA	NA	-0.00192845	NA	NA
P52594	Arf-GAP domain and FG repeat-containing protein 1	S181	.gTPSQsPVVGR	S6: 100.0	0.652925	-0.0841955	0.838799	1.89461	0.276656	0.821941	0.881803	1.74067	0.388785	-0.10718	1.16682	1.96907	0.733349	NA	0.000832156	0.0014033	NA	0.83037	0.66842	NA	0.755898	0.586132	NA	0.075525	-0.183222	NA	0.891338	0.80513	NA	1.6646	2.04968	NA	0.875548	0.270748	NA	0.381192	1.39067	NA	0.862397	0.945185	NA	1.28069	1.74067	NA	0.388785
Q96P50	Arf-GAP with coiled-coil, ANK repeat and PH domain-containing protein 3	S388;S391	.TASPSTSsIDsATDTRER	S8: 100.0; S11: 100.0	NA	NA	NA	NA	NA	NA	NA	NA	0.581217	-0.695585	1.60888	-0.31555	0.132834	NA	0.606082	NA	NA	0.132834	NA	NA	NA	NA	NA	NA	NA	NA	NA	NA	NA	NA	NA	NA	NA	NA	NA	NA	NA	NA	NA	NA	NA	NA	NA	NA	0.581217
Q9ULH1	Arf-GAP with SH3 domain, ANK repeat and PH domain-containing protein 1	S1027	.SHPLDLsPNVQSR	S7: 100.0	NA	NA	NA	NA	-1.56994	0.694675	0.516909	-1.72538	NA	NA	NA	NA	-0.526514	NA	0.482893	NA	NA	-0.526514	NA	NA	NA	NA	NA	NA	NA	NA	NA	NA	NA	NA	NA	NA	-1.56994	NA	NA	0.694675	NA	NA	0.516909	NA	NA	-1.72538	NA	NA	NA
Q9ULH1	Arf-GAP with SH3 domain, ANK repeat and PH domain-containing protein 1	S839	.TLsDPPSPLPHGPPNk	S3: 99.7	NA	NA	NA	NA	0.282076	0.961758	0.0548904	0.608792	NA	NA	NA	NA	0.445434	NA	0.0947276	NA	NA	0.445434	NA	NA	NA	NA	NA	NA	NA	NA	NA	NA	NA	NA	NA	NA	0.282076	NA	NA	0.961758	NA	NA	0.0548904	NA	NA	0.608792	NA	NA	NA
Q9ULH1	Arf-GAP with SH3 domain, ANK repeat and PH domain-containing protein 1	S839;S843	.TLsDPPsPLPHGPPNk	S3: 100.0; S7: 100.0	-0.0102256	0.102224	0.869844	-0.0518776	-0.736493	-0.236249	0.27939	-1.65778	-0.64361	-0.0615492	-0.644199	-0.502866	-0.0422308	NA	0.243689	0.218592	NA	0.0179547	-0.0445031	NA	-0.256198	0.066477	NA	0.102224	0.126029	NA	0.792362	0.917786	NA	0.00236727	-0.180235	NA	-1.35146	-0.587188	NA	-0.385258	-0.196994	NA	-0.0741813	0.436982	NA	-2.6411	-1.59083	NA	NA
O43150	Arf-GAP with SH3 domain, ANK repeat and PH domain-containing protein 2	S701	.lLHEDLDEsDDDmDEk	S9: 100.0	NA	NA	NA	NA	-0.0550108	-0.853737	0.351691	-1.0953	-0.840321	0.28001	2.12507	-1.07325	-0.447666	NA	0.309172	0.877009	NA	-0.454374	-0.280156	NA	NA	NA	NA	NA	NA	NA	NA	NA	NA	NA	NA	NA	-0.0550108	NA	NA	-0.853737	NA	NA	0.351691	NA	NA	-1.0953	NA	NA	NA
O43150	Arf-GAP with SH3 domain, ANK repeat and PH domain-containing protein 2	S701	.lLHEDLDEsDDDMDEk	S9: 100.0	0.0658349	0.58801	-0.368883	0.396736	-0.0993831	-0.610369	0.676968	-1.33265	NA	NA	NA	NA	-0.151524	NA	0.731301	NA	NA	-0.151524	NA	NA	0.0658349	NA	NA	0.58801	NA	NA	-0.368883	NA	NA	0.396736	NA	NA	-0.0993831	NA	NA	-0.610369	NA	NA	0.676968	NA	NA	-1.33265	NA	NA	NA
Q9NWB6	Arginine and glutamate-rich protein 1	S77	.aSsPPDRIDIFGR	S3: 99.3	-0.199737	-0.465676	0.23283	0.0533927	0.432055	0.951148	0.358	-0.297912	0.382142	0.171888	0.322239	0.460746	0.233724	0.823291	NA	0.0881943	0.114706	NA	0.275444	0.205514	NA	-0.617281	-0.465676	NA	-0.681945	0.0803853	NA	0.23283	0.418757	NA	0.0533927	0.366321	NA	0.44053	-0.271875	NA	1.4032	0.458177	NA	0.0330209	-0.992546	NA	1.06753	0.0689217	NA
Q7L4I2	Arginine/serine-rich coiled-coil protein 2	S30	.eQSEVsVSPR	S6: 99.7	0.945133	0.40368	-0.200869	0.614155	-0.215778	-2.35072	-0.466226	-1.61728	-1.81519	-0.0775062	1.19718	-1.41798	-0.445721	NA	0.0652078	0.235949	NA	-0.889676	-0.0833871	NA	NA	0.945133	NA	NA	0.40368	NA	NA	-0.200869	NA	NA	0.614155	NA	-0.46565	0.0340945	NA	-2.4371	-2.26434	NA	-0.50666	-0.425792	NA	-1.79985	-1.43471	NA	-1.6914
Q7L4I2	Arginine/serine-rich coiled-coil protein 2	T220;S222	.SLSRtPsPPPFR	T5: 100.0; S7: 100.0	NA	NA	NA	NA	-1.84988	0.983807	1.28666	-0.865567	NA	NA	NA	NA	0.0600263	NA	NA	0.891457	NA	NA	0.0600263	NA	NA	NA	NA	NA	NA	NA	NA	NA	NA	NA	NA	NA	NA	-1.84988	NA	NA	0.983807	NA	NA	1.28666	NA	NA	-0.865567	NA	NA
Q8TF01	Arginine/serine-rich protein PNISR	S722;S726	.TFsRSGsISVk	S3: 99.3; S7: 99.3	NA	NA	NA	NA	-1.22688	-1.19872	-0.25032	-1.36785	NA	NA	NA	NA	-1.2128	NA	NA	0.0290302	NA	NA	-1.2128	NA	NA	NA	NA	NA	NA	NA	NA	NA	NA	NA	NA	NA	NA	-1.22688	NA	NA	-1.19872	NA	NA	-0.25032	NA	NA	-1.36785	NA	NA
O00192	Armadillo repeat protein deleted in velo-cardio-facial syndrome	S203	.dSPSYGsLSR	S7: 100.0	NA	NA	NA	NA	NA	NA	NA	NA	0.473542	-0.0396789	1.16652	0.381254	0.381254	NA	NA	0.141871	NA	NA	0.381254	NA	NA	NA	NA	NA	NA	NA	NA	NA	NA	NA	NA	NA	NA	NA	NA	NA	NA	NA	NA	NA	NA	NA	NA	NA	NA
Q15121	Astrocytic phosphoprotein PEA-15	S116	.dIIRQPsEEEIIk	S7: 100.0	-0.743522	0.868849	0.239329	0.385923	0.0819468	-1.57999	0.124801	-0.0480472	-1.79537	0.0517139	1.73969	0.263887	0.0580419	NA	0.789742	0.472399	NA	0.0318566	0.134254	NA	-0.752781	-0.607092	NA	0.972875	0.748172	NA	0.0460115	0.376883	NA	0.318539	0.592162	NA	0.0911948	0.0642062	NA	-1.79666	-0.861149	NA	0.0897651	0.144514	NA	-0.113123	0.152878	NA	-2.11697
Q15121	Astrocytic phosphoprotein PEA-15	S116	.qPsEEEIIk	S3: 100.0	0.815175	-0.0202667	0.5439	0.748645	-0.321289	-1.53778	0.25246	-1.2027	-2.59446	-0.58228	0.691986	0.0820375	-0.211415	NA	0.391838	0.325031	NA	-0.0404769	-0.226101	NA	0.891968	0.648932	NA	0.0465649	-0.0202667	NA	0.828169	0.187096	NA	0.776618	0.595569	NA	-0.410833	-0.270651	NA	-2.03385	-1.49925	NA	0.250144	0.25246	NA	-1.59119	-1.13817	NA	-2.59446
Q15121	Astrocytic phosphoprotein PEA-15	S116	.qPsEEEIIkLAPPPk	S3: 100.0	0.238732	1.52269	-0.0209963	-0.138921	0.566484	-0.604735	0.303231	-0.60448	NA	NA	NA	NA	0.0884742	NA	NA	0.53892	NA	NA	0.0884742	NA	NA	0.238732	NA	NA	1.52269	NA	NA	-0.0209963	NA	NA	-0.138921	NA	NA	0.566484	NA	NA	-0.604735	NA	NA	0.303231	NA	NA	-0.60448	NA	NA
Q15121	Astrocytic phosphoprotein PEA-15	S116	.YkDIIRQPsEEEIIk	S9: 100.0	-0.0910581	-0.124633	0.145657	-0.0224445	NA	NA	NA	NA	NA	NA	NA	NA	-0.0794856	NA	NA	0.726305	NA	NA	-0.0794856	NA	NA	-0.0910581	NA	NA	-0.124633	NA	NA	0.145657	NA	NA	-0.0224445	NA	NA	NA	NA	NA	NA	NA	NA	NA	NA	NA	NA	NA	NA
F8W0B5	Ataxin 2 (Fragment)	S14	.mSSEGPPRmsPk	S10: 100.0	-0.110404	1.33992	-0.237239	-0.160249	NA	NA	NA	NA	NA	NA	NA	NA	-0.132151	NA	0.677152	0.490875	NA	-0.132151	-0.0308651	NA	-0.124472	0.0788362	NA	1.30473	1.34758	NA	-0.308875	-0.140566	NA	-0.175054	-0.160249	NA	NA	NA	NA	NA	NA	NA	NA	NA	NA	NA	NA	NA	NA
F8W0B5	Ataxin 2 (Fragment)	S14	.mSSEGPPRMsPk	S10: 100.0	0.145202	0.925949	-0.190737	0.0568608	NA	NA	NA	NA	NA	NA	NA	NA	0.101031	NA	NA	0.403065	NA	NA	0.101031	NA	NA	0.145202	NA	NA	0.925949	NA	NA	-0.190737	NA	NA	0.0568608	NA	NA	NA	NA	NA	NA	NA	NA	NA	NA	NA	NA	NA	NA
H0YH87	Ataxin 2 (Fragment)	S545	.mSSEGPPRmsPk	S10: 100.0	NA	NA	NA	NA	0.742097	0.320176	0.387928	0.102795	NA	NA	NA	NA	0.339845	NA	NA	0.0612148	NA	NA	0.339845	NA	NA	NA	NA	NA	NA	NA	NA	NA	NA	NA	NA	NA	NA	0.742097	NA	NA	0.320176	NA	NA	0.387928	NA	NA	0.102795	NA	NA
H0YH87	Ataxin 2 (Fragment)	S545	.mSSEGPPRMsPk	S10: 100.0	NA	NA	NA	NA	1.18208	0.155667	0.489603	-0.404518	NA	NA	NA	NA	0.322635	NA	NA	0.361906	NA	NA	0.322635	NA	NA	NA	NA	NA	NA	NA	NA	NA	NA	NA	NA	NA	NA	1.18208	NA	NA	0.155667	NA	NA	0.489603	NA	NA	-0.404518	NA	NA
P54253	Ataxin-1	S775	.rWsAPESR	S3: 100.0	NA	NA	NA	NA	NA	NA	NA	NA	0.445285	-0.44879	1.6768	0.879248	0.788522	NA	NA	0.245409	NA	NA	0.788522	NA	NA	NA	NA	NA	NA	NA	NA	NA	NA	NA	NA	NA	NA	NA	NA	NA	NA	NA	NA	NA	NA	NA	NA	NA	NA
Q8WWM7	Ataxin-2-like protein	S335	.qGsGRESPSLASR	S3: 100.0	NA	NA	NA	NA	0.0860752	3.59371	2.59162	3.72003	0.88401	-0.0138162	0.714037	3.16857	0.839918	NA	0.0150729	0.175147	NA	2.80792	0.702468	NA	NA	NA	NA	NA	NA	NA	NA	NA	NA	NA	NA	NA	0.0860752	NA	NA	3.59371	NA	NA	2.59162	NA	NA	3.72003	NA	NA	3.02422
Q8WWM7	Ataxin-2-like protein	S335;S339	.qGsGREsPSLASR	S3: 100.0; S7: 100.0	NA	NA	NA	NA	NA	NA	NA	NA	1.36023	0.179665	0.88939	1.06962	0.944582	NA	0.0840182	0.0409862	NA	0.632768	1.2012	NA	NA	NA	NA	NA	NA	NA	NA	NA	NA	NA	NA	NA	NA	NA	NA	NA	NA	NA	NA	NA	NA	NA	NA	NA	1.61805
Q8WWM7	Ataxin-2-like protein	S339	.qGSGREsPSLASR	S7: 99.5	NA	NA	NA	NA	-0.551533	0.0207379	0.207281	1.95007	0.5131	0.178732	1.93934	1.38883	0.476024	NA	0.0789888	0.114145	NA	0.612002	0.472659	NA	NA	NA	NA	NA	NA	NA	NA	NA	NA	NA	NA	NA	NA	-0.551533	NA	NA	0.0207379	NA	NA	0.207281	NA	NA	1.95007	NA	0.612002
Q8WWM7	Ataxin-2-like protein	S409	.gINGGPSRmsPk	S10: 99.2	NA	NA	NA	NA	0.93968	-0.6575	0.90235	0.773305	0.831665	0.41724	0.0569152	-0.535414	0.41724	NA	NA	0.181084	NA	NA	0.41724	NA	NA	NA	NA	NA	NA	NA	NA	NA	NA	NA	NA	NA	NA	0.93968	NA	NA	-0.6575	NA	NA	0.90235	NA	NA	0.773305	NA	NA
Q8WWM7	Ataxin-2-like protein	S424	.TLSsPSNRPSGETSVPPPPAVGR	S4: 100.0	NA	NA	NA	NA	NA	NA	NA	NA	3.06247	-0.876417	-0.145296	0.309905	0.0823046	NA	0.543597	NA	NA	0.0823046	NA	NA	NA	NA	NA	NA	NA	NA	NA	NA	NA	NA	NA	NA	NA	NA	NA	NA	NA	NA	NA	NA	NA	NA	NA	NA	3.06247
Q8WWM7	Ataxin-2-like protein	S449	.mYPPRsPk	S6: 100.0	NA	NA	NA	NA	0.835933	-1.42694	0.0254376	0.866968	-0.110361	0.324139	-2.07608	-2.19399	-0.0424616	NA	0.897363	0.218618	NA	0.430685	-1.09322	NA	NA	NA	NA	NA	NA	NA	NA	NA	NA	NA	NA	NA	0.835933	NA	NA	-1.42694	NA	NA	0.0254376	NA	NA	0.866968	NA	NA	NA
Q8WWM7	Ataxin-2-like protein	S684	.STSTPTsPGPR	S7: 99.5	NA	NA	NA	NA	-0.343328	-1.50062	-0.430345	-2.11894	0.475708	0.157086	-0.81428	-1.83152	-0.643762	NA	0.0422897	0.184158	NA	-0.657195	-0.141217	NA	NA	NA	NA	NA	NA	NA	NA	NA	NA	NA	NA	NA	-0.643762	0.131449	NA	-1.50062	0.140287	NA	-0.456274	-0.19979	NA	-2.11894	-1.80365	NA	0.535691
G3V321	Atlastin GTPase 1 (Fragment)	S10	.dRNsWGGFSEk	S4: 100.0	NA	NA	NA	NA	-0.324049	-1.57187	-1.08638	-0.156183	-1.88803	0.200815	-0.299344	-1.13935	-0.631318	NA	NA	0.0205277	NA	NA	-0.631318	NA	NA	NA	NA	NA	NA	NA	NA	NA	NA	NA	NA	NA	NA	-0.324049	NA	NA	-1.57187	NA	NA	-1.08638	NA	NA	-0.156183	NA	NA
Q9UII2	ATPase inhibitor, mitochondrial	S39	.gAGsIREAGGAFGk	S4: 100.0	-0.254189	0.93426	-0.353358	-0.47131	NA	NA	NA	NA	NA	NA	NA	NA	-0.303774	NA	NA	0.918832	NA	NA	-0.303774	NA	NA	-0.254189	NA	NA	0.93426	NA	NA	-0.353358	NA	NA	-0.47131	NA	NA	NA	NA	NA	NA	NA	NA	NA	NA	NA	NA	NA	NA
Q96S55	ATPase WRNIP1	S153	.rPAAAAAAGSAsPR	S12: 100.0	NA	NA	NA	NA	NA	NA	NA	NA	-2.07758	0.51117	1.02205	-1.92861	-0.708718	NA	NA	0.499326	NA	NA	-0.708718	NA	NA	NA	NA	NA	NA	NA	NA	NA	NA	NA	NA	NA	NA	NA	NA	NA	NA	NA	NA	NA	NA	NA	NA	NA	NA
Q86UQ4	ATP-binding cassette sub-family A member 13	Y2290	.iSLLLkyFHk	Y7: 100.0	NA	NA	NA	NA	NA	NA	NA	NA	-2.18948	0.399558	0.0486764	2.83619	0.224117	0.807413	NA	NA	0.224117	NA	NA	NA	NA	NA	NA	NA	NA	NA	NA	NA	NA	NA	NA	NA	NA	NA	NA	NA	NA	NA	NA	NA	NA	NA	NA	-2.18948	NA
Q8NE71	ATP-binding cassette sub-family F member 1	S109	.kLSVPTsDEEDEVPAPkPR	S7: 99.5	0.258557	0.182507	-0.269862	0.538584	-0.389	-0.956324	-0.449459	0.426627	NA	NA	NA	NA	-0.0436777	NA	NA	0.665141	NA	NA	-0.0436777	NA	NA	0.258557	NA	NA	0.182507	NA	NA	-0.269862	NA	NA	0.538584	NA	NA	-0.389	NA	NA	-0.956324	NA	NA	-0.449459	NA	NA	0.426627	NA	NA
Q8NE71	ATP-binding cassette sub-family F member 1	S109	.lSVPTsDEEDEVPAPkPR	S6: 99.6	-0.259579	1.69131	-0.671088	-0.789027	1.23399	-0.252828	-1.09727	0.439397	-0.604421	-0.0978716	0.373679	-1.80785	-0.252828	NA	0.337648	0.919735	NA	-0.351147	-0.252828	NA	NA	-0.259579	NA	NA	1.69131	NA	NA	-0.671088	NA	NA	-0.789027	NA	NA	1.23399	NA	NA	-0.252828	NA	NA	-1.09727	NA	NA	0.439397	NA	-0.604421
Q8NE71	ATP-binding cassette sub-family F member 1	T108	.lSVPtSDEEDEVPAPkPR	T5: 99.6	-0.355592	1.63712	-0.973117	-0.474431	0.926208	-1.41277	-0.63188	0.078442	-1.6476	0.30277	1.25528	-0.885805	-0.415012	NA	0.643433	0.564912	NA	-0.415012	-0.233626	NA	-0.355592	NA	NA	1.63712	NA	NA	-0.973117	NA	NA	-0.474431	NA	NA	0.926208	0.211944	NA	-1.41277	-0.679196	NA	-0.63188	-0.98725	NA	0.078442	0.741146	NA	-0.718118
Q8NE71	ATP-binding cassette sub-family F member 1	T108;S109	.kLSVPtsDEEDEVPAPkPR	T6: 100.0; S7: 100.0	-1.13996	-1.02214	-1.32846	-1.3774	NA	NA	NA	NA	NA	NA	NA	NA	-1.20935	NA	0.000680542	NA	NA	-1.20935	NA	NA	-1.13996	NA	NA	-1.02214	NA	NA	-1.32846	NA	NA	-1.3774	NA	NA	NA	NA	NA	NA	NA	NA	NA	NA	NA	NA	NA	NA	NA
Q8NE71	ATP-binding cassette sub-family F member 1	T108;S109	.lSVPtsDEEDEVPAPkPR	T5: 100.0; S6: 100.0	-0.424593	0.630435	-1.44958	-0.902681	-0.156695	-1.97175	-2.06485	-0.0250285	-1.71255	-0.1774	0.0178267	-0.86885	-0.772326	NA	0.0281419	0.155128	NA	-0.493372	-0.791727	NA	-0.134582	-0.714603	NA	-0.126607	1.38748	NA	-1.64195	-1.25721	NA	-0.830049	-0.975314	NA	-0.156695	NA	NA	-1.97175	NA	NA	-2.06485	NA	NA	-0.0250285	NA	NA	NA
P53396	ATP-citrate synthase	S455	.TAsFSESR	S3: 100.0	NA	NA	NA	NA	-0.899966	-0.829413	-1.29808	-1.29061	-1.12324	0.0586804	0.0675513	-1.32902	-0.942809	NA	0.0598631	0.00450589	NA	-0.392129	-1.03303	NA	NA	NA	NA	NA	NA	NA	NA	NA	NA	NA	NA	NA	-0.888965	-0.899966	NA	0.22063	-0.942809	NA	-1.25065	-1.29808	NA	-1.01421	-1.29061	NA	-0.000780992
P53396	ATP-citrate synthase	S455	.TAsFSESRADEVAPAk	S3: 100.0	-0.972977	0.742511	-1.81175	-0.804256	-0.476732	-2.76007	-2.19298	-2.36977	NA	NA	NA	NA	-1.20731	NA	0.0150955	0.0202857	NA	-1.10555	-1.54457	NA	-0.988714	-0.78201	NA	0.865419	0.742511	NA	-1.90729	-1.71621	NA	-0.95105	-0.628131	NA	-0.658143	-0.291214	NA	-3.16289	-2.35726	NA	-2.12702	-2.28553	NA	-2.5877	-2.15184	NA	NA
P53396	ATP-citrate synthase	S455	.TAsFSESRADEVAPAkk	S3: 99.6	-1.0016	-0.0244677	0.053132	0.288633	-1.02315	1.36494	-1.21177	0.749983	-1.97539	0.471752	0.658124	-1.5928	0.0143321	NA	0.766724	0.43827	NA	0.0143321	-0.560525	NA	-1.0016	NA	NA	-0.0244677	NA	NA	0.053132	NA	NA	0.288633	NA	NA	-1.02315	NA	NA	1.36494	NA	NA	-1.21177	NA	NA	0.749983	NA	NA	NA
P53396	ATP-citrate synthase	S481	.akPAmPQDSVPsPR	S12: 99.4	-0.437258	1.22584	-0.0834525	-0.0326313	-0.156821	-0.768693	-0.64917	-0.717224	-0.798221	0.221677	-0.214152	-1.05893	-0.334521	NA	0.0603039	0.679022	NA	-0.334521	-0.350458	NA	-0.334521	-0.437258	NA	0.916642	1.22584	NA	-0.337773	0.0578093	NA	-0.0326313	0.0245565	NA	-0.207388	0.232465	NA	-1.45539	-0.738275	NA	-0.322732	-0.675839	NA	-0.912274	-0.475332	NA	-0.798221
P53396	ATP-citrate synthase	S481	.akPAMPQDSVPsPR	S12: 100.0	-0.566478	0.36571	-0.539095	-0.0942867	-0.0131596	-1.2448	-0.640851	-0.819359	-0.0600881	0.0871326	-0.643305	-0.635799	-0.32834	NA	0.0144242	0.255543	NA	-0.395756	-0.32834	NA	-0.532678	-0.641254	NA	0.294357	0.919316	NA	-0.539095	-0.32834	NA	-0.0942867	-0.0376914	NA	-0.0131596	-0.145882	NA	-1.60482	-0.366448	NA	-0.545478	-0.854581	NA	-0.961455	-0.410045	NA	-0.0600881
O00571	ATP-dependent RNA helicase DDX3X	S594	.fsGGFGAR	S2: 100.0	NA	NA	NA	NA	NA	NA	NA	NA	-1.17652	-0.0354337	-0.246464	0.1224	-0.140949	NA	NA	0.334042	NA	NA	-0.140949	NA	NA	NA	NA	NA	NA	NA	NA	NA	NA	NA	NA	NA	NA	NA	NA	NA	NA	NA	NA	NA	NA	NA	NA	NA	NA
O00571	ATP-dependent RNA helicase DDX3X	S594	.SSRFsGGFGAR	S5: 100.0	NA	NA	NA	NA	NA	NA	NA	NA	-1.08586	0.160215	0.901175	-0.259216	-0.0495002	NA	NA	0.875099	NA	NA	-0.0495002	NA	NA	NA	NA	NA	NA	NA	NA	NA	NA	NA	NA	NA	NA	NA	NA	NA	NA	NA	NA	NA	NA	NA	NA	NA	NA
O00571	ATP-dependent RNA helicase DDX3X	S611	.qSSGASSsSFSSSR	S8: 99.6	NA	NA	NA	NA	-1.95482	0.551794	-0.372591	-1.51074	NA	NA	NA	NA	-0.941668	NA	0.242662	NA	NA	-0.941668	NA	NA	NA	NA	NA	NA	NA	NA	NA	NA	NA	NA	NA	NA	-1.95482	NA	NA	0.551794	NA	NA	-0.372591	NA	NA	-1.51074	NA	NA	NA
O00571	ATP-dependent RNA helicase DDX3X	S612	.qSSGASSSsFSSSR	S9: 99.6	NA	NA	NA	NA	NA	NA	NA	NA	0.746682	0.521282	0.684243	0.690944	0.687594	NA	0.00085861	NA	NA	0.687594	NA	NA	NA	NA	NA	NA	NA	NA	NA	NA	NA	NA	NA	NA	NA	NA	NA	NA	NA	NA	NA	NA	NA	NA	NA	NA	0.746682
O00571	ATP-dependent RNA helicase DDX3X	S90	.SSFFSDRGsGSR	S9: 99.6	-0.400403	0.516021	-0.233284	0.610935	-0.259963	-0.23663	-0.231309	0.121871	-1.53486	0.428069	1.1928	0.599942	0.284399	NA	NA	0.816654	NA	NA	0.284399	NA	NA	-0.400403	NA	NA	0.516021	NA	NA	-0.233284	NA	NA	0.610935	NA	NA	-0.259963	NA	NA	-0.23663	NA	NA	-0.231309	NA	NA	0.121871	NA	NA
O15523	ATP-dependent RNA helicase DDX3Y	S101;Y103	.gRsDyDGIGNR	S3: 100.0; Y5: 100.0	NA	NA	NA	NA	NA	NA	NA	NA	-3.02092	0.0925758	-0.402068	-1.93331	-1.12755	0.162293	NA	NA	-1.12755	NA	NA	NA	NA	NA	NA	NA	NA	NA	NA	NA	NA	NA	NA	NA	NA	NA	NA	NA	NA	NA	NA	NA	NA	NA	NA	-3.02092	NA
O15523	ATP-dependent RNA helicase DDX3Y	S592	.fsGGFGAR	S2: 100.0	NA	NA	NA	NA	NA	NA	NA	NA	-1.17652	-0.0354337	-0.246464	0.1224	-0.140949	NA	NA	0.334042	NA	NA	-0.140949	NA	NA	NA	NA	NA	NA	NA	NA	NA	NA	NA	NA	NA	NA	NA	NA	NA	NA	NA	NA	NA	NA	NA	NA	NA	NA
O15523	ATP-dependent RNA helicase DDX3Y	S592	.SNRFsGGFGAR	S5: 100.0	NA	NA	NA	NA	NA	NA	NA	NA	0.483609	0.721153	1.16286	-0.326707	0.602381	NA	NA	0.200989	NA	NA	0.602381	NA	NA	NA	NA	NA	NA	NA	NA	NA	NA	NA	NA	NA	NA	NA	NA	NA	NA	NA	NA	NA	NA	NA	NA	NA	NA
Q8N8A6	ATP-dependent RNA helicase DDX51	S83	.rVNDAEPGsPEAPQGk	S9: 100.0	1.29163	-0.545306	-0.714438	-0.473071	NA	NA	NA	NA	-0.6942	0.248554	-0.462732	-1.87535	-0.473071	NA	0.245899	0.824892	NA	-0.509188	-0.211873	NA	1.29163	NA	NA	-0.545306	NA	NA	-0.714438	NA	NA	-0.473071	NA	NA	NA	NA	NA	NA	NA	NA	NA	NA	NA	NA	NA	NA	-0.6942
Q8NHQ9	ATP-dependent RNA helicase DDX55	S594	.TVDLGIsDLEDDc	S7: 100.0	-0.0558289	-0.438471	0.249799	-0.320815	NA	NA	NA	NA	1.24139	0.381914	0.312721	-0.360076	0.096985	NA	0.423682	0.316247	NA	-0.188322	0.347318	NA	-0.0558289	NA	NA	-0.438471	NA	NA	0.249799	NA	NA	-0.320815	NA	NA	NA	NA	NA	NA	NA	NA	NA	NA	NA	NA	NA	NA	NA
Q14562	ATP-dependent RNA helicase DHX8	S460	.qSmDmsPIk	S6: 100.0	0.835944	-1.99374	0.111812	-0.663776	NA	NA	NA	NA	NA	NA	NA	NA	-0.275982	NA	NA	0.530963	NA	NA	-0.275982	NA	NA	0.835944	NA	NA	-1.99374	NA	NA	0.111812	NA	NA	-0.663776	NA	NA	NA	NA	NA	NA	NA	NA	NA	NA	NA	NA	NA	NA
O14497	AT-rich interactive domain-containing protein 1A	S382	.TPQPSsPmDQmGk	S6: 100.0	0.325393	-0.391857	-0.623993	-0.443601	-1.64258	-1.22585	0.295138	-2.11667	-0.0671443	0.219166	0.00976576	-1.94736	-0.257788	NA	NA	0.0305949	NA	NA	-0.257788	NA	NA	0.325393	NA	NA	-0.391857	NA	NA	-0.623993	NA	NA	-0.443601	NA	NA	-1.64258	NA	NA	-1.22585	NA	NA	0.295138	NA	NA	-2.11667	NA	NA
P54259	Atrophin-1	S101	.TEQELPRPQsPSDLDSLDGR	S10: 100.0	0.224854	0.960429	-0.932395	0.877533	-0.387303	0.211128	0.17167	-0.249221	NA	NA	NA	NA	0.191399	NA	0.155997	0.41901	NA	-0.196713	0.213519	NA	0.346948	0.220382	NA	0.573621	1.36562	NA	-0.932395	-0.674549	NA	-0.100053	1.02083	NA	-0.978382	-0.387303	NA	-0.293373	0.211128	NA	-0.398319	0.17167	NA	-0.834726	-0.249221	NA	NA
P54259	Atrophin-1	S101;S107	.TEQELPRPQsPSDLDsLDGR	S10: 100.0; S16: 100.0	-0.136278	0.0629758	-0.441781	-0.834831	-0.507349	-1.32285	-0.0558813	-2.16597	NA	NA	NA	NA	-0.416646	NA	0.0388664	NA	NA	-0.416646	NA	NA	-0.136278	NA	NA	0.0629758	NA	NA	-0.441781	NA	NA	-0.834831	NA	NA	-0.507349	NA	NA	-1.32285	NA	NA	-0.0558813	NA	NA	-2.16597	NA	NA	NA
Q96BY7	Autophagy-related protein 2 homolog B	S1579;S1583	.SYIsPHSsPSHTPTR	S4: 99.4; S8: 98.7	NA	NA	NA	NA	0.496279	0.591718	-1.02976	0.646261	NA	NA	NA	NA	0.543998	NA	0.691743	NA	NA	0.543998	NA	NA	NA	NA	NA	NA	NA	NA	NA	NA	NA	NA	NA	NA	0.496279	NA	NA	0.591718	NA	NA	-1.02976	NA	NA	0.646261	NA	NA	NA
B0FLL2	B0FLL2_HUMAN 6phosphofructo2kinase fructose2, 6bisphosphatase 2 transcript variant 3	S433	.rNsFTPLSSSNTIR	S3: 100.0	NA	NA	NA	NA	0.289443	-0.67645	-0.624153	-0.831631	-1.32287	0.174135	-1.36577	-0.627697	-0.65582	NA	NA	0.0224444	NA	NA	-0.65582	NA	NA	NA	NA	NA	NA	NA	NA	NA	NA	NA	NA	NA	NA	0.289443	NA	NA	-0.67645	NA	NA	-0.624153	NA	NA	-0.831631	NA	NA
P30411	B2 bradykinin receptor	S375	.TSIsVER	S4: 100.0	NA	NA	NA	NA	NA	NA	NA	NA	-0.316453	0.138836	0.553737	-0.491333	-0.148316	NA	NA	0.910295	NA	NA	-0.148316	NA	NA	NA	NA	NA	NA	NA	NA	NA	NA	NA	NA	NA	NA	NA	NA	NA	NA	NA	NA	NA	NA	NA	NA	NA	NA
B4DDM3	B4DDM3_HUMAN Sorting nexin 17, isoform CRA_a	S223;S226	.lSSkLsAVsLR	S6: 97.8; S9: 97.8	-1.28017	0.220891	-0.674623	0.209921	NA	NA	NA	NA	NA	NA	NA	NA	-0.458975	NA	NA	0.37424	NA	NA	-0.458975	NA	NA	-1.28017	NA	NA	0.220891	NA	NA	-0.674623	NA	NA	0.209921	NA	NA	NA	NA	NA	NA	NA	NA	NA	NA	NA	NA	NA	NA
B4E105	B4E105_HUMAN cDNA FLJ51710, highly similar to Tyrosineprotein phosphatase nonreceptor type 12 (EC 3.1.3.48)	S316	.nLsFEIkk	S3: 100.0	0.342576	1.21116	0.678163	0.443666	NA	NA	NA	NA	NA	NA	NA	NA	0.560914	NA	NA	0.0409674	NA	NA	0.560914	NA	NA	0.342576	NA	NA	1.21116	NA	NA	0.678163	NA	NA	0.443666	NA	NA	NA	NA	NA	NA	NA	NA	NA	NA	NA	NA	NA	NA
O95816	BAG family molecular chaperone regulator 2	S20	.SSsMADRSSR	S3: 96.7	NA	NA	NA	NA	NA	NA	NA	NA	0.935502	0.0159409	-2.9147	0.597631	0.306786	0.723503	NA	NA	0.306786	NA	NA	NA	NA	NA	NA	NA	NA	NA	NA	NA	NA	NA	NA	NA	NA	NA	NA	NA	NA	NA	NA	NA	NA	NA	NA	0.935502	NA
O95817	BAG family molecular chaperone regulator 3	S171	.sQSPAASDcSSSSSSASLPSSGR	S1: 99.5	1.12137	-0.084942	0.326475	0.1415	NA	NA	NA	NA	NA	NA	NA	NA	0.233988	NA	NA	0.247045	NA	NA	0.233988	NA	NA	1.12137	NA	NA	-0.084942	NA	NA	0.326475	NA	NA	0.1415	NA	NA	NA	NA	NA	NA	NA	NA	NA	NA	NA	NA	NA	NA
O95817	BAG family molecular chaperone regulator 3	S173	.SQsPAASDcSSSSSSASLPSSGR	S3: 99.5	1.17207	0.41386	0.189959	0.642261	NA	NA	NA	NA	NA	NA	NA	NA	0.52806	NA	0.0639539	NA	NA	0.52806	NA	NA	1.17207	NA	NA	0.41386	NA	NA	0.189959	NA	NA	0.642261	NA	NA	NA	NA	NA	NA	NA	NA	NA	NA	NA	NA	NA	NA	NA
O95817	BAG family molecular chaperone regulator 3	S264	.aAsPFR	S3: 100.0	NA	NA	NA	NA	NA	NA	NA	NA	-1.01646	0.287884	1.79674	1.38875	0.8581	NA	NA	0.40153	NA	NA	0.8581	NA	NA	NA	NA	NA	NA	NA	NA	NA	NA	NA	NA	NA	NA	NA	NA	NA	NA	NA	NA	NA	NA	NA	NA	NA	NA
O95817	BAG family molecular chaperone regulator 3	S279	.SSVQGASSREGsPAR	S12: 100.0	NA	NA	NA	NA	NA	NA	NA	NA	0.927959	-0.289348	2.18345	-0.116824	0.405568	NA	0.320696	NA	NA	0.405568	NA	NA	NA	NA	NA	NA	NA	NA	NA	NA	NA	NA	NA	NA	NA	NA	NA	NA	NA	NA	NA	NA	NA	NA	NA	NA	0.927959
Q9H4G0	Band 4.1-like protein 1	S510	.hQAsINELk	S4: 100.0	-1.64071	-0.398232	-1.81994	-1.10547	0.0889555	-2.7361	-2.71195	-4.85626	-2.86663	1.10993	-1.61296	-4.41868	-2.20491	NA	0.158124	0.00287036	NA	-3.391	-1.8342	NA	NA	-1.64071	NA	NA	-0.398232	NA	NA	-1.81994	NA	NA	-1.10547	NA	NA	0.0889555	NA	NA	-2.7361	NA	NA	-2.71195	NA	NA	-4.85626	NA	-4.06604
Q9H4G0	Band 4.1-like protein 1	S510	.hQAsINELkR	S4: 100.0	-0.903793	-0.228922	0.695565	1.34178	0.147472	1.03882	-0.438732	0.976988	NA	NA	NA	NA	0.402336	NA	NA	0.286147	NA	NA	0.402336	NA	NA	-0.903793	NA	NA	-0.228922	NA	NA	0.695565	NA	NA	1.34178	NA	NA	0.147472	NA	NA	1.03882	NA	NA	-0.438732	NA	NA	0.976988	NA	NA
Q9H4G0	Band 4.1-like protein 1	S540;S541	.rLPssPASPSPk	S4: 100.0; S5: 100.0	-0.464901	0.462341	0.286845	-0.624211	-0.927813	-2.92402	0.289008	-1.32322	1.57077	-0.624088	1.02554	-1.16495	-0.544494	NA	0.736893	0.321033	NA	-0.0135138	-0.624088	NA	NA	-0.464901	NA	NA	0.462341	NA	NA	0.286845	NA	NA	-0.624211	NA	-1.18028	-0.927813	NA	-1.55948	-2.92402	NA	1.14567	0.289008	NA	-0.453039	-1.32322	NA	1.30502
Q9H4G0	Band 4.1-like protein 1	S540;S544	.rLPsSPAsPSPk	S4: 100.0; S8: 100.0	0.015545	0.374597	0.727563	-1.70275	-1.08175	-3.19798	-0.529835	-1.31563	0.392017	-0.778494	0.240456	-1.00702	-0.346306	NA	0.0671215	0.0740159	NA	-0.239761	-0.346306	NA	-0.822823	0.015545	NA	0.655808	0.374597	NA	0.698511	0.727563	NA	-1.81398	-1.6383	NA	-1.77193	-1.00331	NA	-2.39425	-3.26378	NA	-0.549345	-0.415091	NA	-0.915346	-1.31563	NA	NA
Q9H4G0	Band 4.1-like protein 1	S541	.rLPSsPASPSPk	S5: 99.3	NA	NA	NA	NA	-0.587806	-1.94392	-0.399776	-0.956077	NA	NA	NA	NA	-0.771941	NA	NA	0.0664426	NA	NA	-0.771941	NA	NA	NA	NA	NA	NA	NA	NA	NA	NA	NA	NA	NA	NA	-0.587806	NA	NA	-1.94392	NA	NA	-0.399776	NA	NA	-0.956077	NA	NA
Q9H4G0	Band 4.1-like protein 1	S541;S544	.rLPSsPAsPSPk	S5: 99.6; S8: 100.0	-1.1066	0.123198	-0.169989	-0.972426	-1.90968	-3.55368	0.0382953	-1.62302	0.117054	0.167948	-0.185962	-3.26668	-0.703418	NA	0.025858	0.0283396	NA	-1.37561	-0.400369	NA	-1.69697	-0.859792	NA	-0.455732	0.272537	NA	0.365011	-0.253694	NA	-1.40994	-0.547044	NA	-1.67678	-1.90968	NA	-3.09311	-3.55368	NA	0.246883	0.00439243	NA	-1.42886	-1.64291	NA	NA
Q9H4G0	Band 4.1-like protein 1	S784	.SLsPIIGk	S3: 100.0	-1.52908	-0.104987	-0.969833	-1.08788	-1.25012	-3.17102	-0.672734	-1.41476	NA	NA	NA	NA	-1.24074	NA	NA	0.00484582	NA	NA	-1.24074	NA	NA	-1.52908	NA	NA	-0.104987	NA	NA	-0.969833	NA	NA	-1.08788	NA	NA	-1.25012	NA	NA	-3.17102	NA	NA	-0.672734	NA	NA	-1.41476	NA	NA
Q9H4G0	Band 4.1-like protein 1	S820	.gGFsETRIEk	S4: 100.0	-1.71442	-0.954981	-2.1787	-0.747814	-0.732561	-3.47189	-1.3078	-2.24355	-2.19662	-0.0559953	-0.693124	-1.98099	-1.71442	NA	NA	0.000168477	NA	NA	-1.71442	NA	NA	-1.71442	NA	NA	-0.954981	NA	NA	-2.1787	NA	NA	-0.747814	NA	NA	-0.732561	NA	NA	-3.47189	NA	NA	-1.3078	NA	NA	-2.24355	NA	NA
Q9H4G0	Band 4.1-like protein 1	S870	.aVVYRETDPsPEER	S10: 100.0	NA	NA	NA	NA	0.124469	-1.70064	-1.18777	0.435251	NA	NA	NA	NA	-0.531652	NA	NA	0.338537	NA	NA	-0.531652	NA	NA	NA	NA	NA	NA	NA	NA	NA	NA	NA	NA	NA	NA	0.124469	NA	NA	-1.70064	NA	NA	-1.18777	NA	NA	0.435251	NA	NA
O43491	Band 4.1-like protein 2	S614	.kNsLRVEGDNIYVR	S3: 100.0	NA	NA	NA	NA	NA	NA	NA	NA	-0.533406	0.254322	-0.351439	0.503695	-0.0485585	NA	NA	0.905354	NA	NA	-0.0485585	NA	NA	NA	NA	NA	NA	NA	NA	NA	NA	NA	NA	NA	NA	NA	NA	NA	NA	NA	NA	NA	NA	NA	NA	NA	NA
O43491	Band 4.1-like protein 2	S87	.qksYTLVVAk	S3: 100.0	-1.28207	-0.168903	0.325426	0.53686	NA	NA	NA	NA	NA	NA	NA	NA	0.217805	NA	0.607252	0.753325	NA	0.282599	0.161215	NA	-1.15707	-1.28207	NA	-0.588112	-0.168903	NA	0.325426	0.351189	NA	0.519259	0.53686	NA	NA	NA	NA	NA	NA	NA	NA	NA	NA	NA	NA	NA	NA
O43491	Band 4.1-like protein 2	S87	.sYTLVVAk	S1: 100.0	-0.277822	-0.306496	0.400235	0.103258	NA	NA	NA	NA	-1.64363	-0.0337853	-0.13211	0.835894	-0.0322628	0.422864	0.927605	0.58045	0.0852854	-0.00147342	-0.0829479	-0.0854939	-0.23797	-0.768558	0.427367	-0.0307403	-0.318848	-0.110198	0.615315	0.400235	0.256065	0.0277934	0.191086	NA	NA	NA	NA	NA	NA	NA	NA	NA	NA	NA	NA	NA	-1.64363
Q9Y2J2	Band 4.1-like protein 3	S460	.gIsQTNLITTVTPEk	S3: 100.0	NA	NA	NA	NA	-0.337148	-1.25122	0.345297	-0.968906	NA	NA	NA	NA	-0.653027	NA	NA	0.217373	NA	NA	-0.653027	NA	NA	NA	NA	NA	NA	NA	NA	NA	NA	NA	NA	NA	NA	-0.337148	NA	NA	-1.25122	NA	NA	0.345297	NA	NA	-0.968906	NA	NA
Q13286	Battenin	S12	.rFsDSEGEETVPEPR	S3: 100.0	NA	NA	NA	NA	0.154303	-2.90193	-0.859266	0.184624	NA	NA	NA	NA	-0.658273	NA	NA	0.322436	NA	NA	-0.658273	NA	NA	NA	NA	NA	NA	NA	NA	NA	NA	NA	NA	NA	NA	0.154303	NA	NA	-2.90193	NA	NA	-0.859266	NA	NA	0.184624	NA	NA
Q13286	Battenin	S12	.rRFsDSEGEETVPEPR	S4: 100.0	0.92391	0.244818	-0.118444	0.363571	-0.367102	0.518164	0.102092	0.200502	0.336265	0.221032	1.19004	-0.805592	0.151297	NA	NA	0.15381	NA	NA	0.151297	NA	NA	0.92391	NA	NA	0.244818	NA	NA	-0.118444	NA	NA	0.363571	NA	NA	-0.367102	NA	NA	0.518164	NA	NA	0.102092	NA	NA	0.200502	NA	NA
Q13286	Battenin	S12;S14	.rRFsDsEGEETVPEPR	S4: 100.0; S6: 100.0	NA	NA	NA	NA	0.260945	-0.385653	-0.486319	-1.04073	-0.639419	0.0406446	0.428081	-1.33453	-0.435986	NA	NA	0.113409	NA	NA	-0.435986	NA	NA	NA	NA	NA	NA	NA	NA	NA	NA	NA	NA	NA	NA	0.260945	NA	NA	-0.385653	NA	NA	-0.486319	NA	NA	-1.04073	NA	NA
Q86UU0	B-cell CLL/lymphoma 9-like protein	S21	.eAPGsPPLSPR	S5: 100.0	0.479266	0.56536	-0.0504802	-0.00362673	-0.148087	-1.00783	0.295813	-1.68761	0.116212	0.540457	0.779688	-0.287638	0.124751	NA	0.825702	0.919178	NA	0.139057	0.0929255	NA	0.423847	0.534685	NA	0.551996	0.578724	NA	-0.0486127	-0.0804086	NA	-0.201275	0.0383925	NA	-0.0346835	-0.219009	NA	-1.02999	-1.00783	NA	0.408285	0.288377	NA	-1.93602	-1.42253	NA	0.256566
Q86UU0	B-cell CLL/lymphoma 9-like protein	S21	.rREAPGsPPLSPR	S7: 100.0	-0.164779	2.08255	-0.324822	0.333141	NA	NA	NA	NA	NA	NA	NA	NA	0.0841812	NA	0.447049	NA	NA	0.0841812	NA	NA	-0.164779	NA	NA	2.08255	NA	NA	-0.324822	NA	NA	0.333141	NA	NA	NA	NA	NA	NA	NA	NA	NA	NA	NA	NA	NA	NA	NA
Q86UU0	B-cell CLL/lymphoma 9-like protein	S21;S25	.eAPGsPPLsPR	S5: 100.0; S9: 100.0	NA	NA	NA	NA	-0.560331	-1.38569	-0.159829	-1.97878	-1.63119	-0.350318	0.133884	-1.05425	-0.929069	NA	0.00744091	0.0179453	NA	-1.1316	-0.612046	NA	NA	NA	NA	NA	NA	NA	NA	NA	NA	NA	NA	NA	-1.00013	-0.51529	NA	-2.30707	-1.02473	NA	-1.02647	0.02098	NA	-2.89717	-1.48258	NA	-1.64475
Q86UU0	B-cell CLL/lymphoma 9-like protein	S21;S25	.rREAPGsPPLsPR	S7: 100.0; S11: 100.0	0.268587	0.105401	-0.389447	0.150398	-0.268756	-0.524505	-0.957272	-0.63976	-0.0639021	0.996293	0.905325	-0.444423	-0.247805	NA	0.283562	0.773752	NA	0.102999	-0.268756	NA	0.102999	0.606925	NA	0.534288	-0.0940564	NA	-0.389447	-0.424971	NA	0.955441	0.0934041	NA	-1.19877	-0.0803434	NA	-0.729512	-0.524505	NA	-0.859117	-0.957272	NA	-0.950797	-0.63976	NA	NA
O95999	B-cell lymphoma/leukemia 10	S138	.SNsDESNFSEkLR	S3: 100.0	1.03795	-0.591631	1.28828	0.850508	0.65661	2.00384	1.9462	2.49239	0.914601	0.128466	0.246196	2.148	1.16311	NA	NA	0.00179076	NA	NA	1.16311	NA	NA	1.03795	NA	NA	-0.591631	NA	NA	1.28828	NA	NA	0.850508	NA	NA	0.65661	NA	NA	2.00384	NA	NA	1.9462	NA	NA	2.49239	NA	NA
Q92934	Bcl2 antagonist of cell death	S118	.rmsDEFVDSFk	S3: 100.0	-0.759537	-0.947359	-1.6874	-1.40417	0.327416	-1.93035	-1.31864	-1.99826	NA	NA	NA	NA	-1.31827	NA	NA	0.00274695	NA	NA	-1.31827	NA	NA	-0.759537	NA	NA	-0.947359	NA	NA	-1.6874	NA	NA	-1.40417	NA	NA	0.327416	NA	NA	-1.93035	NA	NA	-1.31864	NA	NA	-1.99826	NA	NA
Q92934	Bcl2 antagonist of cell death	S118	.rmsDEFVDSFkk	S3: 100.0	NA	NA	NA	NA	NA	NA	NA	NA	-2.38648	0.333801	0.88176	-0.859004	-0.262602	NA	NA	0.533872	NA	NA	-0.262602	NA	NA	NA	NA	NA	NA	NA	NA	NA	NA	NA	NA	NA	NA	NA	NA	NA	NA	NA	NA	NA	NA	NA	NA	NA	NA
Q92934	Bcl2 antagonist of cell death	S118	.rMsDEFVDSFkk	S3: 100.0	-0.712459	0.426391	-0.355398	-0.266029	0.455358	1.48953	-0.266654	0.296643	-2.55791	0.269021	0.5695	-0.783352	0.269021	NA	NA	0.684598	NA	NA	0.269021	NA	NA	-0.712459	NA	NA	0.426391	NA	NA	-0.355398	NA	NA	-0.266029	NA	NA	0.455358	NA	NA	1.48953	NA	NA	-0.266654	NA	NA	0.296643	NA	NA
Q92934	Bcl2 antagonist of cell death	S134	.sAGTATQmR	S1: 100.0	NA	NA	NA	NA	-0.00594177	1.81091	0.608759	0.94322	0.253601	-0.169094	1.24259	1.90736	0.77599	NA	0.0178843	0.190116	NA	0.77599	0.677861	NA	NA	NA	NA	NA	NA	NA	NA	NA	NA	NA	NA	NA	-0.00594177	NA	NA	1.81091	NA	NA	0.608759	NA	NA	0.94322	NA	NA	0.253601
Q92934	Bcl2 antagonist of cell death	S146	.qSSsWTR	S4: 99.2	NA	NA	NA	NA	-0.242238	0.118867	0.484141	1.18902	NA	NA	NA	NA	0.301504	NA	NA	0.294286	NA	NA	0.301504	NA	NA	NA	NA	NA	NA	NA	NA	NA	NA	NA	NA	NA	NA	-0.242238	NA	NA	0.118867	NA	NA	0.484141	NA	NA	1.18902	NA	NA
Q92934	Bcl2 antagonist of cell death	S99	.SRsAPPNLWAAQR	S3: 100.0	NA	NA	NA	NA	-0.237111	-0.384065	0.0053253	-1.72232	0.668244	0.152235	-1.68064	-0.453522	-0.310588	NA	NA	0.170548	NA	NA	-0.310588	NA	NA	NA	NA	NA	NA	NA	NA	NA	NA	NA	NA	NA	NA	-0.237111	NA	NA	-0.384065	NA	NA	0.0053253	NA	NA	-1.72232	NA	NA
Q9NYF8	Bcl-2-associated transcription factor 1	S177	.kAEGEPQEEsPLkSk	S10: 100.0	NA	NA	NA	NA	-0.34981	-0.575212	-0.44407	0.707838	NA	NA	NA	NA	-0.39694	NA	0.613995	NA	NA	-0.39694	NA	NA	NA	NA	NA	NA	NA	NA	NA	NA	NA	NA	NA	NA	-0.34981	NA	NA	-0.575212	NA	NA	-0.44407	NA	NA	0.707838	NA	NA	NA
Q9NYF8	Bcl-2-associated transcription factor 1	S300	.sPAkTIAPQNAPR	S1: 100.0	NA	NA	NA	NA	0.412627	-1.66419	-0.515302	-0.552323	NA	NA	NA	NA	-0.515302	NA	0.265668	NA	NA	-0.515302	NA	NA	NA	NA	NA	NA	NA	NA	NA	NA	NA	NA	NA	NA	0.412627	NA	NA	-1.66419	NA	NA	-0.515302	NA	NA	-0.552323	NA	NA	NA
Q9NYF8	Bcl-2-associated transcription factor 1	S512	.dLFDYsPPLHk	S6: 99.7	NA	NA	NA	NA	0.163264	1.30907	0.248664	0.348957	NA	NA	NA	NA	0.298811	NA	NA	0.147531	NA	NA	0.298811	NA	NA	NA	NA	NA	NA	NA	NA	NA	NA	NA	NA	NA	NA	0.163264	NA	NA	1.30907	NA	NA	0.248664	NA	NA	0.348957	NA	NA
Q9NYF8	Bcl-2-associated transcription factor 1	S512	.lkDLFDYsPPLHk	S8: 99.7	NA	NA	NA	NA	0.705581	0.00205968	-0.118369	0.491462	-1.25379	0.0150922	1.00057	-1.31042	0.0150922	NA	NA	0.850649	NA	NA	0.0150922	NA	NA	NA	NA	NA	NA	NA	NA	NA	NA	NA	NA	NA	NA	0.705581	NA	NA	0.00205968	NA	NA	-0.118369	NA	NA	0.491462	NA	NA
Q9NYF8	Bcl-2-associated transcription factor 1	S531	.eEsPLRIk	S3: 100.0	-0.5022	-1.35125	-0.689388	0.391234	NA	NA	NA	NA	NA	NA	NA	NA	-0.595794	NA	NA	0.231273	NA	NA	-0.595794	NA	NA	-0.5022	NA	NA	-1.35125	NA	NA	-0.689388	NA	NA	0.391234	NA	NA	NA	NA	NA	NA	NA	NA	NA	NA	NA	NA	NA	NA
Q9NYF8	Bcl-2-associated transcription factor 1	S531	.ekSTFREEsPLR	S9: 98.7	-0.385436	-0.126764	-0.840822	0.448508	0.307569	0.40979	-0.356552	-1.03725	-1.34337	-0.0433394	1.28115	-0.674941	-0.241658	NA	NA	0.374917	NA	NA	-0.241658	NA	NA	-0.385436	NA	NA	-0.126764	NA	NA	-0.840822	NA	NA	0.448508	NA	NA	0.307569	NA	NA	0.40979	NA	NA	-0.356552	NA	NA	-1.03725	NA	NA
Q9NYF8	Bcl-2-associated transcription factor 1	S531	.STFREEsPLR	S7: 100.0	-0.417772	0.0102218	-0.850494	0.12853	-0.182469	-0.178248	-0.455773	-0.776602	-2.57789	0.381015	0.588871	-0.893285	-0.333412	NA	0.460803	0.0902253	NA	-0.363831	-0.333412	NA	-0.417772	-0.685031	NA	-0.429762	0.219881	NA	-0.850494	-0.817797	NA	0.12853	0.089481	NA	-0.214842	-0.182469	NA	0.560932	-0.252867	NA	0.44117	-0.455773	NA	-0.269162	-0.776602	NA	NA
Q9NYF8	Bcl-2-associated transcription factor 1	S531	.STFREEsPLRIk	S7: 100.0	0.0352781	0.201158	-0.266898	-0.0219263	0.50899	-0.405119	-0.277999	0.10367	-0.558796	0.239716	0.588065	-0.72225	-0.0334634	NA	NA	0.691616	NA	NA	-0.0334634	NA	NA	0.0352781	NA	NA	0.201158	NA	NA	-0.266898	NA	NA	-0.0219263	NA	NA	0.50899	NA	NA	-0.405119	NA	NA	-0.277999	NA	NA	0.10367	NA	NA
Q9NYF8	Bcl-2-associated transcription factor 1	S658	.iDIsPSTLR	S4: 99.7	0.390858	0.308145	-0.230148	-0.320819	-0.161358	0.285745	-0.208742	-1.14457	0.785952	-0.365051	0.969497	-0.567638	-0.125524	0.346703	0.649214	0.546377	0.215704	-0.259	-0.125524	0.390858	NA	0.785552	1.2113	NA	0.308145	-0.230148	NA	-0.147558	-0.244606	NA	-0.35254	NA	-0.197192	-0.125524	NA	0.965107	-0.393617	NA	-0.320809	-0.0966742	NA	-1.43559	-0.853551	0.785952	NA
Q9NYF8	Bcl-2-associated transcription factor 1	S658	.iDIsPSTLRk	S4: 100.0	-0.0348988	1.08799	-0.0816402	0.416043	0.889978	2.27246	0.0569098	0.42107	NA	NA	NA	NA	0.222811	NA	0.14074	0.0522029	NA	0.655524	0.173905	NA	NA	-0.0348988	NA	NA	1.08799	NA	NA	-0.0816402	NA	NA	0.416043	NA	0.889978	0.785563	NA	2.27246	2.31886	NA	0.160136	0.0270067	NA	0.42107	0.748603	NA	NA
Q9NYF8	Bcl-2-associated transcription factor 1	S658	.rIDIsPSTLR	S5: 100.0	-0.14456	-0.0202142	-0.162393	0.104494	0.169875	0.538648	-0.0241595	-0.237039	-0.638476	-0.101318	-0.231454	-0.460752	-0.0202142	NA	0.637246	0.144216	NA	0.0827775	-0.046049	NA	0.279835	-0.14456	NA	0.974309	-0.0202142	NA	0.47626	-0.162393	NA	0.291174	0.104494	NA	0.303848	0.126199	NA	0.868836	0.35629	NA	-0.403906	0.0765529	NA	-0.233842	-0.37176	NA	0.11167
Q9NYF8	Bcl-2-associated transcription factor 1	S660	.iDISPsTLR	S6: 99.7	0.860045	0.192463	-0.190564	-0.491736	-0.0650917	0.336242	-0.0323674	-1.28154	NA	NA	NA	NA	-0.0642795	0.291855	0.912479	0.787541	-0.241595	-0.0634673	-0.0142187	0.521953	1.15693	0.804113	0.0882225	0.0253184	0.261844	-0.326531	-0.168143	-0.154047	-0.236735	-0.445788	-0.699819	-0.246454	-0.0634673	-0.0650917	0.0736022	0.579768	0.119997	-0.254662	-0.0323674	0.0213511	-1.53238	-1.28154	-0.677247	NA	NA
Q9NYF8	Bcl-2-associated transcription factor 1	S690	.lRcDsADLR	S5: 100.0	NA	NA	NA	NA	-0.498715	-0.0525774	0.193027	-0.856373	-0.217593	0.0857399	0.706608	-0.627436	-0.24536	NA	0.87844	0.221466	NA	0.0174811	-0.345607	NA	NA	NA	NA	NA	NA	NA	NA	NA	NA	NA	NA	NA	-0.190906	-0.577999	NA	0.775485	-0.225087	NA	0.225868	-0.0991863	NA	-0.613115	-1.02079	NA	NA
Q3SY13	BCL2-like 12 (Proline rich)	S241	.lVRLsSDSFAR	S5: 100.0	NA	NA	NA	NA	-0.300513	0.874543	0.658486	0.584206	0.964776	-0.199874	-0.840761	0.0560707	0.584206	NA	NA	0.357059	NA	NA	0.584206	NA	NA	NA	NA	NA	NA	NA	NA	NA	NA	NA	NA	NA	NA	-0.300513	NA	NA	0.874543	NA	NA	0.658486	NA	NA	0.584206	NA	NA
Q13884	Beta-1-syntrophin	S219	.gSPVSEIGWETPPPEsPR	S16: 100.0	NA	NA	NA	NA	NA	NA	NA	NA	0.52152	0.126419	-1.62167	-0.406892	-0.140236	NA	NA	0.512664	NA	NA	-0.140236	NA	NA	NA	NA	NA	NA	NA	NA	NA	NA	NA	NA	NA	NA	NA	NA	NA	NA	NA	NA	NA	NA	NA	NA	NA	NA
Q13884	Beta-1-syntrophin	S87	.gAGAGHPGAGGAQPPDsPAGVR	S17: 100.0	-0.266393	-0.79835	-1.33702	-0.726661	-0.58287	-0.633333	-1.7437	-0.235045	-2.30204	1.15087	-1.81015	-3.35906	-0.688731	NA	0.0966926	0.0170619	NA	-0.893152	-0.630396	NA	0.0731116	-0.444695	NA	-1.29022	-0.492409	NA	-1.87013	-0.344003	NA	-0.834745	-0.601499	NA	NA	-0.58287	NA	NA	-0.633333	NA	NA	-1.7437	NA	NA	-0.235045	NA	NA
Q13425	Beta-2-syntrophin	S110	.gLGPPSPPAPPRGPAGEAGAsPPVR	S21: 100.0	0.173873	0.396805	-1.28827	1.17684	-0.0738888	0.364484	-1.02358	-0.870871	-0.310254	0.00203692	0.77116	-0.957823	0.0879548	NA	0.552461	NA	NA	0.0879548	NA	NA	0.173873	NA	NA	0.396805	NA	NA	-1.28827	NA	NA	1.17684	NA	NA	-0.0738888	NA	NA	0.364484	NA	NA	-1.02358	NA	NA	-0.870871	NA	NA	-0.310254
Q13425	Beta-2-syntrophin	S110	.gPAGEAGAsPPVR	S9: 100.0	0.00485284	-0.0302444	-0.722681	0.301996	-1.52128	0.442903	-1.49652	-1.81434	-2.11637	-0.411543	-0.299112	-1.86898	-0.555792	NA	0.0102826	0.0246161	NA	-0.568972	-0.38689	NA	-0.0314145	0.115756	NA	-0.155021	0.0202897	NA	-0.807331	-0.563286	NA	0.301996	0.271808	NA	-1.54381	-1.4381	NA	0.4056	0.520438	NA	-1.49652	-1.38773	NA	-2.17695	-1.4524	NA	-1.95333
Q13425	Beta-2-syntrophin	S110	.gPAGEAGAsPPVRR	S9: 100.0	-0.149825	0.231873	0.698272	1.26223	-1.09203	1.25874	-0.318193	0.829462	-1.10652	0.20858	1.95783	-0.078053	0.186366	NA	0.172521	0.91284	NA	0.235535	0.100413	NA	-0.218013	-0.0816366	NA	0.146274	0.350365	NA	0.728502	-0.200428	NA	1.57383	0.547655	NA	-1.26695	-0.91711	NA	2.49465	0.0228247	NA	-0.167468	-0.468918	NA	2.09711	-0.438184	NA	-1.19713
Q13425	Beta-2-syntrophin	S110;S95	.gLGPPsPPAPPRGPAGEAGAsPPVR	S6: 100.0; S21: 100.0	0.323512	0.294593	-1.85917	-0.775846	NA	NA	NA	NA	NA	NA	NA	NA	-0.536826	NA	0.3872	0.414923	NA	-0.421891	-0.654553	NA	0.127788	0.93568	NA	0.512121	-1.0113	NA	-1.93338	-1.85917	NA	-0.932058	-0.297807	NA	NA	NA	NA	NA	NA	NA	NA	NA	NA	NA	NA	NA	NA
Q13425	Beta-2-syntrophin	S395	.SPsLGSDLTFATR	S3: 100.0	NA	NA	NA	NA	NA	NA	NA	NA	-1.65254	-0.347335	-1.26736	-0.77157	-1.01947	NA	NA	0.038305	NA	NA	-1.01947	NA	NA	NA	NA	NA	NA	NA	NA	NA	NA	NA	NA	NA	NA	NA	NA	NA	NA	NA	NA	NA	NA	NA	NA	NA	NA
Q13425	Beta-2-syntrophin	S95	.gLGPPsPPAPPR	S6: 100.0	-0.39272	0.825941	-0.574548	-0.840239	NA	NA	NA	NA	NA	NA	NA	NA	-0.483634	NA	0.553335	NA	NA	-0.483634	NA	NA	-0.39272	NA	NA	0.825941	NA	NA	-0.574548	NA	NA	-0.840239	NA	NA	NA	NA	NA	NA	NA	NA	NA	NA	NA	NA	NA	NA	NA
Q13425	Beta-2-syntrophin	T169	.lGDAILSVNGtDLR	T11: 99.1	NA	NA	NA	NA	NA	NA	NA	NA	1.1909	0.132193	-0.502335	-0.399438	-0.133622	0.803466	NA	NA	-0.133622	NA	NA	NA	NA	NA	NA	NA	NA	NA	NA	NA	NA	NA	NA	NA	NA	NA	NA	NA	NA	NA	NA	NA	NA	NA	NA	1.1909	NA
Q13425	Beta-2-syntrophin		.xGDAILsVNGTDLR	S7: 97.5	NA	NA	NA	NA	0.343786	-1.17188	0.06854	-1.28756	NA	NA	NA	NA	-0.551668	0.309115	NA	NA	-0.551668	NA	NA	NA	NA	NA	NA	NA	NA	NA	NA	NA	NA	NA	NA	0.343786	NA	NA	-1.17188	NA	NA	0.06854	NA	NA	-1.28756	NA	NA	NA	NA
Q8NFC6	Biorientation of chromosomes in cell division protein 1-like	S3029	.kREVsPPGAR	S5: 100.0	NA	NA	NA	NA	NA	NA	NA	NA	0.869856	0.704338	1.43635	-0.536189	0.787097	NA	0.233386	NA	NA	0.787097	NA	NA	NA	NA	NA	NA	NA	NA	NA	NA	NA	NA	NA	NA	NA	NA	NA	NA	NA	NA	NA	NA	NA	NA	NA	NA	0.869856
E9PHY4	Blocked early in transport 1 homolog (S. cerevisiae)-like	S9	.aQsPGAVEEILDRENk	S3: 100.0	-0.687343	-0.246617	-2.27197	-1.44495	NA	NA	NA	NA	NA	NA	NA	NA	-1.06615	NA	NA	0.0794523	NA	NA	-1.06615	NA	NA	-0.687343	NA	NA	-0.246617	NA	NA	-2.27197	NA	NA	-1.44495	NA	NA	NA	NA	NA	NA	NA	NA	NA	NA	NA	NA	NA	NA
Q9UQB8	Brain-specific angiogenesis inhibitor 1-associated protein 2	S366	.SSsmAAGLER	S3: 99.3	1.41069	0.166897	0.874478	-0.483033	0.44636	-1.28531	0.90691	-0.280828	1.57716	-0.224889	0.888724	0.0775065	0.380708	NA	0.296618	0.132615	NA	0.380708	0.397999	NA	1.41534	1.17656	NA	0.301129	0.166897	NA	0.874478	0.902491	NA	-0.483033	-0.430041	NA	0.380708	0.53764	NA	-1.45863	-1.16173	NA	0.881192	1.05259	NA	-0.804437	-0.233814	NA	1.70487
Q9UQB8	Brain-specific angiogenesis inhibitor 1-associated protein 2	S366	.SSsMAAGLER	S3: 100.0	1.63293	0.0476335	0.329227	-0.197541	0.269263	-1.47162	0.948182	-0.581573	1.50259	-0.138827	1.13374	0.121438	0.269263	NA	0.413552	0.204329	NA	0.169157	0.356174	NA	2.82988	1.42445	NA	-0.359429	0.237348	NA	-0.66103	0.387363	NA	-0.248446	-0.168145	NA	0.269263	0.340504	NA	-1.47162	-1.37115	NA	0.948182	1.00136	NA	-0.581573	-0.45216	NA	1.72011
Q6PJG6	BRCA1-associated ATM activator 1	S742	.eARGsPNTASAEATLPR	S5: 100.0	0.24423	-0.250226	-1.49233	-0.127628	NA	NA	NA	NA	NA	NA	NA	NA	-0.161423	NA	0.3598	NA	NA	-0.161423	NA	NA	0.24423	NA	NA	-0.250226	NA	NA	-1.49233	NA	NA	-0.127628	NA	NA	NA	NA	NA	NA	NA	NA	NA	NA	NA	NA	NA	NA	NA
P11274	Breakpoint cluster region protein	S1264	.rQsILFSTEV	S3: 100.0	NA	NA	NA	NA	NA	NA	NA	NA	-0.577261	-0.154068	-0.799199	-0.41009	-0.551803	NA	NA	0.0377117	NA	NA	-0.551803	NA	NA	NA	NA	NA	NA	NA	NA	NA	NA	NA	NA	NA	NA	NA	NA	NA	NA	NA	NA	NA	NA	NA	NA	NA	NA
P11274	Breakpoint cluster region protein	S205	.iSSLGsQAmQmER	S6: 100.0	NA	NA	NA	NA	NA	NA	NA	NA	3.13676	0.262128	-0.806603	0.384991	0.32356	NA	NA	0.441399	NA	NA	0.32356	NA	NA	NA	NA	NA	NA	NA	NA	NA	NA	NA	NA	NA	NA	NA	NA	NA	NA	NA	NA	NA	NA	NA	NA	NA	NA
O75363	Breast carcinoma-amplified sequence 1	S552	.qQsLGGFFk	S3: 100.0	NA	NA	NA	NA	NA	NA	NA	NA	-2.21387	1.51655	0.783684	1.76933	1.15012	NA	NA	0.647661	NA	NA	1.15012	NA	NA	NA	NA	NA	NA	NA	NA	NA	NA	NA	NA	NA	NA	NA	NA	NA	NA	NA	NA	NA	NA	NA	NA	NA	NA
Q5TH69	Brefeldin A-inhibited guanine nucleotide-exchange protein 3	S2081	.hSFsAGPELLR	S4: 100.0	0.624172	-0.258244	-0.0145644	-0.829392	0.106887	0.14902	-0.273623	0.107166	-1.11025	0.865682	-0.490363	-1.13974	-0.102984	NA	NA	0.321607	NA	NA	-0.102984	NA	NA	0.624172	NA	NA	-0.258244	NA	NA	-0.0145644	NA	NA	-0.829392	NA	NA	0.106887	NA	NA	0.14902	NA	NA	-0.273623	NA	NA	0.107166	NA	NA
Q5TH69	Brefeldin A-inhibited guanine nucleotide-exchange protein 3	S2097;S2100	.SGsTGsSLSVSVR	S3: 99.6; S6: 100.0	NA	NA	NA	NA	-0.646943	2.68639	0.589673	0.520325	-3.01023	0.620311	3.58435	-0.389755	0.589673	NA	0.802004	0.632087	NA	0.520325	0.625699	NA	NA	NA	NA	NA	NA	NA	NA	NA	NA	NA	NA	NA	-0.646943	-0.670368	NA	2.68639	1.19363	NA	0.589673	0.631088	NA	0.520325	0.67892	NA	-4.90849
Q9UBW5	Bridging integrator 2	S259	.sLVISPPVR	S1: 100.0	1.05427	0.167477	0.85501	0.187506	-1.30607	0.154552	0.764284	0.0952731	0.0493134	-0.516594	-0.440643	1.29356	0.177491	NA	0.633847	0.393865	NA	-0.255326	0.177491	NA	NA	1.05427	NA	NA	0.167477	NA	NA	0.85501	NA	NA	0.187506	NA	-1.43695	-1.30607	NA	0.358249	0.00473499	NA	0.833769	0.694799	NA	-0.868902	0.19867	NA	NA
Q9UBW5	Bridging integrator 2	S411	.TsAPPSRPPPPR	S2: 100.0	-0.0847244	-0.918039	-0.653464	0.751845	-1.11594	-0.582911	0.0336291	-2.3699	1.00609	-0.10051	-1.29977	-0.163788	-0.559569	NA	0.111695	NA	NA	-0.559569	NA	NA	-0.0847244	NA	NA	-0.918039	NA	NA	-0.653464	NA	NA	0.751845	NA	NA	-1.11594	NA	NA	-0.582911	NA	NA	0.0336291	NA	NA	-2.3699	NA	NA	1.00609
Q9UBW5	Bridging integrator 2	S436	.aTASPRPSSGNIPSsPTASGGGSPTSPR	S15: 100.0	1.02124	1.29137	0.227414	0.936755	-1.6976	-0.976924	1.05861	-2.94409	NA	NA	NA	NA	-0.473468	NA	0.266886	0.0313445	NA	-0.976924	0.978995	NA	NA	1.02124	NA	NA	1.29137	NA	NA	0.227414	NA	NA	0.936755	NA	-1.6976	NA	NA	-0.976924	NA	NA	1.05861	NA	NA	-2.94409	NA	NA	NA
Q9UBW5	Bridging integrator 2	S444	.aTASPRPSSGNIPSSPTASGGGsPTSPR	S23: 97.8	NA	NA	NA	NA	-0.0619556	-0.677904	0.772665	-0.34439	NA	NA	NA	NA	-0.203173	NA	NA	0.817946	NA	NA	-0.203173	NA	NA	NA	NA	NA	NA	NA	NA	NA	NA	NA	NA	NA	NA	-0.0619556	NA	NA	-0.677904	NA	NA	0.772665	NA	NA	-0.34439	NA	NA
Q9UBW5	Bridging integrator 2	S458	.aSLGTGTAsPR	S9: 100.0	1.14582	0.36979	0.3947	1.29548	-0.528059	-1.68785	1.10403	-2.36753	0.947685	-0.513558	-0.683818	1.14555	0.104509	0.548025	0.928769	0.572053	-0.00353135	0.321105	0.102545	NA	1.26524	1.07324	NA	0.321105	0.36979	NA	0.773762	0.214873	NA	1.76892	0.91334	-0.0320958	-0.538996	-0.570021	-1.27389	-2.01989	-1.54103	1.4949	1.1374	0.614722	-1.09757	-2.82654	-2.4107	1.53448	1.0959
Q9NWV8	BRISC and BRCA1-A complex member 1	S44	.aVGAQAsVGSR	S7: 100.0	0.162236	0.56549	-1.96493	0.582592	NA	NA	NA	NA	NA	NA	NA	NA	0.363863	NA	0.805325	NA	NA	0.363863	NA	NA	0.162236	NA	NA	0.56549	NA	NA	-1.96493	NA	NA	0.582592	NA	NA	NA	NA	NA	NA	NA	NA	NA	NA	NA	NA	NA	NA	NA
H0Y2L9	Bromodomain-containing 8	S144	.gSLLPTsPR	S7: 99.6	NA	NA	NA	NA	0.0926227	-1.99661	-0.359819	-2.01307	-1.20226	0.142647	-0.271954	-2.71321	-0.468005	NA	0.222165	0.0356447	NA	-0.402792	-1.09407	NA	NA	NA	NA	NA	NA	NA	NA	NA	NA	NA	NA	NA	NA	0.0926227	NA	NA	-1.99661	NA	NA	-0.359819	NA	NA	-2.01307	NA	-0.576191
H0Y2L9	Bromodomain-containing 8	T124;S128	.atPPPsPLLSELLkk	T2: 100.0; S6: 100.0	-0.907841	0.214494	0.650724	0.746838	NA	NA	NA	NA	NA	NA	NA	NA	0.432609	NA	NA	0.67423	NA	NA	0.432609	NA	NA	-0.907841	NA	NA	0.214494	NA	NA	0.650724	NA	NA	0.746838	NA	NA	NA	NA	NA	NA	NA	NA	NA	NA	NA	NA	NA	NA
H0Y2L9	Bromodomain-containing 8	T124;S128	.mLGQkAtPPPsPLLSELLk	T7: 100.0; S11: 100.0	NA	NA	NA	NA	NA	NA	NA	NA	-0.378992	-0.399651	-0.917265	-0.501123	-0.450387	NA	NA	0.0220944	NA	NA	-0.450387	NA	NA	NA	NA	NA	NA	NA	NA	NA	NA	NA	NA	NA	NA	NA	NA	NA	NA	NA	NA	NA	NA	NA	NA	NA	NA
H0Y2L9	Bromodomain-containing 8	T143	.gSLLPtSPR	T6: 99.6	0.632355	0.113221	0.0696918	-0.48605	-0.440325	-2.53741	-0.287178	-2.67648	-0.745865	0.353876	-0.566727	-2.82588	-0.48605	NA	0.150821	0.253478	NA	-0.108743	-0.656296	NA	0.632355	NA	NA	0.113221	NA	NA	0.0696918	NA	NA	-0.48605	NA	NA	-0.440325	NA	NA	-2.53741	NA	NA	-0.287178	NA	NA	-2.67648	NA	NA	NA
O95696	Bromodomain-containing protein 1	S1055	.vHGEPTSDLsDID	S10: 99.7	NA	NA	NA	NA	-0.144707	-1.38875	-0.3484	-1.44416	NA	NA	NA	NA	-0.868574	NA	NA	0.0923105	NA	NA	-0.868574	NA	NA	NA	NA	NA	NA	NA	NA	NA	NA	NA	NA	NA	NA	-0.144707	NA	NA	-1.38875	NA	NA	-0.3484	NA	NA	-1.44416	NA	NA
O95696	Bromodomain-containing protein 1	T1051	.vHGEPtSDLSDID	T6: 99.7	0.958225	0.888254	-0.0194516	-0.377074	0.126616	-0.55192	-0.070504	-2.51536	0.117293	-0.258502	0.0990764	-0.830076	-0.258502	NA	0.448522	NA	NA	-0.258502	NA	NA	0.958225	NA	NA	0.888254	NA	NA	-0.0194516	NA	NA	-0.377074	NA	NA	0.126616	NA	NA	-0.55192	NA	NA	-0.070504	NA	NA	-2.51536	NA	NA	0.117293
O95696	Bromodomain-containing protein 1	T1051;S1052	.vHGEPtsDLSDID	T6: 100.0; S7: 100.0	1.0576	0.475703	0.0010185	-0.56199	-0.629251	-2.17447	-1.18237	-1.84428	0.310439	-0.555146	0.362424	-0.898575	-0.555146	NA	0.120307	NA	NA	-0.555146	NA	NA	1.0576	NA	NA	0.475703	NA	NA	0.0010185	NA	NA	-0.56199	NA	NA	-0.629251	NA	NA	-2.17447	NA	NA	-1.18237	NA	NA	-1.84428	NA	NA	0.310439
O95696	Bromodomain-containing protein 1	T1051;S1055	.vHGEPtSDLsDID	T6: 99.5; S10: 100.0	0.909672	0.135782	-0.403161	-0.318641	NA	NA	NA	NA	NA	NA	NA	NA	-0.0551496	NA	0.752138	0.886768	NA	-0.11179	-0.0551496	NA	1.12397	0.695379	NA	0.150691	0.120874	NA	-0.374271	-0.432052	NA	-0.406109	-0.231173	NA	NA	NA	NA	NA	NA	NA	NA	NA	NA	NA	NA	NA	NA
Q96CX2	BTB/POZ domain-containing protein KCTD12	S185	.sPSGGAAGPLLTPSQSLDGSR	S1: 99.6	0.269849	0.362972	-1.08828	0.133434	-0.76889	-2.30015	-1.32934	-3.02238	0.56202	0.00796037	-0.0492668	-0.824441	-0.0492668	NA	NA	0.0623027	NA	NA	-0.0492668	NA	NA	0.269849	NA	NA	0.362972	NA	NA	-1.08828	NA	NA	0.133434	NA	NA	-0.76889	NA	NA	-2.30015	NA	NA	-1.32934	NA	NA	-3.02238	NA	NA
Q96CX2	BTB/POZ domain-containing protein KCTD12	S185	.sPSGGAAGPLLTPSQSLDGSRR	S1: 100.0	-0.366073	0.166437	-0.314132	0.551901	-1.00528	0.763039	1.02458	0.837517	0.324401	0.372114	-0.587707	0.35164	0.166437	NA	0.455097	0.688681	NA	0.800278	0.107682	NA	NA	-0.366073	NA	NA	0.166437	NA	NA	-0.314132	NA	NA	0.551901	NA	-1.00528	NA	NA	0.763039	NA	NA	1.02458	NA	NA	0.837517	NA	NA	NA
Q96CX2	BTB/POZ domain-containing protein KCTD12	S187	.SPsGGAAGPLLTPSQSLDGSR	S3: 99.7	NA	NA	NA	NA	-0.979009	-2.61009	-1.04986	-3.71252	NA	NA	NA	NA	-1.82998	NA	0.0506421	NA	NA	-1.82998	NA	NA	NA	NA	NA	NA	NA	NA	NA	NA	NA	NA	NA	NA	-0.979009	NA	NA	-2.61009	NA	NA	-1.04986	NA	NA	-3.71252	NA	NA	NA
Q96CX2	BTB/POZ domain-containing protein KCTD12	S187	.SPsGGAAGPLLTPSQSLDGSRR	S3: 99.4	0.0747659	-0.257328	-0.660747	-0.259247	NA	NA	NA	NA	-0.708684	0.251365	-1.06191	0.511519	-0.258287	NA	NA	0.202786	NA	NA	-0.258287	NA	NA	0.0747659	NA	NA	-0.257328	NA	NA	-0.660747	NA	NA	-0.259247	NA	NA	NA	NA	NA	NA	NA	NA	NA	NA	NA	NA	NA	NA
Q96CX2	BTB/POZ domain-containing protein KCTD12	S200	.SPSGGAAGPLLTPSQsLDGSR	S16: 99.6	NA	NA	NA	NA	0.0619865	-1.57033	0.235608	-2.64145	NA	NA	NA	NA	-0.754171	NA	NA	0.249828	NA	NA	-0.754171	NA	NA	NA	NA	NA	NA	NA	NA	NA	NA	NA	NA	NA	NA	0.0619865	NA	NA	-1.57033	NA	NA	0.235608	NA	NA	-2.64145	NA	NA
Q96CX2	BTB/POZ domain-containing protein KCTD12	S200	.SPSGGAAGPLLTPSQsLDGSRR	S16: 99.6	0.500353	0.587472	0.13004	1.18194	0.0346908	1.45339	0.527594	0.896894	NA	NA	NA	NA	0.587472	NA	0.0987979	0.00241542	NA	0.420909	0.71979	NA	0.500353	0.852108	NA	0.341466	0.587472	NA	0.13004	0.385241	NA	1.18194	1.18426	NA	NA	0.0346908	NA	NA	1.45339	NA	NA	0.527594	NA	NA	0.896894	NA	NA
Q96CX2	BTB/POZ domain-containing protein KCTD12	T196	.SPSGGAAGPLLtPSQSLDGSR	T12: 100.0	0.0553038	-0.059043	-0.475788	-1.85383	NA	NA	NA	NA	NA	NA	NA	NA	-0.267416	NA	NA	0.275594	NA	NA	-0.267416	NA	NA	0.0553038	NA	NA	-0.059043	NA	NA	-0.475788	NA	NA	-1.85383	NA	NA	NA	NA	NA	NA	NA	NA	NA	NA	NA	NA	NA	NA
Q96CX2	BTB/POZ domain-containing protein KCTD12	T196	.SPSGGAAGPLLtPSQSLDGSRR	T12: 99.5	NA	NA	NA	NA	NA	NA	NA	NA	0.536185	-0.0377334	-0.847727	0.651005	-0.0377334	NA	NA	0.839872	NA	NA	-0.0377334	NA	NA	NA	NA	NA	NA	NA	NA	NA	NA	NA	NA	NA	NA	NA	NA	NA	NA	NA	NA	NA	NA	NA	NA	NA	NA
Q96CX2	BTB/POZ domain-containing protein KCTD12	T196;S200	.SPSGGAAGPLLtPSQsLDGSR	T12: 100.0; S16: 100.0	0.0728467	-1.05411	-0.727632	-0.735215	-0.497405	-2.8772	-1.1246	-2.44915	0.187097	-0.62942	-1.88793	-1.9587	-1.05411	NA	0.00146082	0.0805636	NA	-1.05411	-1.08254	NA	0.0728467	NA	NA	-1.05411	NA	NA	-0.727632	NA	NA	-0.735215	NA	NA	-0.706924	-0.4547	NA	-2.8772	-2.38944	NA	-1.1246	-0.449375	NA	-2.44915	-1.71037	NA	0.187097
Q96CX2	BTB/POZ domain-containing protein KCTD12	T196;S200	.SPSGGAAGPLLtPSQsLDGSRR	T12: 100.0; S16: 100.0	1.27855	0.542977	1.73479	0.962656	NA	NA	NA	NA	0.916405	-0.0514113	-0.3227	0.70701	0.70701	NA	0.0250624	0.023236	NA	0.586981	0.748165	NA	NA	1.27855	NA	NA	0.542977	NA	NA	1.73479	NA	NA	0.962656	NA	NA	NA	NA	NA	NA	NA	NA	NA	NA	NA	NA	NA	0.156374
Q9BRD0	BUD13 homolog	S197;S201	.hDsPDPsPPRR	S3: 100.0; S7: 100.0	NA	NA	NA	NA	-0.29086	-0.512984	0.151928	-0.0693057	0.352578	0.241958	0.467601	-0.545725	0.0520741	NA	0.619968	0.808044	NA	0.23432	-0.031257	NA	NA	NA	NA	NA	NA	NA	NA	NA	NA	NA	NA	NA	NA	-0.29086	NA	NA	-0.512984	NA	NA	0.151928	NA	NA	-0.0693057	NA	0.698363
Q9BRD0	BUD13 homolog	S222;S226	.rVRHDsPDPsPPR	S6: 100.0; S10: 100.0	NA	NA	NA	NA	0.782488	-1.86038	-0.242217	-0.0395153	-0.774417	0.0919462	1.18193	-0.798884	-0.140866	NA	NA	0.559962	NA	NA	-0.140866	NA	NA	NA	NA	NA	NA	NA	NA	NA	NA	NA	NA	NA	NA	0.782488	NA	NA	-1.86038	NA	NA	-0.242217	NA	NA	-0.0395153	NA	NA
Q9BRD0	BUD13 homolog	S222;S226	.vRHDsPDPsPPR	S5: 100.0; S9: 100.0	NA	NA	NA	NA	-0.502277	-1.4691	-0.46145	-0.898184	0.157377	0.143387	0.231147	-0.794448	-0.0602666	NA	0.433759	0.0922879	NA	-0.744794	-0.0602666	NA	NA	NA	NA	NA	NA	NA	NA	NA	NA	NA	NA	NA	NA	-0.502277	NA	NA	-1.4691	NA	NA	-0.46145	NA	NA	-0.898184	NA	-1.78184
Q9BRD0	BUD13 homolog	S271	.hDsPDLAPNVTYSLPR	S3: 100.0	NA	NA	NA	NA	0.853827	1.40796	0.431525	-0.289042	NA	NA	NA	NA	0.642676	NA	NA	0.191543	NA	NA	0.642676	NA	NA	NA	NA	NA	NA	NA	NA	NA	NA	NA	NA	NA	NA	0.853827	NA	NA	1.40796	NA	NA	0.431525	NA	NA	-0.289042	NA	NA
Q9BRD0	BUD13 homolog	T123;S127	.hFRHDtPDSsPR	T6: 100.0; S10: 99.4	NA	NA	NA	NA	-0.445518	0.190442	-0.63998	-0.875088	NA	NA	NA	NA	-0.637414	NA	NA	0.148237	NA	NA	-0.637414	NA	NA	NA	NA	NA	NA	NA	NA	NA	NA	NA	NA	NA	NA	-0.445518	NA	NA	0.190442	NA	NA	-0.63998	NA	NA	-0.875088	NA	NA
Q9BRD0	BUD13 homolog	T159;S163	.aRHDtPDPsPLRGAR	T5: 100.0; S9: 100.0	NA	NA	NA	NA	0.0282145	0.967565	-0.183158	-0.551595	0.0776378	0.320182	2.30545	-0.197844	0.0282145	NA	NA	0.317487	NA	NA	0.0282145	NA	NA	NA	NA	NA	NA	NA	NA	NA	NA	NA	NA	NA	NA	0.0282145	NA	NA	0.967565	NA	NA	-0.183158	NA	NA	-0.551595	NA	NA
Q9BRD0	BUD13 homolog	T159;S163	.hDtPDPsPLR	T3: 100.0; S7: 100.0	NA	NA	NA	NA	-0.771335	-2.00157	-0.343804	-1.39142	-0.32996	0.754506	1.65647	-0.914857	-0.5304	NA	NA	0.344669	NA	NA	-0.5304	NA	NA	NA	NA	NA	NA	NA	NA	NA	NA	NA	NA	NA	NA	-0.771335	NA	NA	-2.00157	NA	NA	-0.343804	NA	NA	-1.39142	NA	NA
Q9BRD0	BUD13 homolog	T159;S163	.hDtPDPsPLRGAR	T3: 100.0; S7: 100.0	NA	NA	NA	NA	0.422357	1.17976	0.168729	-0.227915	-1.31433	-0.245956	1.1891	-0.115399	0.108482	NA	0.629526	0.808411	NA	0.171162	0.026665	NA	NA	NA	NA	NA	NA	NA	NA	NA	NA	NA	NA	NA	0.422357	-0.241504	NA	1.26194	0.773171	NA	0.339316	-0.002652	NA	0.704642	-0.398621	NA	-1.70544
Q13895	Bystin	S98	.mPQDGsDDEDEEWPTLEk	S6: 100.0	NA	NA	NA	NA	NA	NA	NA	NA	-1.83172	-0.48429	0.122139	-1.60289	-1.04359	NA	NA	0.132633	NA	NA	-1.04359	NA	NA	NA	NA	NA	NA	NA	NA	NA	NA	NA	NA	NA	NA	NA	NA	NA	NA	NA	NA	NA	NA	NA	NA	NA	NA
Q4AC94	C2 domain-containing protein 3	S2018;S2020	.aPDkGTDsPsPPPLEETSNGGR	S8: 100.0; S10: 100.0	NA	NA	NA	NA	-0.392996	-1.00938	-0.157979	-0.702168	NA	NA	NA	NA	-0.547582	NA	NA	0.0552388	NA	NA	-0.547582	NA	NA	NA	NA	NA	NA	NA	NA	NA	NA	NA	NA	NA	NA	-0.392996	NA	NA	-1.00938	NA	NA	-0.157979	NA	NA	-0.702168	NA	NA
Q16581	C3a anaphylatoxin chemotactic receptor	S470	.STHcPsNNVISER	S6: 100.0	0.959498	0.962324	-0.346425	0.931689	-0.0469329	0.286693	-0.104676	0.87142	NA	NA	NA	NA	0.483419	NA	0.0597768	NA	NA	0.483419	NA	NA	0.959498	NA	NA	0.962324	NA	NA	-0.346425	NA	NA	0.931689	NA	NA	-0.0469329	NA	NA	0.286693	NA	NA	-0.104676	NA	NA	0.87142	NA	NA	NA
Q16581	C3a anaphylatoxin chemotactic receptor	S470	.STHcPsNNVISERNSTTV	S6: 100.0	NA	NA	NA	NA	NA	NA	NA	NA	0.632872	-0.262756	0.773211	-0.840585	0.185058	NA	0.85561	NA	NA	0.185058	NA	NA	NA	NA	NA	NA	NA	NA	NA	NA	NA	NA	NA	NA	NA	NA	NA	NA	NA	NA	NA	NA	NA	NA	NA	NA	0.632872
Q16581	C3a anaphylatoxin chemotactic receptor	S479	.STHcPSNNVISERNsTTV	S15: 99.7	NA	NA	NA	NA	-0.392283	-0.158722	0.770264	0.81179	NA	NA	NA	NA	0.305771	NA	0.468853	NA	NA	0.305771	NA	NA	NA	NA	NA	NA	NA	NA	NA	NA	NA	NA	NA	NA	-0.392283	NA	NA	-0.158722	NA	NA	0.770264	NA	NA	0.81179	NA	NA	NA
P21730	C5a anaphylatoxin chemotactic receptor	S327	.nVLTEEsVVR	S7: 100.0	1.78486	-0.152142	0.16077	0.329646	-0.898651	0.611863	1.69483	-2.76849	1.09965	-0.755595	-0.422793	0.431751	0.0417919	NA	0.949723	0.639275	NA	0.0144619	0.0889355	NA	1.81817	1.78486	NA	-0.121533	-0.211916	NA	-0.0937862	0.214134	NA	0.336524	-0.0362634	NA	-0.720643	-0.934467	NA	0.0203279	1.21395	NA	1.43526	1.92514	NA	-3.03696	-2.47661	NA	1.0907
P21730	C5a anaphylatoxin chemotactic receptor	S327	.nVLTEEsVVRESk	S7: 100.0	2.19447	0.411964	-0.10391	0.0983773	-0.520098	0.891618	0.905464	-1.37427	4.22549	-0.426013	-0.277999	1.29875	0.188659	NA	0.17419	0.329816	NA	0.205934	0.188659	NA	2.01037	2.19447	NA	0.596076	0.327587	NA	-0.215176	-0.10391	NA	0.930653	0.0983773	NA	-0.541484	-0.157707	NA	0.842198	1.29244	NA	0.921738	0.905464	NA	-1.74897	-1.37427	NA	4.22549
C9J8Y3	C9J8Y3_HUMAN Islet cell autoantigen 1 (Fragment)	S122	.aLcFsSQQRLALR	S5: 99.3	NA	NA	NA	NA	-0.729848	1.06196	0.666014	-0.0155621	NA	NA	NA	NA	0.325226	0.577178	NA	NA	0.325226	NA	NA	NA	NA	NA	NA	NA	NA	NA	NA	NA	NA	NA	NA	-0.729848	NA	NA	1.06196	NA	NA	0.666014	NA	NA	-0.0155621	NA	NA	NA	NA
P27708	CAD protein	S1406	.rLsSFVTk	S3: 100.0	NA	NA	NA	NA	NA	NA	NA	NA	-1.66695	0.219033	-0.47366	-0.545638	-0.509649	NA	NA	0.212065	NA	NA	-0.509649	NA	NA	NA	NA	NA	NA	NA	NA	NA	NA	NA	NA	NA	NA	NA	NA	NA	NA	NA	NA	NA	NA	NA	NA	NA	NA
P27708	CAD protein	S1859	.asDPGLPAEEPkEk	S2: 100.0	NA	NA	NA	NA	NA	NA	NA	NA	-0.683939	-0.029089	0.956583	-1.05968	-0.356514	NA	0.675502	NA	NA	-0.356514	NA	NA	NA	NA	NA	NA	NA	NA	NA	NA	NA	NA	NA	NA	NA	NA	NA	NA	NA	NA	NA	NA	NA	NA	NA	NA	-0.683939
P55285	Cadherin-6	S786	.lADmYGGVDsDkDS	S10: 100.0	NA	NA	NA	NA	NA	NA	NA	NA	2.63009	-0.475914	0.752981	-0.331123	0.210929	NA	NA	0.435021	NA	NA	0.210929	NA	NA	NA	NA	NA	NA	NA	NA	NA	NA	NA	NA	NA	NA	NA	NA	NA	NA	NA	NA	NA	NA	NA	NA	NA	NA
P55285	Cadherin-6	S786	.lADMYGGVDsDkDS	S10: 100.0	NA	NA	NA	NA	NA	NA	NA	NA	2.65985	-0.0836481	0.55512	-0.212379	0.235736	NA	0.352609	NA	NA	0.235736	NA	NA	NA	NA	NA	NA	NA	NA	NA	NA	NA	NA	NA	NA	NA	NA	NA	NA	NA	NA	NA	NA	NA	NA	NA	NA	2.65985
Q8N5S9	Calcium/calmodulin-dependent protein kinase kinase 1	S52	.aAsVIPGSTSR	S3: 100.0	NA	NA	NA	NA	0.251704	1.36973	-1.25184	0.557675	-0.393184	-0.500911	0.643624	1.05351	0.557675	NA	0.318194	0.637166	NA	0.557675	0.12522	NA	NA	NA	NA	NA	NA	NA	NA	NA	NA	NA	NA	NA	0.251704	NA	NA	1.36973	NA	NA	-1.25184	NA	NA	0.557675	NA	NA	0.788097
F5GZ00	Calcium/calmodulin-dependent protein kinase kinase 2	S298	.SLsAPGNLLTk	S3: 100.0	NA	NA	NA	NA	NA	NA	NA	NA	-0.691787	0.00479145	0.0928453	-0.28224	-0.138724	NA	NA	0.303241	NA	NA	-0.138724	NA	NA	NA	NA	NA	NA	NA	NA	NA	NA	NA	NA	NA	NA	NA	NA	NA	NA	NA	NA	NA	NA	NA	NA	NA	NA
Q96RR4	Calcium/calmodulin-dependent protein kinase kinase 2	S511	.SLsAPGNLLTk	S3: 100.0	0.550621	0.0387488	0.467361	0.381266	-0.188344	1.2727	-0.0797694	-0.854879	NA	NA	NA	NA	0.143202	NA	0.380149	0.443293	NA	0.143202	0.183016	NA	NA	0.550621	NA	NA	0.0387488	NA	NA	0.467361	NA	NA	0.381266	NA	0.118335	-0.324752	NA	1.8913	1.22061	NA	-0.22426	0.123757	NA	0.168069	-0.968446	NA	NA
Q13554	Calcium/calmodulin-dependent protein kinase type II subunit beta	S315	.nFsVGR	S3: 100.0	1.16695	1.93967	1.48347	-0.404383	NA	NA	NA	NA	NA	NA	NA	NA	1.32521	NA	NA	0.131991	NA	NA	1.32521	NA	NA	1.16695	NA	NA	1.93967	NA	NA	1.48347	NA	NA	-0.404383	NA	NA	NA	NA	NA	NA	NA	NA	NA	NA	NA	NA	NA	NA
Q13137	Calcium-binding and coiled-coil domain-containing protein 2	S445	.qIFEDHVFcHsL	S11: 100.0	NA	NA	NA	NA	-0.531006	-0.992293	-0.745611	-0.404062	0.0868858	0.509931	-1.30033	-0.193501	-0.467534	NA	NA	0.0675356	NA	NA	-0.467534	NA	NA	NA	NA	NA	NA	NA	NA	NA	NA	NA	NA	NA	NA	-0.531006	NA	NA	-0.992293	NA	NA	-0.745611	NA	NA	-0.404062	NA	NA
Q9UJS0	Calcium-binding mitochondrial carrier protein Aralar2	T9	.vALtkRADPAELR	T4: 100.0	NA	NA	NA	NA	NA	NA	NA	NA	-3.16758	0.674992	1.57873	-3.65859	-1.24629	0.452439	NA	NA	-1.24629	NA	NA	NA	NA	NA	NA	NA	NA	NA	NA	NA	NA	NA	NA	NA	NA	NA	NA	NA	NA	NA	NA	NA	NA	NA	NA	-3.16758	NA
Q9Y2V2	Calcium-regulated heat stable protein 1	S30	.eRsPSPLR	S3: 100.0	0.246949	-0.652012	0.846926	1.13765	0.184725	0.253119	0.518162	0.603602	-0.818459	0.378763	1.30469	-0.0263268	0.300743	NA	0.420371	0.24482	NA	0.373421	0.297658	NA	NA	0.246949	NA	NA	-0.652012	NA	NA	0.846926	NA	NA	1.13765	NA	0.184725	NA	NA	0.253119	NA	NA	0.518162	NA	NA	0.603602	NA	NA	-0.974504
Q9Y2V2	Calcium-regulated heat stable protein 1	S30	.SRERsPSPLR	S5: 100.0	NA	NA	NA	NA	0.548144	0.0868122	-0.189697	-0.608952	NA	NA	NA	NA	-0.0514426	NA	NA	0.876935	NA	NA	-0.0514426	NA	NA	NA	NA	NA	NA	NA	NA	NA	NA	NA	NA	NA	NA	0.548144	NA	NA	0.0868122	NA	NA	-0.189697	NA	NA	-0.608952	NA	NA
Q9Y2V2	Calcium-regulated heat stable protein 1	S30;S41	.eRsPSPLRGNVVPsPLPTR	S3: 99.0; S14: 100.0	-0.375191	-1.40179	-1.5546	0.2831	NA	NA	NA	NA	NA	NA	NA	NA	-0.888489	NA	NA	0.178668	NA	NA	-0.888489	NA	NA	-0.375191	NA	NA	-1.40179	NA	NA	-1.5546	NA	NA	0.2831	NA	NA	NA	NA	NA	NA	NA	NA	NA	NA	NA	NA	NA	NA
Q9Y2V2	Calcium-regulated heat stable protein 1	S32;S41	.eRSPsPLRGNVVPsPLPTR	S5: 99.1; S14: 100.0	NA	NA	NA	NA	-0.71454	1.29417	-1.36814	-0.364217	NA	NA	NA	NA	-0.539379	NA	NA	0.646281	NA	NA	-0.539379	NA	NA	NA	NA	NA	NA	NA	NA	NA	NA	NA	NA	NA	NA	-0.71454	NA	NA	1.29417	NA	NA	-1.36814	NA	NA	-0.364217	NA	NA
Q9Y2V2	Calcium-regulated heat stable protein 1	S32;S41	.SPsPLRGNVVPsPLPTR	S3: 100.0; S12: 99.3	0.851001	-0.543006	-0.566005	0.266215	-1.05198	-0.330618	-1.02971	-2.63846	0.457628	-0.0258618	-1.84477	-0.957628	-0.507212	NA	0.0670686	0.425206	NA	-0.847975	-0.236916	NA	1.86894	0.592286	NA	0.276812	-0.543006	NA	-1.5792	-0.471419	NA	-0.555297	0.266215	NA	-1.05198	NA	NA	-0.330618	NA	NA	-1.02971	NA	NA	-2.63846	NA	NA	0.457628
Q9Y2V2	Calcium-regulated heat stable protein 1	S32;S41	.SPsPLRGNVVPsPLPTRR	S3: 100.0; S12: 100.0	0.244334	-0.359306	0.0981139	0.471071	0.0483939	-0.178744	0.5232	-0.557914	0.394415	0.433997	-0.458639	-0.367316	0.0732539	NA	NA	0.835395	NA	NA	0.0732539	NA	NA	0.244334	NA	NA	-0.359306	NA	NA	0.0981139	NA	NA	0.471071	NA	NA	0.0483939	NA	NA	-0.178744	NA	NA	0.5232	NA	NA	-0.557914	NA	NA
Q9Y2V2	Calcium-regulated heat stable protein 1	S41	.gNVVPsPLPTR	S6: 100.0	0.0762573	-0.0221745	-1.07497	0.441913	-0.573771	0.688555	-0.115649	-1.5417	-0.909215	-0.202451	-1.627	-0.464472	-0.153112	0.85504	0.0578271	NA	-0.0200646	-0.180987	NA	-0.148892	0.242888	NA	0.108763	-0.153112	NA	-0.803647	-1.13163	NA	1.1705	0.37583	NA	NA	-0.573771	NA	NA	0.688555	NA	NA	-0.115649	NA	NA	-1.5417	NA	NA	-0.909215
Q9Y2V2	Calcium-regulated heat stable protein 1	S41	.gNVVPsPLPTRR	S6: 100.0	0.118088	0.243672	-0.083646	0.870674	0.0485096	0.293556	0.942297	-0.2742	-0.378284	0.00389694	0.244242	0.29336	0.141196	NA	0.119018	NA	NA	0.141196	NA	NA	0.118088	NA	NA	0.243672	NA	NA	-0.083646	NA	NA	0.870674	NA	NA	0.0485096	NA	NA	0.293556	NA	NA	0.942297	NA	NA	-0.2742	NA	NA	-0.378284
Q9Y2V2	Calcium-regulated heat stable protein 1	S52	.TFsATVR	S3: 100.0	-0.0874686	-0.473332	0.684267	1.14126	-0.0137601	2.51598	1.05957	1.34124	1.73062	-0.207455	0.0453565	1.67239	0.706682	0.00248076	0.02056	0.0145297	0.816998	0.661094	0.650118	-0.295649	-0.0119073	0.0899476	0.223269	-0.618057	-0.492432	0.7035	0.682902	0.650118	1.4451	0.942701	1.13318	0.0195475	-0.0113556	-0.0199868	1.82019	2.83532	2.60736	0.876208	1.10419	1.08865	0.825162	1.3977	1.4628	1.78687	2.02343
Q9Y2V2	Calcium-regulated heat stable protein 1	S52	.TRTFsATVR	S5: 100.0	0.120523	-0.855719	0.606749	1.32338	0.0700263	1.61194	1.21085	0.702889	1.22365	0.180807	0.491077	0.543624	0.575187	NA	0.0655992	0.00726796	NA	0.358998	0.606749	NA	NA	0.120523	NA	NA	-0.855719	NA	NA	0.606749	NA	NA	1.32338	NA	NA	0.0700263	NA	NA	1.61194	NA	NA	1.21085	NA	NA	0.702889	NA	0.908187
Q9Y2V2	Calcium-regulated heat stable protein 1	T50	.TRtFSATVR	T3: 99.4	NA	NA	NA	NA	-0.321284	-0.985708	0.967374	-1.14559	NA	NA	NA	NA	-0.653496	NA	NA	0.496046	NA	NA	-0.653496	NA	NA	NA	NA	NA	NA	NA	NA	NA	NA	NA	NA	NA	NA	-0.321284	NA	NA	-0.985708	NA	NA	0.967374	NA	NA	-1.14559	NA	NA
Q9Y2V2	Calcium-regulated heat stable protein 1	T50;S52	.TRtFsATVR	T3: 100.0; S5: 100.0	NA	NA	NA	NA	0.215928	-0.157914	1.60313	0.129472	NA	NA	NA	NA	0.1727	NA	NA	0.337767	NA	NA	0.1727	NA	NA	NA	NA	NA	NA	NA	NA	NA	NA	NA	NA	NA	NA	0.215928	NA	NA	-0.157914	NA	NA	1.60313	NA	NA	0.129472	NA	NA
Q9Y2V2	Calcium-regulated heat stable protein 1	T50;T54	.TRtFSAtVR	T3: 99.6; T7: 99.6	NA	NA	NA	NA	NA	NA	NA	NA	3.06932	0.000210055	1.33181	0.776971	1.05439	NA	NA	0.14111	NA	NA	1.05439	NA	NA	NA	NA	NA	NA	NA	NA	NA	NA	NA	NA	NA	NA	NA	NA	NA	NA	NA	NA	NA	NA	NA	NA	NA	NA
Q9Y2V2	Calcium-regulated heat stable protein 1	T54	.TRTFSAtVR	T7: 99.7	NA	NA	NA	NA	NA	NA	NA	NA	0.800002	0.328048	0.0904247	1.66577	0.564025	NA	NA	0.12978	NA	NA	0.564025	NA	NA	NA	NA	NA	NA	NA	NA	NA	NA	NA	NA	NA	NA	NA	NA	NA	NA	NA	NA	NA	NA	NA	NA	NA	NA
Q05682	Caldesmon	S202	.rGsIGENQVEVmVEEk	S3: 100.0	0.0255707	1.90745	-0.651001	0.105667	0.249658	-1.2927	-0.672406	-0.936069	0.456782	-0.449699	2.01402	0.102928	-0.293898	NA	0.37563	0.655839	NA	-0.0553351	-0.355049	NA	0.0852348	-0.139142	NA	2.16413	1.68224	NA	-0.651001	-0.655059	NA	0.233183	-0.125093	NA	-0.0886555	0.249658	NA	-1.63184	-1.2927	NA	0.0223993	-1.28524	NA	-0.877429	-0.936069	NA	2.91587
Q05682	Caldesmon	S202	.rGsIGENQVEVMVEEk	S3: 100.0	-0.0837867	2.36358	-0.587184	-0.288723	0.273014	-1.70975	-0.674002	-1.26914	0.710816	-0.151396	2.63862	0.560002	-0.219426	NA	0.445806	0.373302	NA	-0.587184	-0.11677	NA	-0.109771	0.0787015	NA	2.26773	2.45943	NA	-0.608418	-0.0821436	NA	-0.618718	-0.204517	NA	0.372798	0.256262	NA	-1.9001	-0.936135	NA	-1.03368	-0.316934	NA	-1.27128	-1.2263	NA	NA
Q05682	Caldesmon	S518	.asVDTkEAEGAPQVEAGk	S2: 100.0	NA	NA	NA	NA	-0.532272	-0.423112	0.480092	-1.64773	NA	NA	NA	NA	-0.458832	NA	0.31049	NA	NA	-0.458832	NA	NA	NA	NA	NA	NA	NA	NA	NA	NA	NA	NA	NA	NA	-0.532272	NA	NA	-0.423112	NA	NA	0.480092	NA	NA	-1.64773	NA	NA	NA
Q05682	Caldesmon	S643	.gSsLkIEER	S3: 99.6	-0.942881	0.662663	-0.0980044	0.961522	0.0153285	-1.43367	-0.592553	0.105728	-2.1538	0.273365	2.16556	-0.344662	-0.0720832	NA	0.964647	0.399866	NA	0.0215764	-0.268695	NA	NA	-0.942881	NA	NA	0.662663	NA	NA	-0.0980044	NA	NA	0.961522	NA	0.0153285	0.133098	NA	-1.33748	-1.66642	NA	0.0278242	-1.54781	NA	0.408763	-0.268695	NA	-1.95294
Q96JQ2	Calmin	S907	.TSHsDSSIYLR	S4: 100.0	NA	NA	NA	NA	0.250991	-0.0050736	0.120792	-0.313334	NA	NA	NA	NA	0.0578594	NA	NA	0.919009	NA	NA	0.0578594	NA	NA	NA	NA	NA	NA	NA	NA	NA	NA	NA	NA	NA	NA	0.250991	NA	NA	-0.0050736	NA	NA	0.120792	NA	NA	-0.313334	NA	NA
Q5T5Y3	Calmodulin-regulated spectrin-associated protein 1	S446	.SNsLTRVDGQPR	S3: 99.4	1.02199	-1.08723	-0.435017	-0.629513	0.508761	-1.48375	-0.370742	-0.0293278	1.72063	0.00237005	-0.331174	0.0833475	-0.143694	NA	0.94733	0.416378	NA	-0.0865111	-0.356875	NA	1.02199	NA	NA	-1.08723	NA	NA	-0.435017	NA	NA	-0.629513	NA	NA	0.433911	0.508761	NA	-0.963028	-1.64338	NA	0.0847666	-1.00936	NA	0.214356	-0.506968	NA	1.77036
Q5T5Y3	Calmodulin-regulated spectrin-associated protein 1	S563	.aDVVPQQADPEFPRAsPR	S16: 100.0	-0.15081	1.33547	-0.514536	0.487302	0.712031	0.0331284	0.0235494	0.531084	1.11657	-0.312611	0.438082	0.627112	0.266278	NA	0.0624202	0.218377	NA	0.462692	0.227315	NA	0.0531922	-0.235809	NA	0.714774	1.36102	NA	-0.141295	-0.546164	NA	0.487302	0.411587	NA	NA	0.712031	NA	NA	0.0331284	NA	NA	0.0235494	NA	NA	0.531084	NA	1.11657
Q08AD1	Calmodulin-regulated spectrin-associated protein 2	S464	.SIsNEGLTLNNSHVSk	S3: 100.0	NA	NA	NA	NA	0.271243	2.03053	0.659086	1.5687	NA	NA	NA	NA	0.987594	NA	0.0678486	NA	NA	0.987594	NA	NA	NA	NA	NA	NA	NA	NA	NA	NA	NA	NA	NA	NA	0.271243	NA	NA	2.03053	NA	NA	0.659086	NA	NA	1.5687	NA	NA	NA
Q9P1Y5	Calmodulin-regulated spectrin-associated protein 3	S334	.dLPDGHAAsPR	S9: 100.0	NA	NA	NA	NA	0.462288	-1.92242	-1.20138	-0.0334558	-2.20724	-0.752987	0.597013	-2.35553	-0.977185	NA	0.383855	0.0317613	NA	-0.230822	-1.22328	NA	NA	NA	NA	NA	NA	NA	NA	NA	NA	NA	NA	NA	0.563972	0.462288	NA	-2.08419	-1.67628	NA	-0.948735	-1.20138	NA	0.0785973	-1.24518	NA	NA
Q9P1Y5	Calmodulin-regulated spectrin-associated protein 3	S431	.SVsSDSLGPPRPAPAR	S3: 99.5	-0.586827	-0.543551	-0.553258	0.857077	0.548742	1.92716	-0.351925	0.275118	-2.03316	0.430465	-0.125155	-0.0953719	-0.125155	NA	0.301235	0.775272	NA	-0.128004	0.275118	NA	-0.586827	NA	NA	-0.543551	NA	NA	-0.553258	NA	NA	0.857077	NA	NA	NA	0.548742	NA	NA	1.92716	NA	NA	-0.351925	NA	NA	0.275118	NA	-2.03316
Q9P1Y5	Calmodulin-regulated spectrin-associated protein 3	S431;S434	.SVsSDsLGPPRPAPAR	S3: 100.0; S6: 100.0	NA	NA	NA	NA	-0.0673319	-0.265729	0.654278	-0.603317	NA	NA	NA	NA	-0.16653	NA	NA	0.80789	NA	NA	-0.16653	NA	NA	NA	NA	NA	NA	NA	NA	NA	NA	NA	NA	NA	NA	-0.0673319	NA	NA	-0.265729	NA	NA	0.654278	NA	NA	-0.603317	NA	NA
P27824	Calnexin	S583	.aEEDEILNRsPR	S10: 100.0	-1.47675	-0.587538	-1.43477	-0.646399	-0.00712082	-1.33653	-1.67952	-0.901029	-2.38809	0.378901	-0.098262	-2.67246	-0.982545	0.00224181	0.0040539	0.00181305	-0.741371	-1.122	-0.898604	-1.14406	-2.0331	-1.42477	-0.180538	-0.776874	-0.514487	-1.2707	-1.69638	-1.24236	-0.582417	-0.611063	-0.668305	-0.180744	-0.0863285	0.0422579	-0.741371	-1.38097	-1.24192	-1.42772	-1.74776	-1.6004	-0.746454	-1.07038	-0.891122	-2.34392	-3.2967
F5GX03	Calpain 5	S489;S494	.aASsIYINsR	S4: 97.9; S9: 98.9	NA	NA	NA	NA	0.463109	0.438639	0.409509	0.0917918	NA	NA	NA	NA	0.424074	NA	NA	0.0274474	NA	NA	0.424074	NA	NA	NA	NA	NA	NA	NA	NA	NA	NA	NA	NA	NA	NA	0.463109	NA	NA	0.438639	NA	NA	0.409509	NA	NA	0.0917918	NA	NA
F5GX03	Calpain 5	S494	.aASSIYINsR	S9: 99.4	NA	NA	NA	NA	NA	NA	NA	NA	0	0	0	0	0	NA	0	NA	NA	0	NA	NA	NA	NA	NA	NA	NA	NA	NA	NA	NA	NA	NA	NA	NA	NA	NA	NA	NA	NA	NA	NA	NA	NA	NA	NA	0
O75808	Calpain-15	S296	.rLsVLEEEATEGGTSR	S3: 100.0	NA	NA	NA	NA	-0.148809	0.762028	-1.04541	-0.923086	-1.4579	1.07003	-0.0251627	-1.53	-0.465735	NA	NA	0.275365	NA	NA	-0.465735	NA	NA	NA	NA	NA	NA	NA	NA	NA	NA	NA	NA	NA	NA	-0.148809	NA	NA	0.762028	NA	NA	-1.04541	NA	NA	-0.923086	NA	NA
P22694	cAMP-dependent protein kinase catalytic subunit beta	S339	.gSGDTSNFDDYEEEDIRVsITEk	S19: 100.0	NA	NA	NA	NA	-0.0254072	-1.22097	-0.877318	-0.79184	NA	NA	NA	NA	-0.834579	NA	NA	0.0629849	NA	NA	-0.834579	NA	NA	NA	NA	NA	NA	NA	NA	NA	NA	NA	NA	NA	NA	-0.0254072	NA	NA	-1.22097	NA	NA	-0.877318	NA	NA	-0.79184	NA	NA
P10644	cAMP-dependent protein kinase type I-alpha regulatory subunit	S77;S83	.TDsREDEIsPPPPNPVVk	S3: 100.0; S9: 100.0	-0.074321	0.220569	0.471953	0.674858	NA	NA	NA	NA	NA	NA	NA	NA	0.183257	NA	0.13969	0.677694	NA	0.346261	-0.0267626	NA	-0.074321	0.183257	NA	0.220569	-0.323251	NA	0.471953	0.0144391	NA	0.674858	-0.0679643	NA	NA	NA	NA	NA	NA	NA	NA	NA	NA	NA	NA	NA	NA
P10644	cAMP-dependent protein kinase type I-alpha regulatory subunit	S83	.aGTRTDSREDEIsPPPPNPVVk	S13: 99.4	0.0228906	-0.322295	0.460415	-1.02892	NA	NA	NA	NA	NA	NA	NA	NA	-0.149702	NA	NA	0.539799	NA	NA	-0.149702	NA	NA	0.0228906	NA	NA	-0.322295	NA	NA	0.460415	NA	NA	-1.02892	NA	NA	NA	NA	NA	NA	NA	NA	NA	NA	NA	NA	NA	NA
P10644	cAMP-dependent protein kinase type I-alpha regulatory subunit	S83	.TDSREDEIsPPPPNPVVk	S9: 100.0	-0.511909	1.47537	0.104662	1.15051	0.659469	-0.468247	0.115967	-0.117762	NA	NA	NA	NA	0.26706	NA	0.256638	0.877656	NA	0.4404	-0.000897606	NA	-0.380146	-0.521165	NA	1.63673	0.279198	NA	0.133125	-1.10431	NA	1.23394	0.862057	NA	NA	0.659469	NA	NA	-0.468247	NA	NA	0.115967	NA	NA	-0.117762	NA	NA
P13861	cAMP-dependent protein kinase type II-alpha regulatory subunit	S395	.mFGsSVDLGNLGQ	S4: 99.7	0.419721	0.232675	-0.379798	2.28847	-0.546936	0.0690784	0.769894	-0.87553	1.47888	1.01448	1.61013	-1.53284	0.326198	NA	NA	0.264386	NA	NA	0.326198	NA	NA	0.419721	NA	NA	0.232675	NA	NA	-0.379798	NA	NA	2.28847	NA	NA	-0.546936	NA	NA	0.0690784	NA	NA	0.769894	NA	NA	-0.87553	NA	NA
P13861	cAMP-dependent protein kinase type II-alpha regulatory subunit	S396	.mFGSsVDLGNLGQ	S5: 99.3	NA	NA	NA	NA	NA	NA	NA	NA	0.709535	0.296797	0.984915	-0.629357	0.503166	NA	NA	0.405756	NA	NA	0.503166	NA	NA	NA	NA	NA	NA	NA	NA	NA	NA	NA	NA	NA	NA	NA	NA	NA	NA	NA	NA	NA	NA	NA	NA	NA	NA
P13861	cAMP-dependent protein kinase type II-alpha regulatory subunit	S58	.qsLGHPPPEPGPDR	S2: 100.0	NA	NA	NA	NA	0.919586	-2.37256	-1.14419	-2.92833	NA	NA	NA	NA	-1.75838	NA	0.203693	NA	NA	-1.75838	NA	NA	NA	NA	NA	NA	NA	NA	NA	NA	NA	NA	NA	NA	0.919586	NA	NA	-2.37256	NA	NA	-1.14419	NA	NA	-2.92833	NA	NA	NA
P13861	cAMP-dependent protein kinase type II-alpha regulatory subunit	S78;S80	.vADAkGDsEsEEDEDLEVPVPSR	S8: 100.0; S10: 100.0	-1.31659	1.13471	1.21383	1.44124	NA	NA	NA	NA	NA	NA	NA	NA	1.17427	NA	0.410537	NA	NA	1.17427	NA	NA	-1.31659	NA	NA	1.13471	NA	NA	1.21383	NA	NA	1.44124	NA	NA	NA	NA	NA	NA	NA	NA	NA	NA	NA	NA	NA	NA	NA
P13861	cAMP-dependent protein kinase type II-alpha regulatory subunit	S99	.rVsVcAETYNPDEEEEDTDPR	S3: 100.0	0.107524	0.420777	-0.428791	-0.689944	NA	NA	NA	NA	-0.371377	0.0768524	0.638163	-0.53889	-0.147262	NA	0.599036	0.864752	NA	-0.160634	-0.147262	NA	0.107524	NA	NA	0.420777	NA	NA	-0.428791	NA	NA	-0.689944	NA	NA	NA	NA	NA	NA	NA	NA	NA	NA	NA	NA	NA	NA	NA
P56211	cAMP-regulated phosphoprotein 19	S62	.YFDsGDYNmAk	S4: 100.0	NA	NA	NA	NA	NA	NA	NA	NA	-1.44148	-0.213898	0.518708	-0.0158056	-0.204136	NA	NA	0.536915	NA	NA	-0.204136	NA	NA	NA	NA	NA	NA	NA	NA	NA	NA	NA	NA	NA	NA	NA	NA	NA	NA	NA	NA	NA	NA	NA	NA	NA	NA
E7EWD7	CAMP-responsive element-binding protein 1	S229	.aLkDLYcHksD	S10: 100.0	NA	NA	NA	NA	NA	NA	NA	NA	-1.03192	0.748668	0.302384	-1.5498	-0.364766	NA	NA	0.531482	NA	NA	-0.364766	NA	NA	NA	NA	NA	NA	NA	NA	NA	NA	NA	NA	NA	NA	NA	NA	NA	NA	NA	NA	NA	NA	NA	NA	NA	NA
Q9NP56	cAMP-specific 3,5-cyclic phosphodiesterase 7B	S74	.lLsFQR	S3: 100.0	NA	NA	NA	NA	NA	NA	NA	NA	-1.41963	0.37731	0.224544	-0.660061	-0.217759	NA	NA	0.441966	NA	NA	-0.217759	NA	NA	NA	NA	NA	NA	NA	NA	NA	NA	NA	NA	NA	NA	NA	NA	NA	NA	NA	NA	NA	NA	NA	NA	NA	NA
O15438	Canalicular multispecific organic anion transporter 2	S908	.qLsALSSDGEGQGRPVPR	S3: 100.0	-0.415133	0.348405	-1.0647	-0.0126212	-0.173735	-2.03298	0.747685	-1.10319	0.53487	0.855218	0.869205	-0.256288	-0.173735	NA	0.523074	0.862982	NA	-0.252889	-0.113522	NA	0.349287	-0.415133	NA	-0.332043	0.348405	NA	-0.978328	-1.0647	NA	1.41801	-0.0126212	NA	-0.173735	0.16688	NA	-2.03298	-0.147275	NA	0.747685	0.0549879	NA	-1.10319	-0.581211	NA	NA
O15438	Canalicular multispecific organic anion transporter 2	S908;S911	.qLsALsSDGEGQGRPVPR	S3: 100.0; S6: 99.5	-1.47265	0.282907	-1.37723	-0.0314779	-0.625848	-2.53478	-0.0991303	-1.57871	0.559093	0.872777	2.05276	-0.859788	-0.266862	NA	NA	0.295092	NA	NA	-0.266862	NA	NA	-1.47265	NA	NA	0.282907	NA	NA	-1.37723	NA	NA	-0.0314779	NA	NA	-0.625848	NA	NA	-2.53478	NA	NA	-0.0991303	NA	NA	-1.57871	NA	NA
O15438	Canalicular multispecific organic anion transporter 2	S908;S912	.qLsALSsDGEGQGRPVPR	S3: 100.0; S7: 99.4	NA	NA	NA	NA	NA	NA	NA	NA	0.750629	1.08145	3.29934	-1.33677	0.916041	NA	NA	0.391121	NA	NA	0.916041	NA	NA	NA	NA	NA	NA	NA	NA	NA	NA	NA	NA	NA	NA	NA	NA	NA	NA	NA	NA	NA	NA	NA	NA	NA	NA
O15438	Canalicular multispecific organic anion transporter 2	S911	.qLSALsSDGEGQGRPVPR	S6: 100.0	-0.731365	-0.397978	-1.1795	0.0278084	-0.248128	-1.72734	0.0946712	-1.38858	NA	NA	NA	NA	-0.641073	NA	0.270977	0.0475324	NA	-0.538553	-0.641073	NA	0.45577	-0.731365	NA	-0.940598	-0.397978	NA	-1.17848	-1.1795	NA	0.261723	0.0278084	NA	-0.248128	0.466082	NA	-1.35183	-1.8839	NA	0.964999	-0.228055	NA	-0.828977	-1.41895	NA	NA
H0YM51	Cancer susceptibility candidate 4 (Fragment)	S109	.lIPGsNLDSEPR	S5: 99.5	0.63118	-0.322204	-0.467754	0.363017	NA	NA	NA	NA	NA	NA	NA	NA	0.0204066	NA	NA	0.859488	NA	NA	0.0204066	NA	NA	0.63118	NA	NA	-0.322204	NA	NA	-0.467754	NA	NA	0.363017	NA	NA	NA	NA	NA	NA	NA	NA	NA	NA	NA	NA	NA	NA
P30622	CAP-Gly domain-containing linker protein 1	S195	.TASEsISNLSEAGSIk	S5: 100.0	NA	NA	NA	NA	0.293479	-1.60209	-1.11124	-1.84	NA	NA	NA	NA	-1.35666	NA	0.111993	NA	NA	-1.35666	NA	NA	NA	NA	NA	NA	NA	NA	NA	NA	NA	NA	NA	NA	0.293479	NA	NA	-1.60209	NA	NA	-1.11124	NA	NA	-1.84	NA	NA	NA
P30622	CAP-Gly domain-containing linker protein 1	S204	.TASESISNLSEAGsIkkGER	S14: 100.0	NA	NA	NA	NA	1.60569	0.108652	0.295104	1.05907	NA	NA	NA	NA	0.677086	NA	0.114015	NA	NA	0.677086	NA	NA	NA	NA	NA	NA	NA	NA	NA	NA	NA	NA	NA	NA	1.60569	NA	NA	0.108652	NA	NA	0.295104	NA	NA	1.05907	NA	NA	NA
P30622	CAP-Gly domain-containing linker protein 1	S312	.SPsASSLSSMSSVASSVSSRPSR	S3: 100.0	NA	NA	NA	NA	NA	NA	NA	NA	-0.354137	0.0606241	0.887405	-0.783889	-0.146757	NA	NA	0.902343	NA	NA	-0.146757	NA	NA	NA	NA	NA	NA	NA	NA	NA	NA	NA	NA	NA	NA	NA	NA	NA	NA	NA	NA	NA	NA	NA	NA	NA	NA
P30622	CAP-Gly domain-containing linker protein 1	S348	.kIsGTTALQEALkEk	S3: 99.1	NA	NA	NA	NA	0.832333	-0.766675	-1.61002	0.401185	NA	NA	NA	NA	-0.182745	NA	0.642591	NA	NA	-0.182745	NA	NA	NA	NA	NA	NA	NA	NA	NA	NA	NA	NA	NA	NA	0.832333	NA	NA	-0.766675	NA	NA	-1.61002	NA	NA	0.401185	NA	NA	NA
P30622	CAP-Gly domain-containing linker protein 1	T260	.nDGAVAGtR	T8: 100.0	-0.379104	-0.470371	0.240005	-0.25486	NA	NA	NA	NA	NA	NA	NA	NA	-0.316982	0.265635	NA	NA	-0.316982	NA	NA	-0.379104	NA	NA	-0.470371	NA	NA	0.240005	NA	NA	-0.25486	NA	NA	NA	NA	NA	NA	NA	NA	NA	NA	NA	NA	NA	NA	NA	NA
Q9UDT6	CAP-Gly domain-containing linker protein 2	S352	.kIsGTTALQEALkEk	S3: 99.1	NA	NA	NA	NA	0.832333	-0.766675	-1.61002	0.401185	NA	NA	NA	NA	-0.182745	NA	0.642591	NA	NA	-0.182745	NA	NA	NA	NA	NA	NA	NA	NA	NA	NA	NA	NA	NA	NA	0.832333	NA	NA	-0.766675	NA	NA	-1.61002	NA	NA	0.401185	NA	NA	NA
Q9UDT6	CAP-Gly domain-containing linker protein 2	S973	.rYsLIDR	S3: 99.7	NA	NA	NA	NA	-0.280637	-0.827617	0.262946	-1.46923	NA	NA	NA	NA	-0.629224	NA	NA	0.216796	NA	NA	-0.629224	NA	NA	NA	NA	NA	NA	NA	NA	NA	NA	NA	NA	NA	NA	-0.280637	NA	NA	-0.827617	NA	NA	0.262946	NA	NA	-1.46923	NA	NA
Q6JBY9	CapZ-interacting protein	S116;S120	.amVsPFHsPPSTPSSPGVR	S4: 100.0; S8: 100.0	1.39945	0.877197	1.09754	0.129616	NA	NA	NA	NA	NA	NA	NA	NA	0.691072	NA	0.0480569	0.93612	NA	0.987368	0.0263105	NA	1.39945	0.257576	NA	0.877197	-0.204955	NA	1.09754	0.504948	NA	0.129616	-0.646282	NA	NA	NA	NA	NA	NA	NA	NA	NA	NA	NA	NA	NA	NA
Q6JBY9	CapZ-interacting protein	S179	.rSQsDcGELGDFR	S4: 100.0	0.409744	0.565155	0.418691	0.448368	-0.258408	-0.0295035	0.491168	-0.729264	NA	NA	NA	NA	0.135835	NA	NA	0.346501	NA	NA	0.135835	NA	NA	0.409744	NA	NA	0.565155	NA	NA	0.418691	NA	NA	0.448368	NA	NA	-0.258408	NA	NA	-0.0295035	NA	NA	0.491168	NA	NA	-0.729264	NA	NA
Q6JBY9	CapZ-interacting protein	S179	.SQsDcGELGDFR	S3: 100.0	1.4212	1.15446	1.3627	1.13535	-0.85821	2.00125	1.29892	0.0996976	-0.348214	-0.885193	0.104304	2.74085	0.911185	NA	0.0637757	0.0468222	NA	0.769579	0.911185	NA	2.02777	1.4212	NA	1.15446	1.05328	NA	1.5233	1.25294	NA	1.66084	1.13535	NA	-0.998764	-0.85821	NA	1.51714	2.03055	NA	-0.0548018	1.29892	NA	-0.0722506	0.0996976	NA	-0.348214
Q6JBY9	CapZ-interacting protein	S216	.aPGsPLSSEGAAGEGVR	S4: 100.0	1.06423	-0.727471	-0.0159964	0.612469	-0.384565	1.22828	0.676757	-0.662555	0.728687	-0.505413	-0.424573	1.07855	0.275465	NA	0.88391	0.232168	NA	-0.343819	0.275465	NA	1.6585	0.955903	NA	-1.47184	-0.181271	NA	-1.47813	0.0850028	NA	0.784198	0.370922	NA	NA	-0.384565	NA	NA	1.22828	NA	NA	0.676757	NA	NA	-0.662555	NA	NA
Q6JBY9	CapZ-interacting protein	S216	.SkAPGsPLSSEGAAGEGVR	S6: 100.0	0.593444	1.32044	0.201731	2.14504	NA	NA	NA	NA	0.680261	-0.521818	0.55552	1.48999	0.676594	NA	0.0278296	NA	NA	0.676594	NA	NA	0.593444	NA	NA	1.32044	NA	NA	0.201731	NA	NA	2.14504	NA	NA	NA	NA	NA	NA	NA	NA	NA	NA	NA	NA	NA	NA	0.680261
O75052	Carboxyl-terminal PDZ ligand of neuronal nitric oxide synthase protein	T264	.vSHPQEPMLtASPR	T10: 99.7	NA	NA	NA	NA	-0.858793	-1.02493	0.331088	-0.127107	NA	NA	NA	NA	-0.49295	NA	0.277541	NA	NA	-0.49295	NA	NA	NA	NA	NA	NA	NA	NA	NA	NA	NA	NA	NA	NA	-0.858793	NA	NA	-1.02493	NA	NA	0.331088	NA	NA	-0.127107	NA	NA	NA
P26678	Cardiac phospholamban	S16	.rAsTIEmPQQAR	S3: 100.0	0.483919	-0.339254	-0.0400746	-0.408418	NA	NA	NA	NA	-1.795	0.763712	0.918672	-2.77032	-0.0971612	NA	0.917249	0.401368	NA	-0.104947	-0.0971612	NA	1.1737	0.393526	NA	-0.444679	-0.290498	NA	0.117752	-0.0400746	NA	-0.661583	-0.408418	NA	NA	NA	NA	NA	NA	NA	NA	NA	NA	NA	NA	NA	NA
P26678	Cardiac phospholamban	S16	.rAsTIEMPQQAR	S3: 100.0	1.01415	-0.287276	0.0155424	-0.370704	0.493135	0.491313	-0.0313911	-0.305798	0.544596	0.172695	0.717229	0.783214	0.111813	NA	0.02558	0.0804075	NA	0.326571	-0.620659	NA	1.31988	0.0509308	NA	0.0359255	-0.730352	NA	0.480446	-0.745363	NA	-0.370704	-0.510967	NA	0.493135	NA	NA	0.491313	NA	NA	-0.0313911	NA	NA	-0.305798	NA	NA	0.544596
P26678	Cardiac phospholamban	S16;T17	.rAstIEmPQQAR	S3: 100.0; T4: 100.0	1.37565	2.52957	0.19777	0.972911	NA	NA	NA	NA	1.49108	-0.0840122	0.340989	-1.39486	0.65695	NA	0.0796517	0.891601	NA	1.17428	0.128488	NA	1.37565	NA	NA	2.52957	NA	NA	0.19777	NA	NA	0.972911	NA	NA	NA	NA	NA	NA	NA	NA	NA	NA	NA	NA	NA	NA	NA
P26678	Cardiac phospholamban	S16;T17	.rAstIEMPQQAR	S3: 100.0; T4: 100.0	1.17277	1.89005	-0.130794	0.298996	0.459025	-0.561397	0.295348	-1.30822	NA	NA	NA	NA	0.150264	NA	NA	0.47325	NA	NA	0.150264	NA	NA	1.17277	NA	NA	1.89005	NA	NA	-0.130794	NA	NA	0.298996	NA	NA	0.459025	NA	NA	-0.561397	NA	NA	0.295348	NA	NA	-1.30822	NA	NA
P48730	Casein kinase I isoform delta	S328;S331	.gLPsTAsGRLR	S4: 99.4; S7: 100.0	0.426449	1.08043	-0.530849	0.280449	-0.172257	0.996068	-0.548436	-0.271726	-0.151792	0.243367	1.12697	0.140543	0.13519	NA	0.504917	0.348902	NA	0.0869009	0.13519	NA	0.426449	NA	NA	1.08043	NA	NA	-0.530849	NA	NA	0.280449	NA	NA	-0.0701575	-0.172257	NA	0.0849396	0.996068	NA	-0.686906	-0.548436	NA	-0.555918	-0.271726	NA	-0.151792
P48730	Casein kinase I isoform delta	S331	.gLPSTAsGR	S7: 99.4	NA	NA	NA	NA	-0.0546067	-1.75116	-0.819093	-1.17584	-0.196779	0.248209	1.07863	-0.542174	-0.199121	NA	NA	0.236583	NA	NA	-0.199121	NA	NA	NA	NA	NA	NA	NA	NA	NA	NA	NA	NA	NA	NA	-0.0546067	NA	NA	-1.75116	NA	NA	-0.819093	NA	NA	-1.17584	NA	NA
P48730	Casein kinase I isoform delta	S331	.gLPSTAsGRLR	S7: 100.0	0.561351	1.27934	-0.528553	0.123086	-0.140911	-0.202183	-0.231624	-0.814869	0.413336	0.258661	1.0276	0.121781	0.190873	NA	0.0620841	0.352856	NA	0.414464	-0.140911	NA	0.561351	0.475501	NA	1.27934	0.647326	NA	-0.528553	-0.209787	NA	0.123086	0.301825	NA	NA	-0.140911	NA	NA	-0.202183	NA	NA	-0.231624	NA	NA	-0.814869	NA	0.267342
P48730	Casein kinase I isoform delta	S382	.gAPVNIsSSDLTGR	S7: 100.0	0.0514135	0.895921	-0.142374	-0.00278039	0.0235932	-0.126791	-0.0305913	-1.44813	-1.33071	-0.0103709	1.44601	-0.64735	-0.0305913	NA	0.808116	0.627918	NA	-0.0609662	-0.0305913	NA	0.0514135	-0.250122	NA	0.895921	0.966633	NA	0.169611	-0.142374	NA	0.00691632	-0.0124771	NA	0.147199	0.0235932	NA	-0.126791	0.0365773	NA	0.0146321	-0.0305913	NA	-1.30106	-1.44813	NA	-1.19286
P48730	Casein kinase I isoform delta	S382	.gAPVNIsSSDLTGRQDTSR	S7: 99.4	0.71498	-0.436086	-0.0777317	0.235251	NA	NA	NA	NA	0.61626	0.497088	0.996058	0.181018	0.522442	NA	NA	0.0746276	NA	NA	0.522442	NA	NA	0.71498	NA	NA	-0.436086	NA	NA	-0.0777317	NA	NA	0.235251	NA	NA	NA	NA	NA	NA	NA	NA	NA	NA	NA	NA	NA	NA
P49674	Casein kinase I isoform epsilon	S363	.iQPAGNTsPR	S8: 99.6	NA	NA	NA	NA	-0.880509	-1.52694	0.186365	-2.49237	NA	NA	NA	NA	-1.20372	NA	0.127267	NA	NA	-1.20372	NA	NA	NA	NA	NA	NA	NA	NA	NA	NA	NA	NA	NA	NA	-0.880509	NA	NA	-1.52694	NA	NA	0.186365	NA	NA	-2.49237	NA	NA	NA
P49674	Casein kinase I isoform epsilon	S389	.gAPANVsSSDLTGR	S7: 99.5	-0.14475	0.750139	-0.0347942	0.264529	-0.0741487	-0.163358	0.0852206	-0.272291	NA	NA	NA	NA	0.132341	NA	NA	0.67029	NA	NA	0.132341	NA	NA	-0.14475	NA	NA	0.750139	NA	NA	-0.0347942	NA	NA	0.264529	NA	NA	-0.0741487	NA	NA	-0.163358	NA	NA	0.0852206	NA	NA	-0.272291	NA	NA
P49674	Casein kinase I isoform epsilon	S389	.gAPANVsSSDLTGRQEVSR	S7: 99.2	0.490056	1.132	0.521357	0.529795	0.432189	0.843504	0.0157181	0.128002	NA	NA	NA	NA	0.521357	NA	NA	0.00489581	NA	NA	0.521357	NA	NA	0.490056	NA	NA	1.132	NA	NA	0.521357	NA	NA	0.529795	NA	NA	0.432189	NA	NA	0.843504	NA	NA	0.0157181	NA	NA	0.128002	NA	NA
P49674	Casein kinase I isoform epsilon	T362	.iQPAGNtSPR	T7: 99.5	NA	NA	NA	NA	-0.590635	-1.27406	-0.280428	-0.142117	NA	NA	NA	NA	-0.435531	NA	0.108165	NA	NA	-0.435531	NA	NA	NA	NA	NA	NA	NA	NA	NA	NA	NA	NA	NA	NA	-0.590635	NA	NA	-1.27406	NA	NA	-0.280428	NA	NA	-0.142117	NA	NA	NA
H0Y5S9	Casein kinase I isoform epsilon (Fragment)	S92	.gAPANVsSSDLTGRQEVSR	S7: 99.0	NA	NA	NA	NA	NA	NA	NA	NA	-0.679313	0.599559	-0.0200416	-0.0715131	-0.0457773	NA	NA	0.880214	NA	NA	-0.0457773	NA	NA	NA	NA	NA	NA	NA	NA	NA	NA	NA	NA	NA	NA	NA	NA	NA	NA	NA	NA	NA	NA	NA	NA	NA	NA
H0Y5S9	Casein kinase I isoform epsilon (Fragment)	T65	.iQPAGNtSPR	T7: 99.6	NA	NA	NA	NA	NA	NA	NA	NA	1.68196	-0.394144	0.185023	-0.567244	-0.10456	NA	0.687816	NA	NA	-0.10456	NA	NA	NA	NA	NA	NA	NA	NA	NA	NA	NA	NA	NA	NA	NA	NA	NA	NA	NA	NA	NA	NA	NA	NA	NA	NA	1.68196
Q9BXL7	Caspase recruitment domain-containing protein 11	S886	.nTLQPEEALSTSDPRVsPR	S17: 100.0	1.05203	1.84631	0.111352	0.20926	0.370706	-0.689341	2.18003	-0.986756	NA	NA	NA	NA	0.328974	NA	0.238143	NA	NA	0.328974	NA	NA	1.05203	NA	NA	1.84631	NA	NA	0.111352	NA	NA	0.20926	NA	NA	0.370706	NA	NA	-0.689341	NA	NA	2.18003	NA	NA	-0.986756	NA	NA	NA
Q9BXL7	Caspase recruitment domain-containing protein 11	S925	.iISGsPLGSLAR	S5: 100.0	NA	NA	NA	NA	-0.572208	0.723896	1.43061	-0.92541	NA	NA	NA	NA	0.0758436	NA	NA	0.785215	NA	NA	0.0758436	NA	NA	NA	NA	NA	NA	NA	NA	NA	NA	NA	NA	NA	NA	-0.572208	NA	NA	0.723896	NA	NA	1.43061	NA	NA	-0.92541	NA	NA
P35221	Catenin alpha-1	S641	.TPEELDDsDFETEDFDVR	S8: 100.0	0.333779	0.676803	0.843962	2.54123	NA	NA	NA	NA	NA	NA	NA	NA	0.760383	0.111784	NA	NA	0.760383	NA	NA	0.333779	NA	NA	0.676803	NA	NA	0.843962	NA	NA	2.54123	NA	NA	NA	NA	NA	NA	NA	NA	NA	NA	NA	NA	NA	NA	NA	NA
P35221	Catenin alpha-1	S655	.SRTsVQTEDDQLIAGQSAR	S4: 99.6	1.12263	0.0634856	0.457657	0.169306	0.205023	-0.128225	-0.917945	-1.83377	1.30908	0.148835	1.92611	1.54602	0.457657	NA	0.0486335	0.744942	NA	1.42755	0.205023	NA	NA	1.12263	NA	NA	0.0634856	NA	NA	0.457657	NA	NA	0.169306	NA	NA	0.205023	NA	NA	-0.128225	NA	NA	-0.917945	NA	NA	-1.83377	NA	1.30908
P35221	Catenin alpha-1	S655;T658	.SRTsVQtEDDQLIAGQSAR	S4: 99.5; T7: 100.0	NA	NA	NA	NA	NA	NA	NA	NA	1.81726	0.539375	1.02367	0.507513	0.781522	NA	NA	0.0500405	NA	NA	0.781522	NA	NA	NA	NA	NA	NA	NA	NA	NA	NA	NA	NA	NA	NA	NA	NA	NA	NA	NA	NA	NA	NA	NA	NA	NA	NA
P35221	Catenin alpha-1	T658	.SRTSVQtEDDQLIAGQSAR	T7: 100.0	NA	NA	NA	NA	0.282337	-0.376581	0.578306	-0.148984	0.903608	0.162533	1.90788	0.58397	0.578306	NA	0.721743	0.0965503	NA	0.0666763	0.720774	NA	NA	NA	NA	NA	NA	NA	NA	NA	NA	NA	NA	NA	0.282337	NA	NA	-0.376581	NA	NA	0.578306	NA	NA	-0.148984	NA	NA	NA
P35222	Catenin beta-1	S552	.rTsmGGTQQQFVEGVR	S3: 99.6	-1.02688	-1.09052	-0.672928	0.277187	NA	NA	NA	NA	-0.836288	0.297021	1.07905	-1.10836	-0.754608	NA	NA	0.22825	NA	NA	-0.754608	NA	NA	-1.02688	NA	NA	-1.09052	NA	NA	-0.672928	NA	NA	0.277187	NA	NA	NA	NA	NA	NA	NA	NA	NA	NA	NA	NA	NA	NA
P35222	Catenin beta-1	S552	.rTsMGGTQQQFVEGVR	S3: 100.0	NA	NA	NA	NA	-0.800748	0.843196	-1.69231	-1.13905	NA	NA	NA	NA	-0.969897	NA	NA	0.291021	NA	NA	-0.969897	NA	NA	NA	NA	NA	NA	NA	NA	NA	NA	NA	NA	NA	NA	-0.800748	NA	NA	0.843196	NA	NA	-1.69231	NA	NA	-1.13905	NA	NA
P35222	Catenin beta-1	S675	.rLsVELTSSLFR	S3: 100.0	NA	NA	NA	NA	0.268414	-0.140032	-0.656426	-0.600211	0.496233	-0.0445062	-0.886411	0.666856	0.111954	NA	NA	0.594598	NA	NA	0.111954	NA	NA	NA	NA	NA	NA	NA	NA	NA	NA	NA	NA	NA	NA	0.268414	NA	NA	-0.140032	NA	NA	-0.656426	NA	NA	-0.600211	NA	NA
P35222	Catenin beta-1	T551	.rtSmGGTQQQFVEGVR	T2: 99.4	-1.12493	-1.40692	-1.4703	0.157794	NA	NA	NA	NA	NA	NA	NA	NA	-1.14247	NA	0.0857042	NA	NA	-1.14247	NA	NA	-1.12493	NA	NA	-1.40692	NA	NA	-1.4703	NA	NA	0.157794	NA	NA	NA	NA	NA	NA	NA	NA	NA	NA	NA	NA	NA	NA	NA
O60716	Catenin delta-1	S252	.aPsRQDVYGPQPQVR	S3: 100.0	NA	NA	NA	NA	-0.0849618	1.19876	-0.569764	0.324759	NA	NA	NA	NA	0.297481	NA	NA	0.602894	NA	NA	0.297481	NA	NA	NA	NA	NA	NA	NA	NA	NA	NA	NA	NA	NA	NA	-0.0849618	NA	NA	1.19876	NA	NA	-0.569764	NA	NA	0.324759	NA	NA
O60716	Catenin delta-1	S268	.vGGsSVDLHR	S4: 100.0	-0.505182	-0.344088	0.0951537	1.04758	-0.276476	2.26329	-0.798266	1.5436	-2.25191	0.493078	1.02331	-0.494497	0.0951537	NA	0.799497	0.740214	NA	0.218007	-0.116587	NA	-1.00218	-0.319326	NA	-0.55399	-0.305628	NA	0.347679	-0.164573	NA	1.01142	1.05285	NA	-0.233315	-0.535258	NA	2.26329	1.63689	NA	-0.83065	-0.373596	NA	1.5436	0.785821	NA	-2.25228
O60716	Catenin delta-1	S268;S269	.vGGssVDLHR	S4: 100.0; S5: 100.0	-0.399769	0.996189	-0.181406	1.29336	-0.625768	0.303404	-0.559934	0.600282	-0.623131	0.624036	2.04697	-0.979998	0.0556024	NA	0.746715	0.391189	NA	0.350089	-0.0330843	NA	-0.399769	-0.354864	NA	0.996189	0.924536	NA	-0.577785	-0.162274	NA	1.29336	1.34974	NA	-0.87653	-0.192836	NA	0.632433	-0.120697	NA	-0.737104	-0.0379968	NA	1.17682	0.241809	NA	-1.92094
O60716	Catenin delta-1	S346;S349	.gsLAsLDSLR	S2: 100.0; S5: 100.0	-0.917937	0.336082	-0.418094	0.862449	NA	NA	NA	NA	-0.690982	0.927899	2.242	-0.820234	0.237029	NA	0.80022	0.433774	NA	-0.00394196	0.541617	NA	-1.02588	-0.675482	NA	0.286556	1.26966	NA	-0.881709	-0.418094	NA	1.07006	0.842004	NA	NA	NA	NA	NA	NA	NA	NA	NA	NA	NA	NA	NA	NA
O60716	Catenin delta-1	S346;S349	.gsLAsLDSLRk	S2: 100.0; S5: 100.0	-0.555272	0.291669	-0.6545	0.212641	-0.494814	0.540037	-0.417596	-1.44447	NA	NA	NA	NA	-0.450535	NA	0.326846	0.363394	NA	-0.495104	-0.368659	NA	NA	-0.555272	NA	NA	0.291669	NA	NA	-0.6545	NA	NA	0.212641	NA	-0.506734	-0.334369	NA	0.540037	0.881351	NA	-0.483474	-0.368659	NA	-1.4526	-1.35857	NA	NA
O60716	Catenin delta-1	S349	.gSLAsLDSLR	S5: 100.0	0.0707075	0.556152	-0.678952	0.79311	-0.346138	1.38146	-0.366049	-0.421842	-1.73679	-0.0189488	1.16873	-0.123788	-0.0189488	0.975568	0.685016	0.779898	0.282972	-0.276485	0.0475218	-0.0196405	NA	0.0707075	0.692453	NA	0.219683	-0.602028	NA	-0.714832	0.690402	NA	0.819502	NA	-0.189019	-0.414558	NA	1.38146	1.85843	NA	-0.366049	-0.406649	NA	-0.672693	-0.0267614	-2.84285	-1.59055
O60716	Catenin delta-1	S349	.gSLAsLDSLRk	S5: 100.0	NA	NA	NA	NA	-0.0298366	0.895796	-0.735261	0.080054	NA	NA	NA	NA	0.0251087	NA	NA	0.8847	NA	NA	0.0251087	NA	NA	NA	NA	NA	NA	NA	NA	NA	NA	NA	NA	NA	NA	-0.0298366	NA	NA	0.895796	NA	NA	-0.735261	NA	NA	0.080054	NA	NA
O60716	Catenin delta-1	S349;S352	.gSLAsLDsLR	S5: 100.0; S8: 100.0	-0.696855	-0.298619	-1.17079	-1.16496	-0.378054	-2.80218	-1.11834	-1.87558	-2.24385	0.205831	0.7412	-2.56727	-0.958563	NA	0.00239263	0.0105725	NA	-1.37718	-0.892045	NA	-0.696855	-0.905121	NA	-0.43039	0.229616	NA	-1.53855	-0.805969	NA	-1.40868	-0.876558	NA	-0.862951	-0.259223	NA	-3.3109	-2.49185	NA	-1.66866	-0.974893	NA	-1.77741	-1.9844	NA	NA
O60716	Catenin delta-1	S349;S352	.gSLAsLDsLRk	S5: 99.5; S8: 100.0	-1.11788	0.381179	-0.63794	-0.154302	-0.529475	-0.915569	-1.29788	-0.708296	-2.49753	0.34935	1.49913	-1.78926	-0.696973	NA	0.150197	0.0523958	NA	-0.95878	-0.604953	NA	NA	-1.11788	NA	NA	0.381179	NA	NA	-0.63794	NA	NA	-0.154302	NA	-0.632344	-0.462392	NA	-1.31909	-0.898109	NA	-1.31108	-1.28093	NA	-0.693989	-0.708296	NA	-3.2542
O60716	Catenin delta-1	S352	.gSLASLDsLR	S8: 100.0	-0.433654	-0.0599805	-0.2855	-1.33631	NA	NA	NA	NA	NA	NA	NA	NA	-0.359577	NA	NA	0.155234	NA	NA	-0.359577	NA	NA	-0.433654	NA	NA	-0.0599805	NA	NA	-0.2855	NA	NA	-1.33631	NA	NA	NA	NA	NA	NA	NA	NA	NA	NA	NA	NA	NA	NA
O60716	Catenin delta-1	S352	.gSLASLDsLRk	S8: 100.0	-0.892582	0.0907391	-0.842532	-0.171843	-0.290569	-0.578754	-1.13541	-0.262938	-1.96927	0.621266	0.698148	-1.80977	-0.548171	NA	0.00969834	0.229322	NA	-1.13255	-0.246146	NA	NA	-0.892582	NA	NA	0.0907391	NA	NA	-0.842532	NA	NA	-0.171843	NA	-0.648973	-0.0139931	NA	-1.3773	0.396954	NA	-1.6419	-0.140905	NA	-1.4026	0.153822	NA	NA
O60716	Catenin delta-1	S47	.vRVsPQDANPLmANGTLTR	S4: 100.0	NA	NA	NA	NA	1.4051	0.98804	0.381835	-0.1852	NA	NA	NA	NA	0.684937	NA	NA	0.159821	NA	NA	0.684937	NA	NA	NA	NA	NA	NA	NA	NA	NA	NA	NA	NA	NA	NA	1.4051	NA	NA	0.98804	NA	NA	0.381835	NA	NA	-0.1852	NA	NA
O60716	Catenin delta-1	S857	.kSDFQVNLNNAsR	S12: 100.0	NA	NA	NA	NA	0.557767	-1.15486	-1.58806	-0.271136	NA	NA	NA	NA	-0.712997	NA	NA	0.288408	NA	NA	-0.712997	NA	NA	NA	NA	NA	NA	NA	NA	NA	NA	NA	NA	NA	NA	0.557767	NA	NA	-1.15486	NA	NA	-1.58806	NA	NA	-0.271136	NA	NA
O60716	Catenin delta-1	S857	.SDFQVNLNNAsR	S11: 100.0	-1.07705	0.201494	-1.10422	-0.379349	-0.692539	-1.27882	-1.38078	-1.93961	-0.65591	-0.524752	-0.839141	-1.5863	-0.839141	NA	NA	0.000162042	NA	NA	-0.839141	NA	NA	-1.07705	NA	NA	0.201494	NA	NA	-1.10422	NA	NA	-0.379349	NA	NA	-0.692539	NA	NA	-1.27882	NA	NA	-1.38078	NA	NA	-1.93961	NA	NA
O60716	Catenin delta-1	S861;S864	.SQsSHsYDDSTLPLIDR	S3: 99.0; S6: 100.0	NA	NA	NA	NA	-0.759008	-1.3376	-1.14338	-1.40854	-0.660719	0.146209	0.206873	-1.61333	-0.759008	NA	NA	0.0122538	NA	NA	-0.759008	NA	NA	NA	NA	NA	NA	NA	NA	NA	NA	NA	NA	NA	NA	-0.759008	NA	NA	-1.3376	NA	NA	-1.14338	NA	NA	-1.40854	NA	NA
O60716	Catenin delta-1	S861;S864	.SQsSHsYDDSTLPLIDRNQk	S3: 100.0; S6: 99.3	NA	NA	NA	NA	0.349033	0.0576597	-1.77993	-0.270292	NA	NA	NA	NA	-0.106316	NA	NA	0.449419	NA	NA	-0.106316	NA	NA	NA	NA	NA	NA	NA	NA	NA	NA	NA	NA	NA	NA	0.349033	NA	NA	0.0576597	NA	NA	-1.77993	NA	NA	-0.270292	NA	NA
O60716	Catenin delta-1	S864	.SQSSHsYDDSTLPLIDR	S6: 100.0	-1.98784	0.586402	-2.16564	0.766535	NA	NA	NA	NA	NA	NA	NA	NA	-0.700719	NA	0.44409	NA	NA	-0.700719	NA	NA	-1.98784	NA	NA	0.586402	NA	NA	-2.16564	NA	NA	0.766535	NA	NA	NA	NA	NA	NA	NA	NA	NA	NA	NA	NA	NA	NA	NA
Q9UQB3	Catenin delta-2	S1060	.TPSIsPVRVSPNNR	S5: 99.6	0.00120325	0.0396685	-0.838666	0.846765	NA	NA	NA	NA	NA	NA	NA	NA	0.0204359	NA	NA	0.973857	NA	NA	0.0204359	NA	NA	0.00120325	NA	NA	0.0396685	NA	NA	-0.838666	NA	NA	0.846765	NA	NA	NA	NA	NA	NA	NA	NA	NA	NA	NA	NA	NA	NA
Q9UQB3	Catenin delta-2	S285	.gGsAPEGATYAAPR	S3: 100.0	-0.0528713	0.0733443	-0.600976	-0.822891	NA	NA	NA	NA	NA	NA	NA	NA	-0.326924	NA	NA	0.201035	NA	NA	-0.326924	NA	NA	-0.0528713	NA	NA	0.0733443	NA	NA	-0.600976	NA	NA	-0.822891	NA	NA	NA	NA	NA	NA	NA	NA	NA	NA	NA	NA	NA	NA
P20645	Cation-dependent mannose-6-phosphate receptor	S267	.gVGDDQLGEEsEERDDHLLPm	S11: 100.0	-0.484121	0.867602	-0.449141	0.285623	0.133961	-0.569033	-0.521454	-0.852213	NA	NA	NA	NA	-0.466631	NA	NA	0.359249	NA	NA	-0.466631	NA	NA	-0.484121	NA	NA	0.867602	NA	NA	-0.449141	NA	NA	0.285623	NA	NA	0.133961	NA	NA	-0.569033	NA	NA	-0.521454	NA	NA	-0.852213	NA	NA
P20645	Cation-dependent mannose-6-phosphate receptor	S267	.gVGDDQLGEEsEERDDHLLPM	S11: 100.0	NA	NA	NA	NA	-0.569486	-0.591162	0.626831	-1.50981	NA	NA	NA	NA	-0.526575	NA	NA	0.327726	NA	NA	-0.526575	NA	NA	NA	NA	NA	NA	NA	NA	NA	NA	NA	NA	NA	NA	-0.569486	NA	NA	-0.591162	NA	NA	0.626831	NA	NA	-1.50981	NA	NA
P11717	Cation-independent mannose-6-phosphate receptor	S2409	.aLSSLHGDDQDsEDEVLTIPEVk	S12: 100.0	0.15293	0.687862	0.832317	0.612417	NA	NA	NA	NA	NA	NA	NA	NA	0.674193	NA	0.0300517	NA	NA	0.674193	NA	NA	0.15293	NA	NA	0.687862	NA	NA	0.832317	NA	NA	0.612417	NA	NA	NA	NA	NA	NA	NA	NA	NA	NA	NA	NA	NA	NA	NA
Q03135	Caveolin-1	S37	.amADELsEk	S7: 100.0	NA	NA	NA	NA	NA	NA	NA	NA	-1.0654	-0.218924	0.0289978	0.44579	-0.0949632	NA	NA	0.570517	NA	NA	-0.0949632	NA	NA	NA	NA	NA	NA	NA	NA	NA	NA	NA	NA	NA	NA	NA	NA	NA	NA	NA	NA	NA	NA	NA	NA	NA	NA
Q03135	Caveolin-1	S37	.aMADELsEk	S7: 100.0	NA	NA	NA	NA	NA	NA	NA	NA	-1.07727	0.180885	0.758582	-0.192377	-0.00574594	NA	NA	0.843969	NA	NA	-0.00574594	NA	NA	NA	NA	NA	NA	NA	NA	NA	NA	NA	NA	NA	NA	NA	NA	NA	NA	NA	NA	NA	NA	NA	NA	NA	NA
P32246	C-C chemokine receptor type 1	S341;S352	.vSsTSPSTGEHELsAGF	S3: 98.9; S14: 100.0	NA	NA	NA	NA	-0.0759408	0.151673	1.99738	2.28415	NA	NA	NA	NA	1.07453	NA	0.172947	NA	NA	1.07453	NA	NA	NA	NA	NA	NA	NA	NA	NA	NA	NA	NA	NA	NA	-0.0759408	NA	NA	0.151673	NA	NA	1.99738	NA	NA	2.28415	NA	NA	NA
P51681	C-C chemokine receptor type 5	S349	.STGEQEIsVGL	S8: 100.0	-0.2165	-0.981903	-2.12005	1.87973	-1.1244	-0.326982	-0.728987	0.360064	0.581207	0.0728242	-0.284891	0.483176	-0.246322	NA	0.981551	0.622111	NA	-0.432039	-0.0961221	NA	NA	-0.2165	NA	NA	-0.981903	NA	NA	-2.12005	NA	NA	1.87973	NA	-0.343062	-1.24514	NA	0.680921	-0.326982	NA	-0.728987	0.024256	NA	0.424077	0.360064	NA	NA
Q9NZN8	CCR4-NOT transcription complex subunit 2	S165	.TNSmSSSGLGsPNR	S11: 98.5	-1.01195	0.232481	-1.04641	-0.340213	-0.495451	-0.728147	-0.581087	-1.6799	-2.10493	0.018835	0.265522	-1.88425	-0.500678	NA	0.0112363	0.0169653	NA	-0.654617	-0.407765	NA	-1.01195	-0.340838	NA	0.232481	0.298084	NA	-1.04641	-0.642881	NA	-0.340213	-0.474693	NA	-0.495451	-0.488992	NA	-0.789665	-0.014759	NA	-0.52461	-0.67161	NA	-1.6799	-1.3869	NA	-2.10493
Q9NZN8	CCR4-NOT transcription complex subunit 2	S165	.TNSMSSSGLGsPNR	S11: 100.0	NA	NA	NA	NA	-0.44947	0.175094	-0.29196	-0.719622	-1.5506	0.0608957	0.389542	-0.94732	-0.263711	NA	0.109983	NA	NA	-0.263711	NA	NA	NA	NA	NA	NA	NA	NA	NA	NA	NA	NA	NA	NA	-0.44947	NA	NA	0.175094	NA	NA	-0.29196	NA	NA	-0.719622	NA	NA	-1.5506
E7EVK4	CD163 molecule-like 1	S603	.lVGGSNRcsGR	S9: 98.8	NA	NA	NA	NA	NA	NA	NA	NA	0.924161	0.822771	-0.41172	-0.781809	0.205525	NA	NA	0.769573	NA	NA	0.205525	NA	NA	NA	NA	NA	NA	NA	NA	NA	NA	NA	NA	NA	NA	NA	NA	NA	NA	NA	NA	NA	NA	NA	NA	NA	NA
O95400	CD2 antigen cytoplasmic tail-binding protein 2	S195	.kGPGQPSsPQRLDR	S8: 99.7	-0.12174	1.26149	0.000498438	0.40369	-0.125514	-0.907241	-0.456655	0.554836	NA	NA	NA	NA	-0.102622	NA	0.754752	NA	NA	-0.102622	NA	NA	-0.12174	NA	NA	1.26149	NA	NA	0.000498438	NA	NA	0.40369	NA	NA	-0.125514	NA	NA	-0.907241	NA	NA	-0.456655	NA	NA	0.554836	NA	NA	NA
Q9Y5K6	CD2-associated protein	S458	.sVDFDSLTVR	S1: 100.0	0.195128	0.00489496	1.42119	2.03653	-0.684026	1.72117	0.877144	1.17777	-2.20126	0.274524	1.53485	1.99472	1.02746	NA	NA	0.0802813	NA	NA	1.02746	NA	NA	0.195128	NA	NA	0.00489496	NA	NA	1.42119	NA	NA	2.03653	NA	NA	-0.684026	NA	NA	1.72117	NA	NA	0.877144	NA	NA	1.17777	NA	NA
Q9Y5K6	CD2-associated protein	S510	.fNGGHsPTHSPEk	S6: 100.0	NA	NA	NA	NA	0.118594	-0.315186	-1.13401	0.375885	NA	NA	NA	NA	-0.108657	NA	0.522688	NA	NA	-0.108657	NA	NA	NA	NA	NA	NA	NA	NA	NA	NA	NA	NA	NA	NA	0.118594	NA	NA	-0.315186	NA	NA	-1.13401	NA	NA	0.375885	NA	NA	NA
Q00587	Cdc42 effector protein 1	S121	.nAIsLPQLNQAAYDSLVVGk	S4: 100.0	1.70352	0.459534	-1.70076	-0.716086	NA	NA	NA	NA	NA	NA	NA	NA	-0.128276	NA	NA	0.936742	NA	NA	-0.128276	NA	NA	1.70352	NA	NA	0.459534	NA	NA	-1.70076	NA	NA	-0.716086	NA	NA	NA	NA	NA	NA	NA	NA	NA	NA	NA	NA	NA	NA
Q00587	Cdc42 effector protein 1	S192	.rSDsLLSFR	S4: 100.0	-0.209336	0.814669	0.234707	1.10906	-0.622757	3.16899	0.539715	0.423306	-1.31321	0.00358761	1.4721	-0.0518745	0.203988	NA	NA	0.184815	NA	NA	0.203988	NA	NA	-0.209336	NA	NA	0.814669	NA	NA	0.234707	NA	NA	1.10906	NA	NA	-0.622757	NA	NA	3.16899	NA	NA	0.539715	NA	NA	0.423306	NA	NA
Q00587	Cdc42 effector protein 1	S192	.SDsLLSFR	S3: 100.0	-0.108509	0.322679	0.469423	0.775188	-0.612349	1.7651	0.659511	-0.324053	-1.39044	-0.165863	1.72915	0.42152	0.326673	NA	0.910646	0.250506	NA	0.0430633	0.326673	NA	NA	-0.108509	NA	NA	0.322679	NA	NA	0.469423	NA	NA	0.775188	NA	-0.612349	-0.436042	NA	1.7651	1.82224	NA	0.698476	0.658402	NA	-1.5006	-0.314476	NA	NA
Q9UKI2	Cdc42 effector protein 3	S89	.aNsTSDSVFTETPSPVLk	S3: 99.6	NA	NA	NA	NA	0.384961	-0.627102	0.31856	-0.52402	NA	NA	NA	NA	-0.10273	NA	0.705247	NA	NA	-0.10273	NA	NA	NA	NA	NA	NA	NA	NA	NA	NA	NA	NA	NA	NA	0.384961	NA	NA	-0.627102	NA	NA	0.31856	NA	NA	-0.52402	NA	NA	NA
Q9H3Q1	Cdc42 effector protein 4	S105	.dmLGsLRDSALFVk	S5: 100.0	0.274422	1.28726	0.285955	0.582957	0.237224	0.437075	-1.06225	1.40659	-1.14865	0.423173	0.534639	0.17827	0.354564	NA	NA	0.217951	NA	NA	0.354564	NA	NA	0.274422	NA	NA	1.28726	NA	NA	0.285955	NA	NA	0.582957	NA	NA	0.237224	NA	NA	0.437075	NA	NA	-1.06225	NA	NA	1.40659	NA	NA
Q9H3Q1	Cdc42 effector protein 4	S105	.dMLGsLRDSALFVk	S5: 100.0	NA	NA	NA	NA	1.41485	0.363497	-1.60361	2.41825	NA	NA	NA	NA	0.889175	NA	NA	0.505691	NA	NA	0.889175	NA	NA	NA	NA	NA	NA	NA	NA	NA	NA	NA	NA	NA	NA	1.41485	NA	NA	0.363497	NA	NA	-1.60361	NA	NA	2.41825	NA	NA
Q9H3Q1	Cdc42 effector protein 4	S109	.dmLGSLRDsALFVk	S9: 100.0	-0.373686	1.01268	-0.0927625	0.265113	1.0967	0.802271	-0.730903	1.13835	NA	NA	NA	NA	0.691124	NA	NA	0.173535	NA	NA	0.691124	NA	NA	-0.373686	NA	NA	1.01268	NA	NA	-0.0927625	NA	NA	0.265113	NA	NA	1.0967	NA	NA	0.802271	NA	NA	-0.730903	NA	NA	1.13835	NA	NA
Q9H3Q1	Cdc42 effector protein 4	S109	.dMLGSLRDsALFVk	S9: 99.5	NA	NA	NA	NA	0.883238	0.133788	-1.01317	1.15157	NA	NA	NA	NA	0.508513	NA	NA	0.593035	NA	NA	0.508513	NA	NA	NA	NA	NA	NA	NA	NA	NA	NA	NA	NA	NA	NA	0.883238	NA	NA	0.133788	NA	NA	-1.01317	NA	NA	1.15157	NA	NA
Q9H3Q1	Cdc42 effector protein 4	S140	.SLsSSPVk	S3: 100.0	NA	NA	NA	NA	-0.740969	-1.88847	-2.01052	-1.77778	NA	NA	NA	NA	-1.83313	NA	NA	0.0118301	NA	NA	-1.83313	NA	NA	NA	NA	NA	NA	NA	NA	NA	NA	NA	NA	NA	NA	-0.740969	NA	NA	-1.88847	NA	NA	-2.01052	NA	NA	-1.77778	NA	NA
Q15642	Cdc42-interacting protein 4	S296	.aPsDSSLGTPSDGRPELR	S3: 100.0	-0.38992	1.22313	0.841221	0.833884	-0.993794	2.54539	2.60698	1.17959	NA	NA	NA	NA	0.394151	NA	0.0501989	0.665619	NA	1.38138	0.0464111	NA	-0.581953	-0.197887	NA	1.58317	0.155115	NA	0.841221	0.202243	NA	1.62136	0.0464111	NA	-0.993794	-0.415203	NA	2.54539	0.561914	NA	2.60698	0.0691531	NA	1.17959	-1.03669	NA	NA
Q15642	Cdc42-interacting protein 4	S482	.vLSNRGDsLSR	S8: 100.0	0.255847	-0.591976	0.593674	0.892805	0.166768	1.79916	0.91863	1.21064	NA	NA	NA	NA	0.591643	NA	0.0201852	0.121837	NA	0.704073	0.478248	NA	0.566032	-0.0631899	NA	-0.352043	-0.697565	NA	0.593674	0.568612	NA	1.01376	0.795591	NA	0.215969	-0.00398334	NA	2.22751	0.625035	NA	0.91863	0.671494	NA	1.66449	0.74646	NA	NA
B4DK60	Cdk5 and Abl enzyme substrate 1	S102;S105	.nLsHRsLSIGR	S3: 100.0; S6: 99.3	NA	NA	NA	NA	NA	NA	NA	NA	-0.528183	-0.0990252	-0.264732	-0.138018	-0.239218	NA	NA	0.0765449	NA	NA	-0.239218	NA	NA	NA	NA	NA	NA	NA	NA	NA	NA	NA	NA	NA	NA	NA	NA	NA	NA	NA	NA	NA	NA	NA	NA	NA	NA
B4DK60	Cdk5 and Abl enzyme substrate 1	S105;S107	.nLSHRsLsIGR	S6: 100.0; S8: 100.0	NA	NA	NA	NA	NA	NA	NA	NA	-0.149452	-7.94913e-05	-0.741408	-0.526444	-0.337948	NA	NA	0.128508	NA	NA	-0.337948	NA	NA	NA	NA	NA	NA	NA	NA	NA	NA	NA	NA	NA	NA	NA	NA	NA	NA	NA	NA	NA	NA	NA	NA	NA	NA
Q8TDN4	CDK5 and ABL1 enzyme substrate 1	S429;S432	.nLsHRsLSIGR	S3: 100.0; S6: 99.3	NA	NA	NA	NA	0.290653	1.31895	0.695035	-0.508847	NA	NA	NA	NA	0.492844	NA	NA	0.325694	NA	NA	0.492844	NA	NA	NA	NA	NA	NA	NA	NA	NA	NA	NA	NA	NA	NA	0.290653	NA	NA	1.31895	NA	NA	0.695035	NA	NA	-0.508847	NA	NA
Q8TDN4	CDK5 and ABL1 enzyme substrate 1	S432;S434	.nLSHRsLsIGR	S6: 100.0; S8: 100.0	NA	NA	NA	NA	-0.512704	-0.357313	0.0596972	-0.561061	NA	NA	NA	NA	-0.435009	NA	NA	0.0932656	NA	NA	-0.435009	NA	NA	NA	NA	NA	NA	NA	NA	NA	NA	NA	NA	NA	NA	-0.512704	NA	NA	-0.357313	NA	NA	0.0596972	NA	NA	-0.561061	NA	NA
Q8TDN4	CDK5 and ABL1 enzyme substrate 1	S434	.SLsIGR	S3: 100.0	1.1036	-1.32281	0.825368	0.210521	-0.28802	-0.00300813	-0.0223767	-0.909985	NA	NA	NA	NA	-0.0126924	NA	NA	0.863998	NA	NA	-0.0126924	NA	NA	1.1036	NA	NA	-1.32281	NA	NA	0.825368	NA	NA	0.210521	NA	NA	-0.28802	NA	NA	-0.00300813	NA	NA	-0.0223767	NA	NA	-0.909985	NA	NA
Q9UJX2	Cell division cycle protein 23 homolog	S588	.rVsPLNLSSVTP	S3: 100.0	1.30921	0.597392	-0.85404	-0.420425	0.799566	-0.844889	-0.276908	-1.14576	0.0967854	-0.254209	-0.868046	0.374583	-0.319346	NA	0.300906	0.525377	NA	-0.319346	-0.261076	NA	NA	1.30921	NA	NA	0.597392	NA	NA	-0.85404	NA	NA	-0.420425	NA	0.799566	-1.04355	NA	-0.844889	-0.149516	NA	-0.276908	0.55059	NA	-1.14576	-1.99264	NA	0.0967854
Q9UJX2	Cell division cycle protein 23 homolog	S588;T596	.rVsPLNLSSVtP	S3: 100.0; T11: 100.0	0.258436	-0.287336	-0.338598	-0.92835	-1.66283	-1.01755	0.174046	-1.73717	2.00951	-0.640442	-2.71993	-0.520307	-0.398809	NA	0.111827	0.170699	NA	-0.689662	-0.347704	NA	0.135486	0.267831	NA	-0.287336	-0.172983	NA	-0.803002	-0.292197	NA	-0.92835	-1.13002	NA	-2.115	-0.20015	NA	-0.576323	-1.89465	NA	-0.169436	0.258642	NA	-1.73717	-1.87861	NA	2.35159
Q9UJX2	Cell division cycle protein 23 homolog	T596	.rVSPLNLSSVtP	T11: 100.0	0.606826	0.826732	-0.0242664	0.298827	NA	NA	NA	NA	NA	NA	NA	NA	0.452826	NA	NA	0.104596	NA	NA	0.452826	NA	NA	0.606826	NA	NA	0.826732	NA	NA	-0.0242664	NA	NA	0.298827	NA	NA	NA	NA	NA	NA	NA	NA	NA	NA	NA	NA	NA	NA
Q9UJX2	Cell division cycle protein 23 homolog	T596	.vSPLNLSSVtP	T10: 100.0	1.63086	0.0462918	-0.438671	0.859677	-0.374454	0.531956	-0.0809055	-1.27811	0.536493	0.0409715	-0.129344	-1.96756	-0.164626	NA	0.476711	0.961933	NA	-0.33803	0.163602	NA	NA	1.63086	NA	NA	0.0462918	NA	NA	-0.438671	NA	NA	0.859677	NA	-0.343719	-0.449851	NA	0.603425	0.422504	NA	-0.413376	0.56465	NA	-0.827118	-1.27811	NA	NA
Q99795	Cell surface A33 antigen	S313	.STGREsPDHLDQ	S6: 99.1	NA	NA	NA	NA	NA	NA	NA	NA	2.92956	-0.503065	-0.992688	2.69099	0.218717	NA	0.310264	0.764782	NA	1.96921	0.218717	NA	NA	NA	NA	NA	NA	NA	NA	NA	NA	NA	NA	NA	NA	NA	NA	NA	NA	NA	NA	NA	NA	NA	NA	NA	4.62866
F8WD88	Centromere protein A	S17	.rRsPSPTPTPGPSR	S3: 100.0	NA	NA	NA	NA	-0.350743	2.91629	1.04703	1.01882	NA	NA	NA	NA	1.03293	NA	0.18279	NA	NA	1.03293	NA	NA	NA	NA	NA	NA	NA	NA	NA	NA	NA	NA	NA	NA	-0.350743	NA	NA	2.91629	NA	NA	1.04703	NA	NA	1.01882	NA	NA	NA
F8WD88	Centromere protein A	S17;S19	.rRsPsPTPTPGPSR	S3: 100.0; S5: 100.0	NA	NA	NA	NA	-0.662172	0.740391	0.585239	1.93523	1.26827	0.0736225	2.06823	-0.0862348	0.662815	NA	0.135483	0.211303	NA	0.408702	1.24993	NA	NA	NA	NA	NA	NA	NA	NA	NA	NA	NA	NA	NA	-0.662172	NA	NA	0.740391	NA	NA	0.585239	NA	NA	1.93523	NA	NA	0.775946
F8WD88	Centromere protein A	S19	.rSPsPTPTPGPSR	S4: 100.0	NA	NA	NA	NA	NA	NA	NA	NA	1.5504	-0.489085	0.446303	0.347389	0.396846	NA	0.348744	NA	NA	0.396846	NA	NA	NA	NA	NA	NA	NA	NA	NA	NA	NA	NA	NA	NA	NA	NA	NA	NA	NA	NA	NA	NA	NA	NA	NA	NA	1.5504
P49454	Centromere protein F	S3175	.SVPVNNLPERsPTDSPR	S11: 99.5	NA	NA	NA	NA	-0.0287163	1.50285	1.64242	-0.40696	NA	NA	NA	NA	0.737066	NA	NA	0.286192	NA	NA	0.737066	NA	NA	NA	NA	NA	NA	NA	NA	NA	NA	NA	NA	NA	NA	-0.0287163	NA	NA	1.50285	NA	NA	1.64242	NA	NA	-0.40696	NA	NA
E9PG22	Centrosomal protein 97kDa	S64	.lIQLsVANNR	S5: 100.0	NA	NA	NA	NA	NA	NA	NA	NA	-0.598189	-0.546354	0.707323	-0.83913	-0.572272	NA	NA	0.426839	NA	NA	-0.572272	NA	NA	NA	NA	NA	NA	NA	NA	NA	NA	NA	NA	NA	NA	NA	NA	NA	NA	NA	NA	NA	NA	NA	NA	NA	NA
Q5SW79	Centrosomal protein of 170 kDa	S1160	.lGsLSAR	S3: 100.0	1.36467	0.21993	1.748	1.74586	-0.823068	2.0921	1.74413	-0.00183106	1.48165	-0.130155	0.486269	1.69804	1.14636	NA	0.0560893	0.0127008	NA	0.744997	1.15151	NA	NA	1.36467	NA	NA	0.21993	NA	NA	1.748	NA	NA	1.74586	NA	-0.72834	-0.893027	NA	1.61017	2.10988	NA	1.55338	1.97355	NA	0.205475	-0.648807	NA	1.85376
Q5SW79	Centrosomal protein of 170 kDa	S1160	.lGsLSARSDSEATISR	S3: 100.0	NA	NA	NA	NA	0.422288	1.75357	1.52664	1.09475	NA	NA	NA	NA	1.3107	NA	NA	0.0263265	NA	NA	1.3107	NA	NA	NA	NA	NA	NA	NA	NA	NA	NA	NA	NA	NA	NA	0.422288	NA	NA	1.75357	NA	NA	1.52664	NA	NA	1.09475	NA	NA
Q5SW79	Centrosomal protein of 170 kDa	S1160;S1165	.lGsLSARsDSEATISR	S3: 99.4; S8: 98.8	1.55888	0.530681	2.05819	0.818864	0.486688	-0.105368	1.06222	0.226508	3.88717	-0.197977	0.264702	1.48129	0.809798	NA	0.053776	0.0131651	NA	1.54162	0.682382	NA	2.08912	1.02864	NA	0.340203	0.721158	NA	2.30783	1.80854	NA	0.994123	0.643606	NA	NA	0.486688	NA	NA	-0.105368	NA	NA	1.06222	NA	NA	0.226508	NA	NA
Q5SW79	Centrosomal protein of 170 kDa	S1165	.lGSLSARsDSEATISR	S8: 100.0	0.366722	-0.275655	0.460747	-0.124296	0.397574	1.69745	1.02653	1.4166	1.85944	-0.0929555	-0.934573	-0.242191	0.404331	NA	0.0509669	0.100233	NA	1.02653	0.304278	NA	0.842079	0.366722	NA	-0.69508	-0.275655	NA	0.0534093	0.460747	NA	0.361501	-0.124296	NA	0.404331	0.397574	NA	2.37254	1.69745	NA	2.30581	0.831592	NA	1.76571	1.4166	NA	NA
Q5SW79	Centrosomal protein of 170 kDa	S1205	.iRANsISR	S5: 100.0	NA	NA	NA	NA	0.0274935	0.525141	0.720175	1.87594	1.34316	0.21345	0.545509	0.37216	0.386215	NA	0.0144022	NA	NA	0.386215	NA	NA	NA	NA	NA	NA	NA	NA	NA	NA	NA	NA	NA	NA	0.0274935	NA	NA	0.525141	NA	NA	0.720175	NA	NA	1.87594	NA	NA	1.34316
Q5SW79	Centrosomal protein of 170 kDa	S630	.STGsATSLASQGER	S4: 99.5	-0.482484	0.262802	-0.0357267	-0.396971	-0.413061	-0.367938	1.86909	0.0764501	1.48331	-0.32026	1.36539	0.518157	0.169626	NA	0.464146	0.204108	NA	0.390479	0.0764501	NA	-0.482484	NA	NA	0.262802	NA	NA	-0.0357267	NA	NA	-0.396971	NA	NA	-0.139288	-0.413061	NA	-1.00522	-0.367938	NA	1.81209	1.86909	NA	-0.663064	0.0764501	NA	1.48331
Q5SW79	Centrosomal protein of 170 kDa	S630;S633	.STGsATsLASQGER	S4: 100.0; S7: 99.2	NA	NA	NA	NA	-0.4088	0.414444	1.82872	1.27352	1.87827	0.0129818	1.90735	0.803265	1.03839	NA	NA	0.0192674	NA	NA	1.03839	NA	NA	NA	NA	NA	NA	NA	NA	NA	NA	NA	NA	NA	NA	-0.4088	NA	NA	0.414444	NA	NA	1.82872	NA	NA	1.27352	NA	NA
Q5SW79	Centrosomal protein of 170 kDa	S630;S636	.STGsATSLAsQGER	S4: 100.0; S10: 100.0	NA	NA	NA	NA	0.678815	-0.00787644	2.62622	1.13434	2.03498	-0.479195	2.37721	0.976716	0.858831	NA	0.114782	0.0304169	NA	0.727748	1.35985	NA	NA	NA	NA	NA	NA	NA	NA	NA	NA	NA	NA	NA	0.858831	0.535295	NA	-0.00787644	-0.466082	NA	2.75802	1.81675	NA	1.19964	1.06904	NA	0.727748
Q5SW79	Centrosomal protein of 170 kDa	S630;S636	.STGsATSLAsQGERR	S4: 100.0; S10: 100.0	NA	NA	NA	NA	NA	NA	NA	NA	1.79598	-0.445319	1.84139	1.0688	1.43239	NA	NA	0.139887	NA	NA	1.43239	NA	NA	NA	NA	NA	NA	NA	NA	NA	NA	NA	NA	NA	NA	NA	NA	NA	NA	NA	NA	NA	NA	NA	NA	NA	NA
Q5SW79	Centrosomal protein of 170 kDa	S630;T632	.STGsAtSLASQGER	S4: 99.4; T6: 99.4	NA	NA	NA	NA	0.0763984	-0.11779	2.67342	1.6332	NA	NA	NA	NA	0.854798	NA	0.206502	NA	NA	0.854798	NA	NA	NA	NA	NA	NA	NA	NA	NA	NA	NA	NA	NA	NA	0.0763984	NA	NA	-0.11779	NA	NA	2.67342	NA	NA	1.6332	NA	NA	NA
Q5SW79	Centrosomal protein of 170 kDa	S636	.STGSATSLAsQGER	S10: 100.0	NA	NA	NA	NA	NA	NA	NA	NA	1.6211	-0.430945	-0.349738	0.165445	-0.0921463	NA	0.633377	NA	NA	-0.0921463	NA	NA	NA	NA	NA	NA	NA	NA	NA	NA	NA	NA	NA	NA	NA	NA	NA	NA	NA	NA	NA	NA	NA	NA	NA	NA	1.6211
Q5SW79	Centrosomal protein of 170 kDa	T632;S633	.STGSAtsLASQGER	T6: 99.4; S7: 100.0	NA	NA	NA	NA	NA	NA	NA	NA	2.35265	-0.252222	2.87183	0.511116	1.43189	NA	NA	0.161458	NA	NA	1.43189	NA	NA	NA	NA	NA	NA	NA	NA	NA	NA	NA	NA	NA	NA	NA	NA	NA	NA	NA	NA	NA	NA	NA	NA	NA	NA
Q14432	cGMP-inhibited 3,5-cyclic phosphodiesterase A	S292	.rRsSSVVSAEmSGcSSk	S3: 99.7	NA	NA	NA	NA	NA	NA	NA	NA	-0.436877	-0.0820768	0.338825	-0.603595	-0.259477	NA	NA	0.417281	NA	NA	-0.259477	NA	NA	NA	NA	NA	NA	NA	NA	NA	NA	NA	NA	NA	NA	NA	NA	NA	NA	NA	NA	NA	NA	NA	NA	NA	NA
Q14432	cGMP-inhibited 3,5-cyclic phosphodiesterase A	S292;S293	.rRssSVVSAEmSGcSSk	S3: 100.0; S4: 99.5	NA	NA	NA	NA	-0.528058	-0.402692	-0.49158	-0.281454	NA	NA	NA	NA	-0.447136	NA	NA	0.0044513	NA	NA	-0.447136	NA	NA	NA	NA	NA	NA	NA	NA	NA	NA	NA	NA	NA	NA	-0.528058	NA	NA	-0.402692	NA	NA	-0.49158	NA	NA	-0.281454	NA	NA
Q14432	cGMP-inhibited 3,5-cyclic phosphodiesterase A	S293;S294	.rSssVVSAEmSGcSSk	S3: 99.6; S4: 100.0	-0.0259796	0.649799	-0.249318	1.38183	NA	NA	NA	NA	NA	NA	NA	NA	0.31191	NA	NA	0.318351	NA	NA	0.31191	NA	NA	-0.0259796	NA	NA	0.649799	NA	NA	-0.249318	NA	NA	1.38183	NA	NA	NA	NA	NA	NA	NA	NA	NA	NA	NA	NA	NA	NA
Q14432	cGMP-inhibited 3,5-cyclic phosphodiesterase A	S294	.rRSSsVVSAEmSGcSSk	S5: 99.7	NA	NA	NA	NA	NA	NA	NA	NA	-0.918185	0.154852	0.284413	-0.767681	-0.306415	NA	NA	0.38801	NA	NA	-0.306415	NA	NA	NA	NA	NA	NA	NA	NA	NA	NA	NA	NA	NA	NA	NA	NA	NA	NA	NA	NA	NA	NA	NA	NA	NA	NA
Q14432	cGMP-inhibited 3,5-cyclic phosphodiesterase A	S312	.rTsLPcIPR	S3: 99.6	-0.364855	-0.231315	-0.440904	-0.197804	-0.469887	-0.798843	-0.964458	-0.782773	-0.495057	0.422888	-0.674234	-1.41717	-0.440904	NA	0.269455	0.00262775	NA	-0.410898	-0.528112	NA	-0.380892	-0.238469	NA	0.737527	-0.419612	NA	-0.440904	-0.232713	NA	0.444384	-0.234949	NA	-0.391319	-0.561166	NA	-0.478509	-0.798843	NA	-0.977847	-0.964458	NA	-0.382809	-1.45474	NA	NA
Q13370	cGMP-inhibited 3,5-cyclic phosphodiesterase B	T435	.nSLPtPQLRR	T5: 99.2	NA	NA	NA	NA	0.215973	-0.392348	0.480098	-0.503706	NA	NA	NA	NA	-0.0694824	0.846527	NA	NA	-0.0694824	NA	NA	NA	NA	NA	NA	NA	NA	NA	NA	NA	NA	NA	NA	0.215973	NA	NA	-0.392348	NA	NA	0.480098	NA	NA	-0.503706	NA	NA	NA	NA
Q9UQN3	Charged multivesicular body protein 2b	S199	.aTIsDEEIER	S4: 100.0	NA	NA	NA	NA	-0.431073	-2.49061	-0.607922	-2.36971	-2.98897	0.17801	1.08997	-0.891916	-0.749919	NA	0.0759777	0.510679	NA	-1.48881	-0.356953	NA	NA	NA	NA	NA	NA	NA	NA	NA	NA	NA	NA	NA	-0.431073	NA	NA	-2.49061	NA	NA	-0.607922	NA	NA	-2.36971	NA	NA	NA
E9PDB9	Chloride channel 7	S9	.kVsWSGR	S3: 100.0	NA	NA	NA	NA	-0.183687	0.992832	-0.684432	0.342181	NA	NA	NA	NA	0.0792472	NA	NA	0.766716	NA	NA	0.0792472	NA	NA	NA	NA	NA	NA	NA	NA	NA	NA	NA	NA	NA	NA	-0.183687	NA	NA	0.992832	NA	NA	-0.684432	NA	NA	0.342181	NA	NA
Q96NY7	Chloride intracellular channel protein 6	S293	.rVsGEPQQSGDGSLSPQAEAIEVAAGESAGR	S3: 100.0	-0.364551	0.369397	-0.0835537	1.40007	-0.622269	0.241533	-0.052033	-0.140669	NA	NA	NA	NA	-0.0677934	NA	0.456384	0.482456	NA	0.142922	-0.0963512	NA	-0.364551	NA	NA	0.369397	NA	NA	-0.0835537	NA	NA	1.40007	NA	NA	NA	-0.622269	NA	NA	0.241533	NA	NA	-0.052033	NA	NA	-0.140669	NA	NA
Q8WWI5	Choline transporter-like protein 1	S652;S655	.eLkPMAsGAsSA	S7: 100.0; S10: 99.5	NA	NA	NA	NA	NA	NA	NA	NA	1.06033	-1.0584	-1.21331	-0.730814	-0.894608	NA	0.423266	NA	NA	-0.894608	NA	NA	NA	NA	NA	NA	NA	NA	NA	NA	NA	NA	NA	NA	NA	NA	NA	NA	NA	NA	NA	NA	NA	NA	NA	NA	1.06033
P49585	Choline-phosphate cytidylyltransferase A	S315	.mLQAIsPk	S6: 100.0	0.810807	0.0332605	-0.845492	-0.626936	-0.563038	-1.21695	-0.568106	-1.64033	0.130774	-0.494347	0.156202	-0.527806	-0.565572	NA	NA	0.0385017	NA	NA	-0.565572	NA	NA	0.810807	NA	NA	0.0332605	NA	NA	-0.845492	NA	NA	-0.626936	NA	NA	-0.563038	NA	NA	-1.21695	NA	NA	-0.568106	NA	NA	-1.64033	NA	NA
P49585	Choline-phosphate cytidylyltransferase A	S315	.mLQALsPk	S6: 100.0	0.810807	0.0332605	-0.845492	-0.626936	-0.563038	-1.21695	-0.568106	-1.64033	0.130774	-0.494347	0.156202	-0.527806	-0.565572	NA	NA	0.0385017	NA	NA	-0.565572	NA	NA	0.810807	NA	NA	0.0332605	NA	NA	-0.845492	NA	NA	-0.626936	NA	NA	-0.563038	NA	NA	-1.21695	NA	NA	-0.568106	NA	NA	-1.64033	NA	NA
P49585	Choline-phosphate cytidylyltransferase A	S315;S319	.mLQAIsPkQsPSSSPTR	S6: 100.0; S10: 98.9	NA	NA	NA	NA	-0.367807	0.241117	-0.380551	-0.264284	-1.08785	-0.333599	2.13142	-0.0710927	-0.311626	NA	0.445756	0.377992	NA	-0.656709	0.242737	NA	NA	NA	NA	NA	NA	NA	NA	NA	NA	NA	NA	NA	-0.44596	-0.289653	NA	-0.808472	1.2907	NA	-0.656709	-0.104392	NA	-1.11843	0.589866	NA	-1.08785
P49585	Choline-phosphate cytidylyltransferase A	S315;S319;S323	.mLQAIsPkQsPSSsPTR	S6: 100.0; S10: 98.9; S14: 99.0	NA	NA	NA	NA	-0.619436	0.318946	-0.0449785	-0.408074	NA	NA	NA	NA	-0.226526	NA	0.429012	NA	NA	-0.226526	NA	NA	NA	NA	NA	NA	NA	NA	NA	NA	NA	NA	NA	NA	-0.619436	NA	NA	0.318946	NA	NA	-0.0449785	NA	NA	-0.408074	NA	NA	NA
P49585	Choline-phosphate cytidylyltransferase A	S319	.mLQAISPkQsPSSSPTRER	S10: 100.0	0.929015	-0.58974	-0.035503	-0.302135	NA	NA	NA	NA	NA	NA	NA	NA	-0.168819	NA	0.999087	NA	NA	-0.168819	NA	NA	0.929015	NA	NA	-0.58974	NA	NA	-0.035503	NA	NA	-0.302135	NA	NA	NA	NA	NA	NA	NA	NA	NA	NA	NA	NA	NA	NA	NA
P49585	Choline-phosphate cytidylyltransferase A	S319;S323	.mLQAISPkQsPSSsPTR	S10: 99.0; S14: 99.0	NA	NA	NA	NA	-0.0912388	0.585876	-0.304254	-0.499808	NA	NA	NA	NA	-0.197746	NA	NA	0.764899	NA	NA	-0.197746	NA	NA	NA	NA	NA	NA	NA	NA	NA	NA	NA	NA	NA	NA	-0.0912388	NA	NA	0.585876	NA	NA	-0.304254	NA	NA	-0.499808	NA	NA
P49585	Choline-phosphate cytidylyltransferase A	S321	.mLQAISPkQSPsSSPTR	S12: 97.0	NA	NA	NA	NA	NA	NA	NA	NA	-0.988505	-0.072691	0.717509	-0.653502	-0.363096	NA	0.552418	NA	NA	-0.363096	NA	NA	NA	NA	NA	NA	NA	NA	NA	NA	NA	NA	NA	NA	NA	NA	NA	NA	NA	NA	NA	NA	NA	NA	NA	NA	-0.988505
P49585	Choline-phosphate cytidylyltransferase A	S323	.mLQAISPkQSPSSsPTR	S14: 97.9	0.398968	0.0991924	-0.161186	-0.0524665	NA	NA	NA	NA	NA	NA	NA	NA	0.023363	NA	NA	0.599754	NA	NA	0.023363	NA	NA	0.398968	NA	NA	0.0991924	NA	NA	-0.161186	NA	NA	-0.0524665	NA	NA	NA	NA	NA	NA	NA	NA	NA	NA	NA	NA	NA	NA
P49585	Choline-phosphate cytidylyltransferase A	S331	.SPsPSFR	S3: 100.0	1.38931	-0.290056	0.775734	1.04662	-1.00671	1.53516	0.193354	1.37429	-1.20556	0.0283775	1.47127	0.640334	0.56437	NA	0.411368	0.105857	NA	0.373424	0.660818	NA	NA	1.38931	NA	NA	-0.290056	NA	NA	0.775734	NA	NA	1.04662	NA	-0.881001	-1.05824	NA	1.40108	1.72792	NA	0.193354	0.204292	NA	0.575245	1.385	NA	-1.20556
P49585	Choline-phosphate cytidylyltransferase A	S362	.hkAAAYDIsEDEED	S9: 100.0	NA	NA	NA	NA	-0.434188	-1.14424	-0.462223	0.557711	-0.882503	-0.117445	0.365636	-0.896816	-0.353233	NA	0.376443	0.127141	NA	-0.274191	-0.386683	NA	NA	NA	NA	NA	NA	NA	NA	NA	NA	NA	NA	NA	0.43035	-0.726513	NA	-0.994247	-1.26294	NA	-0.414756	-0.614644	NA	0.906401	0.286292	NA	-1.31361
Q13185	Chromobox protein homolog 3	S176	.lTWHscPEDEAQ	S5: 100.0	NA	NA	NA	NA	NA	NA	NA	NA	1.16335	-0.0662518	0.421158	0.414464	0.421158	NA	NA	0.153079	NA	NA	0.421158	NA	NA	NA	NA	NA	NA	NA	NA	NA	NA	NA	NA	NA	NA	NA	NA	NA	NA	NA	NA	NA	NA	NA	NA	NA	NA
Q9HC52	Chromobox protein homolog 8	S256	.rQDsDLVQcGVTSPSSAEATGk	S4: 100.0	-1.06647	0.0743201	-0.0505974	-0.085297	-0.286515	0.453419	0.36064	0.0516279	NA	NA	NA	NA	-0.0516347	NA	0.36331	0.450855	NA	-0.129406	0.206134	NA	-1.06647	NA	NA	0.0743201	NA	NA	-0.0505974	NA	NA	-0.085297	NA	NA	NA	-0.286515	NA	NA	0.453419	NA	NA	0.36064	NA	NA	0.0516279	NA	NA
E7EPE9	Chromodomain helicase DNA-binding protein 1	S267	.aSSSGPRsPLDQR	S8: 98.1	NA	NA	NA	NA	-0.020768	-0.512806	-0.360003	0.0844331	NA	NA	NA	NA	-0.140977	NA	0.686444	0.233307	NA	-0.11053	-0.194329	NA	NA	NA	NA	NA	NA	NA	NA	NA	NA	NA	NA	NA	-0.171877	-0.020768	NA	-1.00069	-0.503545	NA	-0.0491828	-0.434833	NA	0.627236	0.0844331	NA	NA
O14646	Chromodomain-helicase-DNA-binding protein 1	S1677	.aSSSGPRsPLDQR	S8: 100.0	NA	NA	NA	NA	NA	NA	NA	NA	-0.497145	-0.206146	0.460617	-0.376072	-0.308076	NA	0.767685	0.433502	NA	-0.308076	-0.324679	NA	NA	NA	NA	NA	NA	NA	NA	NA	NA	NA	NA	NA	NA	NA	NA	NA	NA	NA	NA	NA	NA	NA	NA	NA	-0.383643
Q12873	Chromodomain-helicase-DNA-binding protein 3	S1601;S1605	.mETEADAPsPAPsLGERLEPR	S9: 100.0; S13: 100.0	0.539159	0.258586	-0.046389	-0.21499	0.347954	-0.985203	0.0667636	-1.67547	-0.481039	-0.528048	-0.540256	-1.30577	-0.325391	NA	0.162664	0.0798003	NA	-0.649575	-0.246273	NA	0.0499199	0.711135	NA	-0.0606984	0.311081	NA	-0.046389	-0.0747225	NA	-0.717934	-0.0956475	NA	0.347954	-0.181302	NA	-0.990751	-0.525037	NA	0.0667636	-0.01059	NA	-1.67416	-1.88597	NA	NA
P10645	Chromogranin-A	S402	.eDsLEAGLPLQVR	S3: 100.0	NA	NA	NA	NA	-0.803969	-0.417719	-0.0343695	-0.0846731	NA	NA	NA	NA	-0.251196	NA	NA	0.156074	NA	NA	-0.251196	NA	NA	NA	NA	NA	NA	NA	NA	NA	NA	NA	NA	NA	NA	-0.803969	NA	NA	-0.417719	NA	NA	-0.0343695	NA	NA	-0.0846731	NA	NA
F6RU81	Chromosome 14 open reading frame 43 (Fragment)	S461	.rAsQEANLLTLAQk	S3: 100.0	NA	NA	NA	NA	0.167185	-0.217427	0.376367	0.237036	NA	NA	NA	NA	0.202111	NA	0.348735	NA	NA	0.202111	NA	NA	NA	NA	NA	NA	NA	NA	NA	NA	NA	NA	NA	NA	0.167185	NA	NA	-0.217427	NA	NA	0.376367	NA	NA	0.237036	NA	NA	NA
F6RU81	Chromosome 14 open reading frame 43 (Fragment)	S923	.rEsPSEERLEPk	S3: 99.5	NA	NA	NA	NA	-0.118108	-0.717792	0.262675	0.279945	NA	NA	NA	NA	0.0722834	NA	0.774214	NA	NA	0.0722834	NA	NA	NA	NA	NA	NA	NA	NA	NA	NA	NA	NA	NA	NA	-0.118108	NA	NA	-0.717792	NA	NA	0.262675	NA	NA	0.279945	NA	NA	NA
C9J8L3	Chromosome 19 open reading frame 45 (Fragment)	S156	.lIFDRDsLPPGDR	S7: 100.0	0.429202	-0.403302	-0.472821	0.274387	NA	NA	NA	NA	NA	NA	NA	NA	-0.0644577	0.863573	NA	NA	-0.0644577	NA	NA	0.429202	NA	NA	-0.403302	NA	NA	-0.472821	NA	NA	0.274387	NA	NA	NA	NA	NA	NA	NA	NA	NA	NA	NA	NA	NA	NA	NA	NA
C9K005	Chromosome 9 open reading frame 5	S12	.dAPsLRSSPGPAPR	S4: 98.8	NA	NA	NA	NA	-0.730823	0.190838	-0.941205	0.63495	NA	NA	NA	NA	-0.269993	NA	NA	0.611368	NA	NA	-0.269993	NA	NA	NA	NA	NA	NA	NA	NA	NA	NA	NA	NA	NA	NA	-0.730823	NA	NA	0.190838	NA	NA	-0.941205	NA	NA	0.63495	NA	NA
C9K005	Chromosome 9 open reading frame 5	S15	.dAPSLRsSPGPAPR	S7: 99.3	-0.281809	0.644353	0.15733	-0.116374	NA	NA	NA	NA	NA	NA	NA	NA	0.0204784	NA	0.652648	NA	NA	0.0204784	NA	NA	-0.281809	NA	NA	0.644353	NA	NA	0.15733	NA	NA	-0.116374	NA	NA	NA	NA	NA	NA	NA	NA	NA	NA	NA	NA	NA	NA	NA
C9K005	Chromosome 9 open reading frame 5	S16	.dAPSLRSsPGPAPR	S8: 99.5	NA	NA	NA	NA	-0.263729	-0.332204	0.479397	-0.212205	NA	NA	NA	NA	-0.237967	NA	0.692759	NA	NA	-0.237967	NA	NA	NA	NA	NA	NA	NA	NA	NA	NA	NA	NA	NA	NA	-0.263729	NA	NA	-0.332204	NA	NA	0.479397	NA	NA	-0.212205	NA	NA	NA
Q96JM3	Chromosome alignment-maintaining phosphoprotein 1	S405	.TAPTLsPEHWk	S6: 100.0	NA	NA	NA	NA	0.504752	0.581349	-0.416371	0.0512743	NA	NA	NA	NA	0.0512743	NA	NA	0.491634	NA	NA	0.0512743	NA	NA	NA	NA	NA	NA	NA	NA	NA	NA	NA	NA	NA	NA	0.504752	NA	NA	0.581349	NA	NA	-0.416371	NA	NA	0.0512743	NA	NA
Q96JM3	Chromosome alignment-maintaining phosphoprotein 1	S416	.aVPPVsPELR	S6: 100.0	-0.261762	-0.0407547	-0.207157	-0.156573	NA	NA	NA	NA	NA	NA	NA	NA	-0.181865	NA	NA	0.038496	NA	NA	-0.181865	NA	NA	-0.261762	NA	NA	-0.0407547	NA	NA	-0.207157	NA	NA	-0.156573	NA	NA	NA	NA	NA	NA	NA	NA	NA	NA	NA	NA	NA	NA
Q96JM3	Chromosome alignment-maintaining phosphoprotein 1	S476	.gGsPDLWk	S3: 100.0	0.139865	0.74312	0.151749	-0.264526	0.249782	0.7699	-0.179763	-0.22265	-1.71602	0.0273594	0.677172	-0.0603048	0.0730082	0.332454	NA	0.815192	0.112378	NA	0.0662969	-0.114033	NA	0.206438	0.74312	NA	0.793935	0.151749	NA	0.274283	0.0730082	NA	-0.264526	NA	NA	0.249782	NA	NA	0.7699	NA	NA	-0.179763	NA	NA	-0.22265	NA	NA
Q96JM3	Chromosome alignment-maintaining phosphoprotein 1	S476	.SSRGGsPDLWk	S6: 100.0	NA	NA	NA	NA	0.0954319	-0.607019	0.255343	0.172078	-0.996672	0.483904	-0.321635	-0.442705	-0.150051	NA	NA	0.370099	NA	NA	-0.150051	NA	NA	NA	NA	NA	NA	NA	NA	NA	NA	NA	NA	NA	NA	0.0954319	NA	NA	-0.607019	NA	NA	0.255343	NA	NA	0.172078	NA	NA
Q96JM3	Chromosome alignment-maintaining phosphoprotein 1	S542	.TAPPAsPEAR	S6: 100.0	0.980593	0.208236	0.474664	-0.219488	-0.13122	-0.347538	-0.00181523	-2.35747	0.00563594	-0.25653	0.161362	-0.531605	-0.240274	NA	0.326824	0.126892	NA	-0.240274	-0.235277	NA	0.980593	NA	NA	0.208236	NA	NA	0.474664	NA	NA	-0.219488	NA	NA	-0.609983	-0.13122	NA	-0.429899	-0.343739	NA	-0.129458	-0.00181523	NA	-2.58789	-1.65186	NA	0.057115
P0CG12	Chromosome transmission fidelity protein 8 homolog isoform 2	S157	.lGGLPGPGPMsNPR	S11: 100.0	NA	NA	NA	NA	-1.33601	-0.895773	-0.41532	-3.88302	NA	NA	NA	NA	-1.11589	NA	NA	0.125253	NA	NA	-1.11589	NA	NA	NA	NA	NA	NA	NA	NA	NA	NA	NA	NA	NA	NA	-1.33601	NA	NA	-0.895773	NA	NA	-0.41532	NA	NA	-3.88302	NA	NA
Q9P2M7	Cingulin	S131	.SHsQASLAGPGPVDPSNR	S3: 100.0	-1.35991	-1.42673	-2.19299	0.573822	NA	NA	NA	NA	NA	NA	NA	NA	-1.39332	NA	0.158513	NA	NA	-1.39332	NA	NA	-1.35991	NA	NA	-1.42673	NA	NA	-2.19299	NA	NA	0.573822	NA	NA	NA	NA	NA	NA	NA	NA	NA	NA	NA	NA	NA	NA	NA
Q9P2M7	Cingulin	S131;S134	.SHsQAsLAGPGPVDPSNR	S3: 100.0; S6: 100.0	0.511323	-1.04126	0.00379307	-0.707789	0.968374	0.535261	-0.139438	-0.7456	-0.984899	0.805278	0.816481	-2.68056	-0.0678227	NA	0.585127	0.770397	NA	-0.0898106	-0.0678227	NA	NA	0.511323	NA	NA	-1.04126	NA	NA	0.00379307	NA	NA	-0.707789	NA	NA	0.968374	NA	NA	0.535261	NA	NA	-0.139438	NA	NA	-0.7456	NA	-0.984899
Q9P2M7	Cingulin	S134	.SHSQAsLAGPGPVDPSNR	S6: 100.0	NA	NA	NA	NA	0.182705	-0.193917	-0.35761	-0.355312	-0.537759	0.226619	0.428635	-1.00391	-0.13607	NA	0.757853	0.492028	NA	-0.242157	-0.133522	NA	NA	NA	NA	NA	NA	NA	NA	NA	NA	NA	NA	NA	-0.290396	0.657633	NA	-0.193917	-0.242376	NA	0.934882	-0.419037	NA	-0.988019	-0.231545	NA	NA
Q9P2M7	Cingulin	S147	.sNSmLELAPk	S1: 100.0	NA	NA	NA	NA	-0.798828	0.863406	1.11616	0.951682	NA	NA	NA	NA	0.907544	NA	NA	0.318797	NA	NA	0.907544	NA	NA	NA	NA	NA	NA	NA	NA	NA	NA	NA	NA	NA	NA	-0.798828	NA	NA	0.863406	NA	NA	1.11616	NA	NA	0.951682	NA	NA
Q9P2M7	Cingulin	S149	.SNsmLELAPk	S3: 100.0	-1.06667	-0.353385	-0.728608	-0.660518	0.660692	-1.28227	-0.618475	-1.84575	-1.83054	0.461298	1.47508	-1.7174	-0.677538	NA	0.264396	0.0631326	NA	-0.990588	-0.669028	NA	NA	-1.06667	NA	NA	-0.353385	NA	NA	-0.728608	NA	NA	-0.660518	NA	0.726834	0.660692	NA	-0.920335	-1.28227	NA	-1.06084	-0.618475	NA	-1.23254	-1.84575	NA	NA
Q9P2M7	Cingulin	S149	.SNsMLELAPk	S3: 100.0	-1.87254	-1.04754	-1.16062	-0.636936	0.66976	-1.39664	-0.66708	-2.24867	NA	NA	NA	NA	-1.10408	NA	0.211179	0.0209486	NA	-1.28061	-1.10408	NA	NA	-1.87254	NA	NA	-1.04754	NA	NA	-1.16062	NA	NA	-0.636936	NA	0.66976	0.924738	NA	-1.8185	-1.38049	NA	-0.742732	-0.581794	NA	-2.59983	-2.08114	NA	NA
Q0VF96	Cingulin-like protein 1	S283	.rQDsAGPVLDGAR	S4: 100.0	-0.282705	-0.000344262	-0.529167	0.833676	-0.399559	0.0890606	-1.33733	0.184304	-0.882158	0.285052	1.14881	-0.514856	-0.207393	NA	0.606376	0.602419	NA	-0.13065	-0.250352	NA	NA	-0.282705	NA	NA	-0.000344262	NA	NA	-0.529167	NA	NA	0.833676	NA	-0.303476	-0.459914	NA	0.300857	-0.250352	NA	-1.16096	-1.33733	NA	-0.116882	0.400918	NA	-1.18823
Q0VF96	Cingulin-like protein 1	S283;S293	.rQDsAGPVLDGARsR	S4: 100.0; S14: 100.0	0.703455	-1.25477	-0.89708	0.177219	-0.392044	-1.95271	-2.07728	-0.395889	-0.0477948	0.220388	0.0719003	-0.227363	-0.315189	NA	NA	0.0698033	NA	NA	-0.315189	NA	NA	0.703455	NA	NA	-1.25477	NA	NA	-0.89708	NA	NA	0.177219	NA	NA	-0.392044	NA	NA	-1.95271	NA	NA	-2.07728	NA	NA	-0.395889	NA	NA
Q0VF96	Cingulin-like protein 1	S296;S297	.SRRssSSSTTPTSANSLYR	S4: 99.3; S5: 100.0	NA	NA	NA	NA	NA	NA	NA	NA	-0.0217982	0.175281	0.862919	-0.33981	0.0767414	NA	NA	0.553719	NA	NA	0.0767414	NA	NA	NA	NA	NA	NA	NA	NA	NA	NA	NA	NA	NA	NA	NA	NA	NA	NA	NA	NA	NA	NA	NA	NA	NA	NA
Q0VF96	Cingulin-like protein 1	S486;S491	.aPsLGAQsk	S3: 100.0; S8: 100.0	NA	NA	NA	NA	-0.406181	2.27135	1.02052	-2.90277	NA	NA	NA	NA	0.307171	NA	0.997172	NA	NA	0.307171	NA	NA	NA	NA	NA	NA	NA	NA	NA	NA	NA	NA	NA	NA	-0.406181	NA	NA	2.27135	NA	NA	1.02052	NA	NA	-2.90277	NA	NA	NA
O60271	C-Jun-amino-terminal kinase-interacting protein 4	S733	.SASQSsLDkLDQELk	S6: 99.8	NA	NA	NA	NA	NA	NA	NA	NA	-3.1915	0.860593	0.95648	-2.03523	-0.587319	NA	NA	0.473989	NA	NA	-0.587319	NA	NA	NA	NA	NA	NA	NA	NA	NA	NA	NA	NA	NA	NA	NA	NA	NA	NA	NA	NA	NA	NA	NA	NA	NA	NA
Q00610	Clathrin heavy chain 1	T394	.gILRtPDTIR	T5: 100.0	0.147224	-1.02794	-1.24081	-0.65381	0.361929	0.328194	-0.294102	-1.33534	-0.299607	0.171002	-0.642525	-2.00179	-0.65381	NA	NA	0.0296377	NA	NA	-0.65381	NA	NA	0.147224	NA	NA	-1.02794	NA	NA	-1.24081	NA	NA	-0.65381	NA	NA	0.361929	NA	NA	0.328194	NA	NA	-0.294102	NA	NA	-1.33534	NA	NA
D6RC11	Claudin domain-containing 1	S185	.esMLPAGAESk	S2: 100.0	NA	NA	NA	NA	-0.415334	-2.47758	-0.361793	-1.45179	NA	NA	NA	NA	-0.93356	0.100427	NA	NA	-0.93356	NA	NA	NA	NA	NA	NA	NA	NA	NA	NA	NA	NA	NA	NA	-0.415334	NA	NA	-2.47758	NA	NA	-0.361793	NA	NA	-1.45179	NA	NA	NA	NA
P78369	Claudin-10	S199	.YTYNGATsVmSSR	S8: 99.3	NA	NA	NA	NA	NA	NA	NA	NA	-2.19775	0.642029	0.39699	-2.7959	-0.900379	NA	NA	0.343344	NA	NA	-0.900379	NA	NA	NA	NA	NA	NA	NA	NA	NA	NA	NA	NA	NA	NA	NA	NA	NA	NA	NA	NA	NA	NA	NA	NA	NA	NA
P78369	Claudin-10	S199;S202	.YTYNGATsVmsSR	S8: 99.3; S11: 99.3	NA	NA	NA	NA	NA	NA	NA	NA	-3.87722	1.61507	1.32213	-3.51573	-1.0968	NA	NA	0.510022	NA	NA	-1.0968	NA	NA	NA	NA	NA	NA	NA	NA	NA	NA	NA	NA	NA	NA	NA	NA	NA	NA	NA	NA	NA	NA	NA	NA	NA	NA
P78369	Claudin-10	S202	.YTYNGATSVmsSR	S11: 99.5	NA	NA	NA	NA	NA	NA	NA	NA	-2.79594	0.598059	0.474383	-2.51077	-1.29348	NA	NA	0.334581	NA	NA	-1.29348	NA	NA	NA	NA	NA	NA	NA	NA	NA	NA	NA	NA	NA	NA	NA	NA	NA	NA	NA	NA	NA	NA	NA	NA	NA	NA
O14493	Claudin-4	S206	.SAAAsNYV	S5: 100.0	NA	NA	NA	NA	NA	NA	NA	NA	1.68159	1.5677	1.19221	-1.68265	1.38549	NA	NA	0.450828	NA	NA	1.38549	NA	NA	NA	NA	NA	NA	NA	NA	NA	NA	NA	NA	NA	NA	NA	NA	NA	NA	NA	NA	NA	NA	NA	NA	NA	NA
O75122	CLIP-associating protein 2	S313	.SSGsVASLPQSDR	S4: 100.0	-0.0520226	0.11995	-0.170653	-0.833116	-0.0817812	-1.65416	-1.1927	-2.40275	-1.43702	0.0829477	0.775211	-2.2403	-1.03202	NA	0.0319319	0.0224837	NA	-1.18636	-0.833116	NA	NA	-0.0520226	NA	NA	0.11995	NA	NA	-0.170653	NA	NA	-0.833116	NA	-0.91729	-0.0817812	NA	-2.23756	-1.61119	NA	-0.911818	-1.1927	NA	-2.66248	-2.40275	NA	-1.39812
O75122	CLIP-associating protein 2	S327	.SSSSsQESLNRPFSSk	S5: 99.2	-1.03428	1.31668	-0.699246	0.368249	NA	NA	NA	NA	NA	NA	NA	NA	-0.165499	NA	NA	0.983289	NA	NA	-0.165499	NA	NA	-1.03428	NA	NA	1.31668	NA	NA	-0.699246	NA	NA	0.368249	NA	NA	NA	NA	NA	NA	NA	NA	NA	NA	NA	NA	NA	NA
O75122	CLIP-associating protein 2	S360;S364	.aSsLPGsLQR	S3: 100.0; S7: 100.0	NA	NA	NA	NA	NA	NA	NA	NA	0.284136	0.318179	1.35083	-0.327309	0.301158	NA	NA	0.32716	NA	NA	0.301158	NA	NA	NA	NA	NA	NA	NA	NA	NA	NA	NA	NA	NA	NA	NA	NA	NA	NA	NA	NA	NA	NA	NA	NA	NA	NA
O75122	CLIP-associating protein 2	S370	.SRsDIDVNAAAGAk	S3: 99.8	-1.04072	-0.337366	-0.806621	-0.625446	0.23094	-0.93522	-0.694339	-0.0913971	0.682187	0.0745256	0.894648	-0.91642	-0.511103	NA	0.174276	0.0847955	NA	-0.552998	-0.494043	NA	-1.04072	-1.03084	NA	-0.407423	-0.0847051	NA	-0.699945	-0.848998	NA	-0.596588	-0.654304	NA	0.238404	0.23094	NA	-0.93522	-0.530298	NA	-0.583193	-0.855053	NA	-0.0913971	0.360152	NA	0.73295
O75122	CLIP-associating protein 2	S455;S459	.TkmVSQsQPGsR	S7: 100.0; S11: 100.0	NA	NA	NA	NA	NA	NA	NA	NA	-0.0546884	-0.230555	0.530187	-0.863342	-0.142622	NA	NA	0.627278	NA	NA	-0.142622	NA	NA	NA	NA	NA	NA	NA	NA	NA	NA	NA	NA	NA	NA	NA	NA	NA	NA	NA	NA	NA	NA	NA	NA	NA	NA
O75122	CLIP-associating protein 2	S503;S507	.SQGcsREAsPSRLSVAR	S5: 100.0; S9: 100.0	NA	NA	NA	NA	-0.161609	1.45015	-0.0473399	1.07381	NA	NA	NA	NA	0.513234	NA	NA	0.246077	NA	NA	0.513234	NA	NA	NA	NA	NA	NA	NA	NA	NA	NA	NA	NA	NA	NA	-0.161609	NA	NA	1.45015	NA	NA	-0.0473399	NA	NA	1.07381	NA	NA
O75122	CLIP-associating protein 2	S507	.eAsPSRLSVAR	S3: 100.0	0.814156	-0.423819	0.320954	1.31315	0.649012	1.47879	0.0815917	2.35547	0.594467	-0.00674625	-0.644324	1.07384	0.503097	NA	0.0148115	0.483594	NA	0.992424	0.0815917	NA	1.08975	-0.34937	NA	-0.507484	-0.325909	NA	0.566626	-0.180718	NA	1.44019	-0.104087	NA	0.776943	0.649012	NA	3.24108	-0.182922	NA	1.48104	-0.402414	NA	2.89386	1.27414	NA	0.992424
Q96AJ1	Clusterin-associated protein 1	S409	.kSEPLDEsDNDF	S8: 100.0	NA	NA	NA	NA	NA	NA	NA	NA	1.56364	-0.124032	0.687437	-1.45446	0.146904	NA	0.810147	0.63606	NA	0.281703	0.146904	NA	NA	NA	NA	NA	NA	NA	NA	NA	NA	NA	NA	NA	NA	NA	NA	NA	NA	NA	NA	NA	NA	NA	NA	NA	1.56364
Q7Z401	C-myc promoter-binding protein	S1225	.TPsIDLQR	S3: 100.0	NA	NA	NA	NA	NA	NA	NA	NA	-0.809223	-0.284327	0.0764078	0.79484	-0.10396	NA	0.879416	NA	NA	-0.10396	NA	NA	NA	NA	NA	NA	NA	NA	NA	NA	NA	NA	NA	NA	NA	NA	NA	NA	NA	NA	NA	NA	NA	NA	NA	NA	-0.809223
Q7Z401	C-myc promoter-binding protein	S1256	.rSSLPPNsPkPVR	S8: 100.0	NA	NA	NA	NA	-0.443154	0.51445	-0.298656	0.85274	NA	NA	NA	NA	0.107897	NA	NA	0.65229	NA	NA	0.107897	NA	NA	NA	NA	NA	NA	NA	NA	NA	NA	NA	NA	NA	NA	-0.443154	NA	NA	0.51445	NA	NA	-0.298656	NA	NA	0.85274	NA	NA
Q7Z401	C-myc promoter-binding protein	S1589	.SIsTSGPLDkEDTGR	S3: 100.0	-1.11328	0.851986	-0.541856	0.123057	0.17943	-1.00662	-0.731981	-1.56768	NA	NA	NA	NA	-0.421135	NA	0.0824859	0.575813	NA	-0.731981	0.23421	NA	-1.09257	-1.11328	NA	0.65924	1.1808	NA	-0.820507	-0.493955	NA	0.0801678	0.23421	NA	0.17943	0.502435	NA	-1.17859	0.808655	NA	-0.731981	-0.348314	NA	-1.75851	0.483514	NA	NA
Q7Z401	C-myc promoter-binding protein	T882	.nVVLGVtQFkR	T7: 100.0	NA	NA	NA	NA	0.82124	-1.19138	0.564589	0.869437	NA	NA	NA	NA	0.692915	NA	NA	0.625248	NA	NA	0.692915	NA	NA	NA	NA	NA	NA	NA	NA	NA	NA	NA	NA	NA	NA	0.82124	NA	NA	-1.19138	NA	NA	0.564589	NA	NA	0.869437	NA	NA
P00488	Coagulation factor XIII A chain	S731	.hVYGELDVQIQRRPsm	S15: 100.0	NA	NA	NA	NA	NA	NA	NA	NA	0.719742	-0.311187	-0.866758	-0.240559	-0.275873	NA	NA	0.632616	NA	NA	-0.275873	NA	NA	NA	NA	NA	NA	NA	NA	NA	NA	NA	NA	NA	NA	NA	NA	NA	NA	NA	NA	NA	NA	NA	NA	NA	NA
P53621	Coatomer subunit alpha	S173	.nLsPGAVESDVR	S3: 100.0	0.0130447	0.200126	-0.506436	-0.402744	-0.0105243	0.307476	0.184467	-1.72149	-1.48038	-0.268744	0.214807	-1.93668	-0.153053	NA	0.0897006	0.0904807	NA	-0.155212	-0.102279	NA	0.0291256	-0.00303618	NA	0.124895	0.275358	NA	-0.398441	-0.61443	NA	-0.244631	-0.560856	NA	-0.104585	0.0835364	NA	0.388984	0.225967	NA	0.178342	0.341217	NA	-1.66072	-2.05303	NA	-1.14653
O14579	Coatomer subunit epsilon	S99	.rDsIVAELDREmSR	S3: 100.0	NA	NA	NA	NA	-0.01633	-0.609787	-0.165267	-0.318445	NA	NA	NA	NA	-0.241856	NA	NA	0.11643	NA	NA	-0.241856	NA	NA	NA	NA	NA	NA	NA	NA	NA	NA	NA	NA	NA	NA	-0.01633	NA	NA	-0.609787	NA	NA	-0.165267	NA	NA	-0.318445	NA	NA
P23528	Cofilin-1	S156	.lGGsAVISLEGkPL	S4: 100.0	NA	NA	NA	NA	NA	NA	NA	NA	0.488846	-0.247495	-0.0588762	-0.379408	-0.153186	NA	NA	0.813293	NA	NA	-0.153186	NA	NA	NA	NA	NA	NA	NA	NA	NA	NA	NA	NA	NA	NA	NA	NA	NA	NA	NA	NA	NA	NA	NA	NA	NA	NA
F8W9X7	Coiled-coil domain-containing 93	Y137	.aIETkEEMGDyIR	Y11: 99.3	1.11066	0.0966411	-1.15927	0.0450996	NA	NA	NA	NA	NA	NA	NA	NA	0.0708704	0.963156	NA	NA	0.0708704	NA	NA	1.11066	NA	NA	0.0966411	NA	NA	-1.15927	NA	NA	0.0450996	NA	NA	NA	NA	NA	NA	NA	NA	NA	NA	NA	NA	NA	NA	NA	NA
Q96A19	Coiled-coil domain-containing protein 102A	S26	.gSLLTILGsPSPER	S9: 99.5	0.83091	-1.07904	0.147814	-0.492677	NA	NA	NA	NA	NA	NA	NA	NA	-0.172431	NA	NA	0.742488	NA	NA	-0.172431	NA	NA	0.83091	NA	NA	-1.07904	NA	NA	0.147814	NA	NA	-0.492677	NA	NA	NA	NA	NA	NA	NA	NA	NA	NA	NA	NA	NA	NA
Q86WR0	Coiled-coil domain-containing protein 25	S204	.vENmSSNQDGNDsDEFm	S13: 100.0	0.109081	0.737058	-0.631805	1.89814	NA	NA	NA	NA	NA	NA	NA	NA	0.423069	NA	NA	0.396772	NA	NA	0.423069	NA	NA	0.109081	NA	NA	0.737058	NA	NA	-0.631805	NA	NA	1.89814	NA	NA	NA	NA	NA	NA	NA	NA	NA	NA	NA	NA	NA	NA
Q16204	Coiled-coil domain-containing protein 6	S240;S244	.iLQEkLDQPVsAPPsPR	S11: 100.0; S15: 100.0	-0.0822007	-0.146017	-0.627669	-0.422788	-0.160463	-1.88702	-0.705252	-1.13318	-0.949189	-0.164287	0.0803061	-0.775681	-0.585747	0.110167	0.0860727	0.0044966	-0.340437	-1.00897	-0.559547	0.413977	NA	-0.122577	-0.440784	NA	0.0504297	-0.94842	NA	-0.555445	-0.240089	NA	-0.476961	0.283029	-0.160463	-0.292443	-1.66693	-2.23106	-1.85546	-1.25811	-0.698004	-0.705252	-0.00373075	-1.47379	-0.906413	NA	NA
Q16204	Coiled-coil domain-containing protein 6	S240;S244	.lDQPVsAPPsPR	S6: 100.0; S10: 100.0	-0.816591	0.105064	-1.05097	-0.0104118	-0.73453	-0.823265	-0.610584	-2.41477	-1.17651	-0.500597	0.787488	-1.42203	-0.706313	NA	0.00714156	0.0227351	NA	-0.708717	-0.693131	NA	-0.816591	-0.806979	NA	-0.264194	0.273586	NA	-1.12042	-0.865891	NA	-0.0428479	0.109306	NA	-0.906076	-0.500847	NA	-0.619012	-0.903313	NA	-0.496119	-0.643126	NA	-2.49128	-2.33827	NA	-1.17651
Q16204	Coiled-coil domain-containing protein 6	S244	.iLQEkLDQPVSAPPsPR	S15: 100.0	0.884677	0.534344	-0.0374774	-0.167175	0.562131	-1.08739	-0.0700197	0.386898	NA	NA	NA	NA	0.104796	NA	0.618478	0.140297	NA	-0.0991316	0.2803	NA	0.884677	0.938587	NA	-0.201613	0.621846	NA	-0.319492	-0.0145438	NA	-0.626957	-0.0894628	NA	0.451625	0.562131	NA	-1.45518	-0.303541	NA	-0.188652	-0.0611266	NA	0.386898	0.38576	NA	NA
Q16204	Coiled-coil domain-containing protein 6	S244	.lDQPVSAPPsPR	S10: 100.0	0.635244	0.0530908	-0.311983	-0.416349	-0.450301	-0.992254	-0.143692	-1.4103	-1.96525	-0.112566	0.347756	-1.7047	-0.324749	NA	0.0336186	0.0485801	NA	-0.375667	-0.272605	NA	0.764363	0.361206	NA	-0.319591	0.313831	NA	-0.36618	-0.288713	NA	-0.506862	-0.291187	NA	-0.17546	-0.462045	NA	-1.14665	-0.839766	NA	-0.143692	-0.13255	NA	-1.76738	-1.34979	NA	-1.96525
Q9Y6R9	Coiled-coil domain-containing protein 61	S298	.gRPARPSPsPTGGR	S9: 100.0	NA	NA	NA	NA	-0.21906	-0.919542	-0.503735	0.341634	NA	NA	NA	NA	-0.361397	NA	0.306915	NA	NA	-0.361397	NA	NA	NA	NA	NA	NA	NA	NA	NA	NA	NA	NA	NA	NA	-0.21906	NA	NA	-0.919542	NA	NA	-0.503735	NA	NA	0.341634	NA	NA	NA
Q9H0W5	Coiled-coil domain-containing protein 8	S261	.lGNAGDVcVPQAsPR	S13: 100.0	0.150931	0.19605	-1.09299	-0.230361	NA	NA	NA	NA	NA	NA	NA	NA	-0.0397146	NA	NA	0.47367	NA	NA	-0.0397146	NA	NA	0.150931	NA	NA	0.19605	NA	NA	-1.09299	NA	NA	-0.230361	NA	NA	NA	NA	NA	NA	NA	NA	NA	NA	NA	NA	NA	NA
Q9H6F5	Coiled-coil domain-containing protein 86	S18	.lGGLRPEsPESLTSVSR	S8: 100.0	0.200087	1.3291	0.308735	0.96042	0.0356222	1.0994	-0.245	0.953573	NA	NA	NA	NA	0.778191	NA	0.0566916	0.0239851	NA	0.974412	0.778191	NA	0.291204	0.200087	NA	1.4928	1.28419	NA	0.518348	0.308735	NA	1.43048	0.96042	NA	NA	0.0356222	NA	NA	1.0994	NA	NA	-0.245	NA	NA	0.953573	NA	NA
Q9H6F5	Coiled-coil domain-containing protein 86	S18	.rLGGLRPEsPESLTSVSR	S9: 100.0	0.166198	0.495461	0.422116	0.434344	0.445965	0.495443	0.087314	0.550193	0.418527	0.259149	1.78072	0.544064	0.440154	NA	NA	0.00168445	NA	NA	0.440154	NA	NA	0.166198	NA	NA	0.495461	NA	NA	0.422116	NA	NA	0.434344	NA	NA	0.445965	NA	NA	0.495443	NA	NA	0.087314	NA	NA	0.550193	NA	NA
Q9Y3X0	Coiled-coil domain-containing protein 9	S80	.sPGTPRPPGASk	S1: 100.0	NA	NA	NA	NA	1.51431	-3.03237	-1.36365	-1.33248	NA	NA	NA	NA	-1.34806	NA	0.345551	NA	NA	-1.34806	NA	NA	NA	NA	NA	NA	NA	NA	NA	NA	NA	NA	NA	NA	1.51431	NA	NA	-3.03237	NA	NA	-1.36365	NA	NA	-1.33248	NA	NA	NA
D6RIB4	Coiled-coil-helix-coiled-coil-helix domain-containing 6	S13	.rVsFGVDEEERVR	S3: 100.0	NA	NA	NA	NA	0.375957	0.498675	-0.466773	-0.758262	NA	NA	NA	NA	-0.045408	NA	NA	0.795783	NA	NA	-0.045408	NA	NA	NA	NA	NA	NA	NA	NA	NA	NA	NA	NA	NA	NA	0.375957	NA	NA	0.498675	NA	NA	-0.466773	NA	NA	-0.758262	NA	NA
P38432	Coilin	S566	.lIIEsPSNTSSTEPA	S5: 98.5	NA	NA	NA	NA	-0.274706	0.785405	-0.41439	-1.01699	0.273139	-0.161534	-0.513003	-0.714355	-0.344548	NA	NA	0.245078	NA	NA	-0.344548	NA	NA	NA	NA	NA	NA	NA	NA	NA	NA	NA	NA	NA	NA	-0.274706	NA	NA	0.785405	NA	NA	-0.41439	NA	NA	-1.01699	NA	NA
Q14011	Cold-inducible RNA-binding protein	S130	.gYGGNRFEsR	S9: 100.0	NA	NA	NA	NA	NA	NA	NA	NA	-1.7139	0.835398	1.75575	-1.83701	-0.439249	NA	NA	0.808406	NA	NA	-0.439249	NA	NA	NA	NA	NA	NA	NA	NA	NA	NA	NA	NA	NA	NA	NA	NA	NA	NA	NA	NA	NA	NA	NA	NA	NA	NA
P02452	Collagen alpha-1(I) chain	S176	.STGGIsVPGPmGPSGPR	S6: 100.0	0.357419	-1.05723	-1.03536	0.0455784	-1.40449	-2.23795	-0.494329	-2.41566	-0.435146	-0.30219	-1.62273	-0.862088	-0.948722	NA	0.00265263	NA	NA	-0.948722	NA	NA	0.357419	NA	NA	-1.05723	NA	NA	-1.03536	NA	NA	0.0455784	NA	NA	-1.40449	NA	NA	-2.23795	NA	NA	-0.494329	NA	NA	-2.41566	NA	NA	-0.435146
P02452	Collagen alpha-1(I) chain	S176	.STGGIsVPGPMGPSGPR	S6: 100.0	0.783954	-1.3527	-0.986053	0.012903	-0.0954239	-1.55179	-1.32006	-0.605244	NA	NA	NA	NA	-0.889799	NA	0.0752152	0.0524228	NA	-1.0568	-0.783716	NA	NA	0.783954	NA	NA	-1.3527	NA	NA	-0.986053	NA	NA	0.012903	NA	-0.0954239	-0.45773	NA	-1.55179	-2.43138	NA	-1.32006	-0.581379	NA	-0.605244	-1.5048	NA	NA
Q07092	Collagen alpha-1(XVI) chain	S260	.dTQsNELIEINPQSEGk	S4: 100.0	NA	NA	NA	NA	-1.35111	-1.76116	0.212858	-0.442268	NA	NA	NA	NA	-0.919141	NA	0.184289	0.125225	NA	-0.896691	-0.919141	NA	NA	NA	NA	NA	NA	NA	NA	NA	NA	NA	NA	NA	-1.35111	-1.64305	NA	-2.09534	-1.48105	NA	0.297794	0.138886	NA	-0.442268	-0.543278	NA	NA
A2A2Y8	Collagen alpha-1(XVII) chain	S148;S150	.vRLQsAsPSTR	S5: 100.0; S7: 100.0	NA	NA	NA	NA	NA	NA	NA	NA	0.584996	0.0894699	1.85342	-0.622418	0.247588	NA	NA	0.428455	NA	NA	0.247588	NA	NA	NA	NA	NA	NA	NA	NA	NA	NA	NA	NA	NA	NA	NA	NA	NA	NA	NA	NA	NA	NA	NA	NA	NA	NA
Q9UMD9	Collagen alpha-1(XVII) chain	S148;S150	.vRLQsAsPSTR	S5: 100.0; S7: 100.0	NA	NA	NA	NA	0.674083	-0.477841	0.554485	-1.44925	NA	NA	NA	NA	0.0769726	NA	0.566896	0.658956	NA	0.0975608	-0.0101243	NA	NA	NA	NA	NA	NA	NA	NA	NA	NA	NA	NA	NA	1.00655	0.457592	NA	-0.356402	-0.477841	NA	0.498768	0.554485	NA	-0.303647	-1.44925	NA	NA
A2A2Y8	Collagen alpha-1(XVII) chain	S172;S174	.SAsVsPTRNSSNTLPIPk	S3: 100.0; S5: 99.4	NA	NA	NA	NA	NA	NA	NA	NA	3.52978	-0.515039	0.566316	0.049228	0.307772	NA	0.388239	NA	NA	0.307772	NA	NA	NA	NA	NA	NA	NA	NA	NA	NA	NA	NA	NA	NA	NA	NA	NA	NA	NA	NA	NA	NA	NA	NA	NA	NA	3.52978
A2A2Y8	Collagen alpha-1(XVII) chain	S85;S93	.aHsPASTLPNsPGSTFER	S3: 100.0; S11: 100.0	NA	NA	NA	NA	NA	NA	NA	NA	-0.0630997	-0.126973	-0.227096	-0.61403	-0.177034	NA	NA	0.127977	NA	NA	-0.177034	NA	NA	NA	NA	NA	NA	NA	NA	NA	NA	NA	NA	NA	NA	NA	NA	NA	NA	NA	NA	NA	NA	NA	NA	NA	NA
Q9UMD9	Collagen alpha-1(XVII) chain	S85;S93	.aHsPASTLPNsPGSTFER	S3: 100.0; S11: 100.0	NA	NA	NA	NA	-0.253179	0.112237	1.89122	-1.22748	NA	NA	NA	NA	-0.0704713	NA	0.853808	NA	NA	-0.0704713	NA	NA	NA	NA	NA	NA	NA	NA	NA	NA	NA	NA	NA	NA	-0.253179	NA	NA	0.112237	NA	NA	1.89122	NA	NA	-1.22748	NA	NA	NA
P05997	Collagen alpha-2(V) chain	T772	.gIAGtPGPk	T5: 100.0	NA	NA	NA	NA	NA	NA	NA	NA	0.214207	-0.0521628	-0.621571	-0.795665	-0.336867	0.277371	NA	NA	-0.336867	NA	NA	NA	NA	NA	NA	NA	NA	NA	NA	NA	NA	NA	NA	NA	NA	NA	NA	NA	NA	NA	NA	NA	NA	NA	NA	0.214207	NA
P01024	Complement C3	S297	.rIPIEDGsGEVVLSR	S8: 100.0	NA	NA	NA	NA	NA	NA	NA	NA	0.407809	1.00743	-0.802493	0.180746	0.294277	NA	NA	0.634696	NA	NA	0.294277	NA	NA	NA	NA	NA	NA	NA	NA	NA	NA	NA	NA	NA	NA	NA	NA	NA	NA	NA	NA	NA	NA	NA	NA	NA	NA
Q969H4	Connector enhancer of kinase suppressor of ras 1	S307;S314	.SPsLSLAPLsPR	S3: 100.0; S10: 100.0	-0.851882	-0.691112	-1.8233	-0.49888	-2.0856	-1.61688	-1.2324	-2.8428	NA	NA	NA	NA	-0.851882	NA	0.000854966	0.0537429	NA	-0.987779	-0.578683	NA	-0.908355	-0.688548	NA	-0.744271	-0.578683	NA	-2.52236	-1.60671	NA	-0.802678	-0.421302	NA	-2.0856	NA	NA	-1.61688	NA	NA	-1.2324	NA	NA	-2.8428	NA	NA	NA
P83436	Conserved oligomeric Golgi complex subunit 7	S506	.YLSDScsPR	S7: 100.0	NA	NA	NA	NA	0.331343	-1.44939	-0.136636	-0.961388	0.160511	-0.0185292	0.340882	-2.15035	-0.136636	NA	0.0872536	0.190861	NA	-0.1524	-0.0775825	NA	NA	NA	NA	NA	NA	NA	NA	NA	NA	NA	NA	NA	-0.106762	0.453763	NA	-1.44939	-1.49946	NA	-0.123136	-0.136636	NA	-2.03224	-0.961388	NA	0.243689
Q13098	COP9 signalosome complex subunit 1	S474	.SPPREGsQGELTPANSQSR	S7: 100.0	0.0870986	-0.201656	0.0356408	0.636247	NA	NA	NA	NA	-0.900234	0.355346	0.0101605	-0.990169	-0.221154	NA	0.860215	0.322039	NA	0.0823621	-0.399585	NA	0.508237	-0.33404	NA	0.0704709	-0.473784	NA	0.0942533	-0.0229717	NA	0.723441	0.549052	NA	NA	NA	NA	NA	NA	NA	NA	NA	NA	NA	NA	NA	-1.15399
Q13098	COP9 signalosome complex subunit 1	S483	.SPPREGSQGELTPANsQSR	S16: 100.0	NA	NA	NA	NA	0.057284	-0.569725	-0.468346	-0.0894194	-2.05864	0.49738	-0.527421	-2.06491	-0.519036	NA	0.0975749	0.197964	NA	-0.4036	-1.21088	NA	NA	NA	NA	NA	NA	NA	NA	NA	NA	NA	NA	NA	0.057284	NA	NA	-0.569725	NA	NA	-0.468346	NA	NA	-0.0894194	NA	NA	-2.41149
Q13098	COP9 signalosome complex subunit 1	T479	.SPPREGSQGELtPANSQSR	T12: 100.0	NA	NA	NA	NA	NA	NA	NA	NA	-2.41922	0.190647	0.511053	-0.989649	-0.399501	NA	NA	0.383371	NA	NA	-0.399501	NA	NA	NA	NA	NA	NA	NA	NA	NA	NA	NA	NA	NA	NA	NA	NA	NA	NA	NA	NA	NA	NA	NA	NA	NA	NA
Q13098	COP9 signalosome complex subunit 1	T479;S483	.SPPREGSQGELtPANsQSR	T12: 100.0; S16: 100.0	-0.0441529	0.383352	-1.17901	0.439256	NA	NA	NA	NA	-0.564645	-0.00355191	1.94238	-1.15749	0.141372	NA	0.623228	0.914135	NA	-0.016899	0.141372	NA	-0.374602	0.286296	NA	0.463854	0.30285	NA	-1.32928	-1.02874	NA	0.340804	0.537707	NA	NA	NA	NA	NA	NA	NA	NA	NA	NA	NA	NA	NA	NA
O75131	Copine-3	S243	.eASRSsPVEFEcINEk	S6: 99.7	NA	NA	NA	NA	0.192806	0.309619	-0.221951	0.608017	NA	NA	NA	NA	0.251212	NA	NA	0.286855	NA	NA	0.251212	NA	NA	NA	NA	NA	NA	NA	NA	NA	NA	NA	NA	NA	NA	0.192806	NA	NA	0.309619	NA	NA	-0.221951	NA	NA	0.608017	NA	NA
Q53SF7	Cordon-bleu protein-like 1	S1074	.SQsFSkER	S3: 99.6	NA	NA	NA	NA	0.636812	-0.346568	-3.24989	-1.96729	NA	NA	NA	NA	-1.15693	NA	NA	0.247779	NA	NA	-1.15693	NA	NA	NA	NA	NA	NA	NA	NA	NA	NA	NA	NA	NA	NA	0.636812	NA	NA	-0.346568	NA	NA	-3.24989	NA	NA	-1.96729	NA	NA
Q53SF7	Cordon-bleu protein-like 1	S1197	.lSHSmsPDAQDGH	S6: 100.0	NA	NA	NA	NA	NA	NA	NA	NA	0.894526	1.27361	-1.2519	-1.8526	-0.164154	NA	0.860417	0.720673	NA	-0.178165	-0.164154	NA	NA	NA	NA	NA	NA	NA	NA	NA	NA	NA	NA	NA	NA	NA	NA	NA	NA	NA	NA	NA	NA	NA	NA	NA	1.0492
Q53SF7	Cordon-bleu protein-like 1	S294	.dQTAsAPATPLVNk	S5: 100.0	NA	NA	NA	NA	0.784192	-3.44988	-2.67403	-3.51098	-2.62576	0.503776	-0.665929	-2.52424	-2.575	NA	0.0230198	NA	NA	-2.575	NA	NA	NA	NA	NA	NA	NA	NA	NA	NA	NA	NA	NA	NA	0.784192	NA	NA	-3.44988	NA	NA	-2.67403	NA	NA	-3.51098	NA	NA	-2.62576
Q53SF7	Cordon-bleu protein-like 1	S294;T298	.dQTAsAPAtPLVNk	S5: 100.0; T9: 100.0	-1.85068	0.769184	-1.08145	-1.22125	0.333021	-2.352	-1.96896	-1.6229	-3.32802	0.323457	1.5233	-2.38737	-1.42208	NA	0.230436	0.0885997	NA	-1.15135	-1.79593	NA	-1.85068	NA	NA	0.769184	NA	NA	-1.08145	NA	NA	-1.22125	NA	NA	NA	0.333021	NA	NA	-2.352	NA	NA	-1.96896	NA	NA	-1.6229	NA	NA
Q53SF7	Cordon-bleu protein-like 1	S364	.SMsVDETDkSPcEAGR	S3: 100.0	-1.29986	0.435114	-1.48879	0.963063	NA	NA	NA	NA	NA	NA	NA	NA	0.00677503	NA	0.683315	0.573947	NA	0.0888168	-0.500832	NA	-1.20304	-1.4412	NA	0.599485	0.271031	NA	-1.48879	-1.2727	NA	0.971728	0.963063	NA	NA	NA	NA	NA	NA	NA	NA	NA	NA	NA	NA	NA	NA
Q53SF7	Cordon-bleu protein-like 1	S382	.aGsLQLSSmSAGNSSLR	S3: 100.0	NA	NA	NA	NA	1.04291	0.759613	0.685537	-0.567049	NA	NA	NA	NA	0.722575	NA	NA	0.271725	NA	NA	0.722575	NA	NA	NA	NA	NA	NA	NA	NA	NA	NA	NA	NA	NA	NA	1.04291	NA	NA	0.759613	NA	NA	0.685537	NA	NA	-0.567049	NA	NA
Q53SF7	Cordon-bleu protein-like 1	S382	.aGsLQLSSmSAGNSSLRR	S3: 100.0	NA	NA	NA	NA	NA	NA	NA	NA	-1.41412	0.328875	-0.577041	-0.48519	-0.531116	NA	NA	0.228957	NA	NA	-0.531116	NA	NA	NA	NA	NA	NA	NA	NA	NA	NA	NA	NA	NA	NA	NA	NA	NA	NA	NA	NA	NA	NA	NA	NA	NA	NA
Q53SF7	Cordon-bleu protein-like 1	S382	.aGsLQLSSMSAGNSSLRR	S3: 100.0	1.13637	0.339145	0.0199302	0.136084	-0.179672	-1.21783	-0.530789	-2.43434	-0.654657	-0.331045	0.0275805	0.694187	-0.0798707	NA	NA	0.370251	NA	NA	-0.0798707	NA	NA	1.13637	NA	NA	0.339145	NA	NA	0.0199302	NA	NA	0.136084	NA	NA	-0.179672	NA	NA	-1.21783	NA	NA	-0.530789	NA	NA	-2.43434	NA	NA
Q53SF7	Cordon-bleu protein-like 1	S382;S394	.aGsLQLSSmSAGNSsLR	S3: 100.0; S15: 99.5	NA	NA	NA	NA	0.365842	-2.69647	-0.57402	-1.19654	-3.80165	1.26644	-1.94666	-4.77646	-1.94666	NA	NA	0.0549774	NA	NA	-1.94666	NA	NA	NA	NA	NA	NA	NA	NA	NA	NA	NA	NA	NA	NA	0.365842	NA	NA	-2.69647	NA	NA	-0.57402	NA	NA	-1.19654	NA	NA
Q53SF7	Cordon-bleu protein-like 1	S382;S394	.aGsLQLSSMSAGNSsLRR	S3: 100.0; S15: 99.6	NA	NA	NA	NA	NA	NA	NA	NA	-0.341093	0.769424	0.365655	1.27209	0.56754	NA	NA	0.22679	NA	NA	0.56754	NA	NA	NA	NA	NA	NA	NA	NA	NA	NA	NA	NA	NA	NA	NA	NA	NA	NA	NA	NA	NA	NA	NA	NA	NA	NA
Q53SF7	Cordon-bleu protein-like 1	S993	.dmLPSPEQTLsPLSk	S11: 100.0	-0.532616	0.357644	-0.165588	-0.304645	NA	NA	NA	NA	NA	NA	NA	NA	-0.235116	NA	NA	0.455707	NA	NA	-0.235116	NA	NA	-0.532616	NA	NA	0.357644	NA	NA	-0.165588	NA	NA	-0.304645	NA	NA	NA	NA	NA	NA	NA	NA	NA	NA	NA	NA	NA	NA
Q53SF7	Cordon-bleu protein-like 1	S993	.eAERDmLPSPEQTLsPLSk	S15: 100.0	-1.85545	-0.80111	-0.906977	-0.810543	NA	NA	NA	NA	NA	NA	NA	NA	-0.85876	NA	NA	0.023333	NA	NA	-0.85876	NA	NA	-1.85545	NA	NA	-0.80111	NA	NA	-0.906977	NA	NA	-0.810543	NA	NA	NA	NA	NA	NA	NA	NA	NA	NA	NA	NA	NA	NA
Q53SF7	Cordon-bleu protein-like 1	T298	.dQTASAPAtPLVNk	T9: 100.0	0.606852	-0.773231	-0.360672	-0.526561	NA	NA	NA	NA	-2.01479	-0.061762	0.636037	-3.30966	-0.461837	NA	0.279874	0.200714	NA	-1.03828	-0.461837	NA	NA	0.606852	NA	NA	-0.773231	NA	NA	-0.360672	NA	NA	-0.526561	NA	NA	NA	NA	NA	NA	NA	NA	NA	NA	NA	NA	NA	-2.01479
O75367	Core histone macro-H2A.1	T178	.aASADSTTEGtPADGFTVLSTk	T11: 100.0	NA	NA	NA	NA	NA	NA	NA	NA	-0.558203	0.0393953	0.685064	-3.29571	-0.259404	NA	NA	0.437319	NA	NA	-0.259404	NA	NA	NA	NA	NA	NA	NA	NA	NA	NA	NA	NA	NA	NA	NA	NA	NA	NA	NA	NA	NA	NA	NA	NA	NA	NA
Q9NS37	CREB/ATF bZIP transcription factor	T275	.aVLANEtGLAR	T7: 100.0	-0.494695	-0.579712	-0.448561	0.302446	NA	NA	NA	NA	NA	NA	NA	NA	-0.471628	0.232208	NA	NA	-0.471628	NA	NA	-0.494695	NA	NA	-0.579712	NA	NA	-0.448561	NA	NA	0.302446	NA	NA	NA	NA	NA	NA	NA	NA	NA	NA	NA	NA	NA	NA	NA	NA
Q53ET0	CREB-regulated transcription coactivator 2	S613	.hGsGPNIILTGDSSPGFSk	S3: 100.0	0.45314	-0.132804	0.330982	-0.7487	1.20865	0.522827	0.64357	-0.832305	NA	NA	NA	NA	0.330982	NA	NA	0.491693	NA	NA	0.330982	NA	NA	0.45314	NA	NA	-0.132804	NA	NA	0.330982	NA	NA	-0.7487	NA	NA	1.20865	NA	NA	0.522827	NA	NA	0.64357	NA	NA	-0.832305	NA	NA
Q53ET0	CREB-regulated transcription coactivator 2	S613;S623	.hGsGPNIILTGDsSPGFSk	S3: 100.0; S13: 99.5	0.89747	0.631356	-0.661633	-1.1889	-1.29037	0.633592	-0.341589	-3.01507	NA	NA	NA	NA	-0.501611	NA	NA	0.279686	NA	NA	-0.501611	NA	NA	0.89747	NA	NA	0.631356	NA	NA	-0.661633	NA	NA	-1.1889	NA	NA	-1.29037	NA	NA	0.633592	NA	NA	-0.341589	NA	NA	-3.01507	NA	NA
P17812	CTP synthase 1	S575	.SGSSsPDSEITELkFPSINHD	S5: 99.7	0.705334	-0.181007	-0.185539	-0.213787	0.580397	0.0672438	0.923944	0.221669	NA	NA	NA	NA	0.0568474	NA	0.172452	NA	NA	0.0568474	NA	NA	0.705334	NA	NA	-0.181007	NA	NA	-0.185539	NA	NA	-0.213787	NA	NA	0.580397	NA	NA	0.0672438	NA	NA	0.923944	NA	NA	0.221669	NA	NA	NA
Q9NRF8	CTP synthase 2	S568	.lSSSDRYsDASDDSFSEPR	S8: 100.0	NA	NA	NA	NA	0.404472	0.303065	-0.164851	-0.964595	NA	NA	NA	NA	0.0691067	NA	NA	0.75763	NA	NA	0.0691067	NA	NA	NA	NA	NA	NA	NA	NA	NA	NA	NA	NA	NA	NA	0.404472	NA	NA	0.303065	NA	NA	-0.164851	NA	NA	-0.964595	NA	NA
Q9P2B4	CTTNBP2 N-terminal-like protein	S557;S568	.vSsPLSPLSPGIksPTIPR	S3: 98.9; S14: 100.0	0.0580408	-1.11379	-0.16221	-0.830104	NA	NA	NA	NA	NA	NA	NA	NA	-0.496157	NA	NA	0.160042	NA	NA	-0.496157	NA	NA	0.0580408	NA	NA	-1.11379	NA	NA	-0.16221	NA	NA	-0.830104	NA	NA	NA	NA	NA	NA	NA	NA	NA	NA	NA	NA	NA	NA
Q9P2B4	CTTNBP2 N-terminal-like protein	S563;S568	.vSSPLSPLsPGIksPTIPR	S9: 99.4; S14: 100.0	0.813219	-0.523395	0.23315	0.272518	NA	NA	NA	NA	NA	NA	NA	NA	0.252834	NA	NA	0.521471	NA	NA	0.252834	NA	NA	0.813219	NA	NA	-0.523395	NA	NA	0.23315	NA	NA	0.272518	NA	NA	NA	NA	NA	NA	NA	NA	NA	NA	NA	NA	NA	NA
Q9UBG0	C-type mannose receptor 2	S1453	.gAFEGARYsR	S9: 99.7	0.455262	-0.658904	0.399668	0.266137	0.426233	-1.20959	-0.220273	0.550645	-1.22117	0.271976	-0.0721242	-0.241351	0.0753853	NA	NA	0.577291	NA	NA	0.0753853	NA	NA	0.455262	NA	NA	-0.658904	NA	NA	0.399668	NA	NA	0.266137	NA	NA	0.426233	NA	NA	-1.20959	NA	NA	-0.220273	NA	NA	0.550645	NA	NA
O15320	Cutaneous T-cell lymphoma-associated antigen 5	S635	.fcSNSGRLsGPAELR	S9: 100.0	-0.407243	0.397114	-1.2898	0.735826	NA	NA	NA	NA	NA	NA	NA	NA	-0.00506452	NA	NA	0.77535	NA	NA	-0.00506452	NA	NA	-0.407243	NA	NA	0.397114	NA	NA	-1.2898	NA	NA	0.735826	NA	NA	NA	NA	NA	NA	NA	NA	NA	NA	NA	NA	NA	NA
P25106	C-X-C chemokine receptor type 7	S350	.lIDASRVsETEYSALEQSTk	S8: 100.0	NA	NA	NA	NA	-0.510373	-0.123162	-0.435452	0.478686	NA	NA	NA	NA	-0.279307	NA	NA	0.558646	NA	NA	-0.279307	NA	NA	NA	NA	NA	NA	NA	NA	NA	NA	NA	NA	NA	NA	-0.510373	NA	NA	-0.123162	NA	NA	-0.435452	NA	NA	0.478686	NA	NA
P15336	Cyclic AMP-dependent transcription factor ATF-2	S112;T116	.kmPLDLsPLAtPIIR	S7: 100.0; T11: 100.0	NA	NA	NA	NA	-0.924054	1.3723	-1.33548	-1.5322	NA	NA	NA	NA	-1.12977	NA	NA	0.433873	NA	NA	-1.12977	NA	NA	NA	NA	NA	NA	NA	NA	NA	NA	NA	NA	NA	NA	-0.924054	NA	NA	1.3723	NA	NA	-1.33548	NA	NA	-1.5322	NA	NA
P15336	Cyclic AMP-dependent transcription factor ATF-2	T69;T71	.nDSVIVADQtPtPTR	T10: 100.0; T12: 99.5	NA	NA	NA	NA	-0.598501	0.937271	-0.826227	0.181966	NA	NA	NA	NA	-0.0674517	NA	0.861094	NA	NA	-0.0674517	NA	NA	NA	NA	NA	NA	NA	NA	NA	NA	NA	NA	NA	NA	-0.598501	NA	NA	0.937271	NA	NA	-0.826227	NA	NA	0.181966	NA	NA	NA
Q9UQ88	Cyclin-dependent kinase 11A	S271	.dLLSDLQDIsDSER	S10: 100.0	NA	NA	NA	NA	NA	NA	NA	NA	-1.52178	0.435107	-0.403778	-1.51932	-0.640612	NA	NA	0.211617	NA	NA	-0.640612	NA	NA	NA	NA	NA	NA	NA	NA	NA	NA	NA	NA	NA	NA	NA	NA	NA	NA	NA	NA	NA	NA	NA	NA	NA	NA
Q9NYV4	Cyclin-dependent kinase 12	S301	.rQRsVSPYSR	S4: 100.0	NA	NA	NA	NA	NA	NA	NA	NA	1.01088	-0.0779859	1.32345	0.725058	0.867971	NA	NA	0.0891863	NA	NA	0.867971	NA	NA	NA	NA	NA	NA	NA	NA	NA	NA	NA	NA	NA	NA	NA	NA	NA	NA	NA	NA	NA	NA	NA	NA	NA	NA
Q9NYV4	Cyclin-dependent kinase 12	S301;S303	.qRsVsPYSR	S3: 100.0; S5: 100.0	NA	NA	NA	NA	NA	NA	NA	NA	1.54203	-0.092035	1.50117	1.17908	1.34012	NA	NA	0.0742812	NA	NA	1.34012	NA	NA	NA	NA	NA	NA	NA	NA	NA	NA	NA	NA	NA	NA	NA	NA	NA	NA	NA	NA	NA	NA	NA	NA	NA	NA
Q9NYV4	Cyclin-dependent kinase 12	S332;S333	.rRssSPFLSk	S3: 100.0; S4: 99.4	NA	NA	NA	NA	NA	NA	NA	NA	-2.6732	0.339107	0.742254	-1.59179	-0.626342	NA	NA	0.396642	NA	NA	-0.626342	NA	NA	NA	NA	NA	NA	NA	NA	NA	NA	NA	NA	NA	NA	NA	NA	NA	NA	NA	NA	NA	NA	NA	NA	NA	NA
Q9NYV4	Cyclin-dependent kinase 12	S332;S334	.rRsSsPFLSk	S3: 99.4; S5: 100.0	NA	NA	NA	NA	NA	NA	NA	NA	-2.95383	-0.155947	1.45477	-1.68722	-0.921582	NA	NA	0.445559	NA	NA	-0.921582	NA	NA	NA	NA	NA	NA	NA	NA	NA	NA	NA	NA	NA	NA	NA	NA	NA	NA	NA	NA	NA	NA	NA	NA	NA	NA
Q9NYV4	Cyclin-dependent kinase 12	S332;S334	.sSsPFLSkR	S1: 100.0; S3: 99.6	NA	NA	NA	NA	NA	NA	NA	NA	-0.80066	0.377313	2.69009	0.710253	0.543783	NA	NA	0.380213	NA	NA	0.543783	NA	NA	NA	NA	NA	NA	NA	NA	NA	NA	NA	NA	NA	NA	NA	NA	NA	NA	NA	NA	NA	NA	NA	NA	NA	NA
Q9NYV4	Cyclin-dependent kinase 12	S345	.SLSRsPLPSR	S5: 100.0	NA	NA	NA	NA	NA	NA	NA	NA	2.13643	0.306139	0.981606	-0.0939745	0.643873	NA	NA	0.18655	NA	NA	0.643873	NA	NA	NA	NA	NA	NA	NA	NA	NA	NA	NA	NA	NA	NA	NA	NA	NA	NA	NA	NA	NA	NA	NA	NA	NA	NA
Q9NYV4	Cyclin-dependent kinase 12	S383;S385	.hSsIsPVRLPLNSSLGAELSR	S3: 100.0; S5: 100.0	NA	NA	NA	NA	NA	NA	NA	NA	-0.522506	0.0706042	-1.08284	1.96831	-0.225951	NA	NA	0.88056	NA	NA	-0.225951	NA	NA	NA	NA	NA	NA	NA	NA	NA	NA	NA	NA	NA	NA	NA	NA	NA	NA	NA	NA	NA	NA	NA	NA	NA	NA
Q14004	Cyclin-dependent kinase 13	S342	.kSPsPAGGGSSPYSR	S4: 99.3	NA	NA	NA	NA	NA	NA	NA	NA	3.65343	-0.265945	1.25104	-0.638322	0.492548	NA	NA	0.380205	NA	NA	0.492548	NA	NA	NA	NA	NA	NA	NA	NA	NA	NA	NA	NA	NA	NA	NA	NA	NA	NA	NA	NA	NA	NA	NA	NA	NA	NA
Q14004	Cyclin-dependent kinase 13	S395;S397	.sRsPYSPVLRR	S1: 100.0; S3: 99.2	NA	NA	NA	NA	-0.0332182	-0.518421	0.185804	-0.814435	NA	NA	NA	NA	-0.27582	NA	NA	0.284853	NA	NA	-0.27582	NA	NA	NA	NA	NA	NA	NA	NA	NA	NA	NA	NA	NA	NA	-0.0332182	NA	NA	-0.518421	NA	NA	0.185804	NA	NA	-0.814435	NA	NA
Q14004	Cyclin-dependent kinase 13	S436	.hsSISPSTLTLk	S2: 99.7	NA	NA	NA	NA	-0.46931	-0.511628	0.810376	-1.43147	-0.582204	-0.286637	-0.123625	-0.0359598	-0.46931	NA	0.121904	0.448567	NA	-0.205131	-0.490469	NA	NA	NA	NA	NA	NA	NA	NA	NA	NA	NA	NA	NA	NA	-0.46931	NA	NA	-0.511628	NA	NA	0.810376	NA	NA	-1.43147	NA	-0.582204
Q14004	Cyclin-dependent kinase 13	S436;S439	.hsSIsPSTLTLk	S2: 99.4; S5: 100.0	0.501038	0.39531	0.310228	-0.245914	-0.674711	-0.36626	0.24592	-1.16533	NA	NA	NA	NA	-0.245914	NA	NA	0.568788	NA	NA	-0.245914	NA	NA	0.501038	NA	NA	0.39531	NA	NA	0.310228	NA	NA	-0.245914	NA	NA	-0.674711	NA	NA	-0.36626	NA	NA	0.24592	NA	NA	-1.16533	NA	NA
Q14004	Cyclin-dependent kinase 13	S437;S439	.SRHSsIsPSTLTLk	S5: 99.4; S7: 100.0	NA	NA	NA	NA	0.194265	1.40993	0.239484	-0.00683534	NA	NA	NA	NA	0.216874	NA	0.248387	NA	NA	0.216874	NA	NA	NA	NA	NA	NA	NA	NA	NA	NA	NA	NA	NA	NA	0.194265	NA	NA	1.40993	NA	NA	0.239484	NA	NA	-0.00683534	NA	NA	NA
Q14004	Cyclin-dependent kinase 13	T1246	.iLELtPEPDRPR	T5: 100.0	-0.184835	-0.547661	-1.43929	-0.542096	0.105245	-0.719438	-0.642714	-0.270798	0.0871753	0.116032	-0.255819	-0.576714	-0.35798	NA	NA	0.00882897	NA	NA	-0.35798	NA	NA	-0.184835	NA	NA	-0.547661	NA	NA	-1.43929	NA	NA	-0.542096	NA	NA	0.105245	NA	NA	-0.719438	NA	NA	-0.642714	NA	NA	-0.270798	NA	NA
O94921	Cyclin-dependent kinase 14	S24	.rTLsESFSR	S4: 100.0	NA	NA	NA	NA	-0.421881	0.316412	0.426371	0.227859	-0.112702	-0.0446583	0.443677	-0.410712	-0.0446583	NA	NA	0.68311	NA	NA	-0.0446583	NA	NA	NA	NA	NA	NA	NA	NA	NA	NA	NA	NA	NA	NA	-0.421881	NA	NA	0.316412	NA	NA	0.426371	NA	NA	0.227859	NA	NA
O94921	Cyclin-dependent kinase 14	S24	.TLsESFSR	S3: 100.0	1.07938	0.276959	1.06595	1.21775	-0.350097	0.038228	0.510072	-0.235614	2.3106	-0.208456	-0.257753	0.878557	0.00660919	NA	0.249452	0.0500638	NA	0.122463	-0.047959	NA	NA	1.07938	NA	NA	0.276959	NA	NA	1.06595	NA	NA	1.21775	NA	-0.350097	-0.260905	NA	0.122463	-0.0250097	NA	0.510072	0.502889	NA	-0.367902	-0.235614	NA	2.9813
O94921	Cyclin-dependent kinase 14	S78	.TQsTFDPFEkPANQVk	S3: 100.0	NA	NA	NA	NA	0.17537	0.820293	-0.496222	-0.23009	-0.313493	-0.270637	0.601042	-0.196729	-0.21341	NA	NA	0.948631	NA	NA	-0.21341	NA	NA	NA	NA	NA	NA	NA	NA	NA	NA	NA	NA	NA	NA	0.17537	NA	NA	0.820293	NA	NA	-0.496222	NA	NA	-0.23009	NA	NA
O94921	Cyclin-dependent kinase 14	S95	.rVHsENNAcINFk	S4: 100.0	0.0694657	0.475364	-0.0828669	0.359011	NA	NA	NA	NA	NA	NA	NA	NA	0.214238	NA	NA	0.208418	NA	NA	0.214238	NA	NA	0.0694657	NA	NA	0.475364	NA	NA	-0.0828669	NA	NA	0.359011	NA	NA	NA	NA	NA	NA	NA	NA	NA	NA	NA	NA	NA	NA
O94921	Cyclin-dependent kinase 14	S95	.vHsENNAcINFk	S3: 100.0	-0.361035	0.144315	-0.0723392	-0.150778	-1.15926	2.31566	-0.307745	1.42419	-1.07507	0.245767	-0.524241	-0.472787	-0.314411	NA	0.491669	0.954742	NA	-0.165569	-0.359065	NA	-0.121224	-0.600845	NA	-0.209914	0.498544	NA	0.344922	-0.489601	NA	-0.652707	0.351151	NA	NA	-1.15926	NA	NA	2.31566	NA	NA	-0.307745	NA	NA	1.42419	NA	NA
Q00536	Cyclin-dependent kinase 16	S119	.rLsLPADIR	S3: 100.0	NA	NA	NA	NA	0.411603	-0.755115	0.082095	-0.860406	NA	NA	NA	NA	-0.33651	NA	NA	0.435638	NA	NA	-0.33651	NA	NA	NA	NA	NA	NA	NA	NA	NA	NA	NA	NA	NA	NA	0.411603	NA	NA	-0.755115	NA	NA	0.082095	NA	NA	-0.860406	NA	NA
Q00536	Cyclin-dependent kinase 16	S153	.rVsLSEIGFGk	S3: 100.0	NA	NA	NA	NA	0.314354	-0.0109268	-0.644765	0.262553	NA	NA	NA	NA	0.125813	NA	NA	0.934374	NA	NA	0.125813	NA	NA	NA	NA	NA	NA	NA	NA	NA	NA	NA	NA	NA	NA	0.314354	NA	NA	-0.0109268	NA	NA	-0.644765	NA	NA	0.262553	NA	NA
Q00536	Cyclin-dependent kinase 16	S65	.gPLSsAPEIVHEDLk	S5: 99.6	NA	NA	NA	NA	-0.0683972	-0.702995	-0.301533	-0.350073	NA	NA	NA	NA	-0.301533	NA	0.0728938	NA	NA	-0.301533	NA	NA	NA	NA	NA	NA	NA	NA	NA	NA	NA	NA	NA	NA	-0.0683972	NA	NA	-0.702995	NA	NA	-0.301533	NA	NA	-0.350073	NA	NA	NA
Q00537	Cyclin-dependent kinase 17	S137	.rIsmEDLNk	S3: 100.0	-0.105957	0.0508855	-1.00509	-0.536492	0.0131107	-0.554453	-0.725592	-0.491625	-0.11873	0.140381	0.160579	-0.383411	-0.326268	NA	NA	0.019107	NA	NA	-0.326268	NA	NA	-0.105957	NA	NA	0.0508855	NA	NA	-1.00509	NA	NA	-0.536492	NA	NA	0.0131107	NA	NA	-0.554453	NA	NA	-0.725592	NA	NA	-0.491625	NA	NA
Q00537	Cyclin-dependent kinase 17	S137	.rIsMEDLNk	S3: 100.0	NA	NA	NA	NA	0.684886	-0.112196	-1.07701	-0.417479	NA	NA	NA	NA	-0.264838	NA	NA	0.573163	NA	NA	-0.264838	NA	NA	NA	NA	NA	NA	NA	NA	NA	NA	NA	NA	NA	NA	0.684886	NA	NA	-0.112196	NA	NA	-1.07701	NA	NA	-0.417479	NA	NA
Q00537	Cyclin-dependent kinase 17	S146	.rLsLPADIR	S3: 100.0	NA	NA	NA	NA	0.411603	-0.755115	0.082095	-0.860406	NA	NA	NA	NA	-0.33651	NA	NA	0.435638	NA	NA	-0.33651	NA	NA	NA	NA	NA	NA	NA	NA	NA	NA	NA	NA	NA	NA	0.411603	NA	NA	-0.755115	NA	NA	0.082095	NA	NA	-0.860406	NA	NA
Q00537	Cyclin-dependent kinase 17	S180	.rAsLSEIGFGk	S3: 100.0	0.00132063	0.54367	-0.548423	0.0719901	0.369133	-0.437254	-0.53291	-0.436413	-1.39205	-0.0338231	0.944653	0.103747	-0.0565489	NA	NA	0.537128	NA	NA	-0.0565489	NA	NA	0.00132063	NA	NA	0.54367	NA	NA	-0.548423	NA	NA	0.0719901	NA	NA	0.369133	NA	NA	-0.437254	NA	NA	-0.53291	NA	NA	-0.436413	NA	NA
Q07002	Cyclin-dependent kinase 18	S12	.rFsLSVPR	S3: 100.0	NA	NA	NA	NA	0.0960178	0.32128	0.155686	0.889955	-0.630513	-0.0220744	1.0329	-0.299959	0.125852	NA	NA	0.361381	NA	NA	0.125852	NA	NA	NA	NA	NA	NA	NA	NA	NA	NA	NA	NA	NA	NA	0.0960178	NA	NA	0.32128	NA	NA	0.155686	NA	NA	0.889955	NA	NA
Q07002	Cyclin-dependent kinase 18	S130	.rAsLSDIGFGk	S3: 100.0	-1.82755	-0.106618	-1.09454	-0.482211	NA	NA	NA	NA	NA	NA	NA	NA	-0.788374	NA	NA	0.101976	NA	NA	-0.788374	NA	NA	-1.82755	NA	NA	-0.106618	NA	NA	-1.09454	NA	NA	-0.482211	NA	NA	NA	NA	NA	NA	NA	NA	NA	NA	NA	NA	NA	NA
Q07002	Cyclin-dependent kinase 18	S87	.rFsmEDVSk	S3: 100.0	-1.37557	-0.672486	-1.13602	-0.166207	0.0160449	-0.889086	-1.33488	-0.0665994	-0.0539518	0.238885	-0.405839	-1.00412	-0.546283	NA	0.232548	0.00428765	NA	-0.157751	-0.600273	NA	-0.33323	-1.41903	NA	-0.742556	-0.456224	NA	-1.08281	-1.36221	NA	-0.0804409	-0.546501	NA	-0.126031	0.158121	NA	0.163106	-0.889086	NA	0.179751	-1.33488	NA	0.258316	-0.232673	NA	NA
Q07002	Cyclin-dependent kinase 18	S87	.rFsMEDVSk	S3: 100.0	-1.3029	-0.169743	-1.33097	-1.07596	NA	NA	NA	NA	-0.757403	0.104624	-0.850078	-1.83903	-1.0366	NA	NA	0.00507104	NA	NA	-1.0366	NA	NA	-1.3029	NA	NA	-0.169743	NA	NA	-1.33097	NA	NA	-1.07596	NA	NA	NA	NA	NA	NA	NA	NA	NA	NA	NA	NA	NA	NA
D6REC6	Cyclin-dependent kinase 7 (Fragment)	S71;T77	.SFGsPNRAYtHQVVTR	S4: 100.0; T10: 99.5	NA	NA	NA	NA	NA	NA	NA	NA	0.364549	0.0506634	0.402409	0.00893526	0.207606	NA	NA	0.137823	NA	NA	0.207606	NA	NA	NA	NA	NA	NA	NA	NA	NA	NA	NA	NA	NA	NA	NA	NA	NA	NA	NA	NA	NA	NA	NA	NA	NA	NA
E7ES52	Cyclin-dependent kinase inhibitor 1B	S10	.vSNGsPSLER	S5: 100.0	0.383695	-1.15047	0.242375	0.180504	NA	NA	NA	NA	-0.0065897	-0.50635	-0.474248	0.522784	-0.0751018	NA	0.915939	0.767156	NA	0.0869573	-0.135365	NA	0.383695	NA	NA	-1.15047	NA	NA	0.242375	NA	NA	0.180504	NA	NA	NA	NA	NA	NA	NA	NA	NA	NA	NA	NA	NA	NA	0.255497
P46527	Cyclin-dependent kinase inhibitor 1B	S10	.vSNGsPSLER	S5: 100.0	NA	NA	NA	NA	-0.312617	-2.34972	-0.523897	-1.09496	NA	NA	NA	NA	-0.883766	NA	0.0922541	0.126262	NA	-0.992413	-0.883766	NA	NA	NA	NA	NA	NA	NA	NA	NA	NA	NA	NA	NA	-0.326845	0.0824913	NA	-2.47615	-2.05589	NA	-0.515545	-0.744861	NA	-1.55384	-0.987858	NA	NA
Q96S94	Cyclin-L2	S369	.aDsPVNGLPk	S3: 100.0	0.583142	0.475996	0.484755	-0.0128477	-0.0020477	-1.18816	-0.058929	-0.76813	NA	NA	NA	NA	-0.188673	NA	NA	0.792802	NA	NA	-0.188673	NA	NA	0.583142	NA	NA	0.475996	NA	NA	0.484755	NA	NA	-0.0128477	NA	NA	-0.0020477	NA	NA	-1.18816	NA	NA	-0.058929	NA	NA	-0.76813	NA	NA
Q96S94	Cyclin-L2	S369	.akADsPVNGLPk	S5: 100.0	NA	NA	NA	NA	0.304135	-0.783983	-0.0963847	-0.344994	NA	NA	NA	NA	-0.308493	NA	NA	0.386663	NA	NA	-0.308493	NA	NA	NA	NA	NA	NA	NA	NA	NA	NA	NA	NA	NA	NA	0.304135	NA	NA	-0.783983	NA	NA	-0.0963847	NA	NA	-0.344994	NA	NA
Q8ND76	Cyclin-Y	S324;S326	.kRsAsADNLTLPR	S3: 100.0; S5: 100.0	NA	NA	NA	NA	-1.5473	-0.490042	-0.747003	-0.813964	NA	NA	NA	NA	-0.780483	NA	NA	0.0286704	NA	NA	-0.780483	NA	NA	NA	NA	NA	NA	NA	NA	NA	NA	NA	NA	NA	NA	-1.5473	NA	NA	-0.490042	NA	NA	-0.747003	NA	NA	-0.813964	NA	NA
Q8ND76	Cyclin-Y	S326	.kRSAsADNLTLPR	S5: 99.5	NA	NA	NA	NA	-0.539908	-0.124634	-0.699426	0.661122	NA	NA	NA	NA	-0.332271	NA	0.603923	NA	NA	-0.332271	NA	NA	NA	NA	NA	NA	NA	NA	NA	NA	NA	NA	NA	NA	-0.539908	NA	NA	-0.124634	NA	NA	-0.699426	NA	NA	0.661122	NA	NA	NA
Q8ND76	Cyclin-Y	S326	.rSAsADNLTLPR	S4: 100.0	0.212881	-0.618218	-0.302036	0.313915	-0.777151	-1.01696	-0.496671	-1.50159	0.242338	-0.0948885	0.442029	-1.18204	-0.0948885	NA	0.376342	0.485297	NA	-0.343905	-0.0245975	NA	0.244269	-0.20726	NA	-0.576605	-0.950697	NA	-0.449766	0.0456935	NA	0.27857	0.43562	NA	-0.777151	NA	NA	-1.01696	NA	NA	-0.496671	NA	NA	-1.50159	NA	NA	1.83544
Q8ND76	Cyclin-Y	S326	.SAsADNLTLPR	S3: 100.0	0.842731	-0.18058	-0.153039	-0.171256	-0.647763	-0.894828	-0.2846	-1.82201	0.771829	-0.321013	-0.309852	-0.82108	-0.282304	0.588054	0.137398	0.111727	0.0902511	-0.36163	-0.237475	0.349909	1.01982	0.63951	1.17567	-0.370506	-0.100573	-0.283693	-0.135161	-0.153039	0.28788	-0.171256	-0.231801	0.0631656	-0.779988	-0.572363	0.117337	-1.21227	-0.734553	-0.299346	-0.34254	-0.0671386	-0.585008	-2.04124	-1.51434	0.969391	0.900996
Q8ND76	Cyclin-Y	S326;T331	.SAsADNLtLPR	S3: 100.0; T8: 100.0	0.593337	-0.284338	1.05331	-0.434706	0.280423	0.289942	0.709248	1.02287	-0.0540913	-0.438084	0.187987	-0.969503	0.205	NA	0.744333	0.130705	NA	-0.0863062	0.280423	NA	NA	0.593337	NA	NA	-0.284338	NA	NA	1.05331	NA	NA	-0.434706	NA	0.284385	0.280423	NA	-0.348243	0.32193	NA	0.229608	0.834474	NA	0.722027	1.07792	NA	-0.627282
Q8N7R7	Cyclin-Y-like protein 1	S344	.rSFsADNFIGIQR	S4: 100.0	NA	NA	NA	NA	-0.351593	-0.133002	-1.07532	-0.285496	-0.411542	0.140457	-0.725423	-1.13746	-0.381568	NA	NA	0.016469	NA	NA	-0.381568	NA	NA	NA	NA	NA	NA	NA	NA	NA	NA	NA	NA	NA	NA	-0.351593	NA	NA	-0.133002	NA	NA	-1.07532	NA	NA	-0.285496	NA	NA
Q8N7R7	Cyclin-Y-like protein 1	S344	.SFsADNFIGIQR	S3: 99.7	NA	NA	NA	NA	NA	NA	NA	NA	0.40063	-0.487413	-0.0109131	-0.00483815	-0.00483815	NA	NA	0.896674	NA	NA	-0.00483815	NA	NA	NA	NA	NA	NA	NA	NA	NA	NA	NA	NA	NA	NA	NA	NA	NA	NA	NA	NA	NA	NA	NA	NA	NA	NA
P01034	Cystatin-C	S43	.lVGGPmDAsVEEEGVRR	S9: 100.0	0.421474	-1.31779	0.1075	0.0984246	0.429458	-0.0581404	0.552806	0.541529	-0.597633	0.512774	-0.326159	0.47157	0.181499	NA	0.337044	0.681856	NA	-0.444386	0.22275	NA	NA	0.421474	NA	NA	-1.31779	NA	NA	0.1075	NA	NA	0.0984246	NA	0.027614	0.429458	NA	-0.916386	-0.0581404	NA	0.411329	0.552806	NA	-1.60151	0.541529	NA	NA
P01034	Cystatin-C	S43	.lVGGPMDAsVEEEGVRR	S9: 100.0	NA	NA	NA	NA	0.478709	1.01733	-0.00411792	0.903245	NA	NA	NA	NA	0.690977	NA	NA	0.0816948	NA	NA	0.690977	NA	NA	NA	NA	NA	NA	NA	NA	NA	NA	NA	NA	NA	NA	0.478709	NA	NA	1.01733	NA	NA	-0.00411792	NA	NA	0.903245	NA	NA
P21291	Cysteine and glycine-rich protein 1	S116	.iGGsERcPR	S4: 100.0	NA	NA	NA	NA	NA	NA	NA	NA	2.44716	0.107208	1.22663	0.220621	0.723625	NA	NA	0.163158	NA	NA	0.723625	NA	NA	NA	NA	NA	NA	NA	NA	NA	NA	NA	NA	NA	NA	NA	NA	NA	NA	NA	NA	NA	NA	NA	NA	NA	NA
P21291	Cysteine and glycine-rich protein 1	S192	.gFGFGQGAGALVHsE	S14: 100.0	1.37656	1.85702	0.442151	-0.321301	0.625512	-0.541745	0.430012	-1.3316	1.41673	-0.531287	1.65691	1.01884	0.595766	0.0807429	0.256618	0.0751179	0.443796	0.607737	0.608803	1.0316	1.56007	1.3763	2.05097	1.76066	1.85702	0.289027	0.442151	0.511515	-0.127804	-0.546543	-0.321301	0.680105	0.548406	0.630071	-0.194057	-1.11083	-0.537137	0.172895	0.397382	0.453324	-0.872487	-1.64282	-1.0254	1.75903	1.62524
E9PND2	Cysteine and glycine-rich protein 1 (Fragment)	S79	.iGGsERcPR	S4: 100.0	NA	NA	NA	NA	NA	NA	NA	NA	2.44716	0.107208	1.22663	0.220621	0.723625	NA	NA	0.163158	NA	NA	0.723625	NA	NA	NA	NA	NA	NA	NA	NA	NA	NA	NA	NA	NA	NA	NA	NA	NA	NA	NA	NA	NA	NA	NA	NA	NA	NA
P52943	Cysteine-rich protein 2	S115	.aSsVTTFTGEPNTcPR	S3: 99.6	0.107357	0.559066	-0.483325	-0.0726294	-0.164276	0.697752	-0.0157438	2.04859	1.50271	-0.398798	0.104088	1.28064	0.369871	0.322756	0.308062	0.015918	0.286141	0.462086	0.279991	NA	NA	0.107357	NA	NA	0.559066	NA	NA	-0.483325	NA	NA	-0.0726294	-0.328155	NA	0.231903	0.800857	NA	0.594648	-0.0157438	NA	0.285627	2.04859	NA	1.47147	NA	1.50271
A6PWM2	Cysteine-rich with EGF-like domains 2 (Fragment)	S70	.TLSkYEsSEIR	S7: 99.2	NA	NA	NA	NA	0.218256	-0.481045	-0.827471	-0.824285	NA	NA	NA	NA	-0.652665	NA	NA	0.147015	NA	NA	-0.652665	NA	NA	NA	NA	NA	NA	NA	NA	NA	NA	NA	NA	NA	NA	0.218256	NA	NA	-0.481045	NA	NA	-0.827471	NA	NA	-0.824285	NA	NA
P49589	Cysteine--tRNA ligase, cytoplasmic	S307	.aLQEGEGDLSIsADRLSEk	S12: 99.5	NA	NA	NA	NA	0.643239	-2.62999	-2.00676	-2.45262	NA	NA	NA	NA	-2.22969	NA	NA	0.125096	NA	NA	-2.22969	NA	NA	NA	NA	NA	NA	NA	NA	NA	NA	NA	NA	NA	NA	0.643239	NA	NA	-2.62999	NA	NA	-2.00676	NA	NA	-2.45262	NA	NA
P13569	Cystic fibrosis transmembrane conductance regulator	S1455;S1456	.lFPHRNsskck	S7: 100.0; S8: 100.0	NA	NA	NA	NA	0.00231567	-1.71141	-2.9011	-1.7472	NA	NA	NA	NA	-1.7293	NA	NA	0.0765377	NA	NA	-1.7293	NA	NA	NA	NA	NA	NA	NA	NA	NA	NA	NA	NA	NA	NA	0.00231567	NA	NA	-1.71141	NA	NA	-2.9011	NA	NA	-1.7472	NA	NA
P13569	Cystic fibrosis transmembrane conductance regulator	S737	.rLsLVPDSEQGEAILPR	S3: 100.0	-0.547755	-0.469685	-1.11151	0.0557834	-0.638589	-4.50399	-2.3506	-4.08157	NA	NA	NA	NA	-0.709242	NA	0.0289594	0.359033	NA	-0.729088	-0.709242	NA	-0.650574	0.0563085	NA	-0.17197	-0.709242	NA	-1.05479	-1.5109	NA	-0.111936	0.356212	NA	-0.638589	NA	NA	-4.50399	NA	NA	-2.3506	NA	NA	-4.08157	NA	NA	NA
Q53TN4	Cytochrome b reductase 1	S248	.gsMPAYSGNNMDkSDSELNSEVAAR	S2: 100.0	NA	NA	NA	NA	-1.47718	2.4597	0.711154	1.25524	NA	NA	NA	NA	0.983197	NA	NA	0.43667	NA	NA	0.983197	NA	NA	NA	NA	NA	NA	NA	NA	NA	NA	NA	NA	NA	NA	-1.47718	NA	NA	2.4597	NA	NA	0.711154	NA	NA	1.25524	NA	NA
Q53TN4	Cytochrome b reductase 1	S284	.nLALDEAGQRsTm	S11: 99.6	NA	NA	NA	NA	NA	NA	NA	NA	-0.343144	-0.0516894	-0.0865419	0.237306	-0.0691157	NA	0.642927	NA	NA	-0.0691157	NA	NA	NA	NA	NA	NA	NA	NA	NA	NA	NA	NA	NA	NA	NA	NA	NA	NA	NA	NA	NA	NA	NA	NA	NA	NA	-0.343144
Q53TN4	Cytochrome b reductase 1	S284	.nLALDEAGQRsTM	S11: 99.7	1.48996	-1.43676	0.584824	0.438546	-0.484504	-1.76288	-0.0308022	-1.08201	1.69089	-0.580964	-0.506134	0.110751	-0.139296	NA	0.287728	0.472168	NA	-0.48443	0.517799	NA	NA	1.48996	NA	NA	-1.43676	NA	NA	0.584824	NA	NA	0.438546	NA	-0.484504	NA	NA	-1.76288	NA	NA	-0.0308022	NA	NA	-1.08201	NA	NA	1.60627
Q53TN4	Cytochrome b reductase 1	S284;T285	.nLALDEAGQRstM	S11: 100.0; T12: 100.0	NA	NA	NA	NA	NA	NA	NA	NA	2.30976	-0.352782	-0.213193	-0.335635	-0.274414	NA	0.627409	NA	NA	-0.274414	NA	NA	NA	NA	NA	NA	NA	NA	NA	NA	NA	NA	NA	NA	NA	NA	NA	NA	NA	NA	NA	NA	NA	NA	NA	NA	2.30976
Q53TN4	Cytochrome b reductase 1	T285	.nLALDEAGQRStm	T12: 99.6	0.139656	-0.978391	-0.446477	-0.292123	-0.477767	-1.23664	0.427484	-1.5464	1.60067	-0.0940271	-0.880133	0.0653534	-0.267916	NA	0.602973	0.179689	NA	-0.0352006	-0.422713	NA	0.64697	-0.367659	NA	-1.78861	-0.168172	NA	-0.156252	-0.736701	NA	0.0858513	-0.670097	NA	NA	-0.477767	NA	NA	-1.23664	NA	NA	0.427484	NA	NA	-1.5464	NA	NA
Q53TN4	Cytochrome b reductase 1	T285	.rNLALDEAGQRStm	T13: 99.7	NA	NA	NA	NA	NA	NA	NA	NA	0.848137	-0.129059	-0.745569	-0.418886	-0.273973	NA	NA	0.767256	NA	NA	-0.273973	NA	NA	NA	NA	NA	NA	NA	NA	NA	NA	NA	NA	NA	NA	NA	NA	NA	NA	NA	NA	NA	NA	NA	NA	NA	NA
Q14204	Cytoplasmic dynein 1 heavy chain 1	S4368	.TDsTSDGRPAWmR	S3: 99.4	NA	NA	NA	NA	-0.321314	2.31944	0.444438	0.550198	0.00560494	0.0774075	0.436174	0.547787	0.436174	NA	NA	0.113811	NA	NA	0.436174	NA	NA	NA	NA	NA	NA	NA	NA	NA	NA	NA	NA	NA	NA	-0.321314	NA	NA	2.31944	NA	NA	0.444438	NA	NA	0.550198	NA	NA
Q14204	Cytoplasmic dynein 1 heavy chain 1	S4368	.TDsTSDGRPAWMR	S3: 99.1	-0.0562607	-0.5707	0.732279	0.696432	-0.321927	1.18273	0.512521	1.12172	-0.340596	0.383321	0.0586477	1.12218	0.405871	NA	NA	0.0583029	NA	NA	0.405871	NA	NA	-0.0562607	NA	NA	-0.5707	NA	NA	0.732279	NA	NA	0.696432	NA	NA	-0.321927	NA	NA	1.18273	NA	NA	0.512521	NA	NA	1.12172	NA	NA
Q13409	Cytoplasmic dynein 1 intermediate chain 2	S101	.SVSTPSEAGsQDSGDGAVGSR	S10: 100.0	0.546608	-0.716461	-0.229322	0.184361	NA	NA	NA	NA	NA	NA	NA	NA	-0.0224805	NA	0.85605	NA	NA	-0.0224805	NA	NA	0.546608	NA	NA	-0.716461	NA	NA	-0.229322	NA	NA	0.184361	NA	NA	NA	NA	NA	NA	NA	NA	NA	NA	NA	NA	NA	NA	NA
Q13409	Cytoplasmic dynein 1 intermediate chain 2	S104	.SVSTPSEAGSQDsGDGAVGSR	S13: 100.0	NA	NA	NA	NA	NA	NA	NA	NA	0.287993	-0.508332	-0.819806	-0.784722	-0.646527	NA	0.174761	NA	NA	-0.646527	NA	NA	NA	NA	NA	NA	NA	NA	NA	NA	NA	NA	NA	NA	NA	NA	NA	NA	NA	NA	NA	NA	NA	NA	NA	NA	0.287993
Q9Y6G9	Cytoplasmic dynein 1 light intermediate chain 1	S516	.iTRkPVTVSPTTPTsPTEGEAS	S15: 99.3	0.948552	-0.176421	-1.25199	-0.857647	NA	NA	NA	NA	NA	NA	NA	NA	-0.517034	NA	0.53766	NA	NA	-0.517034	NA	NA	0.948552	NA	NA	-0.176421	NA	NA	-1.25199	NA	NA	-0.857647	NA	NA	NA	NA	NA	NA	NA	NA	NA	NA	NA	NA	NA	NA	NA
Q9Y6G9	Cytoplasmic dynein 1 light intermediate chain 1	T512;S516	.kPVTVSPtTPTsPTEGEAS	T8: 99.2; S12: 98.4	NA	NA	NA	NA	NA	NA	NA	NA	-2.17184	0.206073	-1.19938	-2.33176	-1.68561	NA	NA	0.0997161	NA	NA	-1.68561	NA	NA	NA	NA	NA	NA	NA	NA	NA	NA	NA	NA	NA	NA	NA	NA	NA	NA	NA	NA	NA	NA	NA	NA	NA	NA
Q9Y6G9	Cytoplasmic dynein 1 light intermediate chain 1	T513;S516	.kPVTVSPTtPTsPTEGEAS	T9: 99.1; S12: 97.3	-0.841679	-0.451744	-0.508663	-1.3933	NA	NA	NA	NA	NA	NA	NA	NA	-0.675171	NA	0.0343187	NA	NA	-0.675171	NA	NA	-0.841679	NA	NA	-0.451744	NA	NA	-0.508663	NA	NA	-1.3933	NA	NA	NA	NA	NA	NA	NA	NA	NA	NA	NA	NA	NA	NA	NA
O43237	Cytoplasmic dynein 1 light intermediate chain 2	S383	.aSEsPARGPSGSPR	S4: 100.0	NA	NA	NA	NA	0.0404074	-0.0827788	-0.978945	-1.01386	1.42029	0.573803	0.861326	-1.03757	0.300817	NA	0.882241	0.431048	NA	0.0404074	0.843614	NA	NA	NA	NA	NA	NA	NA	NA	NA	NA	NA	NA	NA	0.0404074	NA	NA	-0.0827788	NA	NA	-0.978945	NA	NA	-1.01386	NA	NA	1.55309
O43237	Cytoplasmic dynein 1 light intermediate chain 2	S391	.aSESPARGPSGsPR	S12: 99.4	NA	NA	NA	NA	NA	NA	NA	NA	0.694841	0.749918	0.625364	-1.21595	0.660103	NA	NA	0.684844	NA	NA	0.660103	NA	NA	NA	NA	NA	NA	NA	NA	NA	NA	NA	NA	NA	NA	NA	NA	NA	NA	NA	NA	NA	NA	NA	NA	NA	NA
O43237	Cytoplasmic dynein 1 light intermediate chain 2	T376	.qPAtPTRASESPAR	T4: 100.0	NA	NA	NA	NA	-0.97869	0.604551	-0.229202	-0.367685	-0.459481	0.435174	-1.16316	-0.675174	-0.413583	NA	0.151829	NA	NA	-0.413583	NA	NA	NA	NA	NA	NA	NA	NA	NA	NA	NA	NA	NA	NA	-0.97869	NA	NA	0.604551	NA	NA	-0.229202	NA	NA	-0.367685	NA	NA	-0.459481
F5H2E2	Cytoplasmic linker-associated protein 1	S366;S368	.sRsDIDVNAAASAk	S1: 100.0; S3: 100.0	-0.491389	-0.114132	-0.303915	0.421509	NA	NA	NA	NA	NA	NA	NA	NA	-0.209023	NA	0.579359	NA	NA	-0.209023	NA	NA	-0.491389	NA	NA	-0.114132	NA	NA	-0.303915	NA	NA	0.421509	NA	NA	NA	NA	NA	NA	NA	NA	NA	NA	NA	NA	NA	NA	NA
F5H2E2	Cytoplasmic linker-associated protein 1	S368	.SRsDIDVNAAASAk	S3: 99.8	-0.748213	0.795611	-0.506426	-0.373995	0.128007	-0.207469	-0.957244	-0.19349	-0.433524	-0.119856	0.649132	-0.761474	-0.254605	NA	0.61455	0.300843	NA	-0.317651	-0.19349	NA	-0.559326	-1.08637	NA	0.51769	0.795611	NA	-0.493924	-0.506426	NA	-0.373995	-0.178593	NA	0.128007	0.39674	NA	-0.207469	0.318621	NA	-0.51575	-1.20103	NA	-0.202511	-0.166083	NA	0.330664
F5H2E2	Cytoplasmic linker-associated protein 1	S422	.rQsSGSATNVASTPDNR	S3: 100.0	NA	NA	NA	NA	0.244195	-0.428857	-0.720926	0.689512	-0.649256	0.900408	0.682778	-1.31046	0.0888179	NA	0.831004	0.514572	NA	0.244195	-0.652486	NA	NA	NA	NA	NA	NA	NA	NA	NA	NA	NA	NA	NA	0.244195	NA	NA	-0.428857	NA	NA	-0.720926	NA	NA	0.689512	NA	NA	-0.649256
F5H2E2	Cytoplasmic linker-associated protein 1	S422	.rQsSGSATNVASTPDNRGR	S3: 100.0	NA	NA	NA	NA	NA	NA	NA	NA	1.3322	-0.0855134	-0.767574	0.205912	0.0601995	NA	0.721585	NA	NA	0.0601995	NA	NA	NA	NA	NA	NA	NA	NA	NA	NA	NA	NA	NA	NA	NA	NA	NA	NA	NA	NA	NA	NA	NA	NA	NA	NA	1.3322
F5H2E2	Cytoplasmic linker-associated protein 1	S422	.TRRQsSGSATNVASTPDNR	S5: 100.0	NA	NA	NA	NA	-0.447865	0.486692	-1.46089	0.969776	NA	NA	NA	NA	0.0194135	NA	0.846732	NA	NA	0.0194135	NA	NA	NA	NA	NA	NA	NA	NA	NA	NA	NA	NA	NA	NA	-0.447865	NA	NA	0.486692	NA	NA	-1.46089	NA	NA	0.969776	NA	NA	NA
F5H2E2	Cytoplasmic linker-associated protein 1	S422;S425	.rQsSGsATNVASTPDNRGR	S3: 100.0; S6: 99.5	NA	NA	NA	NA	NA	NA	NA	NA	3.62455	0.221381	0.575014	-0.421915	0.398197	NA	0.347173	NA	NA	0.398197	NA	NA	NA	NA	NA	NA	NA	NA	NA	NA	NA	NA	NA	NA	NA	NA	NA	NA	NA	NA	NA	NA	NA	NA	NA	NA	3.62455
F5H2E2	Cytoplasmic linker-associated protein 1	S422;S425	.TRRQsSGsATNVASTPDNR	S5: 100.0; S8: 100.0	NA	NA	NA	NA	NA	NA	NA	NA	-0.609506	0.914401	1.27483	-0.732266	0.152447	NA	0.7087	NA	NA	0.152447	NA	NA	NA	NA	NA	NA	NA	NA	NA	NA	NA	NA	NA	NA	NA	NA	NA	NA	NA	NA	NA	NA	NA	NA	NA	NA	-0.609506
F5H2E2	Cytoplasmic linker-associated protein 1	S837	.nSSNTSVGsPSNTIGR	S9: 100.0	0.176176	0.681296	-0.476653	0.107101	-0.482757	1.71147	1.00462	-0.480831	-1.19473	-0.210718	1.85508	-0.657391	0.0947771	NA	0.534395	0.29948	NA	0.0807903	0.253204	NA	0.176176	0.642618	NA	0.681296	0.751273	NA	-0.387672	-0.558501	NA	0.107101	0.253204	NA	-0.482757	-0.286995	NA	1.71147	0.166001	NA	1.00462	0.713716	NA	-0.480831	-0.125911	NA	-1.19473
P16333	Cytoplasmic protein NCK1	S85	.rkPsVPDSASPADDSFVDPGER	S4: 98.8	NA	NA	NA	NA	-0.516844	-0.120219	0.335701	-1.20667	NA	NA	NA	NA	-0.318531	NA	NA	0.33225	NA	NA	-0.318531	NA	NA	NA	NA	NA	NA	NA	NA	NA	NA	NA	NA	NA	NA	-0.516844	NA	NA	-0.120219	NA	NA	0.335701	NA	NA	-1.20667	NA	NA
O43639	Cytoplasmic protein NCK2	S90	.dAsPTPSTDAEYPANGSGADR	S3: 100.0	NA	NA	NA	NA	NA	NA	NA	NA	-0.489021	-0.364492	-0.661447	-2.6348	-0.575234	NA	NA	0.14832	NA	NA	-0.575234	NA	NA	NA	NA	NA	NA	NA	NA	NA	NA	NA	NA	NA	NA	NA	NA	NA	NA	NA	NA	NA	NA	NA	NA	NA	NA
P53384	Cytosolic Fe-S cluster assembly factor NUBP1	S312	.iQEFcNLHQskEENLISS	S10: 100.0	NA	NA	NA	NA	-1.23834	-0.409716	0.0792965	1.48961	NA	NA	NA	NA	-0.16521	NA	NA	0.974573	NA	NA	-0.16521	NA	NA	NA	NA	NA	NA	NA	NA	NA	NA	NA	NA	NA	NA	-1.23834	NA	NA	-0.409716	NA	NA	0.0792965	NA	NA	1.48961	NA	NA
P47712	Cytosolic phospholipase A2	S727	.qNPSRcsVSLSNVEAR	S7: 100.0	1.63301	-0.791113	0.594818	0.380762	NA	NA	NA	NA	NA	NA	NA	NA	0.48779	NA	0.428113	NA	NA	0.48779	NA	NA	1.63301	NA	NA	-0.791113	NA	NA	0.594818	NA	NA	0.380762	NA	NA	NA	NA	NA	NA	NA	NA	NA	NA	NA	NA	NA	NA	NA
P47712	Cytosolic phospholipase A2	S727;S729	.qNPSRcsVsLSNVEAR	S7: 100.0; S9: 100.0	0.779894	-0.351624	0.899328	0.838778	NA	NA	NA	NA	-0.137974	-0.0732356	0.271249	1.17712	0.271249	NA	NA	0.0729433	NA	NA	0.271249	NA	NA	0.779894	NA	NA	-0.351624	NA	NA	0.899328	NA	NA	0.838778	NA	NA	NA	NA	NA	NA	NA	NA	NA	NA	NA	NA	NA	NA
P47712	Cytosolic phospholipase A2	S729	.cSVsLSNVEAR	S4: 100.0	0.711018	-0.53477	0.508341	0.176418	-1.5367	2.05478	1.41452	0.194823	0.0481552	-0.224922	-0.170262	0.0561967	0.179515	NA	0.460684	0.364573	NA	0.0702483	0.343928	NA	0.36054	0.835728	NA	-0.53477	-0.460448	NA	0.0140499	0.534095	NA	0.500577	0.143438	NA	-1.6295	-1.39796	NA	2.56768	1.54188	NA	1.54553	1.20413	NA	0.21013	0.179515	NA	0.0481552
O43175	D-3-phosphoglycerate dehydrogenase	T78	.aGtGVDNVDLEAATR	T3: 100.0	NA	NA	NA	NA	NA	NA	NA	NA	-2.18102	0.0892362	-0.878046	-2.53346	-1.52953	NA	NA	0.107272	NA	NA	-1.52953	NA	NA	NA	NA	NA	NA	NA	NA	NA	NA	NA	NA	NA	NA	NA	NA	NA	NA	NA	NA	NA	NA	NA	NA	NA	NA
Q96B18	Dapper homolog 3	S426	.SQsETSLLGR	S3: 100.0	NA	NA	NA	NA	0.132814	1.30786	0.740139	0.450635	1.04411	-0.211174	1.0562	1.15184	1.04411	NA	0.046458	0.0329942	NA	1.04411	0.926022	NA	NA	NA	NA	NA	NA	NA	NA	NA	NA	NA	NA	NA	-0.265888	0.531516	NA	0.75363	1.86209	NA	0.560033	0.920244	NA	-0.0305292	0.9318	NA	1.04411
Q96B18	Dapper homolog 3	S520	.lLYGcAGsDSEcSAGR	S8: 100.0	NA	NA	NA	NA	NA	NA	NA	NA	0.251213	-0.46086	0.29834	0.735071	0.274777	NA	NA	0.466435	NA	NA	0.274777	NA	NA	NA	NA	NA	NA	NA	NA	NA	NA	NA	NA	NA	NA	NA	NA	NA	NA	NA	NA	NA	NA	NA	NA	NA	NA
Q96B18	Dapper homolog 3	S6	.aFsFPVSPER	S3: 100.0	NA	NA	NA	NA	NA	NA	NA	NA	-0.0268293	-0.312054	0.945748	1.86811	0.483117	NA	NA	0.300655	NA	NA	0.483117	NA	NA	NA	NA	NA	NA	NA	NA	NA	NA	NA	NA	NA	NA	NA	NA	NA	NA	NA	NA	NA	NA	NA	NA	NA	NA
Q5QP82	DDB1- and CUL4-associated factor 10	S349	.rTTsSSDLTTSSSSSGPR	S4: 99.1	-0.131682	-2.08837	-1.19785	-0.371053	NA	NA	NA	NA	NA	NA	NA	NA	-0.549422	NA	0.23938	0.122429	NA	-0.549422	-0.784452	NA	0.370331	-0.131682	NA	-0.713994	-2.08837	NA	-0.38485	-1.19785	NA	-1.05176	-0.371053	NA	NA	NA	NA	NA	NA	NA	NA	NA	NA	NA	NA	NA	NA
Q5QP82	DDB1- and CUL4-associated factor 10	S349	.TTsSSDLTTSSSSSGPR	S3: 99.5	NA	NA	NA	NA	-0.599759	-2.76942	-1.58957	-1.11121	NA	NA	NA	NA	-1.35039	NA	NA	0.0466777	NA	NA	-1.35039	NA	NA	NA	NA	NA	NA	NA	NA	NA	NA	NA	NA	NA	NA	-0.599759	NA	NA	-2.76942	NA	NA	-1.58957	NA	NA	-1.11121	NA	NA
Q58WW2	DDB1- and CUL4-associated factor 6	S336	.dGEQsPNVSLmQR	S5: 100.0	NA	NA	NA	NA	-0.627926	-0.0396213	0.448146	-1.94752	NA	NA	NA	NA	-0.333774	NA	0.372217	NA	NA	-0.333774	NA	NA	NA	NA	NA	NA	NA	NA	NA	NA	NA	NA	NA	NA	-0.627926	NA	NA	-0.0396213	NA	NA	0.448146	NA	NA	-1.94752	NA	NA	NA
Q96HY6	DDRGK domain-containing protein 1	S72	.dLGsRLQAQR	S4: 100.0	NA	NA	NA	NA	NA	NA	NA	NA	-1.21206	0.29393	-0.050577	-0.711533	-0.29851	NA	NA	0.300425	NA	NA	-0.29851	NA	NA	NA	NA	NA	NA	NA	NA	NA	NA	NA	NA	NA	NA	NA	NA	NA	NA	NA	NA	NA	NA	NA	NA	NA	NA
Q14185	Dedicator of cytokinesis protein 1	S1756;S1758	.rFsVsPSSPSSQQTPPPVTPR	S3: 100.0; S5: 100.0	0.789935	0.194396	0.145531	-0.11174	NA	NA	NA	NA	0.0381935	-0.700931	-0.748215	-1.13712	0.145531	NA	NA	0.416596	NA	NA	0.145531	NA	NA	0.789935	NA	NA	0.194396	NA	NA	0.145531	NA	NA	-0.11174	NA	NA	NA	NA	NA	NA	NA	NA	NA	NA	NA	NA	NA	NA
Q14185	Dedicator of cytokinesis protein 1	S1756;T1767	.rFsVSPSSPSSQQtPPPVTPR	S3: 100.0; T14: 100.0	NA	NA	NA	NA	NA	NA	NA	NA	0.819119	-1.0266	1.30401	-0.897694	-0.0392876	NA	NA	0.938487	NA	NA	-0.0392876	NA	NA	NA	NA	NA	NA	NA	NA	NA	NA	NA	NA	NA	NA	NA	NA	NA	NA	NA	NA	NA	NA	NA	NA	NA	NA
Q14185	Dedicator of cytokinesis protein 1	S1756;T1772	.rFsVSPSSPSSQQTPPPVtPR	S3: 100.0; T19: 100.0	0.792589	-0.800106	-0.113147	0.0055007	NA	NA	NA	NA	NA	NA	NA	NA	-0.053823	NA	NA	0.935256	NA	NA	-0.053823	NA	NA	0.792589	NA	NA	-0.800106	NA	NA	-0.113147	NA	NA	0.0055007	NA	NA	NA	NA	NA	NA	NA	NA	NA	NA	NA	NA	NA	NA
Q14185	Dedicator of cytokinesis protein 1	S1858	.kQAsVDSGIVQ	S4: 100.0	NA	NA	NA	NA	NA	NA	NA	NA	-0.911611	0.0101282	-0.838575	0.591225	-0.414224	NA	0.483136	NA	NA	-0.414224	NA	NA	NA	NA	NA	NA	NA	NA	NA	NA	NA	NA	NA	NA	NA	NA	NA	NA	NA	NA	NA	NA	NA	NA	NA	NA	-0.911611
Q14185	Dedicator of cytokinesis protein 1	T1767;T1772	.fSVSPSSPSSQQtPPPVtPR	T13: 99.3; T18: 100.0	0.536219	-0.819315	-0.402522	-0.368615	NA	NA	NA	NA	NA	NA	NA	NA	-0.385569	NA	NA	0.424171	NA	NA	-0.385569	NA	NA	0.536219	NA	NA	-0.819315	NA	NA	-0.402522	NA	NA	-0.368615	NA	NA	NA	NA	NA	NA	NA	NA	NA	NA	NA	NA	NA	NA
Q14185	Dedicator of cytokinesis protein 1	T1772	.rFSVSPSSPSSQQTPPPVtPR	T19: 100.0	NA	NA	NA	NA	-0.612731	-0.603294	0.192251	-0.681956	NA	NA	NA	NA	-0.608013	NA	NA	0.131453	NA	NA	-0.608013	NA	NA	NA	NA	NA	NA	NA	NA	NA	NA	NA	NA	NA	NA	-0.612731	NA	NA	-0.603294	NA	NA	0.192251	NA	NA	-0.681956	NA	NA
Q96BY6	Dedicator of cytokinesis protein 10	S1292;S1295	.aSLAsLDsNPSTNEk	S5: 100.0; S8: 100.0	NA	NA	NA	NA	-0.901317	-1.99201	0.785841	0.217483	NA	NA	NA	NA	-0.341917	NA	0.498841	NA	NA	-0.341917	NA	NA	NA	NA	NA	NA	NA	NA	NA	NA	NA	NA	NA	NA	-0.901317	NA	NA	-1.99201	NA	NA	0.785841	NA	NA	0.217483	NA	NA	NA
Q96BY6	Dedicator of cytokinesis protein 10	T1440	.SQtLPIIR	T3: 100.0	NA	NA	NA	NA	-0.413403	0.491141	0.248091	-0.16742	NA	NA	NA	NA	-0.0479987	NA	NA	0.857922	NA	NA	-0.0479987	NA	NA	NA	NA	NA	NA	NA	NA	NA	NA	NA	NA	NA	NA	-0.413403	NA	NA	0.491141	NA	NA	0.248091	NA	NA	-0.16742	NA	NA
Q92608	Dedicator of cytokinesis protein 2	S1685	.vEQEEPIsPGSTLPEVk	S8: 100.0	1.22385	-0.137016	0.131256	-0.601157	-1.12504	-0.428397	-0.0747319	-2.54773	-0.0740901	0.262368	-1.0948	-0.241792	-0.147152	NA	0.197744	0.643229	NA	-0.457904	-0.061661	NA	1.25651	0.581798	NA	0.126297	-0.454552	NA	0.19112	0.0226922	NA	-1.14065	-0.0254448	NA	-1.12504	-1.18719	NA	-1.36305	1.35306	NA	-0.147152	1.22903	NA	-2.54773	-1.96601	NA	NA
Q92608	Dedicator of cytokinesis protein 2	S587	.SSsSVGGLSVSSR	S3: 99.6	1.68245	0.76505	0.275074	1.61099	-0.759747	-0.360729	0.464936	-0.999379	0.573441	-0.478979	-1.02798	0.873983	0.275074	NA	0.519107	0.571415	NA	0.464936	0.275074	NA	1.92103	1.55334	NA	0.532271	0.812835	NA	0.182327	0.275074	NA	1.52245	1.61099	NA	-0.920589	-0.759747	NA	-0.568364	-0.319906	NA	0.480201	0.458549	NA	-0.999379	-1.05364	NA	0.784931
Q92608	Dedicator of cytokinesis protein 2	S838	.qkVQsmNEIVQSNLFk	S5: 100.0	NA	NA	NA	NA	NA	NA	NA	NA	1.56751	0.334055	0.749726	0.636353	0.69304	0.0525324	NA	NA	0.69304	NA	NA	NA	NA	NA	NA	NA	NA	NA	NA	NA	NA	NA	NA	NA	NA	NA	NA	NA	NA	NA	NA	NA	NA	NA	NA	1.56751	NA
Q8IZD9	Dedicator of cytokinesis protein 3	T604	.ltQNVDLLALLk	T2: 100.0	NA	NA	NA	NA	NA	NA	NA	NA	-2.79022	0.884277	1.48885	-1.47589	-0.295805	0.669172	NA	NA	-0.295805	NA	NA	NA	NA	NA	NA	NA	NA	NA	NA	NA	NA	NA	NA	NA	NA	NA	NA	NA	NA	NA	NA	NA	NA	NA	NA	-2.79022	NA
Q9H7D0	Dedicator of cytokinesis protein 5	S1766	.sLQLMDNR	S1: 100.0	NA	NA	NA	NA	-0.666359	-0.362701	0.747958	-1.4699	-1.24406	0.151142	1.92543	-0.121254	-0.241978	NA	0.747786	NA	NA	-0.241978	NA	NA	NA	NA	NA	NA	NA	NA	NA	NA	NA	NA	NA	NA	-0.666359	NA	NA	-0.362701	NA	NA	0.747958	NA	NA	-1.4699	NA	NA	-1.24406
Q96HP0	Dedicator of cytokinesis protein 6	S1190	.lHDFAEGPGQRsR	S12: 100.0	NA	NA	NA	NA	-0.505082	-0.640785	0.179057	-0.787691	NA	NA	NA	NA	-0.505082	NA	NA	0.132597	NA	NA	-0.505082	NA	NA	NA	NA	NA	NA	NA	NA	NA	NA	NA	NA	NA	NA	-0.505082	NA	NA	-0.640785	NA	NA	0.179057	NA	NA	-0.787691	NA	NA
Q96N67	Dedicator of cytokinesis protein 7	S1383	.mNsLTFk	S3: 100.0	0.421037	0.332395	-0.54062	-0.927945	-0.294111	-1.11418	-0.394754	-2.41719	-0.774302	-0.218177	-0.109355	-1.90861	-0.479386	NA	NA	0.0198425	NA	NA	-0.479386	NA	NA	0.421037	NA	NA	0.332395	NA	NA	-0.54062	NA	NA	-0.927945	NA	NA	-0.294111	NA	NA	-1.11418	NA	NA	-0.394754	NA	NA	-2.41719	NA	NA
Q96N67	Dedicator of cytokinesis protein 7	S1432	.SPsGSAFGSQENLR	S3: 100.0	NA	NA	NA	NA	-0.623808	0.954711	0.690714	-3.32631	NA	NA	NA	NA	0.033453	NA	NA	0.597743	NA	NA	0.033453	NA	NA	NA	NA	NA	NA	NA	NA	NA	NA	NA	NA	NA	NA	-0.623808	NA	NA	0.954711	NA	NA	0.690714	NA	NA	-3.32631	NA	NA
Q96N67	Dedicator of cytokinesis protein 7	S1432;S1438	.SPsGSAFGsQENLR	S3: 99.5; S9: 100.0	0.0149742	1.42992	1.26911	0.705081	-0.401303	0.822054	0.339731	1.37485	-0.615855	0.134283	1.77275	1.01751	0.495669	NA	0.251412	0.0415479	NA	0.273598	0.542498	NA	NA	0.0149742	NA	NA	1.42992	NA	NA	1.26911	NA	NA	0.705081	NA	-0.401303	NA	NA	0.822054	NA	NA	0.339731	NA	NA	1.37485	NA	NA	NA
Q96N67	Dedicator of cytokinesis protein 7	S1438	.SPSGSAFGsQENLR	S9: 100.0	NA	NA	NA	NA	NA	NA	NA	NA	1.46602	-0.764563	0.395837	-1.007	-0.184363	NA	NA	0.970914	NA	NA	-0.184363	NA	NA	NA	NA	NA	NA	NA	NA	NA	NA	NA	NA	NA	NA	NA	NA	NA	NA	NA	NA	NA	NA	NA	NA	NA	NA
Q96N67	Dedicator of cytokinesis protein 7	S180	.smSIDDTPR	S1: 100.0	0.604556	-0.233692	-0.113379	0.0702347	-0.936476	-1.94099	-0.609812	-1.45766	-1.87666	-0.135144	0.0457737	-1.04763	-0.30613	NA	0.0116376	0.0306494	NA	-0.670615	-0.201379	NA	0.651712	0.5574	NA	-0.114482	-0.245927	NA	-0.242692	-0.0199536	NA	-0.172773	0.0806459	NA	-1.01547	-0.588722	NA	-1.98366	-1.77362	NA	-0.659832	-0.609812	NA	-1.52	-0.937132	NA	-1.46545
Q96N67	Dedicator of cytokinesis protein 7	S180	.sMSIDDTPR	S1: 100.0	0.702739	-0.00618566	0.161009	-0.0137009	-0.458602	-1.72311	-0.464252	-1.31777	-1.43432	-0.339584	-0.0849124	-0.396921	-0.482086	NA	0.0265386	0.0444113	NA	-0.523091	-0.458294	NA	NA	0.702739	NA	NA	-0.00618566	NA	NA	0.161009	NA	NA	-0.0137009	NA	-0.248097	-0.508709	NA	-1.79715	-1.72311	NA	-0.464252	-0.458694	NA	-1.65827	-1.0329	NA	-1.96383
Q96N67	Dedicator of cytokinesis protein 7	S180;S182	.smsIDDTPR	S1: 100.0; S3: 100.0	0.871164	0.948211	0.457504	0.658715	-0.13535	-0.391427	0.223842	-0.386311	-1.24496	0.97749	1.66244	0.0892829	0.340673	NA	NA	0.197763	NA	NA	0.340673	NA	NA	0.871164	NA	NA	0.948211	NA	NA	0.457504	NA	NA	0.658715	NA	NA	-0.13535	NA	NA	-0.391427	NA	NA	0.223842	NA	NA	-0.386311	NA	NA
Q96N67	Dedicator of cytokinesis protein 7	S182	.SmsIDDTPR	S3: 100.0	0.746896	-0.646994	0.00994945	0.0885225	-0.832396	-1.93243	-1.4074	-1.88436	-0.843162	-0.258048	-0.375872	-0.698024	-0.793087	NA	0.00848924	0.0147827	NA	-1.4074	-0.530007	NA	NA	0.746896	NA	NA	-0.646994	NA	NA	0.00994945	NA	NA	0.0885225	NA	-1.02471	-0.588529	NA	-2.11052	-1.73073	NA	-1.4074	-1.30636	NA	-2.19869	-1.67602	NA	-0.532614
Q96N67	Dedicator of cytokinesis protein 7	S182	.SMsIDDTPR	S3: 100.0	NA	NA	NA	NA	0.291238	-1.52406	-0.973859	-1.01376	-0.545445	-0.207122	0.0539863	-0.209216	-0.344825	NA	0.109207	0.0753707	NA	-1.4189	-0.229672	NA	NA	NA	NA	NA	NA	NA	NA	NA	NA	NA	NA	NA	0.248016	0.334459	NA	-1.97723	-1.07089	NA	-1.03995	-0.907767	NA	-1.79785	-0.229672	NA	NA
Q96N67	Dedicator of cytokinesis protein 7	S439;S440	.rNssIVGRR	S3: 100.0; S4: 100.0	NA	NA	NA	NA	0.435929	0.582659	-0.10199	0.768965	0.47899	0.396236	2.12217	1.19816	0.485426	NA	0.843562	0.010633	NA	-0.00381613	0.543858	NA	NA	NA	NA	NA	NA	NA	NA	NA	NA	NA	NA	NA	-1.10719	0.701034	NA	0.273375	0.600408	NA	-0.281007	-0.00734738	NA	0.768965	0.768773	NA	NA
Q8NF50	Dedicator of cytokinesis protein 8	S451	.aLsLEENGVGSNFk	S3: 100.0	1.55428	0.946086	0.623651	0.0749712	NA	NA	NA	NA	-1.07886	-0.41797	0.184459	1.27141	0.592037	NA	NA	0.246144	NA	NA	0.592037	NA	NA	1.55428	NA	NA	0.946086	NA	NA	0.623651	NA	NA	0.0749712	NA	NA	NA	NA	NA	NA	NA	NA	NA	NA	NA	NA	NA	NA
C9J5F6	Delphilin	S1001	.aLsDLQAGEGLR	S3: 100.0	NA	NA	NA	NA	-0.767964	1.94857	2.14382	-3.46656	NA	NA	NA	NA	0.590302	NA	NA	0.980255	NA	NA	0.590302	NA	NA	NA	NA	NA	NA	NA	NA	NA	NA	NA	NA	NA	NA	-0.767964	NA	NA	1.94857	NA	NA	2.14382	NA	NA	-3.46656	NA	NA
Q08495	Dematin	S289	.SSsLPAYGR	S3: 99.6	0.940139	-1.96202	0.699612	-0.0230255	-1.18673	1.30564	0.280797	0.288173	1.10381	-0.243586	-1.52528	0.374641	0.280797	NA	0.971209	0.957129	NA	0.280797	0.288173	NA	0.891814	0.940139	NA	-1.73891	-1.96202	NA	0.678228	0.699612	NA	-0.230372	-0.0230255	NA	-1.27491	-1.1379	NA	1.59596	1.30564	NA	0.250726	0.349792	NA	-0.0319527	0.288173	NA	1.20768
Q08495	Dematin	S333	.gNsLPcVLEQk	S3: 100.0	0.388065	-0.699869	-0.751622	-0.833543	-1.76549	-2.1367	-0.991869	-2.35005	-2.4627	-0.139094	-1.43566	-1.81792	-1.71869	NA	0.0144252	0.000518509	NA	-2.15655	-1.60058	NA	NA	0.388065	NA	NA	-0.699869	NA	NA	-0.751622	NA	NA	-0.833543	NA	-1.67189	-1.76549	NA	-2.91131	-2.1367	NA	-1.1627	-0.991869	NA	-2.64121	-2.35005	NA	NA
Q08495	Dematin	S333	.mDRGNsLPcVLEQk	S6: 100.0	0.923045	0.0129729	-0.304544	-0.727569	NA	NA	NA	NA	NA	NA	NA	NA	-0.145786	NA	NA	0.949629	NA	NA	-0.145786	NA	NA	0.923045	NA	NA	0.0129729	NA	NA	-0.304544	NA	NA	-0.727569	NA	NA	NA	NA	NA	NA	NA	NA	NA	NA	NA	NA	NA	NA
Q08495	Dematin	S372	.hLsAEDFSR	S3: 100.0	-0.0686274	-2.52206	-0.82789	-0.251493	-0.944491	0.435922	-0.02219	0.429296	-0.0813742	0.325552	-2.56821	0.0410263	-0.0750008	NA	NA	0.122923	NA	NA	-0.0750008	NA	NA	-0.0686274	NA	NA	-2.52206	NA	NA	-0.82789	NA	NA	-0.251493	NA	NA	-0.944491	NA	NA	0.435922	NA	NA	-0.02219	NA	NA	0.429296	NA	NA
Q8TEH3	DENN domain-containing protein 1A	S520;S523	.rTsVPsPEQPQPYR	S3: 99.6; S6: 100.0	0.526187	0.695716	-0.577343	0.211404	NA	NA	NA	NA	NA	NA	NA	NA	0.368795	NA	0.503426	NA	NA	0.368795	NA	NA	0.526187	NA	NA	0.695716	NA	NA	-0.577343	NA	NA	0.211404	NA	NA	NA	NA	NA	NA	NA	NA	NA	NA	NA	NA	NA	NA	NA
Q8TEH3	DENN domain-containing protein 1A	S592	.sLEDLRAPk	S1: 100.0	-1.07501	0.890546	-0.332394	-0.0477794	0.244547	-0.764368	-0.279645	-0.859413	NA	NA	NA	NA	-0.459775	NA	NA	0.261807	NA	NA	-0.459775	NA	NA	-1.07501	NA	NA	0.890546	NA	NA	-0.332394	NA	NA	-0.0477794	NA	NA	0.244547	NA	NA	-0.764368	NA	NA	-0.279645	NA	NA	-0.859413	NA	NA
Q5VZ89	DENN domain-containing protein 4C	S1089	.STsLSALVR	S3: 100.0	0.739081	-0.0961428	2.33473	1.82133	-0.399619	1.67745	1.41331	0.71794	1.44533	-0.396384	0.842193	2.33332	1.25479	0.241368	0.0514526	0.00255609	0.849371	1.10481	1.25479	NA	NA	0.739081	NA	NA	-0.0961428	NA	NA	2.33473	NA	NA	1.82133	NA	-0.497303	-0.399619	NA	1.63146	2.27274	NA	1.36804	1.42143	NA	0.533724	1.07585	-0.254978	1.70129
Q5VZ89	DENN domain-containing protein 4C	S1387	.iSsVPNSLSk	S3: 99.7	-0.358455	0.490584	-1.04913	-0.675623	-0.406751	-0.663376	-0.108589	-2.22212	-1.83933	0.325221	0.692244	-1.4197	-0.535063	NA	0.168905	0.188876	NA	-0.535063	-0.517039	NA	NA	-0.358455	NA	NA	0.490584	NA	NA	-1.04913	NA	NA	-0.675623	NA	-0.406751	NA	NA	-0.663376	NA	NA	-0.108589	NA	NA	-2.22212	NA	NA	NA
Q5VZ89	DENN domain-containing protein 4C	S1391	.iSSVPNsLSkR	S7: 99.5	NA	NA	NA	NA	NA	NA	NA	NA	-0.203518	0.321877	0.666928	-1.39029	0.0591796	NA	NA	0.758979	NA	NA	0.0591796	NA	NA	NA	NA	NA	NA	NA	NA	NA	NA	NA	NA	NA	NA	NA	NA	NA	NA	NA	NA	NA	NA	NA	NA	NA	NA
Q5VZ89	DENN domain-containing protein 4C	S1398	.nVsLTR	S3: 100.0	NA	NA	NA	NA	-0.266212	0.186429	1.03556	1.36257	0.0971839	-0.109137	1.10434	1.21597	0.54198	NA	NA	0.0430396	NA	NA	0.54198	NA	NA	NA	NA	NA	NA	NA	NA	NA	NA	NA	NA	NA	NA	-0.266212	NA	NA	0.186429	NA	NA	1.03556	NA	NA	1.36257	NA	NA
Q5VZ89	DENN domain-containing protein 4C	S753	.vPsGIFDVNSR	S3: 100.0	NA	NA	NA	NA	-0.404237	-0.690984	-0.355256	-0.890119	-1.87792	-0.0812518	0.832849	0.785126	-0.379746	NA	NA	0.32041	NA	NA	-0.379746	NA	NA	NA	NA	NA	NA	NA	NA	NA	NA	NA	NA	NA	NA	-0.404237	NA	NA	-0.690984	NA	NA	-0.355256	NA	NA	-0.890119	NA	NA
Q5VZ89	DENN domain-containing protein 4C	S810	.ScsFSSESR	S3: 100.0	NA	NA	NA	NA	-1.72239	-0.567869	-0.682286	-1.2078	-0.25796	-0.320284	-0.197026	0.602005	-0.345131	NA	0.0945661	0.374194	NA	-0.557792	-0.198233	NA	NA	NA	NA	NA	NA	NA	NA	NA	NA	NA	NA	NA	-1.72239	-0.856831	NA	-0.567869	-0.226883	NA	-0.682286	-0.660355	NA	-1.2078	-0.059575	NA	0.140745
Q5VZ89	DENN domain-containing protein 4C	S863	.THsFENVScHLPDSR	S3: 100.0	NA	NA	NA	NA	-1.5512	1.23685	0.0767747	0.398951	NA	NA	NA	NA	0.237863	NA	0.949282	NA	NA	0.237863	NA	NA	NA	NA	NA	NA	NA	NA	NA	NA	NA	NA	NA	NA	-1.5512	NA	NA	1.23685	NA	NA	0.0767747	NA	NA	0.398951	NA	NA	NA
Q5VZ89	DENN domain-containing protein 4C	S948	.rSsLYGIAk	S3: 99.7	-0.518146	-1.17032	-0.439356	-0.43428	NA	NA	NA	NA	NA	NA	NA	NA	-0.478751	NA	NA	0.0366122	NA	NA	-0.478751	NA	NA	-0.518146	NA	NA	-1.17032	NA	NA	-0.439356	NA	NA	-0.43428	NA	NA	NA	NA	NA	NA	NA	NA	NA	NA	NA	NA	NA	NA
Q5VZ89	DENN domain-containing protein 4C	S948	.SsLYGIAk	S2: 99.6	-0.976138	0.633993	-0.292571	-0.606775	-0.444281	-0.726777	-1.24438	-1.26956	-1.31531	-0.0468342	0.108512	0.0402303	-0.583405	NA	0.130235	0.0145283	NA	-0.435861	-0.59509	NA	NA	-0.976138	NA	NA	0.633993	NA	NA	-0.292571	NA	NA	-0.606775	NA	-0.109054	-0.513843	NA	-0.34791	-0.85527	NA	-1.45181	-1.14175	NA	-0.523811	-1.36996	NA	NA
Q5VZ89	DENN domain-containing protein 4C	T1088	.StSLSALVR	T2: 99.6	NA	NA	NA	NA	NA	NA	NA	NA	1.62493	-0.347157	1.23833	2.35883	1.43163	0.122651	NA	NA	1.43163	NA	NA	NA	NA	NA	NA	NA	NA	NA	NA	NA	NA	NA	NA	NA	NA	NA	NA	NA	NA	NA	NA	NA	NA	NA	NA	1.62493	NA
P27707	Deoxycytidine kinase	S11	.ScPsFSASSEGTR	S4: 100.0	0.223345	0.0635126	0.664929	0.949772	-0.813907	0.606176	1.47297	-0.311196	0.716071	-0.600348	-0.922184	0.396553	0.311655	NA	0.253763	0.609856	NA	0.769732	0.00489979	NA	NA	0.223345	NA	NA	0.0635126	NA	NA	0.664929	NA	NA	0.949772	NA	-0.961581	-0.813907	NA	0.769732	0.00489979	NA	1.56331	1.47297	NA	0.59052	-0.342729	NA	1.36319
O75140	DEP domain-containing protein 5	S496;S503	.kSAsScDVSSsPSLPSR	S4: 100.0; S11: 100.0	1.52797	0.477282	1.19025	0.0265223	NA	NA	NA	NA	NA	NA	NA	NA	0.833765	NA	NA	0.0983777	NA	NA	0.833765	NA	NA	1.52797	NA	NA	0.477282	NA	NA	1.19025	NA	NA	0.0265223	NA	NA	NA	NA	NA	NA	NA	NA	NA	NA	NA	NA	NA	NA
P17661	Desmin	S28	.TFGGAPGFPLGsPLSSPVFPR	S12: 100.0	2.03325	0.968784	-0.371962	-0.896692	NA	NA	NA	NA	NA	NA	NA	NA	-0.0796063	0.559609	NA	NA	-0.0796063	NA	NA	2.03325	NA	NA	0.968784	NA	NA	-0.371962	NA	NA	-0.896692	NA	NA	NA	NA	NA	NA	NA	NA	NA	NA	NA	NA	NA	NA	NA	NA
P17661	Desmin	S60	.TsGGAGGLGSLR	S2: 100.0	1.20447	2.30023	-0.44091	0.205981	NA	NA	NA	NA	0.00630293	-0.660913	2.31232	0.83736	0.629982	NA	0.0875626	0.148693	NA	0.700343	0.507604	NA	1.70317	0.741198	NA	2.24754	2.34272	NA	-0.324092	-0.44091	NA	0.25943	0.205981	NA	NA	NA	NA	NA	NA	NA	NA	NA	NA	NA	NA	NA	0.0845676
P17661	Desmin	S68	.TSGGAGGLGsLR	S10: 100.0	0.984207	2.82911	-0.270672	-0.532942	NA	NA	NA	NA	0.543714	-0.657941	2.55872	1.34282	0.55584	0.551245	0.480793	0.118448	0.336543	0.620194	0.591797	1.07164	1.22088	0.944992	2.5559	3.15362	2.82911	-1.22476	0.254636	-0.270672	-0.213245	-1.5077	-0.532942	NA	NA	NA	NA	NA	NA	NA	NA	NA	NA	NA	NA	NA	NA
P17661	Desmin	S72	.TSGGAGGLGSLRAsR	S14: 100.0	NA	NA	NA	NA	NA	NA	NA	NA	-0.335177	0.139323	1.10156	0.10734	0.123331	NA	NA	0.464295	NA	NA	0.123331	NA	NA	NA	NA	NA	NA	NA	NA	NA	NA	NA	NA	NA	NA	NA	NA	NA	NA	NA	NA	NA	NA	NA	NA	NA	NA
Q14126	Desmoglein-2	S680	.vVPSFLPVDQGGsLVGR	S13: 100.0	NA	NA	NA	NA	-0.0192451	1.66325	0.82326	-0.80985	-3.04784	0.765478	2.23304	-1.55151	0.373116	NA	NA	0.991184	NA	NA	0.373116	NA	NA	NA	NA	NA	NA	NA	NA	NA	NA	NA	NA	NA	NA	-0.0192451	NA	NA	1.66325	NA	NA	0.82326	NA	NA	-0.80985	NA	NA
P15924	Desmoplakin	S22	.aEsGPDLR	S3: 100.0	NA	NA	NA	NA	-1.03796	-0.452427	-0.5659	-3.08638	-2.15259	0.295034	2.20848	-2.30615	-0.863766	NA	0.129258	0.221	NA	-0.893357	-0.801933	NA	NA	NA	NA	NA	NA	NA	NA	NA	NA	NA	NA	NA	-1.09715	-1.03796	NA	-0.222243	-0.452427	NA	-0.689567	-0.5659	NA	-3.34828	-3.08638	NA	-2.19424
P15924	Desmoplakin	S22	.aEsGPDLRYEVTSGGGGTSR	S3: 100.0	0.111596	-0.371976	-0.214011	0.89543	-0.577713	3.15128	0.522533	0.529001	-2.0392	1.15152	1.55805	-1.22151	0.317065	NA	0.18006	0.816275	NA	0.523211	-0.182354	NA	0.444726	-0.465003	NA	-0.115898	-0.371976	NA	-0.251236	0.00726744	NA	1.21589	0.565473	NA	-0.577713	NA	NA	3.15128	NA	NA	0.522533	NA	NA	0.529001	NA	NA	NA
P15924	Desmoplakin	S22	.mIRAEsGPDLR	S6: 100.0	-0.80991	-0.911317	-0.901302	0.114455	-0.210464	0.956394	-0.67503	-0.508981	-1.84494	0.691545	1.10112	-1.6667	-0.257141	NA	0.632106	0.0745257	NA	0.0976007	-0.305111	NA	-0.831082	-0.788738	NA	-1.05749	-0.765146	NA	-0.91947	-0.883134	NA	0.143482	0.0854289	NA	-0.256069	-0.162997	NA	1.86594	0.908873	NA	-0.36135	-0.67503	NA	0.108688	-0.508981	NA	-2.22996
P15924	Desmoplakin	S2209	.SmsFQGIR	S3: 100.0	-1.54491	-0.387113	-1.22222	-0.412934	-0.615764	-1.63482	-1.71898	-2.17941	-2.90515	0.1921	0.580279	-2.70686	-1.32758	NA	0.00291469	0.00313279	NA	-1.30123	-1.32758	NA	-1.53764	-1.74248	NA	-0.290398	-0.467969	NA	-1.30123	-1.15953	NA	-0.454026	-0.306439	NA	-0.615764	-0.642546	NA	-1.74995	-1.50238	NA	-1.71898	-1.55221	NA	-2.76066	-2.0522	NA	NA
P15924	Desmoplakin	S2209	.SMsFQGIR	S3: 100.0	-1.52474	-0.335206	-1.08734	0.265232	-1.34917	-1.25291	-1.90321	-2.54813	NA	NA	NA	NA	-1.17013	0.189828	NA	0.00966579	-0.528961	NA	-1.62619	-1.52474	NA	NA	-0.335206	NA	NA	-1.08734	NA	NA	0.265232	NA	NA	NA	NA	-1.34917	NA	NA	-1.25291	NA	NA	-1.90321	NA	NA	-2.54813	NA	NA
P15924	Desmoplakin	S2597	.iSTIsSVR	S5: 99.0	NA	NA	NA	NA	NA	NA	NA	NA	-1.87379	0.418507	-0.455364	-1.88592	-1.16458	NA	NA	0.192258	NA	NA	-1.16458	NA	NA	NA	NA	NA	NA	NA	NA	NA	NA	NA	NA	NA	NA	NA	NA	NA	NA	NA	NA	NA	NA	NA	NA	NA	NA
P15924	Desmoplakin	S2598	.iSTISsVR	S6: 99.7	-0.87258	0.25624	-0.0524491	-0.395263	NA	NA	NA	NA	NA	NA	NA	NA	-0.223856	NA	NA	0.352036	NA	NA	-0.223856	NA	NA	-0.87258	NA	NA	0.25624	NA	NA	-0.0524491	NA	NA	-0.395263	NA	NA	NA	NA	NA	NA	NA	NA	NA	NA	NA	NA	NA	NA
P15924	Desmoplakin	S2821	.gLPSPYNmSsAPGSR	S10: 98.6	-0.817519	-0.533806	-1.51197	-0.45218	NA	NA	NA	NA	-1.43808	0.182647	1.27965	-3.4205	-0.764803	NA	0.128242	NA	NA	-0.764803	NA	NA	-0.817519	NA	NA	-0.533806	NA	NA	-1.51197	NA	NA	-0.45218	NA	NA	NA	NA	NA	NA	NA	NA	NA	NA	NA	NA	NA	NA	-1.43808
P15924	Desmoplakin	S2821	.gLPSPYNMSsAPGSR	S10: 99.6	-0.511102	-0.317691	-0.949007	-0.614086	-0.214634	-0.326463	-0.812747	-2.28231	-0.890242	-0.00407865	1.91495	-2.78618	-0.562594	NA	0.0786938	NA	NA	-0.562594	NA	NA	-0.511102	NA	NA	-0.317691	NA	NA	-0.949007	NA	NA	-0.614086	NA	NA	-0.214634	NA	NA	-0.326463	NA	NA	-0.812747	NA	NA	-2.28231	NA	NA	-0.890242
P15924	Desmoplakin	S2821	.gLPSPYNmSsAPGSRSGSR	S10: 100.0	-0.437486	0.40416	-0.724491	0.260593	NA	NA	NA	NA	NA	NA	NA	NA	-0.0884465	NA	0.678383	NA	NA	-0.0884465	NA	NA	-0.437486	NA	NA	0.40416	NA	NA	-0.724491	NA	NA	0.260593	NA	NA	NA	NA	NA	NA	NA	NA	NA	NA	NA	NA	NA	NA	NA
P15924	Desmoplakin	S2821	.gLPSPYNMSsAPGSRSGSR	S10: 99.1	NA	NA	NA	NA	NA	NA	NA	NA	0.980241	-0.854387	-1.26328	0.50795	-0.173219	NA	NA	0.788149	NA	NA	-0.173219	NA	NA	NA	NA	NA	NA	NA	NA	NA	NA	NA	NA	NA	NA	NA	NA	NA	NA	NA	NA	NA	NA	NA	NA	NA	NA
P15924	Desmoplakin	S2821;S2825	.gLPSPYNmSsAPGsR	S10: 99.2; S14: 100.0	-1.02775	-0.185466	-0.572699	-0.761591	-0.473286	-0.18186	-0.860267	-1.11433	-1.80463	0.246324	0.882867	-2.25667	-0.650486	NA	0.000500386	0.581328	NA	-0.8116	-0.186543	NA	-1.02775	NA	NA	-0.185466	NA	NA	-0.572699	NA	NA	-0.761591	NA	NA	-0.848176	0.0355302	NA	-0.370111	-0.0354979	NA	-1.04807	-0.6102	NA	-1.1351	-0.708959	NA	-1.09647
P15924	Desmoplakin	S2821;S2825	.gLPSPYNMSsAPGsR	S10: 100.0; S14: 100.0	-1.46474	0.245989	-0.759746	-0.269588	-0.577918	-0.507786	-1.01116	-1.57807	-1.89266	0.602178	2.28393	-2.74443	-0.748561	NA	0.0505123	0.274588	NA	-0.730822	-0.892822	NA	-1.46474	NA	NA	0.245989	NA	NA	-0.759746	NA	NA	-0.269588	NA	NA	-0.577918	-1.35247	NA	-0.69207	-0.336096	NA	-1.01116	-0.892822	NA	-1.57807	-1.85849	NA	-1.87125
P15924	Desmoplakin	S2821;S2825	.gLPSPYNmSsAPGsRSGSR	S10: 100.0; S14: 99.4	0.0591601	-0.724954	-0.517041	0.223307	NA	NA	NA	NA	NA	NA	NA	NA	-0.228941	NA	NA	0.367439	NA	NA	-0.228941	NA	NA	0.0591601	NA	NA	-0.724954	NA	NA	-0.517041	NA	NA	0.223307	NA	NA	NA	NA	NA	NA	NA	NA	NA	NA	NA	NA	NA	NA
P15924	Desmoplakin	S2821;S2825;S2829	.gLPSPYNmSsAPGsRSGsR	S10: 99.1; S14: 99.1; S18: 99.1	NA	NA	NA	NA	NA	NA	NA	NA	0.536226	-0.115008	2.168	0.310852	0.423539	NA	NA	0.242619	NA	NA	0.423539	NA	NA	NA	NA	NA	NA	NA	NA	NA	NA	NA	NA	NA	NA	NA	NA	NA	NA	NA	NA	NA	NA	NA	NA	NA	NA
P15924	Desmoplakin	S2821;S2825;S2829	.gLPSPYNMSsAPGsRSGsR	S10: 100.0; S14: 99.3; S18: 99.3	NA	NA	NA	NA	-0.670565	-1.6989	-0.499582	-3.02182	0.910818	-0.413404	0.751637	-1.48983	-0.585074	NA	0.138939	NA	NA	-0.585074	NA	NA	NA	NA	NA	NA	NA	NA	NA	NA	NA	NA	NA	NA	-0.670565	NA	NA	-1.6989	NA	NA	-0.499582	NA	NA	-3.02182	NA	NA	0.910818
P15924	Desmoplakin	S2825	.gLPSPYNmSSAPGsR	S14: 100.0	-0.908618	-0.942772	-1.23611	-1.13384	-0.441912	-0.542871	-0.37697	-2.95867	-1.78571	0.302532	1.04749	-2.87291	-0.915017	NA	0.00757438	0.0464747	NA	-0.800453	-1.03722	NA	-0.800453	-1.07979	NA	-0.975297	-0.791063	NA	-1.00267	-1.26042	NA	-0.926752	-1.16487	NA	-0.441912	0.298711	NA	-0.542871	0.00411169	NA	-0.691986	0.018205	NA	-2.95867	-1.643	NA	-0.957035
P15924	Desmoplakin	S2825	.gLPSPYNMSSAPGsR	S14: 100.0	-0.914494	-1.05097	-0.961435	-0.691465	-0.630993	-0.417269	-0.442268	-2.29001	-1.32194	0.171996	1.41229	-2.68523	-0.630993	NA	0.286631	0.0202641	NA	-0.628701	-0.630993	NA	NA	-0.914494	NA	NA	-1.05097	NA	NA	-0.961435	NA	NA	-0.691465	NA	-0.674822	-0.576907	NA	-0.417269	-0.411442	NA	-0.58258	-0.442268	NA	-2.29001	-2.15473	NA	-1.4819
P15924	Desmoplakin	S2825	.gLPSPYNMSSAPGsRSGSR	S14: 99.7	NA	NA	NA	NA	-0.338219	-0.832304	-0.336805	-1.29938	NA	NA	NA	NA	-0.585262	NA	0.0558924	NA	NA	-0.585262	NA	NA	NA	NA	NA	NA	NA	NA	NA	NA	NA	NA	NA	NA	-0.338219	NA	NA	-0.832304	NA	NA	-0.336805	NA	NA	-1.29938	NA	NA	NA
P15924	Desmoplakin	S2825;S2829	.gLPSPYNmSSAPGsRSGsR	S14: 99.5; S18: 99.5	NA	NA	NA	NA	-1.01561	0.0422742	-0.114179	-1.99133	NA	NA	NA	NA	-0.564896	NA	NA	0.199446	NA	NA	-0.564896	NA	NA	NA	NA	NA	NA	NA	NA	NA	NA	NA	NA	NA	NA	-1.01561	NA	NA	0.0422742	NA	NA	-0.114179	NA	NA	-1.99133	NA	NA
P15924	Desmoplakin	S53	.rGVITDQNsDGYcQTGTmSR	S9: 100.0	NA	NA	NA	NA	0.857451	2.49854	0.935901	-0.194338	NA	NA	NA	NA	0.896676	NA	NA	0.162021	NA	NA	0.896676	NA	NA	NA	NA	NA	NA	NA	NA	NA	NA	NA	NA	NA	NA	0.857451	NA	NA	2.49854	NA	NA	0.935901	NA	NA	-0.194338	NA	NA
P15924	Desmoplakin	S53	.rGVITDQNsDGYcQTGTMSR	S9: 100.0	NA	NA	NA	NA	-0.54637	1.14211	0.69209	-1.01332	0.538834	0.341559	0.0142339	-0.395231	0.177896	NA	NA	0.714016	NA	NA	0.177896	NA	NA	NA	NA	NA	NA	NA	NA	NA	NA	NA	NA	NA	NA	-0.54637	NA	NA	1.14211	NA	NA	0.69209	NA	NA	-1.01332	NA	NA
P15924	Desmoplakin	Y2159	.gLIDRDLyR	Y8: 100.0	NA	NA	NA	NA	NA	NA	NA	NA	0.116598	0.208416	-0.840431	-1.80275	-0.361916	NA	NA	0.306787	NA	NA	-0.361916	NA	NA	NA	NA	NA	NA	NA	NA	NA	NA	NA	NA	NA	NA	NA	NA	NA	NA	NA	NA	NA	NA	NA	NA	NA	NA
Q96JH7	Deubiquitinating protein VCIP135	S994	.sRESSPSHGLLk	S1: 99.8	0.284482	-0.102441	-0.827761	0.255455	NA	NA	NA	NA	NA	NA	NA	NA	0.0765071	NA	0.731274	NA	NA	0.0765071	NA	NA	0.284482	NA	NA	-0.102441	NA	NA	-0.827761	NA	NA	0.255455	NA	NA	NA	NA	NA	NA	NA	NA	NA	NA	NA	NA	NA	NA	NA
Q96JH7	Deubiquitinating protein VCIP135	S994;S998	.sRESsPSHGLLk	S1: 99.6; S5: 99.6	-0.562682	0.650228	-0.368298	0.173298	NA	NA	NA	NA	NA	NA	NA	NA	-0.0975002	NA	0.928133	NA	NA	-0.0975002	NA	NA	-0.562682	NA	NA	0.650228	NA	NA	-0.368298	NA	NA	0.173298	NA	NA	NA	NA	NA	NA	NA	NA	NA	NA	NA	NA	NA	NA	NA
Q96JH7	Deubiquitinating protein VCIP135	S997;S998	.SREssPSHGLLk	S4: 99.5; S5: 100.0	NA	NA	NA	NA	NA	NA	NA	NA	-0.661994	0.159586	1.00715	-0.793203	-0.251204	NA	0.873701	NA	NA	-0.251204	NA	NA	NA	NA	NA	NA	NA	NA	NA	NA	NA	NA	NA	NA	NA	NA	NA	NA	NA	NA	NA	NA	NA	NA	NA	NA	-0.661994
Q96JH7	Deubiquitinating protein VCIP135	S998	.SRESsPSHGLLk	S5: 99.7	-0.425906	-1.26975	-1.55974	-0.408588	NA	NA	NA	NA	-2.17722	-0.00145222	1.3363	-0.987165	-0.706536	NA	0.114353	NA	NA	-0.706536	NA	NA	-0.425906	NA	NA	-1.26975	NA	NA	-1.55974	NA	NA	-0.408588	NA	NA	NA	NA	NA	NA	NA	NA	NA	NA	NA	NA	NA	NA	-2.17722
Q13574	Diacylglycerol kinase zeta	S75;S76	.rRssTVPPScNPR	S3: 100.0; S4: 100.0	NA	NA	NA	NA	-0.810674	-1.56886	-0.814602	-1.29442	0.647587	0.247801	0.126804	1.21677	-0.341935	NA	NA	0.446313	NA	NA	-0.341935	NA	NA	NA	NA	NA	NA	NA	NA	NA	NA	NA	NA	NA	NA	-0.810674	NA	NA	-1.56886	NA	NA	-0.814602	NA	NA	-1.29442	NA	NA
Q16555	Dihydropyrimidinase-related protein 2	T509	.gLYDGPVcEVSVtPk	T13: 100.0	0.361878	0.048181	-0.860788	-0.331075	NA	NA	NA	NA	-0.0132804	-0.511403	-0.314182	-0.714822	-0.331075	NA	NA	0.0835276	NA	NA	-0.331075	NA	NA	0.361878	NA	NA	0.048181	NA	NA	-0.860788	NA	NA	-0.331075	NA	NA	NA	NA	NA	NA	NA	NA	NA	NA	NA	NA	NA	NA
Q16555	Dihydropyrimidinase-related protein 2	T569	.aNItSLG	T4: 99.5	NA	NA	NA	NA	NA	NA	NA	NA	-0.718418	1.45583	0.66672	-0.702002	-0.0176408	NA	NA	0.76489	NA	NA	-0.0176408	NA	NA	NA	NA	NA	NA	NA	NA	NA	NA	NA	NA	NA	NA	NA	NA	NA	NA	NA	NA	NA	NA	NA	NA	NA	NA
Q14195	Dihydropyrimidinase-related protein 3	S522	.gsPTRPNPPVR	S2: 100.0	NA	NA	NA	NA	-0.369797	1.30098	0.705512	-0.2021	NA	NA	NA	NA	0.0764642	NA	0.466881	0.403561	NA	0.426948	0.0764642	NA	NA	NA	NA	NA	NA	NA	NA	NA	NA	NA	NA	NA	-0.586247	-0.153347	NA	1.7256	0.876367	NA	1.3273	0.0837248	NA	-0.473404	0.0692035	NA	NA
Q14195	Dihydropyrimidinase-related protein 3	S564;T567	.iVAPPGGRsNItSLS	S9: 100.0; T12: 98.3	NA	NA	NA	NA	0.340302	1.03996	1.85432	0.625271	NA	NA	NA	NA	0.832618	NA	NA	0.0610336	NA	NA	0.832618	NA	NA	NA	NA	NA	NA	NA	NA	NA	NA	NA	NA	NA	NA	0.340302	NA	NA	1.03996	NA	NA	1.85432	NA	NA	0.625271	NA	NA
Q14195	Dihydropyrimidinase-related protein 3	S570	.SNITSLs	S7: 100.0	NA	NA	NA	NA	-0.317775	1.34597	2.21105	1.41987	NA	NA	NA	NA	1.34597	NA	NA	0.116115	NA	NA	1.34597	NA	NA	NA	NA	NA	NA	NA	NA	NA	NA	NA	NA	NA	NA	-0.317775	NA	NA	1.34597	NA	NA	2.21105	NA	NA	1.41987	NA	NA
Q14195	Dihydropyrimidinase-related protein 3	T509	.gmYDGPVFDLTTtPkGGTPAGSAR	T13: 100.0	NA	NA	NA	NA	-0.464493	1.15011	1.05821	0.186159	NA	NA	NA	NA	0.622186	NA	NA	0.297005	NA	NA	0.622186	NA	NA	NA	NA	NA	NA	NA	NA	NA	NA	NA	NA	NA	NA	-0.464493	NA	NA	1.15011	NA	NA	1.05821	NA	NA	0.186159	NA	NA
Q14195	Dihydropyrimidinase-related protein 3	T567	.SNItSLS	T4: 99.4	NA	NA	NA	NA	-0.435212	0.834346	-0.473178	-0.624778	NA	NA	NA	NA	-0.454195	NA	NA	0.641719	NA	NA	-0.454195	NA	NA	NA	NA	NA	NA	NA	NA	NA	NA	NA	NA	NA	NA	-0.435212	NA	NA	0.834346	NA	NA	-0.473178	NA	NA	-0.624778	NA	NA
Q9BPU6	Dihydropyrimidinase-related protein 5	T509;T514	.eMGtPLADtPTRPVTR	T4: 100.0; T9: 100.0	NA	NA	NA	NA	-0.278442	-0.635384	-0.337332	0.430307	NA	NA	NA	NA	-0.307887	NA	NA	0.43042	NA	NA	-0.307887	NA	NA	NA	NA	NA	NA	NA	NA	NA	NA	NA	NA	NA	NA	-0.278442	NA	NA	-0.635384	NA	NA	-0.337332	NA	NA	0.430307	NA	NA
E9PHD6	DIP2 disco-interacting protein 2 homolog B (Drosophila)	S269	.gSNRSsLmDTADGVPVSSR	S6: 99.5	NA	NA	NA	NA	NA	NA	NA	NA	-0.337481	-0.0598504	-0.986107	1.06806	-0.198666	NA	NA	0.865818	NA	NA	-0.198666	NA	NA	NA	NA	NA	NA	NA	NA	NA	NA	NA	NA	NA	NA	NA	NA	NA	NA	NA	NA	NA	NA	NA	NA	NA	NA
Q9BQC3	Diphthamide biosynthesis protein 2	S488	.gIAIAYEDEGsG	S11: 100.0	NA	NA	NA	NA	NA	NA	NA	NA	0.140271	-0.210562	0.152932	-0.102453	-0.0218693	NA	NA	0.959697	NA	NA	-0.0218693	NA	NA	NA	NA	NA	NA	NA	NA	NA	NA	NA	NA	NA	NA	NA	NA	NA	NA	NA	NA	NA	NA	NA	NA	NA	NA
P98082	Disabled homolog 2	S723	.qVsLPVTk	S3: 100.0	1.0145	-0.333833	1.08895	0.0927594	-0.0437734	1.83698	1.08962	-0.780688	1.0882	-0.414529	-0.642823	0.7311	0.312473	0.0619224	0.420779	0.140228	0.312473	0.185948	0.23488	1.23708	NA	0.995774	0.0910499	NA	-0.375976	0.879389	NA	1.13248	0.0927594	NA	0.073166	NA	-0.105619	-0.00228102	NA	1.77942	1.83698	NA	1.09756	1.08347	NA	-1.00901	-0.687086	0.295215	1.69218
Q5VWQ8	Disabled homolog 2-interacting protein	S747	.SLsmVDLQDAR	S3: 100.0	NA	NA	NA	NA	-0.331056	0.0471893	0.304834	-0.489648	-1.55156	0.133879	0.170712	-0.336976	-0.140014	NA	NA	0.262748	NA	NA	-0.140014	NA	NA	NA	NA	NA	NA	NA	NA	NA	NA	NA	NA	NA	NA	-0.331056	NA	NA	0.0471893	NA	NA	0.304834	NA	NA	-0.489648	NA	NA
Q5VWQ8	Disabled homolog 2-interacting protein	S747	.SLsMVDLQDAR	S3: 100.0	-0.210962	0.347494	-0.0190181	0.570648	-0.0920662	1.30701	-0.0774161	0.571379	-1.28849	0.203766	0.364191	-0.301925	0.178279	NA	0.682267	0.518301	NA	0.0872425	0.178279	NA	NA	-0.210962	NA	NA	0.347494	NA	NA	-0.0190181	NA	NA	0.570648	NA	0.60807	-0.15846	NA	1.30701	1.30301	NA	-0.518238	0.131616	NA	1.18111	0.420037	NA	-0.812473
Q5VWQ8	Disabled homolog 2-interacting protein	S995	.qGPSPVsPNALDR	S7: 100.0	0.0761047	-0.531933	0.331135	-0.925099	-0.604813	-1.90242	0.583727	-1.39199	NA	NA	NA	NA	-0.568373	NA	0.425872	0.22317	NA	-0.227914	-0.998402	NA	0.0761047	NA	NA	-0.531933	NA	NA	0.331135	NA	NA	-0.925099	NA	NA	NA	-0.604813	NA	NA	-1.90242	NA	NA	0.583727	NA	NA	-1.39199	NA	NA
Q9P265	Disco-interacting protein 2 homolog B	S259	.gSNRSsLmDTADGVPVSSR	S6: 99.6	0.739705	-0.689698	1.59844	1.22592	NA	NA	NA	NA	-0.337481	-0.0598504	-0.986107	1.06806	0.739705	NA	NA	0.378796	NA	NA	0.739705	NA	NA	0.739705	NA	NA	-0.689698	NA	NA	1.59844	NA	NA	1.22592	NA	NA	NA	NA	NA	NA	NA	NA	NA	NA	NA	NA	NA	NA
P78536	Disintegrin and metalloproteinase domain-containing protein 17	S791	.sFEDLTDHPVTR	S1: 100.0	NA	NA	NA	NA	-0.210466	-0.387723	-0.542626	-0.625193	NA	NA	NA	NA	-0.465174	NA	NA	0.0169123	NA	NA	-0.465174	NA	NA	NA	NA	NA	NA	NA	NA	NA	NA	NA	NA	NA	NA	-0.210466	NA	NA	-0.387723	NA	NA	-0.542626	NA	NA	-0.625193	NA	NA
Q12959	Disks large homolog 1	S575	.eQmmNSSISSGSGsLR	S14: 99.5	0.0630945	0.731595	0.023151	0.939553	-0.631206	0.0674659	0.0424971	-1.19667	NA	NA	NA	NA	0.0424971	NA	NA	0.984249	NA	NA	0.0424971	NA	NA	0.0630945	NA	NA	0.731595	NA	NA	0.023151	NA	NA	0.939553	NA	NA	-0.631206	NA	NA	0.0674659	NA	NA	0.0424971	NA	NA	-1.19667	NA	NA
Q9Y485	DmX-like protein 1	S1285	.smTSLAQk	S1: 100.0	-0.985174	0.904427	-0.194288	0.187745	0.056461	-0.782904	-1.25088	-0.176732	NA	NA	NA	NA	-0.199717	NA	0.274286	0.296367	NA	-0.927903	-0.171304	NA	NA	-0.985174	NA	NA	0.904427	NA	NA	-0.194288	NA	NA	0.187745	NA	0.205851	-0.0944691	NA	-1.06816	-0.62889	NA	-1.52578	-1.07318	NA	0.0976406	-0.176732	NA	NA
Q9Y485	DmX-like protein 1	S1285;S1288	.smTsLAQk	S1: 100.0; S4: 100.0	-0.938942	0.363824	0.448196	-0.461835	0.602388	-1.29113	-0.130677	0.704092	-3.12853	0.878781	1.91879	-2.0093	-0.111252	NA	0.225773	0.574655	NA	-0.75207	0.116573	NA	NA	-0.938942	NA	NA	0.363824	NA	NA	0.448196	NA	NA	-0.461835	NA	NA	0.602388	NA	NA	-1.29113	NA	NA	-0.130677	NA	NA	0.704092	NA	-1.79738
Q9Y485	DmX-like protein 1	S1896	.aSsFLDTSk	S3: 100.0	-0.559794	0.0195701	-0.431808	-0.362308	-0.357491	-1.62379	-0.651015	-1.62839	NA	NA	NA	NA	-0.495801	NA	NA	0.0136355	NA	NA	-0.495801	NA	NA	-0.559794	NA	NA	0.0195701	NA	NA	-0.431808	NA	NA	-0.362308	NA	NA	-0.357491	NA	NA	-1.62379	NA	NA	-0.651015	NA	NA	-1.62839	NA	NA
Q92466	DNA damage-binding protein 2	S24	.sRSPLELEPEAk	S1: 99.8	-0.337259	1.02781	-0.621771	-0.040726	0.63758	-1.94369	-1.13758	-0.381672	NA	NA	NA	NA	-0.398962	NA	0.378957	0.572014	NA	-0.520338	-0.2089	NA	-0.416251	-0.258267	NA	0.997907	1.05771	NA	-0.624425	-0.619116	NA	0.0780807	-0.159533	NA	1.05812	0.179945	NA	-2.22567	-0.7459	NA	-1.10792	-1.13758	NA	-0.641492	0.490557	NA	NA
Q92466	DNA damage-binding protein 2	S24;S26	.sRsPLELEPEAk	S1: 100.0; S3: 100.0	-1.03951	0.578003	-0.530161	-0.852522	-0.787724	-2.63022	-1.48533	-2.58947	-1.42594	-0.591248	0.701034	-1.12878	-0.870694	NA	0.0175014	0.284557	NA	-0.931511	-0.699523	NA	-1.03951	NA	NA	0.578003	NA	NA	-0.530161	NA	NA	-0.852522	NA	NA	-0.787724	NA	NA	-2.63022	NA	NA	-1.48533	NA	NA	-2.58947	NA	NA	NA
Q92466	DNA damage-binding protein 2	S26	.SRsPLELEPEAk	S3: 100.0	-0.764163	0.919062	-0.706684	-0.107754	0.536585	-1.14685	-1.21545	-0.223343	-0.856458	0.211448	2.54074	-1.66246	-0.366455	NA	0.430209	0.538597	NA	-0.554837	-0.356874	NA	-0.851978	-0.764163	NA	1.13686	0.610215	NA	-0.915293	-0.706684	NA	-0.376037	-0.107754	NA	0.536585	0.620449	NA	-1.58216	-1.14685	NA	-1.26288	-1.1124	NA	-0.569767	-0.0700911	NA	-0.554837
Q92466	DNA damage-binding protein 2	S26	.SRsPLELEPEAkk	S3: 99.7	NA	NA	NA	NA	0.509442	-0.0988467	-0.71718	-0.488895	NA	NA	NA	NA	-0.293871	NA	NA	0.512454	NA	NA	-0.293871	NA	NA	NA	NA	NA	NA	NA	NA	NA	NA	NA	NA	NA	NA	0.509442	NA	NA	-0.0988467	NA	NA	-0.71718	NA	NA	-0.488895	NA	NA
Q9NR33	DNA polymerase epsilon subunit 4	T11	.aAAAAAGSGtPR	T10: 100.0	-1.1572	0.462498	-1.39454	0.0469019	NA	NA	NA	NA	NA	NA	NA	NA	-0.555151	NA	0.341259	NA	NA	-0.555151	NA	NA	-1.1572	NA	NA	0.462498	NA	NA	-1.39454	NA	NA	0.0469019	NA	NA	NA	NA	NA	NA	NA	NA	NA	NA	NA	NA	NA	NA	NA
P28715	DNA repair protein complementing XP-G cells	S382;S384	.nAPAAVDEGsIsPR	S10: 100.0; S12: 100.0	NA	NA	NA	NA	-0.217786	-2.31286	-1.17241	1.04511	NA	NA	NA	NA	-0.6951	NA	0.42	NA	NA	-0.6951	NA	NA	NA	NA	NA	NA	NA	NA	NA	NA	NA	NA	NA	NA	-0.217786	NA	NA	-2.31286	NA	NA	-1.17241	NA	NA	1.04511	NA	NA	NA
P28715	DNA repair protein complementing XP-G cells	S384	.gRNAPAAVDEGSIsPR	S14: 99.7	0.88217	-0.421429	-0.225078	-0.465725	NA	NA	NA	NA	0.235874	0.142257	-0.32736	-1.47094	-0.225078	NA	0.490067	0.512543	NA	-0.183406	-0.225078	NA	NA	0.88217	NA	NA	-0.421429	NA	NA	-0.225078	NA	NA	-0.465725	NA	NA	NA	NA	NA	NA	NA	NA	NA	NA	NA	NA	NA	0.368035
P28715	DNA repair protein complementing XP-G cells	S384	.nAPAAVDEGSIsPR	S12: 100.0	1.00107	0.325078	0.0159605	-0.0359848	-0.299689	-1.27857	0.247331	-0.814266	-0.173582	-0.0988576	0.65589	-0.695668	-0.0392454	NA	0.862102	0.389655	NA	-0.0629953	-0.0359848	NA	1.34063	0.948413	NA	0.399034	0.320874	NA	0.20381	-0.0177319	NA	-0.115927	-0.0327243	NA	-0.219425	-0.299689	NA	-1.23136	-1.27857	NA	0.372526	-0.271069	NA	-1.25065	-0.693531	NA	0.143564
P49736	DNA replication licensing factor MCM2	S139	.gLLYDsDEEDEERPAR	S6: 100.0	NA	NA	NA	NA	0.207993	0.907022	3.1221	0.366091	0.339455	0.560148	0.0941012	0.204522	0.366091	NA	0.186246	0.0206184	NA	0.636556	0.339455	NA	NA	NA	NA	NA	NA	NA	NA	NA	NA	NA	NA	NA	0.207993	0.242668	NA	0.907022	0.668952	NA	3.1221	1.69374	NA	0.366091	0.458742	NA	NA
P49736	DNA replication licensing factor MCM2	S26	.gNDPLTsSPGR	S7: 98.9	NA	NA	NA	NA	-0.00623397	-1.02191	1.66119	-1.42899	NA	NA	NA	NA	-0.600963	NA	0.791375	NA	NA	-0.600963	NA	NA	NA	NA	NA	NA	NA	NA	NA	NA	NA	NA	NA	NA	-0.00623397	NA	NA	-1.02191	NA	NA	1.66119	NA	NA	-1.42899	NA	NA	NA
P49736	DNA replication licensing factor MCM2	S27	.gNDPLTSsPGR	S8: 99.4	NA	NA	NA	NA	NA	NA	NA	NA	0.153533	-0.553011	0.648675	-0.59102	-0.199739	NA	0.793389	NA	NA	-0.199739	NA	NA	NA	NA	NA	NA	NA	NA	NA	NA	NA	NA	NA	NA	NA	NA	NA	NA	NA	NA	NA	NA	NA	NA	NA	NA	0.153533
P49736	DNA replication licensing factor MCM2	T25	.gNDPLtSSPGR	T6: 98.2	NA	NA	NA	NA	NA	NA	NA	NA	-0.222428	1.31956	0.828987	-0.638795	0.303279	NA	0.52939	NA	NA	0.303279	NA	NA	NA	NA	NA	NA	NA	NA	NA	NA	NA	NA	NA	NA	NA	NA	NA	NA	NA	NA	NA	NA	NA	NA	NA	NA	-0.222428
Q02880	DNA topoisomerase 2-beta	S1522;S1524	.kVVEAVNsDsDSEFGIPk	S8: 100.0; S10: 100.0	NA	NA	NA	NA	0.295272	-3.09965	-0.787078	-0.863779	NA	NA	NA	NA	-0.825429	NA	0.216126	NA	NA	-0.825429	NA	NA	NA	NA	NA	NA	NA	NA	NA	NA	NA	NA	NA	NA	0.295272	NA	NA	-3.09965	NA	NA	-0.787078	NA	NA	-0.863779	NA	NA	NA
Q02880	DNA topoisomerase 2-beta	S1550	.kAsGSENEGDYNPGR	S3: 99.7	NA	NA	NA	NA	-0.996009	-2.35575	-1.60646	-0.803072	NA	NA	NA	NA	-1.01949	NA	NA	0.0259749	NA	NA	-1.01949	NA	NA	NA	NA	NA	NA	NA	NA	NA	NA	NA	NA	NA	NA	-0.996009	NA	NA	-2.35575	NA	NA	-1.60646	NA	NA	-0.803072	NA	NA
Q02880	DNA topoisomerase 2-beta	S1550;S1552	.kAsGsENEGDYNPGR	S3: 100.0; S5: 100.0	NA	NA	NA	NA	-0.858983	-2.3324	-1.64424	-1.12536	NA	NA	NA	NA	-1.3848	NA	NA	0.0194186	NA	NA	-1.3848	NA	NA	NA	NA	NA	NA	NA	NA	NA	NA	NA	NA	NA	NA	-0.858983	NA	NA	-2.3324	NA	NA	-1.64424	NA	NA	-1.12536	NA	NA
P16989	DNA-binding protein A	S370	.aGEAPTENPAPPTQQSsAE	S17: 98.9	NA	NA	NA	NA	NA	NA	NA	NA	-1.0341	-0.207882	0.966767	-1.24778	-0.620993	NA	NA	0.503334	NA	NA	-0.620993	NA	NA	NA	NA	NA	NA	NA	NA	NA	NA	NA	NA	NA	NA	NA	NA	NA	NA	NA	NA	NA	NA	NA	NA	NA	NA
C9J4M6	DNA-directed RNA polymerase	S392	.aGVsQVLNR	S4: 100.0	NA	NA	NA	NA	-1.19835	0.0480956	0.0690687	-1.27235	NA	NA	NA	NA	-0.575129	0.213592	NA	NA	-0.575129	NA	NA	NA	NA	NA	NA	NA	NA	NA	NA	NA	NA	NA	NA	-1.19835	NA	NA	0.0480956	NA	NA	0.0690687	NA	NA	-1.27235	NA	NA	NA	NA
Q96KC8	DnaJ homolog subfamily C member 1	S479;S480	.dFDIAEQNEssDEESLRkER	S10: 100.0; S11: 99.3	NA	NA	NA	NA	0.74077	-1.33787	-1.34461	-0.656707	-1.0253	0.131975	0.230738	-2.2205	-0.841005	NA	NA	0.0914091	NA	NA	-0.841005	NA	NA	NA	NA	NA	NA	NA	NA	NA	NA	NA	NA	NA	NA	0.74077	NA	NA	-1.33787	NA	NA	-1.34461	NA	NA	-0.656707	NA	NA
Q96KC8	DnaJ homolog subfamily C member 1	S479;S480	.qkDFDIAEQNEssDEESLRk	S12: 100.0; S13: 100.0	NA	NA	NA	NA	-0.58174	0.468975	-1.61969	-0.17251	NA	NA	NA	NA	-0.377125	NA	NA	0.356645	NA	NA	-0.377125	NA	NA	NA	NA	NA	NA	NA	NA	NA	NA	NA	NA	NA	NA	-0.58174	NA	NA	0.468975	NA	NA	-1.61969	NA	NA	-0.17251	NA	NA
Q8WXX5	DnaJ homolog subfamily C member 9	S109	.kIsLEDIQAFEk	S3: 100.0	NA	NA	NA	NA	-0.733822	-1.5574	0.149288	-0.89763	NA	NA	NA	NA	-0.775093	NA	NA	0.119339	NA	NA	-0.775093	NA	NA	NA	NA	NA	NA	NA	NA	NA	NA	NA	NA	NA	NA	-0.733822	NA	NA	-1.5574	NA	NA	0.149288	NA	NA	-0.89763	NA	NA
Q96EY1-2	DNJA3_HUMAN Isoform 2 of DnaJ homolog subfamily A member 3, mitochondrial	S287	.gSIIIsPcVVcR	S6: 100.0	0.881703	0.593693	1.25035	-0.278184	NA	NA	NA	NA	NA	NA	NA	NA	0.737698	0.156901	NA	NA	0.737698	NA	NA	0.881703	NA	NA	0.593693	NA	NA	1.25035	NA	NA	-0.278184	NA	NA	NA	NA	NA	NA	NA	NA	NA	NA	NA	NA	NA	NA	NA	NA
Q7L591	Docking protein 3	S330	.aTsLPSLDTPGELR	S3: 100.0	2.2	0.804709	1.27633	1.14067	-0.348206	2.09381	2.51663	-0.614624	0.909057	-1.00501	-0.26262	2.08518	1.06912	0.018897	0.0392728	0.0325502	0.968556	1.23926	0.914104	1.3634	2.36915	2.2	0.814311	0.639544	0.528175	0.86325	1.41601	1.255	1.07386	1.23926	1.16411	0.365859	-0.50302	-0.348206	1.97622	2.23811	1.29055	2.64466	2.51663	2.48784	-0.614624	-0.722331	-0.501715	NA	1.20953
Q92685	Dol-P-Man:Man(5)GlcNAc(2)-PP-Dol alpha-1,3-mannosyltransferase	S11	.gRsGSAAQAEGLck	S3: 100.0	NA	NA	NA	NA	NA	NA	NA	NA	-2.04074	-0.447905	-0.242015	-1.3958	-0.934069	NA	0.150327	0.0446294	NA	-0.922758	-0.934069	NA	NA	NA	NA	NA	NA	NA	NA	NA	NA	NA	NA	NA	NA	NA	NA	NA	NA	NA	NA	NA	NA	NA	NA	NA	-2.33242
Q92685	Dol-P-Man:Man(5)GlcNAc(2)-PP-Dol alpha-1,3-mannosyltransferase	S11;S13	.gRsGsAAQAEGLck	S3: 100.0; S5: 100.0	NA	NA	NA	NA	NA	NA	NA	NA	-1.17482	0.00860551	0.373775	-1.43009	-0.583107	NA	NA	0.296488	NA	NA	-0.583107	NA	NA	NA	NA	NA	NA	NA	NA	NA	NA	NA	NA	NA	NA	NA	NA	NA	NA	NA	NA	NA	NA	NA	NA	NA	NA
Q92685	Dol-P-Man:Man(5)GlcNAc(2)-PP-Dol alpha-1,3-mannosyltransferase	S13	.gRSGsAAQAEGLck	S5: 99.7	-2.45819	-0.892729	-1.845	-0.409714	-0.0266537	-1.25552	-3.44415	-0.666069	-3.90022	0.1742	-0.216397	-3.57464	-1.25576	NA	0.0281523	0.00450962	NA	-1.37371	-1.18857	NA	-2.12762	-3.23348	NA	-1.26744	-0.724815	NA	-1.47998	-1.845	NA	-0.409714	-0.227273	NA	NA	-0.0266537	NA	NA	-1.25552	NA	NA	-3.44415	NA	NA	-0.666069	NA	-3.94972
Q92685	Dol-P-Man:Man(5)GlcNAc(2)-PP-Dol alpha-1,3-mannosyltransferase	S13	.SGsAAQAEGLck	S3: 99.6	0.657631	-0.54828	0.53001	1.1289	-0.324755	-1.00687	-2.71751	-1.18734	-3.66432	0.124162	0.880569	-3.43361	-0.550533	NA	0.0451199	0.1821	NA	-1.64716	-0.541332	NA	NA	0.657631	NA	NA	-0.54828	NA	NA	0.53001	NA	NA	1.1289	NA	-0.536209	-0.113302	NA	-1.47241	-0.541332	NA	-2.57451	-2.86051	NA	-1.8219	-0.552786	NA	-3.80056
Q5VZY9	Doublecortin and CaM kinase-like 1	S330	.SGksPSPSPTSPGSLR	S4: 100.0	NA	NA	NA	NA	NA	NA	NA	NA	-0.238602	-0.618383	-1.7279	0.347122	-0.254566	NA	NA	0.290659	NA	NA	-0.254566	NA	NA	NA	NA	NA	NA	NA	NA	NA	NA	NA	NA	NA	NA	NA	NA	NA	NA	NA	NA	NA	NA	NA	NA	NA	NA
Q9UHG0	Doublecortin domain-containing protein 2	S128	.iNVsAR	S4: 100.0	NA	NA	NA	NA	NA	NA	NA	NA	-1.83714	0.569481	-1.9176	-3.96913	-1.87737	NA	NA	0.149553	NA	NA	-1.87737	NA	NA	NA	NA	NA	NA	NA	NA	NA	NA	NA	NA	NA	NA	NA	NA	NA	NA	NA	NA	NA	NA	NA	NA	NA	NA
Q9UHG0	Doublecortin domain-containing protein 2	S266;S270	.STVGSsDNSsPQPLkR	S6: 99.4; S10: 99.4	NA	NA	NA	NA	NA	NA	NA	NA	-0.52885	0.302677	-0.0898272	-2.37966	-0.309339	NA	0.33861	NA	NA	-0.309339	NA	NA	NA	NA	NA	NA	NA	NA	NA	NA	NA	NA	NA	NA	NA	NA	NA	NA	NA	NA	NA	NA	NA	NA	NA	NA	-0.52885
Q9UHG0	Doublecortin domain-containing protein 2	S270	.STVGSSDNSsPQPLkR	S10: 100.0	-1.01336	0.0564098	-1.88593	1.10554	-1.55565	-0.313283	-1.79417	-1.4635	-1.53829	0.853657	-1.05068	-1.80998	-1.25709	NA	0.0302995	0.158384	NA	-1.50958	-1.03202	NA	NA	-1.01336	NA	NA	0.0564098	NA	NA	-1.88593	NA	NA	1.10554	NA	-1.55565	NA	NA	-0.313283	NA	NA	-1.79417	NA	NA	-1.4635	NA	NA	NA
P55265	Double-stranded RNA-specific adenosine deaminase	S825	.TMLLLSRsPEAQPk	S8: 98.8	NA	NA	NA	NA	0.0607161	-0.56915	0.248501	0.0694939	NA	NA	NA	NA	0.0694939	NA	0.821074	0.698606	NA	0.114795	0.00546019	NA	NA	NA	NA	NA	NA	NA	NA	NA	NA	NA	NA	NA	0.56216	-0.191689	NA	-1.20129	-0.099935	NA	0.194963	0.457402	NA	0.0656792	0.0789888	NA	NA
Q16643	Drebrin	S142	.lSsPVLHR	S3: 100.0	0.734984	0.999573	1.46824	1.9523	0.0210962	2.68919	1.49555	2.35836	0.822328	-0.475008	2.07039	0.688695	1.20865	NA	0.000879009	NA	NA	1.20865	NA	NA	0.734984	NA	NA	0.999573	NA	NA	1.46824	NA	NA	1.9523	NA	NA	0.0210962	NA	NA	2.68919	NA	NA	1.49555	NA	NA	2.35836	NA	NA	0.822328
Q16643	Drebrin	S337	.mAPTPIPTRsPSDSSTASTPVAEQIER	S10: 99.4	0.988495	1.09281	-0.251313	1.06956	-0.377004	0.613934	0.322242	0.0655845	1.33056	-0.525088	1.1958	1.33018	0.988495	NA	NA	0.0160247	NA	NA	0.988495	NA	NA	0.988495	NA	NA	1.09281	NA	NA	-0.251313	NA	NA	1.06956	NA	NA	-0.377004	NA	NA	0.613934	NA	NA	0.322242	NA	NA	0.0655845	NA	NA
Q16643	Drebrin	S339	.mAPTPIPTRSPsDSSTASTPVAEQIER	S12: 99.3	NA	NA	NA	NA	NA	NA	NA	NA	2.17378	-0.281284	0.0801016	-0.0404862	0.0198077	NA	NA	0.457994	NA	NA	0.0198077	NA	NA	NA	NA	NA	NA	NA	NA	NA	NA	NA	NA	NA	NA	NA	NA	NA	NA	NA	NA	NA	NA	NA	NA	NA	NA
Q16643	Drebrin	T346	.SPSDSSTAStPVAEQIER	T10: 100.0	0.874606	0.144818	-0.123705	-0.0312708	NA	NA	NA	NA	NA	NA	NA	NA	0.0567738	NA	NA	0.410318	NA	NA	0.0567738	NA	NA	0.874606	NA	NA	0.144818	NA	NA	-0.123705	NA	NA	-0.0312708	NA	NA	NA	NA	NA	NA	NA	NA	NA	NA	NA	NA	NA	NA
B4DDD6	Drebrin-like	S245	.amsTTSISSPQPGk	S3: 99.6	NA	NA	NA	NA	0.37068	0.655766	-0.525741	-0.354406	-1.20231	0.602125	-0.0616705	-1.83061	-0.0685716	NA	0.378245	0.386122	NA	-0.113597	0.0696724	NA	NA	NA	NA	NA	NA	NA	NA	NA	NA	NA	NA	NA	0.37068	NA	NA	0.655766	NA	NA	-0.525741	NA	NA	-0.354406	NA	NA	-1.20231
B4DDD6	Drebrin-like	S245	.aMsTTSISSPQPGk	S3: 99.2	NA	NA	NA	NA	-0.257109	0.734158	-0.481278	0.0849468	NA	NA	NA	NA	-0.086081	NA	0.944082	NA	NA	-0.086081	NA	NA	NA	NA	NA	NA	NA	NA	NA	NA	NA	NA	NA	NA	-0.257109	NA	NA	0.734158	NA	NA	-0.481278	NA	NA	0.0849468	NA	NA	NA
B4DDD6	Drebrin-like	S245	.eRAmsTTSISSPQPGk	S5: 100.0	NA	NA	NA	NA	NA	NA	NA	NA	0.0959551	-0.350773	0.518714	-0.603321	-0.127409	NA	0.754553	NA	NA	-0.127409	NA	NA	NA	NA	NA	NA	NA	NA	NA	NA	NA	NA	NA	NA	NA	NA	NA	NA	NA	NA	NA	NA	NA	NA	NA	NA	0.0959551
B4DDD6	Drebrin-like	S245;S248	.aMsTTsISSPQPGk	S3: 99.4; S6: 98.3	NA	NA	NA	NA	NA	NA	NA	NA	-1.54091	0.705622	0.132166	-1.53424	-0.701038	NA	0.4037	NA	NA	-0.701038	NA	NA	NA	NA	NA	NA	NA	NA	NA	NA	NA	NA	NA	NA	NA	NA	NA	NA	NA	NA	NA	NA	NA	NA	NA	NA	-1.54091
B4DDD6	Drebrin-like	S245;T247	.amsTtSISSPQPGk	S3: 99.2; T5: 98.5	NA	NA	NA	NA	-0.0239667	0.353177	0.541282	-0.206238	NA	NA	NA	NA	0.353177	NA	0.402893	0.0270575	NA	0.164605	0.730181	NA	NA	NA	NA	NA	NA	NA	NA	NA	NA	NA	NA	NA	-0.0239667	0.292273	NA	0.353177	0.603999	NA	0.541282	1.12325	NA	-0.206238	0.856363	NA	NA
B4DDD6	Drebrin-like	S245;T247	.aMsTtSISSPQPGk	S3: 99.4; T5: 98.8	NA	NA	NA	NA	-0.0162574	0.983537	0.169156	-0.859365	-1.5289	1.63018	1.23219	-0.585931	0.124296	NA	0.875198	0.563845	NA	0.124296	0.0764493	NA	NA	NA	NA	NA	NA	NA	NA	NA	NA	NA	NA	NA	0.109505	-0.0162574	NA	0.983537	0.344963	NA	0.139086	1.03106	NA	-0.960028	-0.307284	NA	NA
B4DDD6	Drebrin-like	S250;S251	.amSTTSIssPQPGk	S8: 95.8; S9: 99.9	NA	NA	NA	NA	NA	NA	NA	NA	-2.20042	2.57441	1.5977	-1.40231	0.0976957	NA	NA	0.909425	NA	NA	0.0976957	NA	NA	NA	NA	NA	NA	NA	NA	NA	NA	NA	NA	NA	NA	NA	NA	NA	NA	NA	NA	NA	NA	NA	NA	NA	NA
B4DDD6	Drebrin-like	S251	.amSTTSISsPQPGk	S9: 99.4	NA	NA	NA	NA	-1.30398	-0.149431	-0.412707	-2.62512	NA	NA	NA	NA	-0.858346	NA	NA	0.137872	NA	NA	-0.858346	NA	NA	NA	NA	NA	NA	NA	NA	NA	NA	NA	NA	NA	NA	-1.30398	NA	NA	-0.149431	NA	NA	-0.412707	NA	NA	-2.62512	NA	NA
B4DDD6	Drebrin-like	S251	.aMSTTSISsPQPGk	S9: 99.5	NA	NA	NA	NA	-1.23327	-1.01067	-0.718055	-2.618	-0.691224	0.481421	0.938208	-1.54802	-0.864365	NA	0.0830784	NA	NA	-0.864365	NA	NA	NA	NA	NA	NA	NA	NA	NA	NA	NA	NA	NA	NA	-1.23327	NA	NA	-1.01067	NA	NA	-0.718055	NA	NA	-2.618	NA	NA	-0.691224
B4DDD6	Drebrin-like	S251	.aMSTTSISsPQPGkLR	S9: 100.0	NA	NA	NA	NA	NA	NA	NA	NA	1.13348	0.608225	0.582943	-0.153905	0.595584	NA	0.132646	NA	NA	0.595584	NA	NA	NA	NA	NA	NA	NA	NA	NA	NA	NA	NA	NA	NA	NA	NA	NA	NA	NA	NA	NA	NA	NA	NA	NA	NA	1.13348
B4DDD6	Drebrin-like	T246;S251	.amStTSISsPQPGk	T4: 98.7; S9: 99.4	NA	NA	NA	NA	-0.660023	1.35413	0.267998	0.123118	NA	NA	NA	NA	0.195558	NA	NA	0.559481	NA	NA	0.195558	NA	NA	NA	NA	NA	NA	NA	NA	NA	NA	NA	NA	NA	NA	-0.660023	NA	NA	1.35413	NA	NA	0.267998	NA	NA	0.123118	NA	NA
B4DDD6	Drebrin-like	T267	.qLtQPETHFGR	T3: 100.0	NA	NA	NA	NA	0.0639651	0.197595	0.107099	-1.00672	-0.124723	-0.387805	-0.410272	-0.827419	-0.256264	NA	NA	0.0983515	NA	NA	-0.256264	NA	NA	NA	NA	NA	NA	NA	NA	NA	NA	NA	NA	NA	NA	0.0639651	NA	NA	0.197595	NA	NA	0.107099	NA	NA	-1.00672	NA	NA
Q9UJU6	Drebrin-like protein	S269	.amsTTSISSPQPGk	S3: 100.0	0.548765	0.78861	0.380763	0.44015	0.37068	0.655766	-0.525741	-0.354406	-1.20231	0.602125	-0.0616705	-1.83061	0.230518	NA	0.892672	0.0704845	NA	-0.0616705	0.44015	NA	0.402307	0.664212	NA	0.313426	0.78861	NA	0.73469	-0.223764	NA	0.509318	0.44015	NA	0.37068	NA	NA	0.655766	NA	NA	-0.525741	NA	NA	-0.354406	NA	NA	-1.20231
Q9UJU6	Drebrin-like protein	S269	.aMsTTSISSPQPGk	S3: 98.8	0.213312	0.31928	-0.0237911	0.528256	-0.257109	0.734158	-0.481278	0.0849468	NA	NA	NA	NA	0.213312	0.645648	0.248206	NA	0.113046	0.213312	NA	-0.602355	0.536215	NA	0.763972	0.265705	NA	-0.0642416	0.106154	NA	0.528256	0.464668	NA	NA	-0.257109	NA	NA	0.734158	NA	NA	-0.481278	NA	NA	0.0849468	NA	NA	NA
Q9UJU6	Drebrin-like protein	S269	.eRAmsTTSISSPQPGk	S5: 100.0	0.427708	0.780385	0.218261	0.722721	NA	NA	NA	NA	0.0959551	-0.350773	0.518714	-0.603321	0.427708	NA	0.754553	0.0264529	NA	-0.127409	0.575214	NA	NA	0.427708	NA	NA	0.780385	NA	NA	0.218261	NA	NA	0.722721	NA	NA	NA	NA	NA	NA	NA	NA	NA	NA	NA	NA	NA	0.0959551
Q9UJU6	Drebrin-like protein	S269;S272	.amsTTsISSPQPGk	S3: 99.5; S6: 99.5	-0.91673	0.744119	2.63242	-0.229412	NA	NA	NA	NA	NA	NA	NA	NA	0.257353	NA	NA	0.521818	NA	NA	0.257353	NA	NA	-0.91673	NA	NA	0.744119	NA	NA	2.63242	NA	NA	-0.229412	NA	NA	NA	NA	NA	NA	NA	NA	NA	NA	NA	NA	NA	NA
Q9UJU6	Drebrin-like protein	S269;S272	.aMsTTsISSPQPGk	S3: 99.4; S6: 98.3	NA	NA	NA	NA	NA	NA	NA	NA	-1.54091	0.705622	0.132166	-1.53424	-0.701038	NA	0.4037	NA	NA	-0.701038	NA	NA	NA	NA	NA	NA	NA	NA	NA	NA	NA	NA	NA	NA	NA	NA	NA	NA	NA	NA	NA	NA	NA	NA	NA	NA	-1.54091
Q9UJU6	Drebrin-like protein	S269;T271	.amsTtSISSPQPGk	S3: 99.2; T5: 98.5	NA	NA	NA	NA	-0.0239667	0.353177	0.541282	-0.206238	NA	NA	NA	NA	0.353177	NA	0.402893	0.0270575	NA	0.164605	0.730181	NA	NA	NA	NA	NA	NA	NA	NA	NA	NA	NA	NA	NA	-0.0239667	0.292273	NA	0.353177	0.603999	NA	0.541282	1.12325	NA	-0.206238	0.856363	NA	NA
Q9UJU6	Drebrin-like protein	S269;T271	.aMsTtSISSPQPGk	S3: 99.4; T5: 98.8	NA	NA	NA	NA	-0.0162574	0.983537	0.169156	-0.859365	-1.5289	1.63018	1.23219	-0.585931	0.124296	NA	0.875198	0.563845	NA	0.124296	0.0764493	NA	NA	NA	NA	NA	NA	NA	NA	NA	NA	NA	NA	NA	0.109505	-0.0162574	NA	0.983537	0.344963	NA	0.139086	1.03106	NA	-0.960028	-0.307284	NA	NA
Q9UJU6	Drebrin-like protein	S274;S275	.amSTTSIssPQPGk	S8: 95.8; S9: 99.9	NA	NA	NA	NA	NA	NA	NA	NA	-2.20042	2.57441	1.5977	-1.40231	0.0976957	NA	NA	0.909425	NA	NA	0.0976957	NA	NA	NA	NA	NA	NA	NA	NA	NA	NA	NA	NA	NA	NA	NA	NA	NA	NA	NA	NA	NA	NA	NA	NA	NA	NA
Q9UJU6	Drebrin-like protein	S275	.amSTTSISsPQPGk	S9: 99.4	-0.619377	0.60793	0.0233116	-0.871976	-1.30398	-0.149431	-0.412707	-2.62512	NA	NA	NA	NA	-0.516042	NA	0.564234	0.137872	NA	-0.298033	-0.858346	NA	-0.619377	NA	NA	0.60793	NA	NA	0.0233116	NA	NA	-0.871976	NA	NA	NA	-1.30398	NA	NA	-0.149431	NA	NA	-0.412707	NA	NA	-2.62512	NA	NA
Q9UJU6	Drebrin-like protein	S275	.aMSTTSISsPQPGk	S9: 99.5	NA	NA	NA	NA	-1.23327	-1.01067	-0.718055	-2.618	-0.691224	0.481421	0.938208	-1.54802	-0.864365	NA	0.0830784	NA	NA	-0.864365	NA	NA	NA	NA	NA	NA	NA	NA	NA	NA	NA	NA	NA	NA	-1.23327	NA	NA	-1.01067	NA	NA	-0.718055	NA	NA	-2.618	NA	NA	-0.691224
Q9UJU6	Drebrin-like protein	S275	.aMSTTSISsPQPGkLR	S9: 100.0	NA	NA	NA	NA	NA	NA	NA	NA	1.13348	0.608225	0.582943	-0.153905	0.595584	NA	0.132646	NA	NA	0.595584	NA	NA	NA	NA	NA	NA	NA	NA	NA	NA	NA	NA	NA	NA	NA	NA	NA	NA	NA	NA	NA	NA	NA	NA	NA	NA	1.13348
Q9UJU6	Drebrin-like protein	T270;S275	.amStTSISsPQPGk	T4: 98.7; S9: 99.4	NA	NA	NA	NA	-0.660023	1.35413	0.267998	0.123118	NA	NA	NA	NA	0.195558	NA	NA	0.559481	NA	NA	0.195558	NA	NA	NA	NA	NA	NA	NA	NA	NA	NA	NA	NA	NA	NA	-0.660023	NA	NA	1.35413	NA	NA	0.267998	NA	NA	0.123118	NA	NA
Q9UJU6	Drebrin-like protein	T291	.qLtQPETHFGR	T3: 100.0	NA	NA	NA	NA	0.0639651	0.197595	0.107099	-1.00672	-0.124723	-0.387805	-0.410272	-0.827419	-0.256264	NA	NA	0.0983515	NA	NA	-0.256264	NA	NA	NA	NA	NA	NA	NA	NA	NA	NA	NA	NA	NA	NA	0.0639651	NA	NA	0.197595	NA	NA	0.107099	NA	NA	-1.00672	NA	NA
Q8TEA8	D-tyrosyl-tRNA(Tyr) deacylase 1	S196	.SAsSGAEGDVSSEREP	S3: 99.6	NA	NA	NA	NA	NA	NA	NA	NA	-1.7624	-0.0287268	-0.0383832	-1.12572	-0.582049	NA	NA	0.182339	NA	NA	-0.582049	NA	NA	NA	NA	NA	NA	NA	NA	NA	NA	NA	NA	NA	NA	NA	NA	NA	NA	NA	NA	NA	NA	NA	NA	NA	NA
Q8TEA8	D-tyrosyl-tRNA(Tyr) deacylase 1	S197	.SASsGAEGDVSSEREP	S4: 99.7	NA	NA	NA	NA	-0.833557	-2.92874	-1.6042	-2.30142	0.0502058	-0.493406	-1.16691	-0.764048	-0.764048	NA	0.00849461	NA	NA	-0.764048	NA	NA	NA	NA	NA	NA	NA	NA	NA	NA	NA	NA	NA	NA	-0.833557	NA	NA	-2.92874	NA	NA	-1.6042	NA	NA	-2.30142	NA	NA	0.0502058
P36507	Dual specificity mitogen-activated protein kinase kinase 2	T394	.lNQPGtPTR	T6: 100.0	1.78863	-0.526113	1.97849	1.92333	-0.601929	-0.0492978	1.84114	2.0933	0.957469	-0.393594	0.157917	1.99525	0.690792	NA	0.0191486	0.0116895	NA	0.836215	0.554559	NA	1.66378	1.94207	NA	-0.462145	-0.630944	NA	1.82123	2.13675	NA	1.73714	2.02022	NA	-0.674902	-0.528956	NA	-0.0992892	0.449605	NA	1.57032	2.28992	NA	1.73739	3.07634	NA	1.16065
P36507	Dual specificity mitogen-activated protein kinase kinase 2	T394	.lNQPGtPTRTAV	T6: 100.0	3.4063	-0.133698	2.14267	0.217038	0.31413	-1.14154	2.11668	1.21106	4.25944	-0.704312	-0.991138	2.39414	0.682161	0.051334	0.0505544	0.0512837	0.341902	0.594841	0.876276	3.13316	2.7617	3.54964	0.718076	-0.0908092	-0.136911	2.14267	1.30925	2.15535	0.187272	0.229806	0.546657	0.31413	0.18736	0.417533	-0.191128	-1.21888	-1.25842	1.80643	2.42392	2.46699	-1.15178	1.46325	1.21106	4.25944	3.79941
P36507	Dual specificity mitogen-activated protein kinase kinase 2	T394	.TLRLNQPGtPTR	T9: 100.0	NA	NA	NA	NA	0.6124	1.16498	0.375026	0.670539	NA	NA	NA	NA	0.641469	NA	0.0238071	NA	NA	0.641469	NA	NA	NA	NA	NA	NA	NA	NA	NA	NA	NA	NA	NA	NA	0.6124	NA	NA	1.16498	NA	NA	0.375026	NA	NA	0.670539	NA	NA	NA
P52564	Dual specificity mitogen-activated protein kinase kinase 6	S207	.mcDFGISGYLVDsVAk	S13: 100.0	NA	NA	NA	NA	NA	NA	NA	NA	-2.22835	0.40378	0.488402	-2.78257	-0.912285	NA	NA	0.317022	NA	NA	-0.912285	NA	NA	NA	NA	NA	NA	NA	NA	NA	NA	NA	NA	NA	NA	NA	NA	NA	NA	NA	NA	NA	NA	NA	NA	NA	NA
Q13202	Dual specificity protein phosphatase 8	S395	.SFsLDIk	S3: 100.0	-0.494459	0.397658	-0.47113	-0.515277	NA	NA	NA	NA	NA	NA	NA	NA	-0.482794	NA	NA	0.311485	NA	NA	-0.482794	NA	NA	-0.494459	NA	NA	0.397658	NA	NA	-0.47113	NA	NA	-0.515277	NA	NA	NA	NA	NA	NA	NA	NA	NA	NA	NA	NA	NA	NA
Q15569	Dual specificity testis-specific protein kinase 1	S437	.sLPSSPELPR	S1: 100.0	-0.829728	0.170247	-0.133496	0.401405	-0.0934128	-0.6605	-0.176835	-0.872978	NA	NA	NA	NA	-0.155166	NA	0.0962082	0.738591	NA	-0.418668	0.0183753	NA	NA	-0.829728	NA	NA	0.170247	NA	NA	-0.133496	NA	NA	0.401405	NA	-0.0934128	NA	NA	-0.6605	NA	NA	-0.176835	NA	NA	-0.872978	NA	NA	NA
Q15569	Dual specificity testis-specific protein kinase 1	S437;S441	.cRsLPSsPELPR	S3: 100.0; S7: 100.0	0.807998	0.804377	-0.68574	-0.0752213	-0.940818	-1.56411	-0.00480732	-1.19547	0.831628	0.113442	-0.64965	-0.81558	-0.64965	NA	NA	0.259425	NA	NA	-0.64965	NA	NA	0.807998	NA	NA	0.804377	NA	NA	-0.68574	NA	NA	-0.0752213	NA	NA	-0.940818	NA	NA	-1.56411	NA	NA	-0.00480732	NA	NA	-1.19547	NA	NA
Q15569	Dual specificity testis-specific protein kinase 1	S437;S441	.sLPSsPELPR	S1: 100.0; S5: 99.5	NA	NA	NA	NA	0.27547	-1.05962	0.236893	-0.304492	NA	NA	NA	NA	-0.0337994	NA	NA	0.543585	NA	NA	-0.0337994	NA	NA	NA	NA	NA	NA	NA	NA	NA	NA	NA	NA	NA	NA	0.27547	NA	NA	-1.05962	NA	NA	0.236893	NA	NA	-0.304492	NA	NA
Q13627	Dual specificity tyrosine-phosphorylation-regulated kinase 1A	Y321	.iYQyIQSR	Y4: 100.0	1.03368	0.767788	0.632561	0.315369	-0.128654	0.36485	0.921209	-1.00159	0.0158485	-0.354872	0.130929	0.208734	0.20965	0.00780541	0.0825658	0.618565	0.675047	0.530772	0.0452987	1.12084	0.720382	1.66477	0.66546	0.788976	0.514828	0.558847	0.623687	0.817878	0.634537	0.301148	0.298169	-0.143951	NA	-0.113358	0.910963	NA	-0.315682	0.12763	NA	1.10018	-0.166609	NA	-2.32945	0.762574	0.210565
Q9Y4J8	Dystrobrevin alpha	S458	.sAPDISFTIDANk	S1: 100.0	NA	NA	NA	NA	NA	NA	NA	NA	-1.28435	-0.300922	0.87936	-0.927068	-0.613995	NA	NA	0.453182	NA	NA	-0.613995	NA	NA	NA	NA	NA	NA	NA	NA	NA	NA	NA	NA	NA	NA	NA	NA	NA	NA	NA	NA	NA	NA	NA	NA	NA	NA
Q09019	Dystrophia myotonica WD repeat-containing protein	S495	.SLSRSNsLPHPAGGGk	S7: 100.0	0.254755	-0.374169	-0.36508	-0.908879	NA	NA	NA	NA	NA	NA	NA	NA	-0.36508	NA	NA	0.239268	NA	NA	-0.36508	NA	NA	0.254755	NA	NA	-0.374169	NA	NA	-0.36508	NA	NA	-0.908879	NA	NA	NA	NA	NA	NA	NA	NA	NA	NA	NA	NA	NA	NA
P11532	Dystrophin	S3623	.SDsSQPmLLR	S3: 99.4	0.590498	0.947403	0.683874	1.12895	-0.542374	-1.30675	-0.560751	-0.135468	-0.204211	-0.295212	0.808381	0.792741	0.103648	NA	0.421683	0.633607	NA	0.506125	-0.480128	NA	0.590498	NA	NA	0.947403	NA	NA	0.683874	NA	NA	1.12895	NA	NA	-0.580309	-0.542374	NA	0.0563367	-1.30675	NA	-0.970467	-0.560751	NA	-0.632008	-0.135468	NA	0.00945894
P11532	Dystrophin	S3623	.SDsSQPMLLR	S3: 99.8	1.26588	0.808731	1.06026	1.15223	-0.236106	-0.288266	0.0524659	0.571537	-0.612733	-0.443383	1.76712	3.48421	0.586169	NA	0.0476082	0.18437	NA	0.968313	0.272823	NA	1.26588	-0.145333	NA	0.808731	0.586169	NA	1.48147	0.327032	NA	1.30704	0.272823	NA	-0.236106	NA	NA	-0.288266	NA	NA	0.0524659	NA	NA	0.571537	NA	NA	-0.612733
P11532	Dystrophin	S3623;S3624	.SDssQPmLLR	S3: 100.0; S4: 100.0	0.855405	1.78634	0.994745	2.97528	NA	NA	NA	NA	-1.63316	0.797421	1.07049	1.05113	0.931059	NA	NA	0.0659891	NA	NA	0.931059	NA	NA	0.855405	NA	NA	1.78634	NA	NA	0.994745	NA	NA	2.97528	NA	NA	NA	NA	NA	NA	NA	NA	NA	NA	NA	NA	NA	NA
P11532	Dystrophin	S3623;S3624	.SDssQPMLLR	S3: 100.0; S4: 100.0	NA	NA	NA	NA	NA	NA	NA	NA	-1.27633	0.0767335	-0.571273	0.636969	-0.218156	NA	0.541648	NA	NA	-0.218156	NA	NA	NA	NA	NA	NA	NA	NA	NA	NA	NA	NA	NA	NA	NA	NA	NA	NA	NA	NA	NA	NA	NA	NA	NA	NA	-1.27633
P11532	Dystrophin	S3624	.SDSsQPmLLR	S4: 99.4	0.376499	1.52821	0.66428	1.71481	-0.414437	-0.815696	-0.366366	0.0409503	-1.72747	0.0308129	0.880408	0.127694	0.316747	NA	0.113958	0.639901	NA	0.709709	0.22766	NA	1.39253	0.334116	NA	1.63628	1.52821	NA	0.66428	0.554092	NA	1.99023	1.67025	NA	NA	-0.414437	NA	NA	-0.815696	NA	NA	-0.366366	NA	NA	0.0409503	NA	-1.30326
P11532	Dystrophin	S3624	.SDSsQPMLLR	S4: 100.0	0.838434	1.76732	0.864639	2.84066	-0.362369	0.489555	-0.847252	0.51242	-1.818	0.0137061	1.10372	-0.349152	0.353988	NA	0.278739	0.352613	NA	0.489555	0.200579	NA	0.838434	0.633026	NA	1.76732	1.68386	NA	0.864639	0.0471693	NA	2.84066	1.31494	NA	-0.362369	NA	NA	0.489555	NA	NA	-0.847252	NA	NA	0.51242	NA	NA	-2.00878
P11532	Dystrophin	T3610	.vNGTtVSSPSTSLQR	T5: 98.8	NA	NA	NA	NA	NA	NA	NA	NA	-1.63846	-0.15169	0.200456	-1.16609	-0.658891	NA	0.206672	NA	NA	-0.658891	NA	NA	NA	NA	NA	NA	NA	NA	NA	NA	NA	NA	NA	NA	NA	NA	NA	NA	NA	NA	NA	NA	NA	NA	NA	NA	-1.63846
P11532	Dystrophin	T3616;S3617	.vNGTTVSSPStsLQR	T11: 97.3; S12: 98.9	NA	NA	NA	NA	NA	NA	NA	NA	-5.05595	1.68833	1.16021	-3.07141	-0.955601	NA	NA	0.479555	NA	NA	-0.955601	NA	NA	NA	NA	NA	NA	NA	NA	NA	NA	NA	NA	NA	NA	NA	NA	NA	NA	NA	NA	NA	NA	NA	NA	NA	NA
Q96L91	E1A-binding protein p400	S736	.aLsPVTSR	S3: 100.0	NA	NA	NA	NA	NA	NA	NA	NA	-0.823747	-0.218734	0.001066	0.106189	-0.194741	NA	NA	0.342753	NA	NA	-0.194741	NA	NA	NA	NA	NA	NA	NA	NA	NA	NA	NA	NA	NA	NA	NA	NA	NA	NA	NA	NA	NA	NA	NA	NA	NA	NA
O75925	E3 SUMO-protein ligase PIAS1	S483;S485	.rTcPsLsPTSPLNNk	S5: 100.0; S7: 100.0	-0.255645	0.411426	0.0280969	-0.0122	-0.0899954	-0.797314	0.0361379	-1.13654	NA	NA	NA	NA	-0.0122	NA	NA	0.24119	NA	NA	-0.0122	NA	NA	-0.255645	NA	NA	0.411426	NA	NA	0.0280969	NA	NA	-0.0122	NA	NA	-0.0899954	NA	NA	-0.797314	NA	NA	0.0361379	NA	NA	-1.13654	NA	NA
O75925	E3 SUMO-protein ligase PIAS1	S483;S485	.TcPsLsPTSPLNNk	S4: 100.0; S6: 100.0	NA	NA	NA	NA	-0.146396	0.0300313	0.315954	-1.27799	NA	NA	NA	NA	-0.235327	NA	0.29461	0.304872	NA	-0.226208	-0.661095	NA	NA	NA	NA	NA	NA	NA	NA	NA	NA	NA	NA	NA	-0.343062	-0.146396	NA	0.0937608	-1.17579	NA	-0.0041516	0.54678	NA	-1.00226	-2.55388	NA	NA
P49792	E3 SUMO-protein ligase RanBP2	T2450;S2454	.TAQEkDSLItPHVsR	T10: 99.5; S14: 100.0	NA	NA	NA	NA	0.00815642	-0.208877	0.249474	-1.00877	NA	NA	NA	NA	-0.200814	NA	0.746601	0.437813	NA	-0.252829	-0.0922977	NA	NA	NA	NA	NA	NA	NA	NA	NA	NA	NA	NA	NA	-0.115399	0.00815642	NA	-0.439238	-0.192752	NA	0.765174	0.249474	NA	-0.652774	-1.2148	NA	NA
Q14258	E3 ubiquitin/ISG15 ligase TRIM25	S100	.aSAPsPNAQVAcDHcLk	S5: 100.0	-0.607766	1.06759	-0.13848	0.195003	NA	NA	NA	NA	NA	NA	NA	NA	0.00721082	NA	0.739223	NA	NA	0.00721082	NA	NA	-0.607766	NA	NA	1.06759	NA	NA	-0.13848	NA	NA	0.195003	NA	NA	NA	NA	NA	NA	NA	NA	NA	NA	NA	NA	NA	NA	NA
Q5VTR2	E3 ubiquitin-protein ligase BRE1A	S138	.aLVVPEPEPDSDsNQER	S13: 100.0	NA	NA	NA	NA	-0.242607	-2.0014	-0.522898	-2.22257	NA	NA	NA	NA	-1.26215	NA	0.089858	NA	NA	-1.26215	NA	NA	NA	NA	NA	NA	NA	NA	NA	NA	NA	NA	NA	NA	-0.242607	NA	NA	-2.0014	NA	NA	-0.522898	NA	NA	-2.22257	NA	NA	NA
Q5VTR2	E3 ubiquitin-protein ligase BRE1A	S138	.kALVVPEPEPDSDsNQER	S14: 100.0	-1.11359	1.53887	-0.614757	0.0234854	0.345433	-2.05171	-0.761784	-0.870018	0.501454	-0.300601	0.60157	-0.759901	-0.457679	NA	0.287752	0.976085	NA	-0.68827	0.100427	NA	-1.11359	NA	NA	1.53887	NA	NA	-0.614757	NA	NA	0.0234854	NA	NA	0.345433	NA	NA	-2.05171	NA	NA	-0.761784	NA	NA	-0.870018	NA	NA	NA
Q8TDB6	E3 ubiquitin-protein ligase DTX3L	S202	.qQFsPSMTER	S4: 100.0	-0.169657	0.075098	-0.0233221	-0.203791	-0.220898	-0.548312	0.595728	-1.89331	NA	NA	NA	NA	-0.212344	NA	0.306562	0.280645	NA	-0.544715	-0.212344	NA	NA	-0.169657	NA	NA	0.075098	NA	NA	-0.0233221	NA	NA	-0.203791	NA	-0.125776	-0.220898	NA	-0.963653	-0.548312	NA	0.389597	0.595728	NA	-3.22257	-1.89331	NA	NA
Q8TDB6	E3 ubiquitin-protein ligase DTX3L	S221	.dScIsPSEPETkAEQk	S5: 99.4	-0.713626	1.07698	-0.433763	0.0661551	-0.068807	-2.16206	0.32688	-0.590017	NA	NA	NA	NA	-0.251285	NA	0.37979	0.30327	NA	-0.251285	-0.282294	NA	-0.713626	NA	NA	1.07698	NA	NA	-0.433763	NA	NA	0.0661551	NA	NA	-0.068807	-0.813241	NA	-2.16206	-0.684453	NA	0.32688	0.119864	NA	-0.590017	0.124392	NA	NA
Q9ULT8	E3 ubiquitin-protein ligase HECTD1	S1567	.TNATNNmNLsR	S10: 100.0	-0.70141	0.265356	-0.82149	0.182295	0.042558	-0.981379	-0.0765593	-1.4152	-1.64981	0.196286	1.43267	-0.750609	-0.355697	NA	0.0596181	0.183183	NA	-0.324817	-0.443087	NA	-1.14114	-0.683023	NA	0.129592	0.327306	NA	-0.724697	-0.82149	NA	0.200605	0.120871	NA	-0.0265555	0.194827	NA	-0.823234	-1.02035	NA	-0.0765593	-0.114398	NA	-0.920073	-1.62381	NA	NA
Q9ULT8	E3 ubiquitin-protein ligase HECTD1	S1571	.SSsDNNTNTLGR	S3: 100.0	NA	NA	NA	NA	NA	NA	NA	NA	1.90327	-0.372652	0.593303	-0.0310139	0.281145	NA	NA	0.373554	NA	NA	0.281145	NA	NA	NA	NA	NA	NA	NA	NA	NA	NA	NA	NA	NA	NA	NA	NA	NA	NA	NA	NA	NA	NA	NA	NA	NA	NA
Q7Z6Z7	E3 ubiquitin-protein ligase HUWE1	S1368	.dLsmSEEDQmmR	S3: 100.0	0.672763	-0.476558	3.08672	2.41855	0.167303	3.73395	1.57737	1.07669	0.0725832	0.258316	1.54971	2.8651	1.3132	NA	NA	0.0040548	NA	NA	1.3132	NA	NA	0.672763	NA	NA	-0.476558	NA	NA	3.08672	NA	NA	2.41855	NA	NA	0.167303	NA	NA	3.73395	NA	NA	1.57737	NA	NA	1.07669	NA	NA
Q7Z6Z7	E3 ubiquitin-protein ligase HUWE1	S1368	.dLsmSEEDQmMR	S3: 99.1	NA	NA	NA	NA	NA	NA	NA	NA	0.482409	0.142052	-0.191369	0.000537893	0.0712949	NA	NA	0.501193	NA	NA	0.0712949	NA	NA	NA	NA	NA	NA	NA	NA	NA	NA	NA	NA	NA	NA	NA	NA	NA	NA	NA	NA	NA	NA	NA	NA	NA	NA
Q7Z6Z7	E3 ubiquitin-protein ligase HUWE1	S1368	.dLsmSEEDQMmR	S3: 99.1	NA	NA	NA	NA	NA	NA	NA	NA	0.482409	0.142052	-0.191369	0.000537893	0.0712949	NA	NA	0.501193	NA	NA	0.0712949	NA	NA	NA	NA	NA	NA	NA	NA	NA	NA	NA	NA	NA	NA	NA	NA	NA	NA	NA	NA	NA	NA	NA	NA	NA	NA
Q7Z6Z7	E3 ubiquitin-protein ligase HUWE1	S1907	.gSGTAsDDEFENLR	S6: 100.0	NA	NA	NA	NA	NA	NA	NA	NA	-0.29044	-0.204034	-0.100319	0.0432986	-0.100319	NA	NA	0.150657	NA	NA	-0.100319	NA	NA	NA	NA	NA	NA	NA	NA	NA	NA	NA	NA	NA	NA	NA	NA	NA	NA	NA	NA	NA	NA	NA	NA	NA	NA
Q7Z6Z7	E3 ubiquitin-protein ligase HUWE1	S2362	.dGGsGNSTIIVSR	S4: 100.0	NA	NA	NA	NA	NA	NA	NA	NA	-0.234142	-0.155825	0.599237	3.06756	0.221706	NA	0.366825	NA	NA	0.221706	NA	NA	NA	NA	NA	NA	NA	NA	NA	NA	NA	NA	NA	NA	NA	NA	NA	NA	NA	NA	NA	NA	NA	NA	NA	NA	-0.234142
Q7Z6Z7	E3 ubiquitin-protein ligase HUWE1	S2362;S2365	.dGGsGNsTIIVSR	S4: 100.0; S7: 100.0	NA	NA	NA	NA	-0.0184293	2.59753	1.59115	1.3077	-0.140405	1.22355	2.22763	2.34766	1.51794	NA	0.0846506	0.00405885	NA	1.44942	1.83618	NA	NA	NA	NA	NA	NA	NA	NA	NA	NA	NA	NA	NA	-0.0184293	0.196713	NA	2.59753	2.42208	NA	1.59115	2.2357	NA	1.3077	1.44474	NA	NA
Q7Z6Z7	E3 ubiquitin-protein ligase HUWE1	S2887	.aGsSTPGDAPPAVAEVQGR	S3: 98.9	1.85028	0.191433	-0.198423	0.0724433	-0.191257	0.750019	0.346452	-1.67636	1.78484	-0.523386	0.160777	-0.225043	0.178399	NA	0.813914	0.730818	NA	-0.0617459	0.280321	NA	NA	1.85028	NA	NA	0.191433	NA	NA	-0.198423	NA	NA	0.0724433	NA	-0.516194	0.178399	NA	0.941323	0.526022	NA	0.334545	0.403209	NA	-1.29469	-1.96208	NA	1.78484
Q7Z6Z7	E3 ubiquitin-protein ligase HUWE1	S3662	.aQcETLsPDGLPEEQPQTTk	S7: 99.4	NA	NA	NA	NA	NA	NA	NA	NA	0.513941	-0.871828	-0.680828	-1.13106	-0.776328	NA	0.232955	NA	NA	-0.776328	NA	NA	NA	NA	NA	NA	NA	NA	NA	NA	NA	NA	NA	NA	NA	NA	NA	NA	NA	NA	NA	NA	NA	NA	NA	NA	0.513941
Q7Z6Z7	E3 ubiquitin-protein ligase HUWE1	S3757	.lGSSGLGsASSIQAAVR	S8: 100.0	0.207683	0.343479	0.731795	1.44427	0.647929	0.329801	1.12285	0.660543	0.00989863	0.0271265	0.423493	0.99515	0.416629	NA	0.331661	0.000529248	NA	0.081849	0.660543	NA	NA	0.207683	NA	NA	0.343479	NA	NA	0.731795	NA	NA	1.44427	NA	-0.224404	0.647929	NA	-0.679619	1.46914	NA	-0.21299	1.12285	NA	-3.35548	1.08724	NA	0.0827321
Q7Z6Z7	E3 ubiquitin-protein ligase HUWE1	S3757;S3759	.lGSSGLGsAsSIQAAVR	S8: 100.0; S10: 100.0	NA	NA	NA	NA	NA	NA	NA	NA	0.142845	1.11129	1.43798	0.894265	1.00278	NA	NA	0.0471086	NA	NA	1.00278	NA	NA	NA	NA	NA	NA	NA	NA	NA	NA	NA	NA	NA	NA	NA	NA	NA	NA	NA	NA	NA	NA	NA	NA	NA	NA
Q7Z6Z7	E3 ubiquitin-protein ligase HUWE1	S3759;S3760	.lGSSGLGSAssIQAAVR	S10: 100.0; S11: 99.6	NA	NA	NA	NA	0.827032	2.25745	2.15789	2.62155	1.20896	0.573192	2.12335	2.49659	2.14062	NA	NA	0.000381141	NA	NA	2.14062	NA	NA	NA	NA	NA	NA	NA	NA	NA	NA	NA	NA	NA	NA	0.827032	NA	NA	2.25745	NA	NA	2.15789	NA	NA	2.62155	NA	NA
Q7Z6Z7	E3 ubiquitin-protein ligase HUWE1	T2889	.aGSStPGDAPPAVAEVQGR	T5: 100.0	0.299678	-0.468902	-0.294032	0.31779	NA	NA	NA	NA	-0.522006	-0.142721	-0.917564	-1.32613	-0.0542607	NA	0.0985534	0.0779664	NA	-0.458905	0.0668107	NA	0.414616	0.184739	NA	-0.656604	-0.468902	NA	-0.578195	-0.294032	NA	-0.339615	0.31779	NA	NA	NA	NA	NA	NA	NA	NA	NA	NA	NA	NA	NA	0.395839
Q96PU5	E3 ubiquitin-protein ligase NEDD4-like	S342	.ScsVTDAVAEQGHLPPPSAPAGR	S3: 100.0	0.897349	0.432952	-1.28471	0.433843	-0.141009	0.315605	-1.69675	-0.70011	NA	NA	NA	NA	0.0346526	NA	0.805115	0.325499	NA	0.832143	-0.0825255	NA	1.26764	0.52706	NA	0.889945	-0.0240415	NA	-2.09627	-0.473141	NA	0.77434	0.0933467	NA	NA	-0.141009	NA	NA	0.315605	NA	NA	-1.69675	NA	NA	-0.70011	NA	NA
Q96PU5	E3 ubiquitin-protein ligase NEDD4-like	S448	.SLsSPTVTLSAPLEGAk	S3: 99.7	NA	NA	NA	NA	-0.324877	-1.53614	-2.52224	-1.50576	NA	NA	NA	NA	-1.52095	NA	NA	0.0465791	NA	NA	-1.52095	NA	NA	NA	NA	NA	NA	NA	NA	NA	NA	NA	NA	NA	NA	-0.324877	NA	NA	-1.53614	NA	NA	-2.52224	NA	NA	-1.50576	NA	NA
Q9UPQ7	E3 ubiquitin-protein ligase PDZRN3	S774;S778	.STPLTLEIsPDNsLRR	S9: 100.0; S13: 100.0	NA	NA	NA	NA	-0.734429	0.553803	0.530387	-1.09191	NA	NA	NA	NA	-0.34235	NA	0.692885	0.43863	NA	-0.102021	-0.358098	NA	NA	NA	NA	NA	NA	NA	NA	NA	NA	NA	NA	NA	-0.734429	-0.765925	NA	0.553803	0.0497285	NA	0.530387	0.546692	NA	-1.09191	-1.2972	NA	NA
Q06587	E3 ubiquitin-protein ligase RING1	S38	.TPQEAIMDGTEIAVsPR	S15: 100.0	NA	NA	NA	NA	-0.315081	-1.64663	-0.0944788	-3.2481	NA	NA	NA	NA	-0.980855	NA	0.165499	NA	NA	-0.980855	NA	NA	NA	NA	NA	NA	NA	NA	NA	NA	NA	NA	NA	NA	-0.315081	NA	NA	-1.64663	NA	NA	-0.0944788	NA	NA	-3.2481	NA	NA	NA
Q8WU17	E3 ubiquitin-protein ligase RNF139	T663	.nGVIQHTGAAAEEFNDDtD	T18: 100.0	NA	NA	NA	NA	NA	NA	NA	NA	1.02768	0.432647	0.732297	-1.91609	0.582472	NA	NA	0.92464	NA	NA	0.582472	NA	NA	NA	NA	NA	NA	NA	NA	NA	NA	NA	NA	NA	NA	NA	NA	NA	NA	NA	NA	NA	NA	NA	NA	NA	NA
Q96BH1	E3 ubiquitin-protein ligase RNF25	S450	.rEsLGLESk	S3: 100.0	NA	NA	NA	NA	NA	NA	NA	NA	-1.54446	1.31815	0.250696	-0.843086	-0.296195	NA	NA	0.765814	NA	NA	-0.296195	NA	NA	NA	NA	NA	NA	NA	NA	NA	NA	NA	NA	NA	NA	NA	NA	NA	NA	NA	NA	NA	NA	NA	NA	NA	NA
Q96BH1	E3 ubiquitin-protein ligase RNF25	S450	.rEsLGLESkDGS	S3: 100.0	-0.0887204	-0.746987	-0.765346	-0.103817	-0.180555	-1.20469	-0.535222	-0.586188	-1.58217	0.198426	-0.264659	-0.834097	-0.560705	NA	0.0593602	0.00104328	NA	-0.296792	-0.756167	NA	-0.101067	-0.0887204	NA	0.470778	-0.746987	NA	-0.183848	-0.765346	NA	-0.187465	-0.103817	NA	-0.400203	-0.180555	NA	-1.32871	-0.838702	NA	-0.291729	-1.10648	NA	-0.221647	-0.957939	NA	-1.69744
Q5T4S7	E3 ubiquitin-protein ligase UBR4	S2719	.hVTLPSsPR	S7: 99.2	NA	NA	NA	NA	-0.0761882	-0.0495874	-0.890534	0.601098	NA	NA	NA	NA	-0.0628878	NA	0.756376	NA	NA	-0.0628878	NA	NA	NA	NA	NA	NA	NA	NA	NA	NA	NA	NA	NA	NA	-0.0761882	NA	NA	-0.0495874	NA	NA	-0.890534	NA	NA	0.601098	NA	NA	NA
Q5T4S7	E3 ubiquitin-protein ligase UBR4	T2715	.hVtLPSSPR	T3: 100.0	0.550751	0.92847	-0.181801	-0.321387	-0.120324	-0.342095	-0.258823	-1.33208	-1.05164	0.301253	1.05419	-0.811118	-0.258823	NA	0.703444	0.678789	NA	-0.405079	-0.258823	NA	NA	0.550751	NA	NA	0.92847	NA	NA	-0.181801	NA	NA	-0.321387	NA	NA	-0.120324	NA	NA	-0.342095	NA	NA	-0.258823	NA	NA	-1.33208	NA	-1.71297
O95071	E3 ubiquitin-protein ligase UBR5	S1549	.rIsQSQPVR	S3: 100.0	NA	NA	NA	NA	NA	NA	NA	NA	-1.51063	0.0214764	1.23082	-0.32663	0.0214764	NA	0.812219	NA	NA	0.0214764	NA	NA	NA	NA	NA	NA	NA	NA	NA	NA	NA	NA	NA	NA	NA	NA	NA	NA	NA	NA	NA	NA	NA	NA	NA	NA	-1.51063
Q96PU4	E3 ubiquitin-protein ligase UHRF2	S667	.rPIsDDDcPSASk	S4: 100.0	NA	NA	NA	NA	0.155201	-1.38088	-1.46451	-0.811323	-2.17394	0.275766	-0.164396	-1.20783	-1.00958	NA	0.0283291	NA	NA	-1.00958	NA	NA	NA	NA	NA	NA	NA	NA	NA	NA	NA	NA	NA	NA	0.155201	NA	NA	-1.38088	NA	NA	-1.46451	NA	NA	-0.811323	NA	NA	-2.17394
Q8NHG8	E3 ubiquitin-protein ligase ZNRF2	S135	.dRPVGGsPGGPR	S7: 100.0	NA	NA	NA	NA	-0.746539	-0.596191	-0.918602	-0.437853	-1.15051	0.118934	0.497507	-1.13541	-0.517022	NA	0.0495385	0.750028	NA	-0.671365	0.0683593	NA	NA	NA	NA	NA	NA	NA	NA	NA	NA	NA	NA	NA	-0.746539	NA	NA	-0.596191	NA	NA	-0.918602	NA	NA	-0.437853	NA	NA	-2.18891
Q8NHG8	E3 ubiquitin-protein ligase ZNRF2	S19	.aYsGSDLPSSSSGGANGTAGGGGGAR	S3: 99.3	NA	NA	NA	NA	NA	NA	NA	NA	-1.2709	0.438781	0.465639	-0.121337	0.158722	NA	NA	0.783591	NA	NA	0.158722	NA	NA	NA	NA	NA	NA	NA	NA	NA	NA	NA	NA	NA	NA	NA	NA	NA	NA	NA	NA	NA	NA	NA	NA	NA	NA
E9PDQ9	E74-like factor 1 (ets domain transcription factor)	Y136	.yADSPGASSPEQPk	Y1: 99.6	NA	NA	NA	NA	NA	NA	NA	NA	0.894709	-0.0788827	0.747604	-0.114262	0.334361	NA	NA	0.267482	NA	NA	0.334361	NA	NA	NA	NA	NA	NA	NA	NA	NA	NA	NA	NA	NA	NA	NA	NA	NA	NA	NA	NA	NA	NA	NA	NA	NA	NA
E9PGU7	E9PGU7_HUMAN Tyrosineprotein phosphatase nonreceptor type 3	S226;S228	.rsLsVEHLETk	S2: 100.0; S4: 100.0	NA	NA	NA	NA	NA	NA	NA	NA	-1.51192	0.341083	0.809129	-1.50143	-0.496964	NA	0.600287	0.490751	NA	-0.577016	-0.496964	NA	NA	NA	NA	NA	NA	NA	NA	NA	NA	NA	NA	NA	NA	NA	NA	NA	NA	NA	NA	NA	NA	NA	NA	NA	-1.49511
E9PNN6	E9PNN6_HUMAN Aldehyde dehydrogenase, dimeric NADPpreferring	T380	.gTAAWDPtMAR	T8: 100.0	NA	NA	NA	NA	-0.388367	-3.14386	-0.879213	-1.78574	NA	NA	NA	NA	-1.33248	0.0832183	NA	NA	-1.33248	NA	NA	NA	NA	NA	NA	NA	NA	NA	NA	NA	NA	NA	NA	-0.388367	NA	NA	-3.14386	NA	NA	-0.879213	NA	NA	-1.78574	NA	NA	NA	NA
Q15075	Early endosome antigen 1	S52	.SLGsADELFk	S4: 100.0	0.213701	0.849449	-0.184343	-0.0989176	-0.166193	0.296301	0.735918	-1.29174	-2.4129	0.0875742	1.78268	-0.960087	0.111115	NA	NA	0.765682	NA	NA	0.111115	NA	NA	0.213701	NA	NA	0.849449	NA	NA	-0.184343	NA	NA	-0.0989176	NA	NA	-0.166193	NA	NA	0.296301	NA	NA	0.735918	NA	NA	-1.29174	NA	NA
C9JRL6	Echinoderm microtubule-associated protein-like 2	S136	.rYLsPER	S4: 100.0	NA	NA	NA	NA	-1.30573	-1.25385	-0.0801081	0.0393191	NA	NA	NA	NA	-0.666981	NA	NA	0.17253	NA	NA	-0.666981	NA	NA	NA	NA	NA	NA	NA	NA	NA	NA	NA	NA	NA	NA	-1.30573	NA	NA	-1.25385	NA	NA	-0.0801081	NA	NA	0.0393191	NA	NA
Q32P44	Echinoderm microtubule-associated protein-like 3	S176	.aIsSANLLVR	S3: 100.0	1.21635	-0.24075	2.3359	1.40235	0.111011	2.35744	1.80757	1.59711	2.43398	-0.744752	0.879258	2.8464	1.50774	NA	0.0192156	0.00160594	NA	1.50774	1.59	NA	NA	1.21635	NA	NA	-0.24075	NA	NA	2.3359	NA	NA	1.40235	NA	0.176439	0.0828444	NA	1.82766	2.87272	NA	1.6079	2.02042	NA	1.09513	1.96003	NA	2.51467
Q32P44	Echinoderm microtubule-associated protein-like 3	S197	.gGkDPLsSPGGPGSR	S7: 99.3	-0.437792	-1.51485	-0.374169	-1.16235	0.784319	-0.0276385	0.805529	-0.533109	NA	NA	NA	NA	-0.40598	NA	0.327055	NA	NA	-0.40598	NA	NA	-0.437792	NA	NA	-1.51485	NA	NA	-0.374169	NA	NA	-1.16235	NA	NA	0.784319	NA	NA	-0.0276385	NA	NA	0.805529	NA	NA	-0.533109	NA	NA	NA
Q32P44	Echinoderm microtubule-associated protein-like 3	S889	.TPSLsPASSLDV	S5: 98.8	0.374402	0.292682	0.400716	1.12287	NA	NA	NA	NA	0.819263	0.0717764	-0.122449	0.116191	0.116191	NA	NA	0.0324734	NA	NA	0.116191	NA	NA	0.374402	NA	NA	0.292682	NA	NA	0.400716	NA	NA	1.12287	NA	NA	NA	NA	NA	NA	NA	NA	NA	NA	NA	NA	NA	NA
Q32P44	Echinoderm microtubule-associated protein-like 3	S889;S892	.TPSLsPAsSLDV	S5: 99.1; S8: 98.3	NA	NA	NA	NA	0.243165	0.686294	0.539117	-0.0403764	NA	NA	NA	NA	0.391141	NA	NA	0.113818	NA	NA	0.391141	NA	NA	NA	NA	NA	NA	NA	NA	NA	NA	NA	NA	NA	NA	0.243165	NA	NA	0.686294	NA	NA	0.539117	NA	NA	-0.0403764	NA	NA
Q9HC35	Echinoderm microtubule-associated protein-like 4	S144;S146	.asPsPQPSSQPLQIHR	S2: 100.0; S4: 100.0	1.12884	1.36875	0.151235	1.10641	-0.934835	-0.815809	-0.229952	-0.717902	0.482548	-0.0594864	0.952904	-0.506464	0.209267	NA	NA	0.51715	NA	NA	0.209267	NA	NA	1.12884	NA	NA	1.36875	NA	NA	0.151235	NA	NA	1.10641	NA	NA	-0.934835	NA	NA	-0.815809	NA	NA	-0.229952	NA	NA	-0.717902	NA	NA
Q9HC35	Echinoderm microtubule-associated protein-like 4	S146	.aSPsPQPSSQPLQIHR	S4: 100.0	-0.0713925	-0.0352746	-0.215349	0.173763	-0.253619	1.46216	-0.142736	-0.180802	0.0845033	0.675097	-0.957259	-1.0992	-0.130679	NA	0.81303	NA	NA	-0.130679	NA	NA	-0.0713925	NA	NA	-0.0352746	NA	NA	-0.215349	NA	NA	0.173763	NA	NA	-0.253619	NA	NA	1.46216	NA	NA	-0.142736	NA	NA	-0.180802	NA	NA	0.0845033
Q9HC35	Echinoderm microtubule-associated protein-like 4	S200	.iPsTPkLIPk	S3: 99.4	-1.74654	0.388177	-0.785166	-1.49254	1.13009	-3.05419	-3.05739	-1.75747	NA	NA	NA	NA	-1.61954	NA	0.0438069	NA	NA	-1.61954	NA	NA	-1.74654	NA	NA	0.388177	NA	NA	-0.785166	NA	NA	-1.49254	NA	NA	1.13009	NA	NA	-3.05419	NA	NA	-3.05739	NA	NA	-1.75747	NA	NA	NA
Q9HC35	Echinoderm microtubule-associated protein-like 4	S200;T201	.iPstPkLIPk	S3: 100.0; T4: 100.0	-1.7264	0.1734	-1.21244	-1.33603	0.211134	-2.14884	-1.7134	-2.22019	-3.09504	0.232643	0.0178396	-2.81606	-1.7199	NA	NA	0.00324823	NA	NA	-1.7199	NA	NA	-1.7264	NA	NA	0.1734	NA	NA	-1.21244	NA	NA	-1.33603	NA	NA	0.211134	NA	NA	-2.14884	NA	NA	-1.7134	NA	NA	-2.22019	NA	NA
Q9HC35	Echinoderm microtubule-associated protein-like 4	S200;T201	.lSkIPstPkLIPk	S6: 100.0; T7: 100.0	NA	NA	NA	NA	0.0207933	-0.492652	-1.79515	-2.33967	NA	NA	NA	NA	-1.1439	NA	NA	0.127451	NA	NA	-1.1439	NA	NA	NA	NA	NA	NA	NA	NA	NA	NA	NA	NA	NA	NA	0.0207933	NA	NA	-0.492652	NA	NA	-1.79515	NA	NA	-2.33967	NA	NA
Q9HC35	Echinoderm microtubule-associated protein-like 4	S978	.aTLLEDQQDPsPSS	S11: 99.2	NA	NA	NA	NA	0.749139	-1.18102	-2.49456	1.62739	-1.38628	0.119008	0.330418	-1.77477	-0.531006	NA	0.75031	0.290012	NA	-0.21594	-0.633635	NA	NA	NA	NA	NA	NA	NA	NA	NA	NA	NA	NA	NA	0.749139	NA	NA	-1.18102	NA	NA	-2.49456	NA	NA	1.62739	NA	NA	NA
O60447	Ecotropic viral integration site 5 protein homolog	S805	.rREsYSTTV	S4: 98.5	NA	NA	NA	NA	NA	NA	NA	NA	0.0498422	0.129611	-0.168201	0.0725187	0.0611804	NA	NA	0.769274	NA	NA	0.0611804	NA	NA	NA	NA	NA	NA	NA	NA	NA	NA	NA	NA	NA	NA	NA	NA	NA	NA	NA	NA	NA	NA	NA	NA	NA	NA
Q8N4Y2	EF-hand calcium-binding domain-containing protein 4A	S392	.rGsGHLPSAR	S3: 100.0	NA	NA	NA	NA	-0.037967	1.13588	2.03227	0.960131	NA	NA	NA	NA	0.830689	NA	0.0950424	NA	NA	0.830689	NA	NA	NA	NA	NA	NA	NA	NA	NA	NA	NA	NA	NA	NA	-0.037967	NA	NA	1.13588	NA	NA	2.03227	NA	NA	0.960131	NA	NA	NA
Q8N4Y2	EF-hand calcium-binding domain-containing protein 4A	S392;S397	.rGsGHLPsAR	S3: 100.0; S8: 100.0	NA	NA	NA	NA	NA	NA	NA	NA	0.577974	0.348403	1.27308	-0.843704	0.500184	NA	0.982859	0.497663	NA	0.51646	0.463189	NA	NA	NA	NA	NA	NA	NA	NA	NA	NA	NA	NA	NA	NA	NA	NA	NA	NA	NA	NA	NA	NA	NA	NA	NA	0.610527
Q96C19	EF-hand domain-containing protein D2	S74	.aDLNQGIGEPQsPSR	S12: 100.0	0.32337	0.200277	-0.727245	-1.09093	NA	NA	NA	NA	NA	NA	NA	NA	-0.263484	NA	0.419772	NA	NA	-0.263484	NA	NA	0.32337	NA	NA	0.200277	NA	NA	-0.727245	NA	NA	-1.09093	NA	NA	NA	NA	NA	NA	NA	NA	NA	NA	NA	NA	NA	NA	NA
Q96C19	EF-hand domain-containing protein D2	S74	.aDLNQGIGEPQsPSRR	S12: 100.0	-0.753574	-0.495458	-0.181175	-0.675899	-0.112729	-0.0686803	-0.24496	-0.296278	-1.78281	0.493853	0.205393	-0.985975	-0.437119	NA	NA	0.0369488	NA	NA	-0.437119	NA	NA	-0.753574	NA	NA	-0.495458	NA	NA	-0.181175	NA	NA	-0.675899	NA	NA	-0.112729	NA	NA	-0.0686803	NA	NA	-0.24496	NA	NA	-0.296278	NA	NA
Q96C19	EF-hand domain-containing protein D2	S74	.rADLNQGIGEPQsPSR	S13: 99.7	0.112047	-0.434778	-0.908487	-0.865117	0.132496	-2.05354	-0.327823	-2.39879	-0.449241	0.308282	-0.260457	-2.30509	-0.642758	NA	0.0881564	0.0193696	NA	-0.642758	-0.60781	NA	NA	0.112047	NA	NA	-0.434778	NA	NA	-0.908487	NA	NA	-0.865117	NA	-0.91953	0.132496	NA	-0.642758	-2.05354	NA	-0.698941	-0.327823	NA	-2.05993	-2.39879	NA	-0.449241
Q96C19	EF-hand domain-containing protein D2	S74	.rADLNQGIGEPQsPSRR	S13: 100.0	0.268499	0.539778	0.947593	0.293591	0.185358	0.0728681	0.20181	-0.62368	NA	NA	NA	NA	0.193584	NA	0.100851	0.465448	NA	0.215902	-0.563068	NA	0.268499	NA	NA	0.539778	NA	NA	0.947593	NA	NA	0.293591	NA	NA	0.112874	1.01211	NA	0.151431	-0.343786	NA	0.732926	-0.78235	NA	-0.578676	-1.88534	NA	NA
Q8N3D4	EH domain-binding protein 1-like protein 1	S462	.gTPEAPPRGsQGR	S10: 100.0	NA	NA	NA	NA	NA	NA	NA	NA	1.55414	0.50558	1.03578	0.347992	0.770682	NA	0.0515594	NA	NA	0.770682	NA	NA	NA	NA	NA	NA	NA	NA	NA	NA	NA	NA	NA	NA	NA	NA	NA	NA	NA	NA	NA	NA	NA	NA	NA	NA	1.55414
Q9Y6R1	Electrogenic sodium bicarbonate cotransporter 1	S1069	.eRsPTFLER	S3: 100.0	-1.64028	-0.322776	-0.358368	0.220821	-0.3241	-2.17389	-2.22591	-1.60714	-1.79582	-0.149404	0.681845	-2.71858	-1.13499	NA	0.0727797	0.00812141	NA	-1.45984	-1.13499	NA	NA	-1.64028	NA	NA	-0.322776	NA	NA	-0.358368	NA	NA	0.220821	NA	-0.124808	-0.3241	NA	-2.01602	-2.17389	NA	-2.10044	-2.22591	NA	-0.903653	-1.60714	NA	NA
Q9Y6R1	Electrogenic sodium bicarbonate cotransporter 1	S1078	.SPTFLERHTsc	S10: 100.0	NA	NA	NA	NA	NA	NA	NA	NA	0.575628	0.705644	-1.59065	-1.78283	-0.507512	NA	NA	0.494008	NA	NA	-0.507512	NA	NA	NA	NA	NA	NA	NA	NA	NA	NA	NA	NA	NA	NA	NA	NA	NA	NA	NA	NA	NA	NA	NA	NA	NA	NA
Q9Y6R1	Electrogenic sodium bicarbonate cotransporter 1	S12	.gAsFLk	S3: 100.0	-2.52132	-0.374864	-1.85733	0.00631481	-0.634135	-5.07841	-2.8389	-4.81504	NA	NA	NA	NA	-2.49079	NA	NA	0.0131292	NA	NA	-2.49079	NA	NA	-2.52132	NA	NA	-0.374864	NA	NA	-1.85733	NA	NA	0.00631481	NA	NA	-0.634135	NA	NA	-5.07841	NA	NA	-2.8389	NA	NA	-4.81504	NA	NA
Q9Y6R1	Electrogenic sodium bicarbonate cotransporter 1	S223	.kSNLRsLADIGk	S6: 99.5	NA	NA	NA	NA	-0.253464	-2.92557	-2.55162	-2.70354	NA	NA	NA	NA	-2.62758	NA	NA	0.0429672	NA	NA	-2.62758	NA	NA	NA	NA	NA	NA	NA	NA	NA	NA	NA	NA	NA	NA	-0.253464	NA	NA	-2.92557	NA	NA	-2.55162	NA	NA	-2.70354	NA	NA
Q9Y6R1	Electrogenic sodium bicarbonate cotransporter 1	S223	.sLADIGk	S1: 100.0	-3.37516	-0.460906	-1.92168	0.163252	-1.40786	-4.38816	-3.07648	-4.41508	-3.72188	0.566081	0.283094	-4.5387	-2.42191	NA	NA	0.00270053	NA	NA	-2.42191	NA	NA	-3.37516	NA	NA	-0.460906	NA	NA	-1.92168	NA	NA	0.163252	NA	NA	-1.40786	NA	NA	-4.38816	NA	NA	-3.07648	NA	NA	-4.41508	NA	NA
Q9Y6R1	Electrogenic sodium bicarbonate cotransporter 1	S223	.SNLRsLADIGk	S5: 100.0	-3.34429	-2.02378	-3.14647	-0.387533	-0.0525777	-3.10079	-2.92291	-3.27338	-3.04498	0.991582	-0.112022	-4.35507	-2.63267	NA	NA	0.00155467	NA	NA	-2.63267	NA	NA	-3.34429	NA	NA	-2.02378	NA	NA	-3.14647	NA	NA	-0.387533	NA	NA	-0.0525777	NA	NA	-3.10079	NA	NA	-2.92291	NA	NA	-3.27338	NA	NA
Q9Y6R1	Electrogenic sodium bicarbonate cotransporter 1	S232	.SLADIGkTVsSASR	S10: 100.0	1.05599	0.852203	-0.470246	0.508029	0.175149	0.453313	-0.939097	-1.24269	NA	NA	NA	NA	0.314231	NA	0.417682	0.246061	NA	-0.381974	0.680116	NA	NA	1.05599	NA	NA	0.852203	NA	NA	-0.470246	NA	NA	0.508029	NA	0.175149	NA	NA	0.453313	NA	NA	-0.939097	NA	NA	-1.24269	NA	NA	NA
Q9Y6R1	Electrogenic sodium bicarbonate cotransporter 1	S232;S233	.SLADIGkTVssASR	S10: 100.0; S11: 100.0	-0.726758	-0.427727	-2.22389	0.114672	-0.449878	-3.12168	-2.32651	-3.29586	-1.41411	0.950559	-0.304942	-2.72621	-0.908689	NA	0.00988897	0.0127486	NA	-0.812791	-0.962067	NA	-0.731861	-0.538283	NA	0.0757051	-0.455782	NA	-1.75069	-2.22389	NA	0.154663	0.114672	NA	-0.823422	-0.405607	NA	-4.13198	-3.12168	NA	-2.36071	-2.05265	NA	-4.44304	-3.29586	NA	-2.05412
Q9Y6R1	Electrogenic sodium bicarbonate cotransporter 1	S232;S235	.SLADIGkTVsSAsR	S10: 99.6; S13: 99.6	-1.15339	-0.602473	-2.32976	-0.455322	-0.0257849	-3.20916	-1.71409	-2.8652	NA	NA	NA	NA	-1.15339	NA	0.0758484	0.0724311	NA	-0.877931	-2.28964	NA	-1.15339	NA	NA	-0.602473	NA	NA	-2.32976	NA	NA	-0.455322	NA	NA	NA	-0.0257849	NA	NA	-3.20916	NA	NA	-1.71409	NA	NA	-2.8652	NA	NA
Q9Y6R1	Electrogenic sodium bicarbonate cotransporter 1	S235	.SLADIGkTVSSAsR	S13: 99.8	-0.84371	-0.461623	-2.29495	-0.334157	NA	NA	NA	NA	NA	NA	NA	NA	-0.652667	NA	0.116882	NA	NA	-0.652667	NA	NA	-0.84371	NA	NA	-0.461623	NA	NA	-2.29495	NA	NA	-0.334157	NA	NA	NA	NA	NA	NA	NA	NA	NA	NA	NA	NA	NA	NA	NA
Q9Y6R1	Electrogenic sodium bicarbonate cotransporter 1	S245	.mFTNPDNGsPAmTHR	S9: 100.0	-0.379251	-1.27943	-1.70224	0.886568	0.386786	-0.0246576	-1.85562	-1.16871	-1.67155	0.609875	-1.69665	-0.976448	-0.986985	NA	0.269288	0.0306859	NA	-1.33532	-0.986985	NA	-0.379251	-0.356359	NA	-3.31747	-0.827054	NA	-2.29138	-1.6418	NA	0.886568	0.87118	NA	NA	0.386786	NA	NA	-0.0246576	NA	NA	-1.85562	NA	NA	-1.16871	NA	NA
Q9Y6R1	Electrogenic sodium bicarbonate cotransporter 1	S245	.mFTNPDNGsPAMTHR	S9: 100.0	-0.711564	0.0326772	-2.08633	0.429128	-0.0634746	-0.967665	-1.29045	-0.528556	-0.635746	0.888528	-0.568513	-0.932177	-0.692591	NA	0.369027	0.0683611	NA	-0.339444	-0.702644	NA	-0.711564	NA	NA	0.0326772	NA	NA	-2.08633	NA	NA	0.429128	NA	NA	NA	-0.0634746	NA	NA	-0.967665	NA	NA	-1.29045	NA	NA	-0.528556	NA	NA
Q9Y6R1	Electrogenic sodium bicarbonate cotransporter 1	T1071	.SPtFLER	T3: 99.7	-0.550507	-0.524726	-1.1114	-1.11499	-0.600279	-4.08021	-1.86757	-3.73347	-1.29273	0.238159	-0.0626022	-3.61636	-1.11499	NA	NA	0.00451728	NA	NA	-1.11499	NA	NA	-0.550507	NA	NA	-0.524726	NA	NA	-1.1114	NA	NA	-1.11499	NA	NA	-0.600279	NA	NA	-4.08021	NA	NA	-1.86757	NA	NA	-3.73347	NA	NA
Q9Y6R1	Electrogenic sodium bicarbonate cotransporter 1	T1071;S1078	.SPtFLERHTsc	T3: 99.5; S10: 99.5	NA	NA	NA	NA	NA	NA	NA	NA	0.0963646	1.02995	-0.113025	-2.44353	-0.00833005	NA	NA	0.661358	NA	NA	-0.00833005	NA	NA	NA	NA	NA	NA	NA	NA	NA	NA	NA	NA	NA	NA	NA	NA	NA	NA	NA	NA	NA	NA	NA	NA	NA	NA
Q9Y6R1	Electrogenic sodium bicarbonate cotransporter 1	T1077	.SPTFLERHtSc	T9: 99.5	NA	NA	NA	NA	NA	NA	NA	NA	1.43887	0.90821	-1.37048	-2.19414	-0.231136	NA	0.751294	NA	NA	-0.231136	NA	NA	NA	NA	NA	NA	NA	NA	NA	NA	NA	NA	NA	NA	NA	NA	NA	NA	NA	NA	NA	NA	NA	NA	NA	NA	1.43887
Q9Y6R1	Electrogenic sodium bicarbonate cotransporter 1	T1077;S1078	.SPTFLERHtsc	T9: 100.0; S10: 100.0	NA	NA	NA	NA	NA	NA	NA	NA	0.764134	-0.123904	-0.699107	-1.35082	-0.123904	NA	NA	0.489512	NA	NA	-0.123904	NA	NA	NA	NA	NA	NA	NA	NA	NA	NA	NA	NA	NA	NA	NA	NA	NA	NA	NA	NA	NA	NA	NA	NA	NA	NA
Q9Y6R1	Electrogenic sodium bicarbonate cotransporter 1	T254	.nLtSSSLNDISDkPEk	T3: 100.0	NA	NA	NA	NA	-1.12492	-3.64687	-2.29241	-4.56849	NA	NA	NA	NA	-2.96964	NA	0.0310252	NA	NA	-2.96964	NA	NA	NA	NA	NA	NA	NA	NA	NA	NA	NA	NA	NA	NA	-1.12492	NA	NA	-3.64687	NA	NA	-2.29241	NA	NA	-4.56849	NA	NA	NA
Q9Y6R1	Electrogenic sodium bicarbonate cotransporter 1	T254;S257	.nLtSSsLNDISDkPEk	T3: 100.0; S6: 99.4	-3.25927	-1.18435	-2.00262	-0.356139	NA	NA	NA	NA	-2.56978	0.406784	-0.190452	-4.13354	-1.59348	NA	0.0219688	NA	NA	-1.59348	NA	NA	-3.25927	NA	NA	-1.18435	NA	NA	-2.00262	NA	NA	-0.356139	NA	NA	NA	NA	NA	NA	NA	NA	NA	NA	NA	NA	NA	NA	-2.56978
G8JLD3	ELKS/RAB6-interacting/CAST family member 1	S17	.SVGkVEPSSQsPGRSPR	S11: 99.6	NA	NA	NA	NA	0.749671	-1.48267	0.322288	0.399226	NA	NA	NA	NA	0.360757	NA	0.995795	NA	NA	0.360757	NA	NA	NA	NA	NA	NA	NA	NA	NA	NA	NA	NA	NA	NA	0.749671	NA	NA	-1.48267	NA	NA	0.322288	NA	NA	0.399226	NA	NA	NA
Q8IUD2	ELKS/Rab6-interacting/CAST family member 1	S17	.vEPSSQsPGRSPR	S7: 99.4	NA	NA	NA	NA	NA	NA	NA	NA	0.21328	-0.516829	0.378534	-0.137185	0.0380473	NA	0.942548	NA	NA	0.0380473	NA	NA	NA	NA	NA	NA	NA	NA	NA	NA	NA	NA	NA	NA	NA	NA	NA	NA	NA	NA	NA	NA	NA	NA	NA	NA	0.21328
D6RBS5	ELMO/CED-12 domain-containing 2 (Fragment)	T37	.iFDtYVGAQRTHR	T4: 99.0	NA	NA	NA	NA	-0.781295	-0.376966	-1.54311	-0.0950025	NA	NA	NA	NA	-0.579131	NA	0.112829	NA	NA	-0.579131	NA	NA	NA	NA	NA	NA	NA	NA	NA	NA	NA	NA	NA	NA	-0.781295	NA	NA	-0.376966	NA	NA	-1.54311	NA	NA	-0.0950025	NA	NA	NA
P29692	Elongation factor 1-delta	S133	.aTAPQTQHVsPmR	S10: 100.0	-0.554341	0.5479	-0.720754	0.318797	-0.168274	0.468875	-0.911905	0.618509	-3.043	0.380682	2.03051	-1.7047	-0.168253	NA	0.554634	NA	NA	-0.168253	NA	NA	-0.554341	NA	NA	0.5479	NA	NA	-0.720754	NA	NA	0.318797	NA	NA	-0.168274	NA	NA	0.468875	NA	NA	-0.911905	NA	NA	0.618509	NA	NA	-3.043
P29692	Elongation factor 1-delta	S133	.aTAPQTQHVsPMR	S10: 100.0	-1.37618	0.450104	-0.905069	0.186368	-0.00261621	1.73039	-0.297448	0.871153	-0.284144	-0.0491062	0.825513	-1.47754	0.0229942	NA	0.455632	0.199314	NA	-0.0491062	0.117486	NA	-1.60959	-0.622243	NA	0.450104	1.0394	NA	-0.949877	-0.520298	NA	0.135968	0.478379	NA	-0.130487	0.0229942	NA	0.846943	1.79426	NA	-0.363002	-0.0885954	NA	0.421659	1.67014	NA	-0.284144
P13639	Elongation factor 2	T57	.aGETRFtDTR	T7: 99.4	-1.97541	-0.106734	-0.795364	1.61723	-0.0465214	-0.837309	-1.85291	-0.108666	-3.35864	0.314523	2.56281	-1.38137	-0.317527	NA	0.381792	0.3962	NA	-0.685856	-0.108666	NA	NA	-1.97541	NA	NA	-0.106734	NA	NA	-0.795364	NA	NA	1.61723	NA	-0.0453198	-0.0465214	NA	-0.889312	0.0861504	NA	-1.74477	-1.85291	NA	0.315608	-0.108666	NA	-4.18725
P13639	Elongation factor 2	T57	.ftDTRkDEQER	T2: 100.0	NA	NA	NA	NA	0.294262	-0.757445	-1.30989	-0.755981	-1.66564	0.463115	2.12583	-1.39833	-0.756713	NA	NA	0.430461	NA	NA	-0.756713	NA	NA	NA	NA	NA	NA	NA	NA	NA	NA	NA	NA	NA	NA	0.294262	NA	NA	-0.757445	NA	NA	-1.30989	NA	NA	-0.755981	NA	NA
Q9UI08	Ena/VASP-like protein	S130	.qVQNGPsPDEmDIQRR	S7: 100.0	0.0499638	0.165407	-0.865145	-0.991858	-0.804774	0.904899	-1.21348	0.682518	NA	NA	NA	NA	-0.377405	NA	NA	0.397555	NA	NA	-0.377405	NA	NA	0.0499638	NA	NA	0.165407	NA	NA	-0.865145	NA	NA	-0.991858	NA	NA	-0.804774	NA	NA	0.904899	NA	NA	-1.21348	NA	NA	0.682518	NA	NA
Q9UI08	Ena/VASP-like protein	S259	.SDANRAsSGGGGGGLMEEMNk	S7: 100.0	NA	NA	NA	NA	0.200754	-1.33388	0.530979	-0.898774	NA	NA	NA	NA	-0.34901	NA	0.458436	NA	NA	-0.34901	NA	NA	NA	NA	NA	NA	NA	NA	NA	NA	NA	NA	NA	NA	0.200754	NA	NA	-1.33388	NA	NA	0.530979	NA	NA	-0.898774	NA	NA	NA
Q9UI08	Ena/VASP-like protein	S331	.SNsVEkPVSSILSR	S3: 100.0	0.111642	1.90314	2.09428	0.804771	-0.178552	2.98475	1.89528	3.58689	NA	NA	NA	NA	1.83182	NA	0.116657	0.00918062	NA	1.05319	1.89528	NA	0.0525448	0.17074	NA	2.51333	1.76837	NA	1.46835	2.27008	NA	0.638028	0.816445	NA	NA	-0.178552	NA	NA	2.98475	NA	NA	1.89528	NA	NA	3.58689	NA	NA
Q9UI08	Ena/VASP-like protein	S345	.TPsVAkSPEAk	S3: 100.0	NA	NA	NA	NA	0.147007	-1.46517	0.325688	0.329676	NA	NA	NA	NA	0.236348	NA	0.728782	NA	NA	0.236348	NA	NA	NA	NA	NA	NA	NA	NA	NA	NA	NA	NA	NA	NA	0.147007	NA	NA	-1.46517	NA	NA	0.325688	NA	NA	0.329676	NA	NA	NA
Q9UI08	Ena/VASP-like protein	S369	.mkPAGsVNDMALDAFDLDR	S6: 100.0	NA	NA	NA	NA	-0.250813	-1.2464	0.0655283	1.53175	NA	NA	NA	NA	-0.0926421	NA	NA	0.968018	NA	NA	-0.0926421	NA	NA	NA	NA	NA	NA	NA	NA	NA	NA	NA	NA	NA	NA	-0.250813	NA	NA	-1.2464	NA	NA	0.0655283	NA	NA	1.53175	NA	NA
F5GX15	Enah/Vasp-like	S132	.qVQNGPsPDEMDIQRR	S7: 100.0	NA	NA	NA	NA	NA	NA	NA	NA	-0.450485	-0.174209	-2.76029	1.23054	-0.312347	NA	NA	0.561286	NA	NA	-0.312347	NA	NA	NA	NA	NA	NA	NA	NA	NA	NA	NA	NA	NA	NA	NA	NA	NA	NA	NA	NA	NA	NA	NA	NA	NA	NA
P78549	Endonuclease III-like protein 1	S22	.SRsLGPGAGPR	S3: 99.7	NA	NA	NA	NA	-0.607336	-2.64051	-1.28127	0.925158	-0.370451	0.247724	-0.117459	-0.878784	-0.607336	NA	0.163066	NA	NA	-0.607336	NA	NA	NA	NA	NA	NA	NA	NA	NA	NA	NA	NA	NA	NA	-0.607336	NA	NA	-2.64051	NA	NA	-1.28127	NA	NA	0.925158	NA	NA	-0.370451
P78549	Endonuclease III-like protein 1	Y177	.lIyPVGFWR	Y3: 100.0	NA	NA	NA	NA	0.226957	0.199036	-0.283618	0.824939	NA	NA	NA	NA	0.212997	NA	NA	0.364802	NA	NA	0.212997	NA	NA	NA	NA	NA	NA	NA	NA	NA	NA	NA	NA	NA	NA	0.226957	NA	NA	0.199036	NA	NA	-0.283618	NA	NA	0.824939	NA	NA
Q7L9B9	Endonuclease/exonuclease/phosphatase family domain-containing protein 1	S16	.SIPRDPsDLSHSR	S7: 100.0	NA	NA	NA	NA	0.0607545	2.4495	1.64694	0.739395	NA	NA	NA	NA	1.19317	NA	0.100716	NA	NA	1.19317	NA	NA	NA	NA	NA	NA	NA	NA	NA	NA	NA	NA	NA	NA	0.0607545	NA	NA	2.4495	NA	NA	1.64694	NA	NA	0.739395	NA	NA	NA
Q7L9B9	Endonuclease/exonuclease/phosphatase family domain-containing protein 1	S16;S19	.SIPRDPsDLsHSR	S7: 100.0; S10: 100.0	-0.229238	0.0605629	-0.541335	1.20693	-0.123378	-0.120099	0.0785657	0.0421415	-0.482635	0.709141	1.8552	-0.231312	-0.0916748	NA	0.780168	0.464745	NA	0.236593	-0.0984077	NA	NA	-0.229238	NA	NA	0.0605629	NA	NA	-0.541335	NA	NA	1.20693	NA	-0.412331	-0.123378	NA	0.281161	-0.141791	NA	0.192025	0.0714067	NA	0.398977	-0.314694	NA	-0.570998
Q7L9B9	Endonuclease/exonuclease/phosphatase family domain-containing protein 1	S160	.mALsIVDFR	S4: 100.0	NA	NA	NA	NA	NA	NA	NA	NA	-0.418972	-0.141891	0.381544	-0.88548	-0.162958	NA	NA	0.388931	NA	NA	-0.162958	NA	NA	NA	NA	NA	NA	NA	NA	NA	NA	NA	NA	NA	NA	NA	NA	NA	NA	NA	NA	NA	NA	NA	NA	NA	NA
Q7L9B9	Endonuclease/exonuclease/phosphatase family domain-containing protein 1	S160	.mALsIVDFRR	S4: 100.0	NA	NA	NA	NA	0.0865989	-0.419394	0.492165	0.496317	-0.807845	0.404222	0.100636	1.56087	0.190943	NA	NA	0.369038	NA	NA	0.190943	NA	NA	NA	NA	NA	NA	NA	NA	NA	NA	NA	NA	NA	NA	0.0865989	NA	NA	-0.419394	NA	NA	0.492165	NA	NA	0.496317	NA	NA
Q7L9B9	Endonuclease/exonuclease/phosphatase family domain-containing protein 1	S173	.eHGPFRsVEDLVR	S7: 100.0	0.128573	-0.55029	0.396898	0.835965	0.66671	0.479074	0.652161	0.358282	-0.0685758	0.433888	1.21317	0.807969	0.529692	NA	NA	0.00640464	NA	NA	0.529692	NA	NA	0.128573	NA	NA	-0.55029	NA	NA	0.396898	NA	NA	0.835965	NA	NA	0.66671	NA	NA	0.479074	NA	NA	0.652161	NA	NA	0.358282	NA	NA
Q7L9B9	Endonuclease/exonuclease/phosphatase family domain-containing protein 1	S554	.nGsGVALER	S3: 100.0	NA	NA	NA	NA	NA	NA	NA	NA	-0.552255	-0.216765	0.186271	-0.257682	-0.233934	NA	NA	0.260299	NA	NA	-0.233934	NA	NA	NA	NA	NA	NA	NA	NA	NA	NA	NA	NA	NA	NA	NA	NA	NA	NA	NA	NA	NA	NA	NA	NA	NA	NA
Q99961	Endophilin-A2	S287	.iAASsSFR	S5: 99.2	NA	NA	NA	NA	-1.24339	-0.654377	-1.05401	-1.10668	0.196021	-0.144754	1.10018	0.61271	-0.654377	0.382131	NA	NA	-0.654377	NA	NA	NA	NA	NA	NA	NA	NA	NA	NA	NA	NA	NA	NA	-1.24339	NA	NA	-0.654377	NA	NA	-1.05401	NA	NA	-1.10668	NA	NA	0.196021	NA
Q99961	Endophilin-A2	S288	.iAASSsFR	S6: 99.7	NA	NA	NA	NA	-1.03017	-0.987472	-0.944904	-0.863251	-1.52229	-0.257397	0.354077	-0.432552	-0.904078	0.00011325	NA	0.320103	-0.966188	NA	-0.344975	NA	NA	NA	NA	NA	NA	NA	NA	NA	NA	NA	NA	-1.03017	NA	NA	-0.987472	NA	NA	-0.944904	NA	NA	-0.863251	NA	NA	NA	NA
P14625	Endoplasmin	S172	.SGTsEFLNk	S4: 100.0	NA	NA	NA	NA	-0.450741	-0.282032	-2.1033	-1.97944	-2.93717	-0.0464788	-0.286628	-1.77771	-0.882238	NA	NA	0.0151545	NA	NA	-0.882238	NA	NA	NA	NA	NA	NA	NA	NA	NA	NA	NA	NA	NA	NA	-0.450741	NA	NA	-0.282032	NA	NA	-2.1033	NA	NA	-1.97944	NA	NA
Q9HCU0	Endosialin	S746	.SPTEPMPPRGsLTGVQTcR	S11: 100.0	NA	NA	NA	NA	-0.887749	0.547502	0.515261	0.284567	NA	NA	NA	NA	0.399914	NA	0.75721	NA	NA	0.399914	NA	NA	NA	NA	NA	NA	NA	NA	NA	NA	NA	NA	NA	NA	-0.887749	NA	NA	0.547502	NA	NA	0.515261	NA	NA	0.284567	NA	NA	NA
Q5W0J8	Enoyl CoA hydratase domain containing 3 (Fragment)	S32	.fcsRDPAGAGR	S3: 100.0	NA	NA	NA	NA	0.154596	1.19564	-0.917679	-2.63267	NA	NA	NA	NA	-0.381542	0.549176	NA	NA	-0.381542	NA	NA	NA	NA	NA	NA	NA	NA	NA	NA	NA	NA	NA	NA	0.154596	NA	NA	1.19564	NA	NA	-0.917679	NA	NA	-2.63267	NA	NA	NA	NA
Q14244	Ensconsin	S183	.SVsTmNLSk	S3: 99.4	0.534904	-0.040076	-0.198819	-0.539584	NA	NA	NA	NA	NA	NA	NA	NA	-0.119447	NA	NA	0.803606	NA	NA	-0.119447	NA	NA	0.534904	NA	NA	-0.040076	NA	NA	-0.198819	NA	NA	-0.539584	NA	NA	NA	NA	NA	NA	NA	NA	NA	NA	NA	NA	NA	NA
Q14244	Ensconsin	S202	.lSSsSATLLNSPDR	S4: 100.0	NA	NA	NA	NA	-0.480029	-0.168466	0.134554	-1.52176	-1.52927	0.240032	-0.404022	-1.3443	-0.404022	NA	0.18432	0.0268284	NA	-0.100431	-0.442026	NA	NA	NA	NA	NA	NA	NA	NA	NA	NA	NA	NA	NA	-0.100431	-0.480029	NA	-0.0852402	-0.168466	NA	0.217436	-0.198122	NA	-1.52176	-1.0173	NA	-0.967699
Q14244	Ensconsin	S202;S209	.lSSsSATLLNsPDR	S4: 100.0; S11: 100.0	NA	NA	NA	NA	NA	NA	NA	NA	-3.25597	1.00165	-0.455283	-2.65614	-1.55571	NA	0.266921	NA	NA	-1.55571	NA	NA	NA	NA	NA	NA	NA	NA	NA	NA	NA	NA	NA	NA	NA	NA	NA	NA	NA	NA	NA	NA	NA	NA	NA	NA	-3.25597
Q14244	Ensconsin	S209	.lSSSSATLLNsPDRAR	S11: 100.0	NA	NA	NA	NA	NA	NA	NA	NA	-0.694038	1.23079	-0.819028	-1.36573	-0.756533	NA	NA	0.519802	NA	NA	-0.756533	NA	NA	NA	NA	NA	NA	NA	NA	NA	NA	NA	NA	NA	NA	NA	NA	NA	NA	NA	NA	NA	NA	NA	NA	NA	NA
Q92817	Envoplakin	S2025	.SAsPTVPR	S3: 100.0	NA	NA	NA	NA	1.00769	-0.0987159	2.06282	0.475983	4.279	0.0342049	3.05059	-0.139698	0.618601	NA	0.079949	0.0562501	NA	0.595866	0.731461	NA	NA	NA	NA	NA	NA	NA	NA	NA	NA	NA	NA	NA	1.13977	1.00769	NA	-0.724173	-0.0311073	NA	2.06282	2.04574	NA	0.246206	0.480117	NA	4.4849
H0Y3N3	Epidermal growth factor receptor	T563	.eLVEPLtPSGEAPNQALLR	T7: 100.0	NA	NA	NA	NA	NA	NA	NA	NA	0.953088	-0.537085	-0.645369	-0.68803	-0.591227	NA	NA	0.6026	NA	NA	-0.591227	NA	NA	NA	NA	NA	NA	NA	NA	NA	NA	NA	NA	NA	NA	NA	NA	NA	NA	NA	NA	NA	NA	NA	NA	NA	NA
Q12929	Epidermal growth factor receptor kinase substrate 8	S659	.qNsSSSDSGGSIVR	S3: 99.7	NA	NA	NA	NA	-0.345645	0.711155	0.829921	0.750217	-0.117068	-0.251656	0.229858	1.6216	0.711155	NA	0.451232	0.178993	NA	0.0563947	0.730686	NA	NA	NA	NA	NA	NA	NA	NA	NA	NA	NA	NA	NA	NA	-0.345645	NA	NA	0.711155	NA	NA	0.829921	NA	NA	0.750217	NA	-0.117068
Q12929	Epidermal growth factor receptor kinase substrate 8	S659	.qNsSSSDSGGSIVRDSQR	S3: 98.9	NA	NA	NA	NA	NA	NA	NA	NA	2.32411	-0.142695	1.07438	0.134614	0.604497	NA	0.225316	NA	NA	0.604497	NA	NA	NA	NA	NA	NA	NA	NA	NA	NA	NA	NA	NA	NA	NA	NA	NA	NA	NA	NA	NA	NA	NA	NA	NA	NA	2.32411
Q12929	Epidermal growth factor receptor kinase substrate 8	S659;S667	.qNsSSSDSGGsIVR	S3: 100.0; S11: 99.4	NA	NA	NA	NA	NA	NA	NA	NA	-0.284159	0.645873	1.28414	1.0599	0.852887	NA	NA	0.145889	NA	NA	0.852887	NA	NA	NA	NA	NA	NA	NA	NA	NA	NA	NA	NA	NA	NA	NA	NA	NA	NA	NA	NA	NA	NA	NA	NA	NA	NA
Q12929	Epidermal growth factor receptor kinase substrate 8	S661	.qNSSsSDSGGSIVR	S5: 99.3	NA	NA	NA	NA	NA	NA	NA	NA	-0.152501	-0.538024	-0.325082	1.80095	-0.238791	NA	NA	0.740575	NA	NA	-0.238791	NA	NA	NA	NA	NA	NA	NA	NA	NA	NA	NA	NA	NA	NA	NA	NA	NA	NA	NA	NA	NA	NA	NA	NA	NA	NA
Q12929	Epidermal growth factor receptor kinase substrate 8	S664	.qNSSSSDsGGSIVR	S8: 99.5	NA	NA	NA	NA	0.530894	1.71609	2.41967	1.24645	NA	NA	NA	NA	1.48127	NA	0.0337856	NA	NA	1.48127	NA	NA	NA	NA	NA	NA	NA	NA	NA	NA	NA	NA	NA	NA	0.530894	NA	NA	1.71609	NA	NA	2.41967	NA	NA	1.24645	NA	NA	NA
Q12929	Epidermal growth factor receptor kinase substrate 8	T317	.kGPGEGVLtLR	T9: 100.0	NA	NA	NA	NA	1.36945	-0.955316	-0.642229	-0.188478	1.69729	0.88196	-0.073247	1.49171	0.88196	NA	NA	0.261473	NA	NA	0.88196	NA	NA	NA	NA	NA	NA	NA	NA	NA	NA	NA	NA	NA	NA	1.36945	NA	NA	-0.955316	NA	NA	-0.642229	NA	NA	-0.188478	NA	NA
Q8TE68	Epidermal growth factor receptor kinase substrate 8-like protein 1	S182	.dRsPAAETPPLQR	S3: 100.0	0.725687	-0.317918	0.661086	-0.141829	1.04998	1.34503	1.0625	-0.200537	NA	NA	NA	NA	0.819418	NA	NA	0.0576287	NA	NA	0.819418	NA	NA	0.725687	NA	NA	-0.317918	NA	NA	0.661086	NA	NA	-0.141829	NA	NA	1.04998	NA	NA	1.34503	NA	NA	1.0625	NA	NA	-0.200537	NA	NA
Q8TE68	Epidermal growth factor receptor kinase substrate 8-like protein 1	S182;T187	.dRsPAAEtPPLQR	S3: 100.0; T8: 100.0	NA	NA	NA	NA	0.0521958	0.0569867	0.651638	-0.513202	NA	NA	NA	NA	0.0545913	NA	0.811469	0.550182	NA	0.0545913	-0.272627	NA	NA	NA	NA	NA	NA	NA	NA	NA	NA	NA	NA	NA	0.0521958	0.536552	NA	0.0569867	-0.865037	NA	0.651638	0.0996393	NA	-0.513202	-0.644892	NA	NA
Q8TE68	Epidermal growth factor receptor kinase substrate 8-like protein 1	T305	.aAGEGLLtLR	T8: 100.0	2.80171	0.414073	-0.229161	0.458081	1.94389	0.262633	-0.0490415	-0.624389	NA	NA	NA	NA	0.338353	NA	NA	0.173147	NA	NA	0.338353	NA	NA	2.80171	NA	NA	0.414073	NA	NA	-0.229161	NA	NA	0.458081	NA	NA	1.94389	NA	NA	0.262633	NA	NA	-0.0490415	NA	NA	-0.624389	NA	NA
Q9H6S3	Epidermal growth factor receptor kinase substrate 8-like protein 2	T303	.kAPAEGVLtLR	T9: 100.0	NA	NA	NA	NA	NA	NA	NA	NA	1.74056	0.594027	0.0509361	1.40097	0.9975	NA	NA	0.090109	NA	NA	0.9975	NA	NA	NA	NA	NA	NA	NA	NA	NA	NA	NA	NA	NA	NA	NA	NA	NA	NA	NA	NA	NA	NA	NA	NA	NA	NA
Q8TE67	Epidermal growth factor receptor kinase substrate 8-like protein 3	S201;S205	.TLEHsLPPsPRPLPR	S5: 100.0; S9: 100.0	0.989068	-0.844252	-0.0621899	-0.390777	0.0988415	0.0836593	1.07217	-1.01719	0.4427	0.656559	-0.600632	-0.709859	-0.0268717	NA	0.920908	0.364765	NA	0.0912504	-0.0697897	NA	1.62961	0.988973	NA	-1.45471	-0.822915	NA	-0.0106684	-0.113711	NA	-1.07798	-0.389271	NA	0.491813	0.0883715	NA	0.322517	-0.596348	NA	1.3056	0.0586509	NA	-0.880754	-1.10387	NA	NA
Q8TE67	Epidermal growth factor receptor kinase substrate 8-like protein 3	S231	.SSsPEDPERDEEVLNHVLR	S3: 99.6	NA	NA	NA	NA	0.157087	0.770772	1.11199	0.100694	-0.319697	0.170012	0.811645	0.184431	0.633704	NA	NA	0.0612443	NA	NA	0.633704	NA	NA	NA	NA	NA	NA	NA	NA	NA	NA	NA	NA	NA	NA	0.157087	NA	NA	0.770772	NA	NA	1.11199	NA	NA	0.100694	NA	NA
Q8TE67	Epidermal growth factor receptor kinase substrate 8-like protein 3	S420	.lGsTSHFPQEk	S3: 99.5	NA	NA	NA	NA	0.139257	0.0408283	1.74799	-0.720895	NA	NA	NA	NA	0.0900427	NA	0.601695	NA	NA	0.0900427	NA	NA	NA	NA	NA	NA	NA	NA	NA	NA	NA	NA	NA	NA	0.139257	NA	NA	0.0408283	NA	NA	1.74799	NA	NA	-0.720895	NA	NA	NA
Q8TE67	Epidermal growth factor receptor kinase substrate 8-like protein 3	S557	.TLGSLTGsQLLR	S8: 99.5	NA	NA	NA	NA	-0.211101	0.469169	1.81941	0.687453	NA	NA	NA	NA	0.532788	NA	0.0215378	0.247533	NA	1.11305	0.456366	NA	NA	NA	NA	NA	NA	NA	NA	NA	NA	NA	NA	NA	0.596408	-0.26399	NA	1.48914	0.456366	NA	1.5426	1.94741	NA	0.736953	0.513312	NA	NA
Q8TE67	Epidermal growth factor receptor kinase substrate 8-like protein 3	S592	.mLGIsP	S5: 100.0	3.14676	0.690601	1.76031	-0.790103	0.3897	1.60292	2.76071	-0.386218	0.619932	0.78072	2.86807	1.37792	1.14639	NA	NA	0.0059159	NA	NA	1.14639	NA	NA	3.14676	NA	NA	0.690601	NA	NA	1.76031	NA	NA	-0.790103	NA	NA	0.3897	NA	NA	1.60292	NA	NA	2.76071	NA	NA	-0.386218	NA	NA
Q8TE67	Epidermal growth factor receptor kinase substrate 8-like protein 3	S592	.rmLGIsP	S6: 100.0	NA	NA	NA	NA	0.315587	0.975609	3.29305	0.63015	NA	NA	NA	NA	0.802879	NA	NA	0.149696	NA	NA	0.802879	NA	NA	NA	NA	NA	NA	NA	NA	NA	NA	NA	NA	NA	NA	0.315587	NA	NA	0.975609	NA	NA	3.29305	NA	NA	0.63015	NA	NA
Q8TE67	Epidermal growth factor receptor kinase substrate 8-like protein 3	S592	.rMLGIsP	S6: 100.0	NA	NA	NA	NA	0.0840881	0.955671	3.12443	-0.136349	NA	NA	NA	NA	0.998637	NA	NA	0.268941	NA	NA	0.998637	NA	NA	NA	NA	NA	NA	NA	NA	NA	NA	NA	NA	NA	NA	0.0840881	NA	NA	0.955671	NA	NA	3.12443	NA	NA	-0.136349	NA	NA
Q9UBC2	Epidermal growth factor receptor substrate 15-like 1	S241;S255	.STPsHGSVSSLNSTGSLsPk	S4: 99.5; S18: 100.0	NA	NA	NA	NA	-0.334987	0.463652	-0.15566	0.656564	-0.756931	-0.302584	1.0143	-0.768387	-0.302584	NA	0.92439	NA	NA	-0.302584	NA	NA	NA	NA	NA	NA	NA	NA	NA	NA	NA	NA	NA	NA	-0.334987	NA	NA	0.463652	NA	NA	-0.15566	NA	NA	0.656564	NA	NA	-0.756931
Q9UBC2	Epidermal growth factor receptor substrate 15-like 1	S244;S255	.STPSHGsVSSLNSTGSLsPk	S7: 100.0; S18: 100.0	NA	NA	NA	NA	-0.841247	0.0803836	-0.0263115	0.770622	NA	NA	NA	NA	0.0270361	NA	0.990788	NA	NA	0.0270361	NA	NA	NA	NA	NA	NA	NA	NA	NA	NA	NA	NA	NA	NA	-0.841247	NA	NA	0.0803836	NA	NA	-0.0263115	NA	NA	0.770622	NA	NA	NA
P58107	Epiplakin	S1529	.qVsARDLFR	S3: 100.0	NA	NA	NA	NA	NA	NA	NA	NA	3.50306	0.459218	-1.07581	-0.118512	0.170353	NA	NA	0.534512	NA	NA	0.170353	NA	NA	NA	NA	NA	NA	NA	NA	NA	NA	NA	NA	NA	NA	NA	NA	NA	NA	NA	NA	NA	NA	NA	NA	NA	NA
P58107	Epiplakin	S2508	.aEAEAGsPRPDPR	S7: 100.0	NA	NA	NA	NA	0.149788	1.04301	3.61478	0.791556	0.481221	0.135494	1.30103	-0.691802	0.481221	NA	0.100573	NA	NA	0.481221	NA	NA	NA	NA	NA	NA	NA	NA	NA	NA	NA	NA	NA	NA	0.149788	NA	NA	1.04301	NA	NA	3.61478	NA	NA	0.791556	NA	NA	0.481221
P58107	Epiplakin	S2716	.qVsASELHTSGILGPETLR	S3: 100.0	NA	NA	NA	NA	-0.62789	1.74242	1.06003	0.488022	NA	NA	NA	NA	0.774025	NA	0.276489	NA	NA	0.774025	NA	NA	NA	NA	NA	NA	NA	NA	NA	NA	NA	NA	NA	NA	-0.62789	NA	NA	1.74242	NA	NA	1.06003	NA	NA	0.488022	NA	NA	NA
P58107	Epiplakin	T1273	.dGLLPtGLGQR	T6: 100.0	-0.453754	0.167494	0.558822	-0.281896	NA	NA	NA	NA	NA	NA	NA	NA	-0.0572012	0.992488	NA	NA	-0.0572012	NA	NA	-0.453754	NA	NA	0.167494	NA	NA	0.558822	NA	NA	-0.281896	NA	NA	NA	NA	NA	NA	NA	NA	NA	NA	NA	NA	NA	NA	NA	NA
E7EMC3	Epsin 2	S192;S195	.aGGsPAsYHGSTSPR	S4: 100.0; S7: 100.0	NA	NA	NA	NA	-0.32608	-0.391224	-0.669823	-0.89954	-1.55869	0.410306	2.28751	-1.09409	-0.391224	NA	0.526827	NA	NA	-0.391224	NA	NA	NA	NA	NA	NA	NA	NA	NA	NA	NA	NA	NA	NA	-0.32608	NA	NA	-0.391224	NA	NA	-0.669823	NA	NA	-0.89954	NA	NA	-1.55869
E7EMC3	Epsin 2	S195	.aGGSPAsYHGSTSPR	S7: 98.3	NA	NA	NA	NA	0.532907	-0.306578	-0.933016	-0.739279	NA	NA	NA	NA	-0.522929	NA	0.347907	NA	NA	-0.522929	NA	NA	NA	NA	NA	NA	NA	NA	NA	NA	NA	NA	NA	NA	0.532907	NA	NA	-0.306578	NA	NA	-0.933016	NA	NA	-0.739279	NA	NA	NA
Q9Y6I3	Epsin-1	S420	.TALPTSGSsAGELELLAGEVPAR	S9: 100.0	NA	NA	NA	NA	NA	NA	NA	NA	-1.12044	-0.188813	1.39485	1.56634	0.603019	NA	NA	0.568103	NA	NA	0.603019	NA	NA	NA	NA	NA	NA	NA	NA	NA	NA	NA	NA	NA	NA	NA	NA	NA	NA	NA	NA	NA	NA	NA	NA	NA	NA
O43731	ER lumen protein retaining receptor 3	S209	.kLsLPmPI	S3: 100.0	-0.627405	-0.227833	-0.235175	-0.876865	1.79901	-0.71136	-1.35527	-0.863921	NA	NA	NA	NA	-0.761361	NA	NA	0.289358	NA	NA	-0.761361	NA	NA	-0.627405	NA	NA	-0.227833	NA	NA	-0.235175	NA	NA	-0.876865	NA	NA	1.79901	NA	NA	-0.71136	NA	NA	-1.35527	NA	NA	-0.863921	NA	NA
O43731	ER lumen protein retaining receptor 3	S209	.kLsLPMPI	S3: 100.0	-1.45687	-0.213531	-1.60344	-0.730194	0.878519	-1.23463	-2.86479	-2.3412	NA	NA	NA	NA	-1.13481	NA	NA	0.0244827	NA	NA	-1.13481	NA	NA	-1.45687	NA	NA	-0.213531	NA	NA	-1.60344	NA	NA	-0.730194	NA	NA	0.878519	NA	NA	-1.23463	NA	NA	-2.86479	NA	NA	-2.3412	NA	NA
Q9UJM3	ERBB receptor feedback inhibitor 1	S461	.hLSYVVsP	S7: 100.0	NA	NA	NA	NA	0.0409244	1.15894	0.196918	-0.739224	NA	NA	NA	NA	0.196918	NA	0.701515	NA	NA	0.196918	NA	NA	NA	NA	NA	NA	NA	NA	NA	NA	NA	NA	NA	NA	0.0409244	NA	NA	1.15894	NA	NA	0.196918	NA	NA	-0.739224	NA	NA	NA
E9PCJ3	Erythrocyte membrane protein band 4.1-like 1	S114;S115	.rLPssPASPSPk	S4: 100.0; S5: 100.0	-0.464901	0.462341	0.286845	-0.624211	NA	NA	NA	NA	NA	NA	NA	NA	-0.0890281	NA	NA	0.773342	NA	NA	-0.0890281	NA	NA	-0.464901	NA	NA	0.462341	NA	NA	0.286845	NA	NA	-0.624211	NA	NA	NA	NA	NA	NA	NA	NA	NA	NA	NA	NA	NA	NA
E9PCJ3	Erythrocyte membrane protein band 4.1-like 1	S114;S118	.rLPsSPAsPSPk	S4: 100.0; S8: 100.0	0.015545	0.374597	0.727563	-1.70275	NA	NA	NA	NA	NA	NA	NA	NA	0.0222346	NA	0.635868	0.819642	NA	0.105491	0.015545	NA	-0.822823	0.015545	NA	0.655808	0.374597	NA	0.698511	0.727563	NA	-1.81398	-1.6383	NA	NA	NA	NA	NA	NA	NA	NA	NA	NA	NA	NA	NA	NA
E9PCJ3	Erythrocyte membrane protein band 4.1-like 1	S115;S118	.rLPSsPAsPSPk	S5: 99.6; S8: 100.0	-1.1066	0.123198	-0.169989	-0.972426	NA	NA	NA	NA	NA	NA	NA	NA	-0.547044	NA	0.18762	0.245145	NA	-1.11937	-0.400369	NA	-1.69697	-0.859792	NA	-0.455732	0.272537	NA	0.365011	-0.253694	NA	-1.40994	-0.547044	NA	NA	NA	NA	NA	NA	NA	NA	NA	NA	NA	NA	NA	NA
E9PCJ3	Erythrocyte membrane protein band 4.1-like 1	S84	.hQAsINELk	S4: 100.0	-1.64071	-0.398232	-1.81994	-1.10547	NA	NA	NA	NA	NA	NA	NA	NA	-1.18936	NA	NA	0.0301879	NA	NA	-1.18936	NA	NA	-1.64071	NA	NA	-0.398232	NA	NA	-1.81994	NA	NA	-1.10547	NA	NA	NA	NA	NA	NA	NA	NA	NA	NA	NA	NA	NA	NA
E9PCJ3	Erythrocyte membrane protein band 4.1-like 1	S84	.hQAsINELkR	S4: 100.0	-0.903793	-0.228922	0.695565	1.34178	NA	NA	NA	NA	NA	NA	NA	NA	0.203094	NA	NA	0.679232	NA	NA	0.203094	NA	NA	-0.903793	NA	NA	-0.228922	NA	NA	0.695565	NA	NA	1.34178	NA	NA	NA	NA	NA	NA	NA	NA	NA	NA	NA	NA	NA	NA
E9PPD9	Erythrocyte membrane protein band 4.1-like 2	S499	.lVsPEQPPkAk	S3: 100.0	NA	NA	NA	NA	-0.344743	-3.01395	-0.611169	-1.00322	NA	NA	NA	NA	-0.807193	NA	0.132353	NA	NA	-0.807193	NA	NA	NA	NA	NA	NA	NA	NA	NA	NA	NA	NA	NA	NA	-0.344743	NA	NA	-3.01395	NA	NA	-0.611169	NA	NA	-1.00322	NA	NA	NA
E9PPD9	Erythrocyte membrane protein band 4.1-like 2	S613	.SsHETLNIVEEk	S2: 99.8	NA	NA	NA	NA	0.0168425	-0.49298	-0.704588	1.08809	NA	NA	NA	NA	-0.238068	NA	0.957488	NA	NA	-0.238068	NA	NA	NA	NA	NA	NA	NA	NA	NA	NA	NA	NA	NA	NA	0.0168425	NA	NA	-0.49298	NA	NA	-0.704588	NA	NA	1.08809	NA	NA	NA
E9PPD9	Erythrocyte membrane protein band 4.1-like 2	S87	.qksYTLVVAk	S3: 100.0	NA	NA	NA	NA	0.384583	0.319862	-1.18877	0.895297	NA	NA	NA	NA	0.384583	NA	0.953525	0.389549	NA	0.384583	0.868906	NA	NA	NA	NA	NA	NA	NA	NA	NA	NA	NA	NA	NA	0.384583	0.334238	NA	0.177505	1.95254	NA	-1.33595	-1.0416	NA	0.895297	1.40357	NA	NA
E9PPD9	Erythrocyte membrane protein band 4.1-like 2	S87	.sYTLVVAk	S1: 100.0	NA	NA	NA	NA	-0.146399	0.673439	-0.639078	0.136427	NA	NA	NA	NA	-0.107265	NA	0.679446	0.700265	NA	-0.0936469	-0.107265	NA	NA	NA	NA	NA	NA	NA	NA	NA	NA	NA	NA	NA	-0.190566	-0.102233	NA	0.471468	0.875411	NA	-0.742187	-0.535968	NA	0.00327271	0.269582	NA	NA
Q9H501	ESF1 homolog	S198	.TLDSGTSEIVksPR	S12: 100.0	-1.01605	0.431806	-0.4717	-0.211396	NA	NA	NA	NA	NA	NA	NA	NA	-0.341548	NA	NA	0.369294	NA	NA	-0.341548	NA	NA	-1.01605	NA	NA	0.431806	NA	NA	-0.4717	NA	NA	-0.211396	NA	NA	NA	NA	NA	NA	NA	NA	NA	NA	NA	NA	NA	NA
E9PLB8	Etoposide-induced 2.4 mRNA (Fragment)	S32	.rAsSVLAQR	S3: 100.0	NA	NA	NA	NA	-0.293932	0.439388	-2.26071	-0.619079	NA	NA	NA	NA	-0.456506	NA	0.316796	NA	NA	-0.456506	NA	NA	NA	NA	NA	NA	NA	NA	NA	NA	NA	NA	NA	NA	-0.293932	NA	NA	0.439388	NA	NA	-2.26071	NA	NA	-0.619079	NA	NA	NA
E9PLB8	Etoposide-induced 2.4 mRNA (Fragment)	S32	.rRAsSVLAQR	S4: 100.0	NA	NA	NA	NA	-1.01271	1.55491	-2.18478	-0.406337	NA	NA	NA	NA	-0.709525	NA	0.55904	NA	NA	-0.709525	NA	NA	NA	NA	NA	NA	NA	NA	NA	NA	NA	NA	NA	NA	-1.01271	NA	NA	1.55491	NA	NA	-2.18478	NA	NA	-0.406337	NA	NA	NA
Q99607	ETS-related transcription factor Elf-4	S188	.STsPVTDPSIPIR	S3: 100.0	0.00245834	-0.185407	0.0369351	-0.716974	0.162999	-1.78497	0.394109	-1.69248	NA	NA	NA	NA	-0.0914742	NA	NA	0.157262	NA	NA	-0.0914742	NA	NA	0.00245834	NA	NA	-0.185407	NA	NA	0.0369351	NA	NA	-0.716974	NA	NA	0.162999	NA	NA	-1.78497	NA	NA	0.394109	NA	NA	-1.69248	NA	NA
Q99607	ETS-related transcription factor Elf-4	S194	.STSPVTDPsIPIR	S9: 97.6	0.0232613	1.11922	-0.127186	0.415448	NA	NA	NA	NA	NA	NA	NA	NA	0.219354	NA	0.289109	NA	NA	0.219354	NA	NA	0.0232613	NA	NA	1.11922	NA	NA	-0.127186	NA	NA	0.415448	NA	NA	NA	NA	NA	NA	NA	NA	NA	NA	NA	NA	NA	NA	NA
Q9BY44	Eukaryotic translation initiation factor 2A	S506	.SDksPDLAPTPAPQSTPR	S4: 100.0	-0.472577	1.05274	-0.972955	-0.162327	-0.188072	0.257257	-0.431344	0.240132	-0.0649731	0.13816	1.6863	-1.8139	-0.210635	NA	0.158344	0.693276	NA	-0.431344	0.0482247	NA	-0.472577	0.0274093	NA	-0.197863	1.6426	NA	-0.972955	-0.662765	NA	-0.0435968	-0.286362	NA	-0.327645	-0.188072	NA	-1.25981	0.40008	NA	-0.431344	-0.456312	NA	-0.741516	0.365248	NA	-0.0649731
Q14152	Eukaryotic translation initiation factor 3 subunit A	S881	.lGDsSLSR	S4: 99.6	NA	NA	NA	NA	0.07238	0.403787	-0.919996	0.350803	-0.985544	0.309235	0.222848	-0.0503292	-0.00185488	NA	0.587788	0.780391	NA	-0.0390711	0.0436063	NA	NA	NA	NA	NA	NA	NA	NA	NA	NA	NA	NA	NA	NA	0.07238	NA	NA	0.403787	NA	NA	-0.919996	NA	NA	0.350803	NA	-0.506678
Q14152	Eukaryotic translation initiation factor 3 subunit A	S881	.rLGDsSLSR	S5: 100.0	NA	NA	NA	NA	-0.206872	0.809716	-0.706085	-1.23653	-1.31484	0.103376	1.30099	0.40715	0.0318571	NA	0.832725	0.625392	NA	-0.145141	0.103376	NA	NA	NA	NA	NA	NA	NA	NA	NA	NA	NA	NA	NA	NA	-0.206872	NA	NA	0.809716	NA	NA	-0.706085	NA	NA	-1.23653	NA	-1.38454
Q14152	Eukaryotic translation initiation factor 3 subunit A	S882	.lGDSsLSR	S5: 99.6	NA	NA	NA	NA	NA	NA	NA	NA	-0.0859098	-0.0644333	0.231986	-0.212222	-0.0751716	NA	NA	0.751416	NA	NA	-0.0751716	NA	NA	NA	NA	NA	NA	NA	NA	NA	NA	NA	NA	NA	NA	NA	NA	NA	NA	NA	NA	NA	NA	NA	NA	NA	NA
Q14152	Eukaryotic translation initiation factor 3 subunit A	S882	.rLGDSsLSR	S6: 99.7	0.171456	0.0383102	-0.409907	0.832091	0.0695802	1.27085	-0.699346	1.30942	-2.35815	0.358396	0.851079	0.373214	0.365805	NA	0.716849	0.584349	NA	0.572651	0.351322	NA	NA	0.171456	NA	NA	0.0383102	NA	NA	-0.409907	NA	NA	0.832091	NA	0.657448	0.0695802	NA	1.12689	1.27085	NA	-0.858179	-0.52066	NA	1.54064	1.30942	NA	-2.17948
P55884	Eukaryotic translation initiation factor 3 subunit B	S119	.SDsRAQAVSEDAGGNEGR	S3: 100.0	-0.452718	-0.936725	-0.337089	0.533829	1.16274	-0.888857	-2.30037	2.1893	NA	NA	NA	NA	-0.346854	NA	0.507212	0.960434	NA	-0.26364	-0.346854	NA	-0.115277	-0.474093	NA	-0.936725	-0.356619	NA	-0.412003	-0.0630501	NA	0.539204	0.533829	NA	NA	1.16274	NA	NA	-0.888857	NA	NA	-2.30037	NA	NA	2.1893	NA	NA
Q99613	Eukaryotic translation initiation factor 3 subunit C	S39	.qPLLLsEDEEDTk	S6: 100.0	NA	NA	NA	NA	NA	NA	NA	NA	-1.70578	-0.137519	-1.89149	-4.50104	-1.89149	NA	0.113371	0.111535	NA	-1.60307	-1.99421	NA	NA	NA	NA	NA	NA	NA	NA	NA	NA	NA	NA	NA	NA	NA	NA	NA	NA	NA	NA	NA	NA	NA	NA	NA	-1.29282
Q99613	Eukaryotic translation initiation factor 3 subunit C	S39	.qPLLLsEDEEDTkR	S6: 100.0	1.48314	1.25673	2.2595	1.75712	1.03196	1.68415	1.63746	0.163472	-2.01155	0.366471	2.28756	-0.100012	1.19817	NA	0.0990115	0.0433273	NA	1.4993	1.03875	NA	1.4993	1.46698	NA	1.27312	1.14642	NA	2.54022	1.97877	NA	1.82336	1.04555	NA	NA	1.03196	NA	NA	1.68415	NA	NA	1.63746	NA	NA	0.163472	NA	-2.01155
Q99613	Eukaryotic translation initiation factor 3 subunit C	S909	.gGYRQQQsQTAY	S8: 100.0	NA	NA	NA	NA	NA	NA	NA	NA	6.76171	-0.913262	0.350209	3.28326	1.18501	NA	NA	0.259148	NA	NA	1.18501	NA	NA	NA	NA	NA	NA	NA	NA	NA	NA	NA	NA	NA	NA	NA	NA	NA	NA	NA	NA	NA	NA	NA	NA	NA	NA
Q99613	Eukaryotic translation initiation factor 3 subunit C	T45	.qPLLLSEDEEDtk	T12: 99.6	1.62836	-0.432641	-0.364585	-0.509195	-0.846235	-1.69254	-0.175434	-3.56616	0.371466	-0.60153	-1.14948	-2.08535	-0.846235	NA	0.0215356	0.199751	NA	-0.997858	-0.69536	NA	NA	1.62836	NA	NA	-0.432641	NA	NA	-0.364585	NA	NA	-0.509195	NA	-0.846235	-1.22159	NA	-1.69254	-1.13429	NA	-0.559038	-0.175434	NA	-3.71169	-3.52177	NA	0.371466
Q9UBQ5	Eukaryotic translation initiation factor 3 subunit K	S217	.iDFDSVSSImASsQ	S13: 99.5	NA	NA	NA	NA	NA	NA	NA	NA	-0.377093	0.381208	-0.0335374	-0.872563	-0.205315	NA	NA	0.458277	NA	NA	-0.205315	NA	NA	NA	NA	NA	NA	NA	NA	NA	NA	NA	NA	NA	NA	NA	NA	NA	NA	NA	NA	NA	NA	NA	NA	NA	NA
Q04637	Eukaryotic translation initiation factor 4 gamma 1	S1077	.iTkPGsIDSNNQLFAPGGR	S6: 100.0	-0.505692	0.690661	-0.797735	0.0834145	NA	NA	NA	NA	NA	NA	NA	NA	-0.211139	NA	NA	0.715178	NA	NA	-0.211139	NA	NA	-0.505692	NA	NA	0.690661	NA	NA	-0.797735	NA	NA	0.0834145	NA	NA	NA	NA	NA	NA	NA	NA	NA	NA	NA	NA	NA	NA
Q04637	Eukaryotic translation initiation factor 4 gamma 1	S1144	.vVQRsSLSR	S5: 99.6	NA	NA	NA	NA	NA	NA	NA	NA	-0.798817	0.211777	-0.413318	-0.227843	-0.320581	NA	0.88815	0.239656	NA	-0.33705	-0.320581	NA	NA	NA	NA	NA	NA	NA	NA	NA	NA	NA	NA	NA	NA	NA	NA	NA	NA	NA	NA	NA	NA	NA	NA	NA	-0.892526
Q04637	Eukaryotic translation initiation factor 4 gamma 1	S1145	.vVQRSsLSR	S6: 100.0	NA	NA	NA	NA	NA	NA	NA	NA	-0.506341	0.217709	0.0755245	0.521898	0.146617	NA	0.744058	NA	NA	0.146617	NA	NA	NA	NA	NA	NA	NA	NA	NA	NA	NA	NA	NA	NA	NA	NA	NA	NA	NA	NA	NA	NA	NA	NA	NA	NA	-0.506341
Q04637	Eukaryotic translation initiation factor 4 gamma 1	S1145;S1147	.vVQRSsLsRER	S6: 99.3; S8: 100.0	NA	NA	NA	NA	-0.461499	-0.202228	-0.704378	-1.36848	-3.23744	0.465855	1.02951	-2.0605	-0.582938	NA	NA	0.137157	NA	NA	-0.582938	NA	NA	NA	NA	NA	NA	NA	NA	NA	NA	NA	NA	NA	NA	-0.461499	NA	NA	-0.202228	NA	NA	-0.704378	NA	NA	-1.36848	NA	NA
Q04637	Eukaryotic translation initiation factor 4 gamma 1	S1185	.sFSkEVEER	S1: 100.0	-1.87849	-0.313485	-1.14002	-0.0180177	0.851985	-1.83094	-2.41711	-0.890653	-4.2814	0.83643	1.14324	-2.76921	-1.15666	NA	0.0738943	0.114751	NA	-1.07756	-1.50211	NA	-1.87849	NA	NA	-0.313485	NA	NA	-1.14002	NA	NA	-0.0180177	NA	NA	1.14352	0.677957	NA	-1.34921	-2.04273	NA	-1.65183	-2.76776	NA	-0.693959	-1.03197	NA	NA
Q04637	Eukaryotic translation initiation factor 4 gamma 1	S1187	.SFskEVEER	S3: 100.0	NA	NA	NA	NA	0.0270361	-0.532571	-0.25818	-0.0922355	-1.86057	0.119969	-0.293221	-0.948229	-0.281489	NA	0.444466	0.0287641	NA	-0.0528843	-0.599841	NA	NA	NA	NA	NA	NA	NA	NA	NA	NA	NA	NA	NA	0.0412948	0.0270361	NA	-0.532571	-1.01127	NA	0.086947	-0.905786	NA	-0.0922355	-0.269757	NA	NA
Q04637	Eukaryotic translation initiation factor 4 gamma 1	S1209	.aAsLTEDRDR	S3: 100.0	NA	NA	NA	NA	-0.363596	-0.814346	-1.72264	-1.64704	-3.03755	0.000923168	1.63082	-2.12732	-1.23069	NA	0.31447	0.124518	NA	-1.06945	-1.23069	NA	NA	NA	NA	NA	NA	NA	NA	NA	NA	NA	NA	NA	NA	-0.363596	NA	NA	-0.814346	NA	NA	-1.72264	NA	NA	-1.64704	NA	-2.29763
Q04637	Eukaryotic translation initiation factor 4 gamma 1	S1209	.aAsLTEDRDRGR	S3: 100.0	NA	NA	NA	NA	0.143375	-0.611618	-1.80955	0.617188	NA	NA	NA	NA	-0.234122	NA	0.489997	NA	NA	-0.234122	NA	NA	NA	NA	NA	NA	NA	NA	NA	NA	NA	NA	NA	NA	0.143375	NA	NA	-0.611618	NA	NA	-1.80955	NA	NA	0.617188	NA	NA	NA
Q04637	Eukaryotic translation initiation factor 4 gamma 1	S1209	.kAAsLTEDRDR	S4: 100.0	NA	NA	NA	NA	-0.086225	-0.769523	-2.31879	0.732166	-2.80554	0.164346	1.81932	-2.19652	-0.427874	NA	0.277461	NA	NA	-0.427874	NA	NA	NA	NA	NA	NA	NA	NA	NA	NA	NA	NA	NA	NA	-0.086225	NA	NA	-0.769523	NA	NA	-2.31879	NA	NA	0.732166	NA	NA	-2.80554
Q04637	Eukaryotic translation initiation factor 4 gamma 1	S1231	.eAALPPVsPLk	S8: 100.0	NA	NA	NA	NA	-0.754682	-1.1624	-1.21431	-2.09992	NA	NA	NA	NA	-1.18836	NA	NA	0.0191319	NA	NA	-1.18836	NA	NA	NA	NA	NA	NA	NA	NA	NA	NA	NA	NA	NA	NA	-0.754682	NA	NA	-1.1624	NA	NA	-1.21431	NA	NA	-2.09992	NA	NA
Q04637	Eukaryotic translation initiation factor 4 gamma 1	S1596	.wLREAEEEsDHN	S9: 100.0	-0.647966	-0.113099	-0.475168	0.0939762	0.356643	-0.495401	-0.702639	-0.250466	-1.3772	-0.332959	0.359825	-1.60862	-0.405311	NA	0.0833159	0.0299053	NA	-0.339188	-0.438717	NA	NA	-0.647966	NA	NA	-0.113099	NA	NA	-0.475168	NA	NA	0.0939762	NA	0.223783	0.396987	NA	-0.18788	-0.626937	NA	-0.579212	-0.754664	NA	-0.276301	-0.250466	NA	-0.271703
O43432	Eukaryotic translation initiation factor 4 gamma 3	S1131	.TLTSRGsmGR	S7: 100.0	-0.467988	0.646585	-0.250549	0.225735	0.110244	-1.0704	-1.12472	0.40114	NA	NA	NA	NA	-0.207441	NA	0.51083	0.256804	NA	-0.207441	-0.607879	NA	-0.467988	NA	NA	0.646585	NA	NA	-0.250549	NA	NA	0.225735	NA	NA	-0.0270441	0.33421	NA	-0.968578	-1.0704	NA	-1.23436	-1.09392	NA	0.698119	-0.145357	NA	NA
O43432	Eukaryotic translation initiation factor 4 gamma 3	S1156	.gGsSkDLLDNQSQEEQR	S3: 100.0	-0.371831	-0.00281351	-1.85744	-0.544764	NA	NA	NA	NA	NA	NA	NA	NA	-0.458297	NA	0.184131	NA	NA	-0.458297	NA	NA	-0.371831	NA	NA	-0.00281351	NA	NA	-1.85744	NA	NA	-0.544764	NA	NA	NA	NA	NA	NA	NA	NA	NA	NA	NA	NA	NA	NA	NA
F5H8J4	Eukaryotic translation initiation factor 4 gamma 3	S621	.TLTSRGsmGR	S7: 98.4	NA	NA	NA	NA	NA	NA	NA	NA	-1.66957	0.0136291	0.707882	-0.302722	-0.106428	NA	0.574459	0.627373	NA	-0.225073	-0.0261365	NA	NA	NA	NA	NA	NA	NA	NA	NA	NA	NA	NA	NA	NA	NA	NA	NA	NA	NA	NA	NA	NA	NA	NA	NA	-1.17168
P23588	Eukaryotic translation initiation factor 4B	S283	.aFGsGYR	S4: 100.0	NA	NA	NA	NA	NA	NA	NA	NA	-1.88587	0.337465	0.164073	-0.616496	-0.228011	NA	NA	0.39604	NA	NA	-0.228011	NA	NA	NA	NA	NA	NA	NA	NA	NA	NA	NA	NA	NA	NA	NA	NA	NA	NA	NA	NA	NA	NA	NA	NA	NA	NA
P23588	Eukaryotic translation initiation factor 4B	S283	.aFGsGYRR	S4: 100.0	NA	NA	NA	NA	NA	NA	NA	NA	-2.80745	0.344633	1.70405	1.67754	1.01109	NA	NA	0.842486	NA	NA	1.01109	NA	NA	NA	NA	NA	NA	NA	NA	NA	NA	NA	NA	NA	NA	NA	NA	NA	NA	NA	NA	NA	NA	NA	NA	NA	NA
P23588	Eukaryotic translation initiation factor 4B	S422	.SRTGsESSQTGTSTTSSR	S5: 100.0	NA	NA	NA	NA	NA	NA	NA	NA	1.63503	-0.215458	-0.156845	-0.0856716	-0.0922732	NA	0.775123	0.557936	NA	0.138021	-0.121258	NA	NA	NA	NA	NA	NA	NA	NA	NA	NA	NA	NA	NA	NA	NA	NA	NA	NA	NA	NA	NA	NA	NA	NA	NA	1.22918
Q9NRA8	Eukaryotic translation initiation factor 4E transporter	S951	.SSsPVGLAk	S3: 100.0	NA	NA	NA	NA	-0.0381442	-0.79055	-0.0302441	-0.540569	0.858886	-0.45865	-0.0949475	-0.109789	-0.0949475	NA	0.307495	0.109205	NA	-0.135471	0.375544	NA	NA	NA	NA	NA	NA	NA	NA	NA	NA	NA	NA	NA	-0.100264	0.471439	NA	-0.948167	0.796577	NA	-0.0956982	0.279649	NA	-0.75343	-0.0132582	NA	0.858886
Q15056	Eukaryotic translation initiation factor 4H	S21	.aYSSFGGGRGsR	S11: 100.0	NA	NA	NA	NA	0.0854359	-1.19727	-1.11957	-0.951062	-1.95606	0.180523	1.33617	-0.86344	-0.869121	NA	NA	0.168728	NA	NA	-0.869121	NA	NA	NA	NA	NA	NA	NA	NA	NA	NA	NA	NA	NA	NA	0.0854359	NA	NA	-1.19727	NA	NA	-1.11957	NA	NA	-0.951062	NA	NA
O60841	Eukaryotic translation initiation factor 5B	S214	.nkPGPNIEsGNEDDDASFk	S9: 100.0	-0.747999	1.28165	-0.914343	-0.0222432	-0.0527392	0.605622	-1.48095	-0.541085	-3.60654	0.534902	1.35679	-1.97621	-0.372327	NA	0.241637	0.293271	NA	-0.814939	-0.228477	NA	-1.03213	-0.613362	NA	1.28165	0.97674	NA	-0.932507	-0.837824	NA	-0.241126	0.0139252	NA	0.799258	-0.121883	NA	-0.697372	0.641946	NA	-1.58623	-1.23092	NA	-1.25346	-0.403507	NA	NA
P56537	Eukaryotic translation initiation factor 6	T245	.dSLIDSLt	T8: 99.5	NA	NA	NA	NA	NA	NA	NA	NA	1.13922	0.202429	0.0182526	-0.418242	0.110341	NA	NA	0.52497	NA	NA	0.110341	NA	NA	NA	NA	NA	NA	NA	NA	NA	NA	NA	NA	NA	NA	NA	NA	NA	NA	NA	NA	NA	NA	NA	NA	NA	NA
Q9NV70	Exocyst complex component 1	S470	.lTGsTSSLNk	S4: 100.0	NA	NA	NA	NA	-0.929083	-0.0206322	-0.443197	-1.54528	NA	NA	NA	NA	-0.68614	NA	NA	0.110898	NA	NA	-0.68614	NA	NA	NA	NA	NA	NA	NA	NA	NA	NA	NA	NA	NA	NA	-0.929083	NA	NA	-0.0206322	NA	NA	-0.443197	NA	NA	-1.54528	NA	NA
Q9NV70	Exocyst complex component 1	S470;S473	.lTGsTSsLNk	S4: 99.6; S7: 99.6	NA	NA	NA	NA	0.299929	-0.255488	-0.852465	-1.17776	-2.25455	-0.20969	0.325026	-1.09116	-0.553977	NA	0.247447	0.226273	NA	-0.650426	-0.553977	NA	NA	NA	NA	NA	NA	NA	NA	NA	NA	NA	NA	NA	NA	0.299929	NA	NA	-0.255488	NA	NA	-0.852465	NA	NA	-1.17776	NA	-2.25455
Q9NV70	Exocyst complex component 1	S470;T471	.lTGstSSLNkLSVQSSGNR	S4: 100.0; T5: 98.7	NA	NA	NA	NA	-0.0617958	-1.13879	-1.95349	-3.13963	NA	NA	NA	NA	-1.54614	NA	0.0941413	NA	NA	-1.54614	NA	NA	NA	NA	NA	NA	NA	NA	NA	NA	NA	NA	NA	NA	-0.0617958	NA	NA	-1.13879	NA	NA	-1.95349	NA	NA	-3.13963	NA	NA	NA
H0YNV0	Exocyst complex component 3-like 4 (Fragment)	S16	.lGLGsLR	S5: 100.0	1.28366	0.71635	-0.068801	-0.405309	NA	NA	NA	NA	NA	NA	NA	NA	0.261584	NA	NA	0.391189	NA	NA	0.261584	NA	NA	1.28366	NA	NA	0.71635	NA	NA	-0.068801	NA	NA	-0.405309	NA	NA	NA	NA	NA	NA	NA	NA	NA	NA	NA	NA	NA	NA
Q96A65	Exocyst complex component 4	S226	.dAsVPLIDVTNLPTPR	S3: 100.0	-1.45088	0.454801	-0.99548	-0.442123	0.477784	-2.22387	-1.16232	0.703523	NA	NA	NA	NA	-0.706442	NA	NA	0.164895	NA	NA	-0.706442	NA	NA	-1.45088	NA	NA	0.454801	NA	NA	-0.99548	NA	NA	-0.442123	NA	NA	0.477784	NA	NA	-2.22387	NA	NA	-1.16232	NA	NA	0.703523	NA	NA
Q8IYI6	Exocyst complex component 8	S19	.qLEsGGFEAR	S4: 100.0	NA	NA	NA	NA	0.975613	0.848475	1.0939	0.0319326	1.56301	-0.354461	-0.185872	1.24459	0.860367	NA	NA	0.0372634	NA	NA	0.860367	NA	NA	NA	NA	NA	NA	NA	NA	NA	NA	NA	NA	NA	NA	0.975613	NA	NA	0.848475	NA	NA	1.0939	NA	NA	0.0319326	NA	NA
Q9C0E2	Exportin-4	S521	.hQQQLLAsPGSSTVDNk	S8: 100.0	0.715962	-1.01874	-0.796523	-0.274609	NA	NA	NA	NA	NA	NA	NA	NA	-0.535566	NA	0.439154	NA	NA	-0.535566	NA	NA	0.715962	NA	NA	-1.01874	NA	NA	-0.796523	NA	NA	-0.274609	NA	NA	NA	NA	NA	NA	NA	NA	NA	NA	NA	NA	NA	NA	NA
Q9BSJ8	Extended synaptotagmin-1	S1034	.TLsPEFNER	S3: 100.0	NA	NA	NA	NA	-0.702693	-0.695455	0.255951	-2.04866	-1.8906	-0.132148	0.80051	-1.02312	-0.695455	NA	NA	0.0926534	NA	NA	-0.695455	NA	NA	NA	NA	NA	NA	NA	NA	NA	NA	NA	NA	NA	NA	-0.702693	NA	NA	-0.695455	NA	NA	0.255951	NA	NA	-2.04866	NA	NA
Q9BSJ8	Extended synaptotagmin-1	S963	.lTHVDsPLEAPAGPLGQVk	S6: 100.0	NA	NA	NA	NA	-0.831869	0.250368	1.2252	-1.11356	NA	NA	NA	NA	-0.290751	NA	NA	0.84044	NA	NA	-0.290751	NA	NA	NA	NA	NA	NA	NA	NA	NA	NA	NA	NA	NA	NA	-0.831869	NA	NA	0.250368	NA	NA	1.2252	NA	NA	-1.11356	NA	NA
P15311	Ezrin	S366	.eLsEQIQR	S3: 100.0	NA	NA	NA	NA	-0.166167	1.55173	2.07315	-0.178288	-0.0659842	0.274014	0.458027	-0.522093	0.27643	NA	NA	0.227382	NA	NA	0.27643	NA	NA	NA	NA	NA	NA	NA	NA	NA	NA	NA	NA	NA	NA	-0.166167	NA	NA	1.55173	NA	NA	2.07315	NA	NA	-0.178288	NA	NA
F5GXM9	F5GXM9_HUMAN ArfGAP with GTPase, ANK repeat and PH domaincontaining protein 1	S360	.lDPPPsPHANR	S6: 100.0	NA	NA	NA	NA	-0.368004	-1.24396	-0.255882	-0.670461	NA	NA	NA	NA	-0.519233	NA	0.0641073	NA	NA	-0.519233	NA	NA	NA	NA	NA	NA	NA	NA	NA	NA	NA	NA	NA	NA	-0.368004	NA	NA	-1.24396	NA	NA	-0.255882	NA	NA	-0.670461	NA	NA	NA
F5GZ84	F5GZ84_HUMAN FERM, RhoGEF and pleckstrin domaincontaining protein 2	S344	.gSSFRYsGR	S7: 99.5	NA	NA	NA	NA	-0.521248	0.371617	0.463983	-0.741627	NA	NA	NA	NA	-0.0748151	NA	NA	0.750705	NA	NA	-0.0748151	NA	NA	NA	NA	NA	NA	NA	NA	NA	NA	NA	NA	NA	NA	-0.521248	NA	NA	0.371617	NA	NA	0.463983	NA	NA	-0.741627	NA	NA
F8W7E6	F8W7E6_HUMAN Sodium bicarbonate cotransporter 3	S742	.YSVDPsIVNISDEmAk	S6: 99.3	NA	NA	NA	NA	NA	NA	NA	NA	1.60618	-0.489535	-0.349393	0.133703	-0.100304	NA	NA	0.670438	NA	NA	-0.100304	NA	NA	NA	NA	NA	NA	NA	NA	NA	NA	NA	NA	NA	NA	NA	NA	NA	NA	NA	NA	NA	NA	NA	NA	NA	NA
F8WBE5	F8WBE5_HUMAN Transferrin receptor protein 1, serum form	S34	.qVDGDNsHVEmk	S7: 100.0	NA	NA	NA	NA	NA	NA	NA	NA	1.41292	0.134632	1.34121	0.134603	0.69607	NA	0.125889	NA	NA	0.69607	NA	NA	NA	NA	NA	NA	NA	NA	NA	NA	NA	NA	NA	NA	NA	NA	NA	NA	NA	NA	NA	NA	NA	NA	NA	NA	1.41292
F8WBE5	F8WBE5_HUMAN Transferrin receptor protein 1, serum form	S34	.qVDGDNsHVEMk	S7: 100.0	NA	NA	NA	NA	1.07619	0.766666	2.06953	0.311766	NA	NA	NA	NA	0.92143	NA	0.0659253	NA	NA	0.92143	NA	NA	NA	NA	NA	NA	NA	NA	NA	NA	NA	NA	NA	NA	1.07619	NA	NA	0.766666	NA	NA	2.06953	NA	NA	0.311766	NA	NA	NA
Q08945	FACT complex subunit SSRP1	S657	.qLsESFk	S3: 100.0	0.0967333	0.187995	0.606017	-0.445817	NA	NA	NA	NA	-1.50531	0.209754	0.399648	-1.16022	0.116186	NA	NA	0.48102	NA	NA	0.116186	NA	NA	0.0967333	NA	NA	0.187995	NA	NA	0.606017	NA	NA	-0.445817	NA	NA	NA	NA	NA	NA	NA	NA	NA	NA	NA	NA	NA	NA
P47756	F-actin-capping protein subunit beta	S263	.eLsQVLTQR	S3: 100.0	1.13182	1.42315	0.863385	0.382569	0.703558	1.28106	0.60662	0.673961	-0.00410093	-0.610588	2.22148	2.41867	0.863385	NA	0.000677626	0.00321062	NA	1.24665	0.829277	NA	1.31952	0.979833	NA	1.43763	1.42315	NA	1.24665	0.863385	NA	0.977296	0.382569	NA	0.703558	0.728254	NA	1.27911	1.30805	NA	0.66274	0.60662	NA	0.901793	0.489911	NA	0.5599
P47756	F-actin-capping protein subunit beta	S263	.qLQRELsQVLTQR	S7: 100.0	NA	NA	NA	NA	NA	NA	NA	NA	1.55849	0.0141419	-0.867012	1.22802	0.621081	NA	NA	0.451008	NA	NA	0.621081	NA	NA	NA	NA	NA	NA	NA	NA	NA	NA	NA	NA	NA	NA	NA	NA	NA	NA	NA	NA	NA	NA	NA	NA	NA	NA
Q92945	Far upstream element-binding protein 2	S181	.iQQDSGckVQIsPDSGGLPER	S12: 100.0	0.235372	1.66086	-0.583026	-0.337032	NA	NA	NA	NA	NA	NA	NA	NA	-0.0508301	NA	NA	0.660423	NA	NA	-0.0508301	NA	NA	0.235372	NA	NA	1.66086	NA	NA	-0.583026	NA	NA	-0.337032	NA	NA	NA	NA	NA	NA	NA	NA	NA	NA	NA	NA	NA	NA
Q92945	Far upstream element-binding protein 2	S181	.vQIsPDSGGLPER	S4: 100.0	0.327251	0.320029	-0.535261	-0.440244	-0.364402	-1.09152	0.0966696	-2.00918	-2.27451	-0.0692755	0.544828	-1.92274	-0.218962	NA	0.0598914	0.114508	NA	-0.189317	-0.387903	NA	0.327251	0.249556	NA	0.242015	0.381618	NA	-0.535261	-0.570032	NA	-0.218962	-0.447687	NA	-0.250955	-0.477849	NA	-1.18558	-0.997471	NA	0.132099	0.0612402	NA	-2.34618	-1.67219	NA	-2.27451
E5RFF8	F-box protein 16	S343	.rGRsPAFHHL	S4: 100.0	NA	NA	NA	NA	0.716856	-0.529407	-0.149664	-2.11291	NA	NA	NA	NA	-0.339535	NA	NA	0.445309	NA	NA	-0.339535	NA	NA	NA	NA	NA	NA	NA	NA	NA	NA	NA	NA	NA	NA	0.716856	NA	NA	-0.529407	NA	NA	-0.149664	NA	NA	-2.11291	NA	NA
Q96IG2	F-box/LRR-repeat protein 20	T417	.vHAYFAPVtPPPSVGGSR	T9: 100.0	NA	NA	NA	NA	-0.783234	-0.746039	-0.404278	-1.61385	NA	NA	NA	NA	-0.764637	NA	NA	0.0408732	NA	NA	-0.764637	NA	NA	NA	NA	NA	NA	NA	NA	NA	NA	NA	NA	NA	NA	-0.783234	NA	NA	-0.746039	NA	NA	-0.404278	NA	NA	-1.61385	NA	NA
Q96IG2	F-box/LRR-repeat protein 20	T417;S421	.vHAYFAPVtPPPsVGGSR	T9: 100.0; S13: 99.6	NA	NA	NA	NA	-1.17698	-1.25869	-0.556204	-1.66169	NA	NA	NA	NA	-1.21784	NA	NA	0.0146357	NA	NA	-1.21784	NA	NA	NA	NA	NA	NA	NA	NA	NA	NA	NA	NA	NA	NA	-1.17698	NA	NA	-1.25869	NA	NA	-0.556204	NA	NA	-1.66169	NA	NA
Q0JRZ9	FCH domain only protein 2	S403	.nLsNEELTk	S3: 100.0	1.45084	-0.902648	0.654065	0.567279	0.142044	-0.258929	0.435405	-0.00754871	-0.176694	-0.141237	0.872589	0.312459	0.232154	NA	0.146418	0.100364	NA	0.304744	0.0982589	NA	1.45084	NA	NA	-0.902648	NA	NA	0.654065	NA	NA	0.567279	NA	NA	0.167279	0.0502107	NA	-0.258929	0.07199	NA	0.43113	0.47261	NA	-0.0450798	0.309811	NA	0.186525
Q96NE9	FERM domain-containing protein 6	S522;S525	.lRGQsTDsLPQTIcR	S5: 100.0; S8: 100.0	1.97158	0.361603	0.1764	1.71051	NA	NA	NA	NA	NA	NA	NA	NA	1.03606	NA	NA	0.104884	NA	NA	1.03606	NA	NA	1.97158	NA	NA	0.361603	NA	NA	0.1764	NA	NA	1.71051	NA	NA	NA	NA	NA	NA	NA	NA	NA	NA	NA	NA	NA	NA
Q9BZ67	FERM domain-containing protein 8	S21	.SHRSsVSSVGAR	S5: 100.0	NA	NA	NA	NA	NA	NA	NA	NA	0.614569	0.294346	0.91937	0.00676607	0.294346	NA	0.102745	NA	NA	0.294346	NA	NA	NA	NA	NA	NA	NA	NA	NA	NA	NA	NA	NA	NA	NA	NA	NA	NA	NA	NA	NA	NA	NA	NA	NA	NA	0.614569
Q9Y4F1	FERM, RhoGEF and pleckstrin domain-containing protein 1	S20	.lGAPENsGISTLER	S7: 100.0	-1.06502	-0.0113757	-1.25066	-0.0529595	-0.351926	-2.07855	-2.30281	-1.51364	NA	NA	NA	NA	-1.3595	NA	0.0510835	0.0105338	NA	-2.25242	-1.25066	NA	NA	-1.06502	NA	NA	-0.0113757	NA	NA	-1.25066	NA	NA	-0.0529595	NA	-0.587432	-0.351926	NA	-3.14534	-2.07855	NA	-3.24472	-2.30281	NA	-1.3595	-1.51364	NA	NA
Q9Y4F1	FERM, RhoGEF and pleckstrin domain-containing protein 1	S20;S23	.lGAPENsGIsTLER	S7: 100.0; S10: 100.0	NA	NA	NA	NA	NA	NA	NA	NA	-3.32459	1.07694	0.226774	-3.34195	-1.30752	NA	0.14938	0.332661	NA	-1.30752	-1.54891	NA	NA	NA	NA	NA	NA	NA	NA	NA	NA	NA	NA	NA	NA	NA	NA	NA	NA	NA	NA	NA	NA	NA	NA	NA	-1.6095
Q9Y4F1	FERM, RhoGEF and pleckstrin domain-containing protein 1	S20;T24	.lGAPENsGIStLER	S7: 100.0; T11: 100.0	-0.362922	-0.486735	-1.0911	-0.630848	-1.00204	-2.16473	-1.74279	-1.77287	-1.74753	0.230057	-0.0394306	-2.38681	-1.04657	NA	0.00161286	0.000777984	NA	-1.10664	-0.954477	NA	-0.403767	-0.362922	NA	-0.233251	-0.944977	NA	-1.14819	-0.963977	NA	-0.697319	-0.456706	NA	-1.06211	-0.876302	NA	-2.35621	-2.16473	NA	-1.94742	-1.74279	NA	-1.97643	-1.77287	NA	-1.77562
Q9Y4F1	FERM, RhoGEF and pleckstrin domain-containing protein 1	S23;T24	.lGAPENSGIstLER	S10: 100.0; T11: 100.0	-1.59259	-0.307912	-1.43361	0.50935	-0.753722	-0.809738	-1.11941	-0.937941	-3.06399	0.702532	1.24899	-2.16461	-0.873839	NA	0.00712492	0.157148	NA	-1.18088	-0.756038	NA	-1.59259	NA	NA	-0.307912	NA	NA	-1.43361	NA	NA	0.50935	NA	NA	-1.47439	-0.75245	NA	-0.809738	-1.05304	NA	-1.46056	-0.889966	NA	-0.937941	-0.929094	NA	-1.42381
Q9Y4F1	FERM, RhoGEF and pleckstrin domain-containing protein 1	S340	.gSSFRFsGR	S7: 100.0	0.39333	-0.417638	-0.0332186	0.69274	-0.677978	0.232808	0.778	-1.19158	-0.0945401	0.45104	1.66567	-0.752709	0.188919	NA	NA	0.708516	NA	NA	0.188919	NA	NA	0.39333	NA	NA	-0.417638	NA	NA	-0.0332186	NA	NA	0.69274	NA	NA	-0.677978	NA	NA	0.232808	NA	NA	0.778	NA	NA	-1.19158	NA	NA
Q9Y4F1	FERM, RhoGEF and pleckstrin domain-containing protein 1	S427	.vSAGEPGSHPsPAPR	S11: 100.0	-0.539278	-0.639386	-1.13076	-0.167811	-0.473227	-0.963663	-0.608501	0.0921857	-0.870111	0.34407	0.916787	-0.893556	-0.489551	NA	0.0381809	NA	NA	-0.489551	NA	NA	-0.539278	NA	NA	-0.639386	NA	NA	-1.13076	NA	NA	-0.167811	NA	NA	-0.473227	NA	NA	-0.963663	NA	NA	-0.608501	NA	NA	0.0921857	NA	NA	-0.870111
Q9Y4F1	FERM, RhoGEF and pleckstrin domain-containing protein 1	T24	.lGAPENSGIStLER	T11: 99.5	-0.190218	-0.100486	0.153404	-0.310034	NA	NA	NA	NA	NA	NA	NA	NA	-0.145352	NA	0.337811	NA	NA	-0.145352	NA	NA	-0.190218	NA	NA	-0.100486	NA	NA	0.153404	NA	NA	-0.310034	NA	NA	NA	NA	NA	NA	NA	NA	NA	NA	NA	NA	NA	NA	NA
P02794	Ferritin heavy chain	S179	.mGAPESGLAEYLFDkHTLGDsDNES	S21: 99.3	NA	NA	NA	NA	0.574017	0.808884	0.490829	-0.374985	NA	NA	NA	NA	0.532423	NA	NA	0.243505	NA	NA	0.532423	NA	NA	NA	NA	NA	NA	NA	NA	NA	NA	NA	NA	NA	NA	0.574017	NA	NA	0.808884	NA	NA	0.490829	NA	NA	-0.374985	NA	NA
P02794	Ferritin heavy chain	S183	.mGAPESGLAEYLFDkHTLGDSDNEs	S25: 99.4	NA	NA	NA	NA	-0.25461	0.924845	1.18084	0.448509	NA	NA	NA	NA	0.924845	NA	0.0553791	0.646831	NA	1.07822	0.229397	NA	NA	NA	NA	NA	NA	NA	NA	NA	NA	NA	NA	NA	0.0886234	-0.597844	NA	0.865904	0.983785	NA	1.29054	1.07113	NA	1.42201	-0.524991	NA	NA
B7ZM68	FGD5 protein	S503	.TVSRVEsFEDR	S7: 100.0	0.322271	-0.582716	-0.539108	0.0103084	NA	NA	NA	NA	NA	NA	NA	NA	-0.2644	NA	NA	0.435043	NA	NA	-0.2644	NA	NA	0.322271	NA	NA	-0.582716	NA	NA	-0.539108	NA	NA	0.0103084	NA	NA	NA	NA	NA	NA	NA	NA	NA	NA	NA	NA	NA	NA
P02671	Fibrinogen alpha chain	S274	.gGsTSYGTGSETESPR	S3: 100.0	NA	NA	NA	NA	-1.18928	-5.3231	-0.990836	-3.57555	NA	NA	NA	NA	-2.38241	NA	0.0751468	NA	NA	-2.38241	NA	NA	NA	NA	NA	NA	NA	NA	NA	NA	NA	NA	NA	NA	-1.18928	NA	NA	-5.3231	NA	NA	-0.990836	NA	NA	-3.57555	NA	NA	NA
P02671	Fibrinogen alpha chain	S524	.hPDEAAFFDTAsTGk	S12: 99.8	NA	NA	NA	NA	0.113559	-0.800635	0.197941	-1.20762	NA	NA	NA	NA	-0.343538	NA	NA	0.306982	NA	NA	-0.343538	NA	NA	NA	NA	NA	NA	NA	NA	NA	NA	NA	NA	NA	NA	0.113559	NA	NA	-0.800635	NA	NA	0.197941	NA	NA	-1.20762	NA	NA
Q8WU20	Fibroblast growth factor receptor substrate 2	S503	.hNsTDLPm	S3: 100.0	1.28703	-0.337783	-0.315285	-0.00803836	NA	NA	NA	NA	0.850954	-0.251082	0.323102	-0.0230832	0.0639782	NA	NA	0.394088	NA	NA	0.0639782	NA	NA	1.28703	NA	NA	-0.337783	NA	NA	-0.315285	NA	NA	-0.00803836	NA	NA	NA	NA	NA	NA	NA	NA	NA	NA	NA	NA	NA	NA
P02751	Fibronectin	S2384	.TNTNVNcPIEcFmPLDVQADREDsRE	S24: 100.0	NA	NA	NA	NA	-0.932369	-1.0182	2.05907	-0.349171	NA	NA	NA	NA	-0.64077	NA	NA	0.938823	NA	NA	-0.64077	NA	NA	NA	NA	NA	NA	NA	NA	NA	NA	NA	NA	NA	NA	-0.932369	NA	NA	-1.0182	NA	NA	2.05907	NA	NA	-0.349171	NA	NA
Q53EP0	Fibronectin type III domain-containing protein 3B	S208	.lNsPPSSIYk	S3: 100.0	NA	NA	NA	NA	NA	NA	NA	NA	-0.548935	-0.498633	0.855879	-0.536241	-0.263492	NA	0.767074	0.570166	NA	-0.263492	-0.485043	NA	NA	NA	NA	NA	NA	NA	NA	NA	NA	NA	NA	NA	NA	NA	NA	NA	NA	NA	NA	NA	NA	NA	NA	NA	-0.252083
Q53EP0	Fibronectin type III domain-containing protein 3B	S254	.SsPkSNDSDLQEYELEVk	S2: 99.6	NA	NA	NA	NA	0.0667707	-0.600619	-0.640765	-1.11235	NA	NA	NA	NA	-0.441762	NA	NA	0.0995893	NA	NA	-0.441762	NA	NA	NA	NA	NA	NA	NA	NA	NA	NA	NA	NA	NA	NA	0.0667707	NA	NA	-0.600619	NA	NA	-0.640765	NA	NA	-1.11235	NA	NA
B1AHM9	Fibulin 1 (Fragment)	S21	.aASPAAsVTSR	S7: 100.0	NA	NA	NA	NA	-0.301485	-0.3871	-0.239136	-1.63608	NA	NA	NA	NA	-0.344293	NA	NA	0.150013	NA	NA	-0.344293	NA	NA	NA	NA	NA	NA	NA	NA	NA	NA	NA	NA	NA	NA	-0.301485	NA	NA	-0.3871	NA	NA	-0.239136	NA	NA	-1.63608	NA	NA
Q4L180	Filamin A-interacting protein 1-like	S791	.rIsDPQVFSk	S3: 100.0	0.776787	0.188815	0.155546	0.138676	0.137762	1.78803	1.15588	0.279265	-0.867808	0.143181	1.5179	0.858877	0.56884	NA	0.0442762	0.0390448	NA	0.203217	0.681936	NA	0.618585	0.93499	NA	0.140148	0.237482	NA	0.153452	0.157641	NA	0.548859	-0.271507	NA	-0.0172603	0.213459	NA	0.85289	2.64016	NA	0.825391	1.15588	NA	-0.268126	0.655384	NA	NA
Q4L180	Filamin A-interacting protein 1-like	T994	.aQTPEScGSLtPER	T11: 100.0	1.12997	0.478702	0.875326	-0.0166061	NA	NA	NA	NA	1.25726	-0.447194	1.71194	-0.276235	0.677014	NA	NA	0.0706497	NA	NA	0.677014	NA	NA	1.12997	NA	NA	0.478702	NA	NA	0.875326	NA	NA	-0.0166061	NA	NA	NA	NA	NA	NA	NA	NA	NA	NA	NA	NA	NA	NA
B2ZZ83	Filamin B	S1474	.aDDTDSQSWRsPLk	S11: 100.0	-0.989921	-0.422047	1.32021	-0.930762	NA	NA	NA	NA	NA	NA	NA	NA	-0.46465	NA	NA	0.668542	NA	NA	-0.46465	NA	NA	-0.989921	NA	NA	-0.422047	NA	NA	1.32021	NA	NA	-0.930762	NA	NA	NA	NA	NA	NA	NA	NA	NA	NA	NA	NA	NA	NA
B2ZZ83	Filamin B	S1943	.iTDDsRRcSQVk	S5: 99.4	NA	NA	NA	NA	-0.0204451	-0.508092	0.481776	-0.347159	NA	NA	NA	NA	-0.183802	NA	0.682655	NA	NA	-0.183802	NA	NA	NA	NA	NA	NA	NA	NA	NA	NA	NA	NA	NA	NA	-0.0204451	NA	NA	-0.508092	NA	NA	0.481776	NA	NA	-0.347159	NA	NA	NA
B2ZZ83	Filamin B	S1947	.iTDDSRRcsQVk	S9: 100.0	NA	NA	NA	NA	-0.917686	-0.150885	1.31671	-0.577403	NA	NA	NA	NA	-0.364144	NA	0.877772	NA	NA	-0.364144	NA	NA	NA	NA	NA	NA	NA	NA	NA	NA	NA	NA	NA	NA	-0.917686	NA	NA	-0.150885	NA	NA	1.31671	NA	NA	-0.577403	NA	NA	NA
P21333	Filamin-A	S1084	.aFGPGLQGGSAGsPAR	S13: 100.0	1.8636	1.02339	1.19303	0.0478296	-0.963406	1.90186	1.45303	-0.714916	NA	NA	NA	NA	1.10821	NA	NA	0.111607	NA	NA	1.10821	NA	NA	1.8636	NA	NA	1.02339	NA	NA	1.19303	NA	NA	0.0478296	NA	NA	-0.963406	NA	NA	1.90186	NA	NA	1.45303	NA	NA	-0.714916	NA	NA
P21333	Filamin-A	S11	.aGQsAAGAAPGGGVDTR	S4: 100.0	NA	NA	NA	NA	NA	NA	NA	NA	1.63976	-0.280984	2.08087	0.886222	1.24339	NA	0.127454	NA	NA	1.24339	NA	NA	NA	NA	NA	NA	NA	NA	NA	NA	NA	NA	NA	NA	NA	NA	NA	NA	NA	NA	NA	NA	NA	NA	NA	NA	1.63976
P21333	Filamin-A	S1459	.cSGPGLsPGmVR	S7: 100.0	1.93538	0.361084	1.44298	0.945854	-1.87044	2.82869	1.51914	0.474179	2.86095	-0.944101	-0.389352	1.46903	1.16024	NA	0.0971179	0.0508036	NA	1.25801	0.968427	NA	1.72692	1.94619	NA	0.489744	0.351361	NA	1.47027	1.44298	NA	1.20912	0.929066	NA	-1.93929	-1.84546	NA	2.07497	3.0062	NA	1.37802	1.59219	NA	-0.518507	0.686935	NA	3.21078
P21333	Filamin-A	S1459	.cSGPGLsPGMVR	S7: 100.0	0.975861	0.563185	0.836551	0.754352	-2.10523	2.71974	1.33022	0.951862	2.11353	-0.820532	-0.164361	0.632293	0.785389	0.0324004	0.0863068	0.542708	1.0915	0.981218	0.380735	0.942434	1.79801	0.6728	1.31973	0.523849	0.48874	0.808312	1.61079	0.395406	0.891854	0.992366	0.0273117	-2.02925	-2.15205	-1.70078	2.9224	2.71974	0.908458	1.62351	1.30377	1.10635	1.43648	0.169003	-0.202014	2.15555	2.73977
P21333	Filamin-A	S2152	.rAPsVANVGSHcDLSLk	S4: 100.0	NA	NA	NA	NA	-1.38816	2.69792	-0.248861	-2.08787	NA	NA	NA	NA	-0.818511	NA	0.823464	NA	NA	-0.818511	NA	NA	NA	NA	NA	NA	NA	NA	NA	NA	NA	NA	NA	NA	-1.38816	NA	NA	2.69792	NA	NA	-0.248861	NA	NA	-2.08787	NA	NA	NA
P21333	Filamin-A	S2577	.SsFTVDcSk	S2: 100.0	1.02545	1.5923	0.559789	-0.478613	-0.830854	0.514364	1.35074	-0.892542	0.228224	-0.490321	1.84527	1.42448	0.559789	NA	NA	0.113164	NA	NA	0.559789	NA	NA	1.02545	NA	NA	1.5923	NA	NA	0.559789	NA	NA	-0.478613	NA	NA	-0.830854	NA	NA	0.514364	NA	NA	1.35074	NA	NA	-0.892542	NA	NA
P21333	Filamin-A	S966	.SPFSVAVsPSLDLSk	S8: 100.0	NA	NA	NA	NA	-0.168136	2.3497	2.17967	-0.989257	-0.568699	-0.692005	2.26643	2.1289	0.931828	NA	NA	0.177232	NA	NA	0.931828	NA	NA	NA	NA	NA	NA	NA	NA	NA	NA	NA	NA	NA	NA	-0.168136	NA	NA	2.3497	NA	NA	2.17967	NA	NA	-0.989257	NA	NA
Q14315	Filamin-C	S2233	.eRLGsFGSITR	S5: 99.7	-0.343272	0.768541	0.568579	-0.533738	0.384306	1.9283	0.466196	-0.691337	0.241551	0.103172	2.15192	1.26697	0.135896	NA	NA	0.0672974	NA	NA	0.135896	NA	NA	-0.343272	NA	NA	0.768541	NA	NA	0.568579	NA	NA	-0.533738	NA	NA	0.384306	NA	NA	1.9283	NA	NA	0.466196	NA	NA	-0.691337	NA	NA
Q14315	Filamin-C	S2233	.lGsFGSITR	S3: 100.0	1.47013	1.61574	1.92865	0.521137	0.579086	2.35203	2.1852	0.533012	2.66724	-0.400597	2.61667	2.52401	1.60898	0.00139255	0.000588831	0.000308193	1.35719	2.35203	1.58747	1.17293	1.86842	1.58531	1.77159	1.30805	1.60961	1.95486	1.73619	1.9382	0.422549	0.47111	0.53429	0.458601	0.518236	0.58001	1.02491	2.91662	4.54279	0.921967	2.49743	2.83442	0.248989	1.66659	2.84298	2.7272	3.03075
Q14315	Filamin-C	S2236	.lGSFGsITR	S6: 100.0	0.936352	2.5144	0.345527	0.196414	NA	NA	NA	NA	-0.449541	-0.803642	3.02281	0.733351	0.427392	NA	NA	0.13075	NA	NA	0.427392	NA	NA	0.936352	NA	NA	2.5144	NA	NA	0.345527	NA	NA	0.196414	NA	NA	NA	NA	NA	NA	NA	NA	NA	NA	NA	NA	NA	NA
Q14315	Filamin-C	S2624	.gSsYSSIPk	S3: 99.7	NA	NA	NA	NA	0.188859	-0.294905	1.90032	-0.722254	NA	NA	NA	NA	-0.0530227	NA	NA	0.672929	NA	NA	-0.0530227	NA	NA	NA	NA	NA	NA	NA	NA	NA	NA	NA	NA	NA	NA	0.188859	NA	NA	-0.294905	NA	NA	1.90032	NA	NA	-0.722254	NA	NA
Q5T1M5	FK506-binding protein 15	S1162;S1164	.SsLsGDEEDELFk	S2: 100.0; S4: 100.0	NA	NA	NA	NA	-0.243558	3.66053	0.862253	1.3034	NA	NA	NA	NA	1.10196	NA	NA	0.188125	NA	NA	1.10196	NA	NA	NA	NA	NA	NA	NA	NA	NA	NA	NA	NA	NA	NA	-0.243558	NA	NA	3.66053	NA	NA	0.862253	NA	NA	1.3034	NA	NA
Q5T1M5	FK506-binding protein 15	S1162;S1164	.SsLsGDEEDELFkGATLk	S2: 100.0; S4: 100.0	0.905857	0.690914	0.703826	0.600622	-0.153148	0.805939	-0.164054	-0.604679	NA	NA	NA	NA	0.646888	NA	0.125964	NA	NA	0.646888	NA	NA	0.905857	NA	NA	0.690914	NA	NA	0.703826	NA	NA	0.600622	NA	NA	-0.153148	NA	NA	0.805939	NA	NA	-0.164054	NA	NA	-0.604679	NA	NA	NA
Q5T1M5	FK506-binding protein 15	S619	.rNNsLQTATENTQAR	S4: 100.0	NA	NA	NA	NA	0.0114076	0.615478	-0.0673828	0.606318	NA	NA	NA	NA	0.308863	NA	0.213499	NA	NA	0.308863	NA	NA	NA	NA	NA	NA	NA	NA	NA	NA	NA	NA	NA	NA	0.0114076	NA	NA	0.615478	NA	NA	-0.0673828	NA	NA	0.606318	NA	NA	NA
Q05397	Focal adhesion kinase 1	S910	.lQPQEIsPPPTANLDR	S7: 100.0	NA	NA	NA	NA	-0.823355	0.945208	0.644326	-3.12338	NA	NA	NA	NA	-0.0895144	NA	0.570863	NA	NA	-0.0895144	NA	NA	NA	NA	NA	NA	NA	NA	NA	NA	NA	NA	NA	NA	-0.823355	NA	NA	0.945208	NA	NA	0.644326	NA	NA	-3.12338	NA	NA	NA
Q8NFG4	Folliculin	S62	.aHsPAEGASVESSSPGPk	S3: 100.0	NA	NA	NA	NA	-0.00171514	-0.655453	0.554823	0.600609	NA	NA	NA	NA	0.276554	NA	NA	0.700182	NA	NA	0.276554	NA	NA	NA	NA	NA	NA	NA	NA	NA	NA	NA	NA	NA	NA	-0.00171514	NA	NA	-0.655453	NA	NA	0.554823	NA	NA	0.600609	NA	NA
E9PCH4	Folliculin-interacting protein 1	S1207	.SSEmsPVPmR	S5: 100.0	NA	NA	NA	NA	-0.361777	-0.2125	0.161016	-0.914302	NA	NA	NA	NA	-0.255473	NA	NA	0.233581	NA	NA	-0.255473	NA	NA	NA	NA	NA	NA	NA	NA	NA	NA	NA	NA	NA	NA	-0.361777	NA	NA	-0.2125	NA	NA	0.161016	NA	NA	-0.914302	NA	NA
P85037	Forkhead box protein K1	S416;S420	.sAPAsPTHPGLmSPR	S1: 100.0; S5: 100.0	0.141346	-0.221262	0.00836898	-0.0896782	0.43644	-0.286147	-0.322428	-0.49028	0.0797289	0.0865269	0.822667	-0.127048	-0.0746366	NA	0.416712	0.639914	NA	-0.0858134	-0.0178326	NA	0.35634	-0.618373	NA	-0.743283	-0.221262	NA	-0.430215	0.323806	NA	0.42915	-0.616643	NA	0.603326	0.269555	NA	-0.419817	-0.152477	NA	-0.4617	-0.183156	NA	-0.637185	-0.343376	NA	NA
P85037	Forkhead box protein K1	S416;S420	.sAPAsPTHPGLMSPR	S1: 100.0; S5: 100.0	0.169462	-0.142696	-0.29858	-0.150248	0.325158	-0.519823	-0.239777	-0.302393	NA	NA	NA	NA	-0.105321	NA	0.329245	0.0312284	NA	-0.0159539	-0.405208	NA	0.134547	0.169462	NA	-0.0333623	-0.299061	NA	0.00145452	-0.320718	NA	-0.150248	-0.0679458	NA	0.325158	-0.489698	NA	-0.519823	-1.05899	NA	-0.239777	-0.900335	NA	-0.302393	-1.76579	NA	NA
P85037	Forkhead box protein K1	S416;S420;S428	.sAPAsPTHPGLmsPR	S1: 100.0; S5: 100.0; S13: 100.0	-0.226244	0.618405	0.47486	-0.874219	-0.0951687	0.171284	-0.439442	-0.997684	NA	NA	NA	NA	-0.0951687	NA	0.996159	0.235392	NA	0.0599758	-0.214717	NA	-0.226244	-0.168312	NA	0.618405	0.335352	NA	0.47486	0.0812673	NA	-0.874219	-0.453055	NA	NA	-0.0951687	NA	NA	0.171284	NA	NA	-0.439442	NA	NA	-0.997684	NA	NA
P85037	Forkhead box protein K1	S416;S420;S428	.sAPAsPTHPGLMsPR	S1: 100.0; S5: 100.0; S13: 100.0	NA	NA	NA	NA	-0.326347	-0.931202	-0.748076	-1.99731	-0.202208	0.354551	1.27657	-1.49628	-0.667528	NA	0.188744	0.210909	NA	-0.667528	-0.749236	NA	NA	NA	NA	NA	NA	NA	NA	NA	NA	NA	NA	NA	-0.667528	0.217378	NA	-0.571938	-1.37715	NA	-0.908106	-0.121317	NA	-2.17305	-1.82157	NA	-0.202208
P85037	Forkhead box protein K1	S416;S420;T422	.sAPAsPtHPGLMSPR	S1: 100.0; S5: 100.0; T7: 99.4	NA	NA	NA	NA	0.23	-1.22721	-1.01214	-1.73147	NA	NA	NA	NA	-1.11967	NA	NA	0.110478	NA	NA	-1.11967	NA	NA	NA	NA	NA	NA	NA	NA	NA	NA	NA	NA	NA	NA	0.23	NA	NA	-1.22721	NA	NA	-1.01214	NA	NA	-1.73147	NA	NA
P85037	Forkhead box protein K1	S420	.SAPAsPTHPGLMSPR	S5: 99.5	NA	NA	NA	NA	-0.176806	-0.937623	-0.607161	-0.309488	NA	NA	NA	NA	-0.458324	NA	0.0576151	NA	NA	-0.458324	NA	NA	NA	NA	NA	NA	NA	NA	NA	NA	NA	NA	NA	NA	-0.176806	NA	NA	-0.937623	NA	NA	-0.607161	NA	NA	-0.309488	NA	NA	NA
[truncated: 4,151 more rows]
[truncated: 61 more columns]
