# Supplementary material for: Quantification of Pancreatic Cancer Proteome and Phosphorylome: Indicates Molecular Events Likely Contributing to Cancer and Activity of Drug Targets
Source: PLoS One. 2014 Mar 26;9(3):e90948. doi: 10.1371/journal.pone.0090948 (PMC3966770; doi:10.1371/journal.pone.0090948)
Supplement: File S5 — In this excel file we display all measurable phosphopeptides but also display the relative protein abundance. Relative protein abundance was determined by measuring the relative abundance of all non-phosphorylated unique to a specific protein (non-shared/non-homologous peptides). Here we also normalise phosphopeptide levels to relative protein abundance. (XLSX) [file pone.0090948.s009.xlsx]

## Sheet: Tabelle1
						Protein log2ratios													TiO2 + IMAC + Non-enrich	Non-enrich	TiO2	IMAC	Non-enrich	TiO2	IMAC	Phosphopeptide log2ratios
					Peptides in non-modified Protein	All cases (Median)	Case 1	Case 4	Case 5	Case 6	Case 7	Case 8	Case 9	Case 10	Case 11	Case 12	Case 13	Case 14	Protein	Phosphopeptide	Phosphopeptide	Phosphopeptide	Phosphopeptide / protein	Phosphopeptide / protein	Phosphopeptide / protein	Median of all cases log2T/NTratios			Case 1 log2 T/NT ratios			Case 4 log2 T/NT ratios			Case 5 log2 T/NT ratios			Case 6 log2 T/NT ratios			Case 7 log2 T/NT ratios			Case 8 log2 T/NT ratios			Case 9 log2 T/NT ratios
Uniprot-ID	Protein	Global	Peptide sequence	pRS probability %		log2 T/NT ratios	log2 T/NT ratios	log2 T/NT ratios	log2 T/NT ratios	log2 T/NT ratios	log2 T/NT ratios	log2 T/NT ratios	log2 T/NT ratios	log2 T/NT ratios	log2 T/NT ratios	log2 T/NT ratios	log2 T/NT ratios	log2 T/NT ratios	t.test p-values	t.test p-values	t.test p-values	t.test p-values	t.test p-values	t.test p-values	t.test p-values	Non-enrich	TiO2	IMAC	Non-enrich	TiO2	IMAC	Non-enrich	TiO2	IMAC	Non-enrich	TiO2	IMAC	Non-enrich	TiO2	IMAC	Non-enrich	TiO2	IMAC	Non-enrich	TiO2	IMAC	Non-enrich	TiO2	IMAC
O14874	[3-methyl-2-oxobutanoate dehydrogenase [lipoamide]] kinase, mitochondrial	S31	.sTSATDTHHVEmAR	S1: 100.0	NA	NA	NA	NA	NA	NA	NA	NA	NA	NA	NA	NA	NA	NA	NaN	NaN	0.285107	NaN	NaN	NaN	NaN	NA	0.391212	NA	NA	NA	NA	NA	NA	NA	NA	NA	NA	NA	NA	NA	NA	-0.71682	NA	NA	2.75665	NA	NA	0.0493878	NA
O14874	[3-methyl-2-oxobutanoate dehydrogenase [lipoamide]] kinase, mitochondrial	S31	.sTSATDTHHVEMAR	S1: 99.5	NA	NA	NA	NA	NA	NA	NA	NA	NA	NA	NA	NA	NA	NA	NaN	NaN	0.978005	NaN	NaN	NaN	NaN	NA	0.108892	NA	NA	NA	NA	NA	NA	NA	NA	NA	NA	NA	NA	NA	NA	NA	NA	NA	NA	NA	NA	NA	NA
P31946	14-3-3 protein beta/alpha	S47	.nLLsVAYk	S4: 100.0	vLSSIEQk;vISSIEQk;yDDMAAAMk;nLLSVAYk;dSTLIMQLLR;nVVGAR;aVTEQGHELSNEER;akLAEQAER;lAEQAERYDDMAAAMk;emQPTHPIR;eMQPTHPIR;yDDmAAAmk;mkGDYFR;dSTLImQLLR;lAEQAERYDDMAAAmk;lAEQAERYDDmAAAMk	0.188466	-0.716923	0.783498	-0.363178	0.227452	0.548179	0.522225	-0.209889	1.12086	-0.546009	0.192813	0.372777	-0.245914	0.405566	NaN	NaN	0.782958	NaN	NaN	0.199831	NA	NA	-0.157322	NA	NA	NA	NA	NA	NA	NA	NA	NA	NA	NA	NA	NA	NA	0.051884	NA	NA	-0.751465	NA	NA	0.693512
P62258	14-3-3 protein epsilon	S46	.nLLsVAYk	S4: 100.0	eAAENSLVAYk;lIccDILDVLDk;vAGmDVELTVEER;vAGMDVELTVEER;qmVETELk;qMVETELk;nVIGAR;yLAEFATGNDRk;lAEQAERYDEMVESMk;kVAGMDVELTVEER;lIccDILDVLDkHLIPAANTGESk;kVAGmDVELTVEER;nLLSVAYk;dSTLIMQLLR;iISSIEQk;yLAEFATGNDR;dSTLImQLLR	-0.383997	-0.173935	0.382239	-0.670791	-0.288869	-0.255051	-0.88167	-0.409882	-1.06022	-1.64742	-0.00246202	0.0459718	-0.978833	0.011922	NaN	NaN	0.782958	NaN	NaN	0.771988	NA	NA	-0.157322	NA	NA	NA	NA	NA	NA	NA	NA	NA	NA	NA	NA	NA	NA	0.051884	NA	NA	-0.751465	NA	NA	0.693512
Q04917	14-3-3 protein eta	S46	.nLLsVAYk	S4: 100.0	ncNDFQYESk;aVTELNEPLSNEDRNLLSVAYk;yLAEVASGEkk;eQmQPTHPIR;vLSSIEQk;vISSIEQk;nLLSVAYk;dSTLIMQLLR;nVVGAR;dSTLImQLLR;lAEQAERYDDMASAMk;mkGDYYR	0.126651	-0.915514	0.783498	-0.429695	0.136348	0.639917	0.460244	-0.32632	1.27847	-0.632598	0.199515	0.35135	-0.245914	0.569464	NaN	NaN	0.782958	NaN	NaN	0.157134	NA	NA	-0.157322	NA	NA	NA	NA	NA	NA	NA	NA	NA	NA	NA	NA	NA	NA	0.051884	NA	NA	-0.751465	NA	NA	0.693512
P61981	14-3-3 protein gamma	S46	.nLLsVAYk	S4: 100.0	yLAEVATGEk;nVTELNEPLSNEER;nVTELNEPLSNEERNLLSVAYk;kIEMVR;yLAEVATGEkR;vLSSIEQk;vISSIEQk;yDDMAAAMk;nLLSVAYk;dSTLIMQLLR;nVVGAR;lAEQAERYDDMAAAMk;yDDmAAAmk;rATVVESSEk;dSTLImQLLR;dNLTLWTSDQQDDDGGEGNN;lAEQAERYDDMAAAmk;lAEQAERYDDmAAAMk;mkGDYYR	0.12609	-0.700434	0.707846	-0.424729	0.205042	0.59307	0.460244	-0.143372	0.954591	-0.546009	0.199515	0.372777	-0.30341	0.471731	NaN	NaN	0.782958	NaN	NaN	0.224764	NA	NA	-0.157322	NA	NA	NA	NA	NA	NA	NA	NA	NA	NA	NA	NA	NA	NA	0.051884	NA	NA	-0.751465	NA	NA	0.693512
P31947	14-3-3 protein sigma	S45	.nLLsVAYk	S4: 100.0	gAVEkGEELScEER;vLSSIEQk;vISSIEQk;nLLSVAYk;dSTLIMQLLR;akLAEQAER;dSTLImQLLR;aSLIQk;yLAEVATGDDkkR;mkGDYYR	0.247184	NA	NA	NA	NA	0.62704	0.408259	-0.251116	1.33847	-0.632598	0.199515	0.372777	-0.306475	0.350968	NaN	NaN	0.782958	NaN	NaN	0.170649	NA	NA	-0.157322	NA	NA	NA	NA	NA	NA	NA	NA	NA	NA	NA	NA	NA	NA	0.051884	NA	NA	-0.751465	NA	NA	0.693512
P27348	14-3-3 protein theta	S45	.nLLsVAYk	S4: 100.0	sIcTTVLELLDk;aVTEQGAELSNEER;lQLIkDYR;lAEQAERYDDMATcMk;vLSSIEQk;vISSIEQk;nLLSVAYk;dSTLIMQLLR;akLAEQAER;emQPTHPIR;eMQPTHPIR;aVTEQGAELSNEERNLLSVAYk;ekVESELR;mkGDYFR;dSTLImQLLR	0.154852	-0.707835	0.77528	-0.443568	0.229722	0.472772	0.408259	-0.230502	1.06191	-0.575796	0.196164	0.371845	-0.380056	0.556513	NaN	NaN	0.782958	NaN	NaN	0.172803	NA	NA	-0.157322	NA	NA	NA	NA	NA	NA	NA	NA	NA	NA	NA	NA	NA	NA	0.051884	NA	NA	-0.751465	NA	NA	0.693512
P63104	14-3-3 protein zeta/delta	S45	.nLLsVAYk	S4: 100.0	fLIPNASQAESk;dIcNDVLSLLEk;sVTEQGAELSNEER;vVSSIEQk;fLIPNASQAESkVFYLk;gIVDQSQQAYQEAFEISkk;yLAEVAAGDDkk;sVTEQGAELSNEERNLLSVAYk;vVSSIEQkTEGAEk;lAEQAERYDDMAAcMk;iETELRDIcNDVLSLLEk;vVSSIEQkTEGAEkk;nLLSVAYk;dSTLIMQLLR;nVVGAR;akLAEQAER;emQPTHPIR;eMQPTHPIR;dSTLImQLLR;akLAEQAERYDDMAAcMk;lAEQAERYDDmAAcMk;mkGDYYR	0.247067	0.0444306	0.629488	0.0627243	0.435794	0.289834	0.356955	0.344575	0.309142	-0.241357	0.203456	0.656241	-0.0699207	0.00773643	NaN	NaN	0.782958	NaN	NaN	0.778967	NA	NA	-0.157322	NA	NA	NA	NA	NA	NA	NA	NA	NA	NA	NA	NA	NA	NA	0.051884	NA	NA	-0.751465	NA	NA	0.693512
E7EVZ2	14-3-3 protein zeta/delta (Fragment)	S45	.nLLsVAYk	S4: 100.0	iETELRDIcNDVL;sVTEQGAELSNEER;vVSSIEQk;nLLSVAYk;nVVGAR;sVTEQGAELSNEERNLLSVAYk;akLAEQAER;lAEQAERYDDMAAcMk;vVSSIEQkTEGAEk;akLAEQAERYDDMAAcMk;lAEQAERYDDmAAcMk	0.150972	NA	NA	NA	NA	0.549273	-0.00123024	0.0327329	0.380476	-0.340335	0.252944	0.541012	-0.141218	0.207828	NaN	NaN	0.782958	NaN	NaN	0.373106	NA	NA	-0.157322	NA	NA	NA	NA	NA	NA	NA	NA	NA	NA	NA	NA	NA	NA	0.051884	NA	NA	-0.751465	NA	NA	0.693512
Q9C0C2	182 kDa tankyrase-1-binding protein	S1073	.qQAGAQGPGsADLEDGEMGkR	S10: 100.0	nMAPGAVcSPGESk;dAELQDQEFGkR;nLEVSScVGSGGSSEAR;skDLAEVGEGGGHSQAR;dFcIEASER	0.0491583	0.457598	-0.211776	-0.668403	0.608655	0.0491583	-0.00240744	0.696725	-0.583627	-0.905974	-0.173422	0.742968	-0.956966	0.664509	NaN	0.982289	NaN	NaN	0.405781	NaN	NA	0.701883	NA	NA	NA	NA	NA	NA	NA	NA	NA	NA	NA	NA	NA	NA	0.264058	NA	NA	1.13971	NA	NA	1.57653	NA
Q9C0C2	182 kDa tankyrase-1-binding protein	S1138	.vSGAGFsPSSk	S7: 100.0	nMAPGAVcSPGESk;dAELQDQEFGkR;nLEVSScVGSGGSSEAR;skDLAEVGEGGGHSQAR;dFcIEASER	0.0491583	0.457598	-0.211776	-0.668403	0.608655	0.0491583	-0.00240744	0.696725	-0.583627	-0.905974	-0.173422	0.742968	-0.956966	0.664509	NaN	0.229987	0.015598	NaN	0.398585	0.346309	NA	-1.35564	-0.664146	NA	NA	-0.240201	NA	NA	-0.758888	NA	NA	0.249138	NA	NA	-0.655645	NA	-0.774114	-0.901013	NA	-1.96686	-1.74954	NA	0.796122	0.993822
Q9C0C2	182 kDa tankyrase-1-binding protein	S1297	.nmAPGAVcsPGESk	S9: 100.0	nMAPGAVcSPGESk;dAELQDQEFGkR;nLEVSScVGSGGSSEAR;skDLAEVGEGGGHSQAR;dFcIEASER	0.0491583	0.457598	-0.211776	-0.668403	0.608655	0.0491583	-0.00240744	0.696725	-0.583627	-0.905974	-0.173422	0.742968	-0.956966	0.664509	NaN	NaN	0.0461986	NaN	NaN	0.402199	NA	NA	-1.56593	NA	NA	NA	NA	NA	NA	NA	NA	NA	NA	NA	NA	NA	NA	-1.2184	NA	NA	-2.66702	NA	NA	-0.446061
Q9C0C2	182 kDa tankyrase-1-binding protein	S1383;S1385	.hNGsLsPGLEAR	S4: 100.0; S6: 100.0	nMAPGAVcSPGESk;dAELQDQEFGkR;nLEVSScVGSGGSSEAR;skDLAEVGEGGGHSQAR;dFcIEASER	0.0491583	0.457598	-0.211776	-0.668403	0.608655	0.0491583	-0.00240744	0.696725	-0.583627	-0.905974	-0.173422	0.742968	-0.956966	0.664509	NaN	NaN	0.39703	NaN	NaN	0.382519	NA	NA	0.488593	NA	NA	NA	NA	NA	NA	NA	NA	NA	NA	NA	NA	NA	NA	-0.549114	NA	NA	1.23601	NA	NA	1.86457
Q9C0C2	182 kDa tankyrase-1-binding protein	S1383;S1385	.hNGsLsPGLEARDPLEAR	S4: 100.0; S6: 100.0	nMAPGAVcSPGESk;dAELQDQEFGkR;nLEVSScVGSGGSSEAR;skDLAEVGEGGGHSQAR;dFcIEASER	0.0491583	0.457598	-0.211776	-0.668403	0.608655	0.0491583	-0.00240744	0.696725	-0.583627	-0.905974	-0.173422	0.742968	-0.956966	0.664509	NaN	NaN	0.111959	NaN	NaN	0.336831	NA	NA	0.449908	NA	NA	0.2688	NA	NA	-0.486423	NA	NA	1.13532	NA	NA	0.832765	NA	NA	-0.404905	NA	NA	1.39312	NA	NA	2.09345
Q9C0C2	182 kDa tankyrase-1-binding protein	S1545	.rPsQGPPAR	S3: 100.0	nMAPGAVcSPGESk;dAELQDQEFGkR;nLEVSScVGSGGSSEAR;skDLAEVGEGGGHSQAR;dFcIEASER	0.0491583	0.457598	-0.211776	-0.668403	0.608655	0.0491583	-0.00240744	0.696725	-0.583627	-0.905974	-0.173422	0.742968	-0.956966	0.664509	NaN	0.907577	NaN	NaN	0.651315	NaN	NA	-0.174481	NA	NA	NA	NA	NA	NA	NA	NA	NA	NA	NA	NA	NA	NA	0.71772	NA	NA	0.0875509	NA	NA	-0.512292	NA
Q9C0C2	182 kDa tankyrase-1-binding protein	S1620	.aSRVPsSDEEVVEEPQSR	S6: 100.0	nMAPGAVcSPGESk;dAELQDQEFGkR;nLEVSScVGSGGSSEAR;skDLAEVGEGGGHSQAR;dFcIEASER	0.0491583	0.457598	-0.211776	-0.668403	0.608655	0.0491583	-0.00240744	0.696725	-0.583627	-0.905974	-0.173422	0.742968	-0.956966	0.664509	NaN	0.500971	0.298974	NaN	0.418329	0.351096	NA	0.623229	0.0105973	NA	NA	1.33266	NA	NA	-0.6629	NA	NA	-0.373102	NA	NA	-0.310188	NA	0.548807	0.925193	NA	0.697652	2.25108	NA	0.922108	1.44691
Q9C0C2	182 kDa tankyrase-1-binding protein	S1620	.aSRVPsSDEEVVEEPQSRR	S6: 99.6	nMAPGAVcSPGESk;dAELQDQEFGkR;nLEVSScVGSGGSSEAR;skDLAEVGEGGGHSQAR;dFcIEASER	0.0491583	0.457598	-0.211776	-0.668403	0.608655	0.0491583	-0.00240744	0.696725	-0.583627	-0.905974	-0.173422	0.742968	-0.956966	0.664509	NaN	0.0700529	NaN	NaN	0.391098	NaN	NA	1.20855	NA	NA	NA	NA	NA	NA	NA	NA	NA	NA	NA	NA	NA	NA	0.0367608	NA	NA	1.96811	NA	NA	1.12112	NA
Q9C0C2	182 kDa tankyrase-1-binding protein	S1620;S1621	.aSRVPssDEEVVEEPQSR	S6: 100.0; S7: 100.0	nMAPGAVcSPGESk;dAELQDQEFGkR;nLEVSScVGSGGSSEAR;skDLAEVGEGGGHSQAR;dFcIEASER	0.0491583	0.457598	-0.211776	-0.668403	0.608655	0.0491583	-0.00240744	0.696725	-0.583627	-0.905974	-0.173422	0.742968	-0.956966	0.664509	NaN	0.145212	0.377788	NaN	0.339198	0.341953	NA	0.136446	-0.00148575	NA	-0.0522289	1.66887	NA	0.244439	0.410488	NA	-0.668725	0.315768	NA	0.268754	1.00943	NA	0.000863977	-0.262847	NA	1.39601	-0.621799	NA	0.649816	-0.375481
Q9C0C2	182 kDa tankyrase-1-binding protein	S1620;S1621	.aSRVPssDEEVVEEPQSRR	S6: 100.0; S7: 100.0	nMAPGAVcSPGESk;dAELQDQEFGkR;nLEVSScVGSGGSSEAR;skDLAEVGEGGGHSQAR;dFcIEASER	0.0491583	0.457598	-0.211776	-0.668403	0.608655	0.0491583	-0.00240744	0.696725	-0.583627	-0.905974	-0.173422	0.742968	-0.956966	0.664509	NaN	NaN	0.0795228	NaN	NaN	0.448422	NA	NA	0.498629	NA	NA	NA	NA	NA	NA	NA	NA	NA	NA	NA	NA	NA	NA	NA	NA	NA	NA	NA	NA	NA
Q9C0C2	182 kDa tankyrase-1-binding protein	S1620;S1621	.vPssDEEVVEEPQSR	S3: 100.0; S4: 100.0	nMAPGAVcSPGESk;dAELQDQEFGkR;nLEVSScVGSGGSSEAR;skDLAEVGEGGGHSQAR;dFcIEASER	0.0491583	0.457598	-0.211776	-0.668403	0.608655	0.0491583	-0.00240744	0.696725	-0.583627	-0.905974	-0.173422	0.742968	-0.956966	0.664509	NaN	0.353931	0.430337	NaN	0.0626657	0.371796	NA	0.383898	0.142765	NA	1.09898	1.33641	NA	-0.14844	0.472411	NA	-0.307016	-0.840345	NA	0.950495	1.51027	NA	NA	0.0296046	NA	NA	0.255926	NA	NA	-0.225688
Q9C0C2	182 kDa tankyrase-1-binding protein	S1620;S1621	.vPssDEEVVEEPQSRR	S3: 100.0; S4: 100.0	nMAPGAVcSPGESk;dAELQDQEFGkR;nLEVSScVGSGGSSEAR;skDLAEVGEGGGHSQAR;dFcIEASER	0.0491583	0.457598	-0.211776	-0.668403	0.608655	0.0491583	-0.00240744	0.696725	-0.583627	-0.905974	-0.173422	0.742968	-0.956966	0.664509	NaN	NaN	0.706713	NaN	NaN	0.387368	NA	NA	0.323789	NA	NA	NA	NA	NA	NA	NA	NA	NA	NA	NA	NA	NA	NA	0.124389	NA	NA	-0.776162	NA	NA	0.52319
Q9C0C2	182 kDa tankyrase-1-binding protein	S1621	.aSRVPSsDEEVVEEPQSR	S7: 100.0	nMAPGAVcSPGESk;dAELQDQEFGkR;nLEVSScVGSGGSSEAR;skDLAEVGEGGGHSQAR;dFcIEASER	0.0491583	0.457598	-0.211776	-0.668403	0.608655	0.0491583	-0.00240744	0.696725	-0.583627	-0.905974	-0.173422	0.742968	-0.956966	0.664509	NaN	0.140848	0.540361	NaN	0.6812	0.305964	NA	0.134113	-0.43225	NA	2.37645	0.932663	NA	-0.16825	-0.667803	NA	0.014213	-0.650912	NA	0.54187	-0.822094	NA	NA	0.557889	NA	NA	-0.491677	NA	NA	-0.542845
Q9C0C2	182 kDa tankyrase-1-binding protein	S1621	.vPSsDEEVVEEPQSR	S4: 99.7	nMAPGAVcSPGESk;dAELQDQEFGkR;nLEVSScVGSGGSSEAR;skDLAEVGEGGGHSQAR;dFcIEASER	0.0491583	0.457598	-0.211776	-0.668403	0.608655	0.0491583	-0.00240744	0.696725	-0.583627	-0.905974	-0.173422	0.742968	-0.956966	0.664509	NaN	0.453594	NaN	NaN	0.369747	NaN	NA	0.306995	NA	NA	NA	NA	NA	NA	NA	NA	NA	NA	NA	NA	NA	NA	-0.428939	NA	NA	0.537822	NA	NA	0.295306	NA
Q9C0C2	182 kDa tankyrase-1-binding protein	S429	.fsEGVLQSPSQDQEk	S2: 100.0	nMAPGAVcSPGESk;dAELQDQEFGkR;nLEVSScVGSGGSSEAR;skDLAEVGEGGGHSQAR;dFcIEASER	0.0491583	0.457598	-0.211776	-0.668403	0.608655	0.0491583	-0.00240744	0.696725	-0.583627	-0.905974	-0.173422	0.742968	-0.956966	0.664509	NaN	NaN	0.0385126	NaN	NaN	0.373819	NA	NA	-0.775881	NA	NA	NA	NA	NA	NA	NA	NA	NA	NA	NA	NA	NA	NA	-1.13233	NA	NA	-1.12876	NA	NA	-0.517086
Q9C0C2	182 kDa tankyrase-1-binding protein	S429	.rFsEGVLQSPSQDQEk	S3: 100.0	nMAPGAVcSPGESk;dAELQDQEFGkR;nLEVSScVGSGGSSEAR;skDLAEVGEGGGHSQAR;dFcIEASER	0.0491583	0.457598	-0.211776	-0.668403	0.608655	0.0491583	-0.00240744	0.696725	-0.583627	-0.905974	-0.173422	0.742968	-0.956966	0.664509	NaN	0.0535879	0.176918	NaN	0.356317	0.361622	NA	-0.907642	-0.794664	NA	-1.01536	-1.09652	NA	0.842596	1.10086	NA	-1.12967	-0.665857	NA	0.0585116	0.144077	NA	-0.178012	0.0488748	NA	-1.46155	-0.6333	NA	-1.0926	-1.30516
Q9C0C2	182 kDa tankyrase-1-binding protein	S601	.YESQEPLAGQEsPLPLATR	S12: 100.0	nMAPGAVcSPGESk;dAELQDQEFGkR;nLEVSScVGSGGSSEAR;skDLAEVGEGGGHSQAR;dFcIEASER	0.0491583	0.457598	-0.211776	-0.668403	0.608655	0.0491583	-0.00240744	0.696725	-0.583627	-0.905974	-0.173422	0.742968	-0.956966	0.664509	NaN	0.100941	NaN	NaN	0.394882	NaN	NA	-1.1959	NA	NA	NA	NA	NA	NA	NA	NA	NA	NA	NA	NA	NA	NA	-0.407978	NA	NA	-1.33382	NA	NA	-1.05798	NA
Q9C0C2	182 kDa tankyrase-1-binding protein	S672	.asPEPPGPESSSR	S2: 100.0	nMAPGAVcSPGESk;dAELQDQEFGkR;nLEVSScVGSGGSSEAR;skDLAEVGEGGGHSQAR;dFcIEASER	0.0491583	0.457598	-0.211776	-0.668403	0.608655	0.0491583	-0.00240744	0.696725	-0.583627	-0.905974	-0.173422	0.742968	-0.956966	0.664509	NaN	0.888706	0.371543	NaN	0.287873	0.28784	NA	-0.121278	0.291077	NA	NA	NA	NA	NA	NA	NA	NA	NA	NA	NA	NA	NA	-0.577083	NA	NA	0.15948	NA	NA	-0.0359823	NA
Q9C0C2	182 kDa tankyrase-1-binding protein	S672	.TEAQDLcRAsPEPPGPESSSR	S10: 100.0	nMAPGAVcSPGESk;dAELQDQEFGkR;nLEVSScVGSGGSSEAR;skDLAEVGEGGGHSQAR;dFcIEASER	0.0491583	0.457598	-0.211776	-0.668403	0.608655	0.0491583	-0.00240744	0.696725	-0.583627	-0.905974	-0.173422	0.742968	-0.956966	0.664509	0.0807079	0.0255562	0.056627	0.407744	0.358556	0.928231	0.809794	0.426086	0.327496	1.31908	-0.0770892	0.585786	0.186434	0.688051	0.750773	0.339251	0.0626161	0.0208734	1.28034	1.18044	1.37027	NA	0.45754	NA	NA	0.432195	NA	NA	0.36064	NA
Q9C0C2	182 kDa tankyrase-1-binding protein	S872	.dAELQDQEFGkRDsLGTYSSR	S14: 100.0	nMAPGAVcSPGESk;dAELQDQEFGkR;nLEVSScVGSGGSSEAR;skDLAEVGEGGGHSQAR;dFcIEASER	0.0491583	0.457598	-0.211776	-0.668403	0.608655	0.0491583	-0.00240744	0.696725	-0.583627	-0.905974	-0.173422	0.742968	-0.956966	0.664509	NaN	NaN	0.0572837	NaN	NaN	0.356368	NA	NA	0.451243	NA	NA	NA	NA	NA	NA	NA	NA	NA	NA	NA	NA	NA	NA	0.30827	NA	NA	1.54339	NA	NA	0.459629
Q9C0C2	182 kDa tankyrase-1-binding protein	S936	.dVsLGTYGSR	S3: 100.0	nMAPGAVcSPGESk;dAELQDQEFGkR;nLEVSScVGSGGSSEAR;skDLAEVGEGGGHSQAR;dFcIEASER	0.0491583	0.457598	-0.211776	-0.668403	0.608655	0.0491583	-0.00240744	0.696725	-0.583627	-0.905974	-0.173422	0.742968	-0.956966	0.664509	NaN	0.0245688	0.00615296	NaN	0.352732	0.375347	NA	-0.445585	-0.433257	NA	NA	-0.53559	NA	NA	-0.343009	NA	NA	-0.04626	NA	NA	-0.675146	NA	-0.494998	-0.764519	NA	-2.90112	-0.525583	NA	-0.466065	-0.374768
Q9Y2I7	1-phosphatidylinositol-3-phosphate 5-kinase	S307	.SAsITNLSLDR	S3: 100.0	NA	NA	NA	NA	NA	NA	NA	NA	NA	NA	NA	NA	NA	NA	NaN	NaN	0.117881	0.177122	NaN	NaN	NaN	NA	-0.36243	-0.32219	NA	0.852117	0.83442	NA	0.395132	0.413853	NA	-0.346825	-0.286007	NA	-0.267618	-0.363947	NA	-0.524842	0.000932854	NA	-0.846248	-1.11943	NA	-0.486054	-0.322738
Q9Y2I7	1-phosphatidylinositol-3-phosphate 5-kinase	S307;S312	.SAsITNLsLDR	S3: 100.0; S8: 100.0	NA	NA	NA	NA	NA	NA	NA	NA	NA	NA	NA	NA	NA	NA	NaN	NaN	0.249355	0.0438179	NaN	NaN	NaN	NA	0.882237	0.67477	NA	1.6489	0.728781	NA	0.115574	0.761348	NA	-0.419237	0.0663661	NA	1.88147	0.620759	NA	NA	NA	NA	NA	NA	NA	NA	NA
Q00722	1-phosphatidylinositol-4,5-bisphosphate phosphodiesterase beta-2	S958	.sLPREESAGAAPGEGPEGVDGR	S1: 100.0	aWAEDVLALVk;eAIEAIAESAFk	-0.329707	1.14506	-1.14191	-0.214346	-0.548381	NA	NA	NA	NA	3.09161	-0.445067	-1.57078	1.49629	0.693339	NaN	0.181196	0.53031	NaN	NaN	NaN	NA	-0.252915	-0.0581682	NA	NA	NA	NA	NA	NA	NA	NA	NA	NA	NA	NA	NA	0.117946	0.28917	NA	-0.618437	-0.248084	NA	-0.152366	0.258068
P19174	1-phosphatidylinositol-4,5-bisphosphate phosphodiesterase gamma-1	S1248	.aREGsFESR	S5: 100.0	NA	NA	NA	NA	NA	NA	NA	NA	NA	NA	NA	NA	NA	NA	NaN	NaN	NaN	0.188641	NaN	NaN	NaN	NA	NA	0.706117	NA	NA	NA	NA	NA	NA	NA	NA	NA	NA	NA	NA	NA	NA	NA	NA	NA	NA	NA	NA	NA
O00231	26S proteasome non-ATPase regulatory subunit 11	S14	.aQsLLSTDR	S3: 100.0	tGQAAELGGLLk;iMLNTPEDVQALVSGk;sLADFEk;tTANAIYcPPk;mDDkALLVEVQLLESk;aALTSAR	-0.109111	-0.106849	0.687543	-0.506538	-0.0927596	0.490839	-0.541244	-0.0772605	-0.575673	-0.105893	-0.0222092	0.434157	-0.765196	0.470585	NaN	NaN	0.0979812	NaN	NaN	0.138012	NA	NA	-0.672596	NA	NA	NA	NA	NA	NA	NA	NA	NA	NA	NA	NA	NA	NA	-0.340504	NA	NA	-0.996536	NA	NA	-0.348656
P55036	26S proteasome non-ATPase regulatory subunit 4	S266	.mTIsQQEFGR	S4: 100.0	iIAFVGSPVEDNEkDLVk;aAAASAAEAGIATTGTEDSDDALLk;lHTVQPk;vAHLALk;vLESTmVcVDNSEYmR	-0.445333	-0.72307	-1.28022	-0.994029	-0.904393	-0.322969	-0.599211	-0.436216	-0.33429	-0.547205	0.191221	-0.334668	-1.03937	0.000276765	NaN	0.0934015	0.919313	NaN	0.130243	0.854813	NA	-0.284099	-0.0276441	NA	NA	0.0244676	NA	NA	0.706137	NA	NA	0.0987468	NA	NA	0.598809	NA	-0.299922	-0.145605	NA	-0.181188	1.30178	NA	-0.268275	0.14197
Q13442	28 kDa heat- and acid-stable phosphoprotein	S176	.mQsLSLNk	S3: 100.0	qYTSPEEIDAQLQAEk;gVEGLIDIENPNR	-0.15908	-0.193017	0.814699	-0.0975247	-0.0178438	0.202658	-0.392753	-0.788707	-0.577088	-2.43883	0.56397	1.00539	-1.31239	0.348693	NaN	NaN	0.299332	NaN	NaN	0.905909	NA	NA	0.11547	NA	NA	NA	NA	NA	NA	NA	NA	NA	NA	NA	NA	NA	NA	NA	NA	NA	NA	NA	NA	NA
Q9Y2R5	28S ribosomal protein S17, mitochondrial	S128	.nLEELNISsAQ	S9: 99.7	NA	NA	NA	NA	NA	NA	NA	NA	NA	NA	NA	NA	NA	NA	NaN	NaN	0.189905	0.590145	NaN	NaN	NaN	NA	-0.405486	-0.192943	NA	-0.275494	-0.54053	NA	0.668039	-0.714679	NA	-0.731014	-1.91184	NA	-0.444863	0.646664	NA	0.622839	NA	NA	-1.02392	NA	NA	-1.80325	NA
Q9P035	3-hydroxyacyl-CoA dehydratase 3	S114	.wLDEsDAEmELR	S5: 100.0	vSQWWER;vELSDVQNPAISITENVLHFk	-0.679984	0.114533	-0.71224	-0.938071	-0.75423	0.290585	-0.218954	-0.490427	-0.791163	-1.46427	0.331183	-0.647727	-1.44742	0.00793779	NaN	NaN	0.881465	NaN	NaN	0.780224	NA	NA	0.194017	NA	NA	NA	NA	NA	NA	NA	NA	NA	NA	NA	NA	NA	NA	NA	NA	NA	NA	NA	NA	NA
P31937	3-hydroxyisobutyrate dehydrogenase, mitochondrial	S12	.lLGAAsGLR	S6: 100.0	dLGLAQDSATSTk;iLNMSSGR;lGLDPk;iLNmSSGR	-0.912753	-0.968583	-0.642363	-1.05558	-0.477013	-0.0169372	-0.797134	-1.37376	-0.912753	-1.51668	0.369632	-1.07928	-0.932709	0.000360098	0.507825	NaN	NaN	0.408499	NaN	NaN	0.0179541	NA	NA	NA	NA	NA	NA	NA	NA	NA	NA	NA	NA	NA	NA	0.263204	NA	NA	0.0945908	NA	NA	-0.430651	NA	NA
P25325	3-mercaptopyruvate sulfurtransferase	S12	.aLVsAQWVAEALR	S4: 100.0	aQLDPAFIk;aGQPLQLLDASWYLPk;vWWMFR;fRGTEPEPR;aRPEDVISEGR;sQPAPAEFR;qNLPLSSGk;fQVVDSR;hIPGAAFFDIDQcSDR;aLVSAQWVAEALR	0.0533158	-0.324984	0.0479599	-0.269712	0.290499	-0.300087	0.327236	0.339545	0.344038	-0.0681193	0.300829	0.116968	0.0583414	0.359585	0.0711662	NaN	NaN	0.916101	NaN	NaN	0.264428	NA	NA	0.16963	NA	NA	0.0319914	NA	NA	0.359226	NA	NA	0.427438	NA	NA	NA	NA	NA	NA	NA	NA	NA	NA	NA
P62263	40S ribosomal protein S14	S139	.iGRIEDVTPIPSDsTR	S14: 100.0	iEDVTPIPSDSTR;iEDVTPIPSDSTRR;tPGPGAQSALR;tkTPGPGAQSALR;iGRIEDVTPIPSDSTR;eLGITALHIk;ckELGITALHIk;iGRIEDVTPIPSDSTRR;aDRDESSPYAAMLAAQDVAQR;vkADRDESSPYAAMLAAQDVAQR	-0.0860431	-0.389223	0.232728	-0.213448	0.684112	-0.549462	0.151634	-0.847253	-0.356878	-0.865794	0.0298742	0.681756	-0.399819	0.329102	NaN	NaN	0.058119	NaN	NaN	0.192745	NA	NA	-0.87245	NA	NA	-0.952654	NA	NA	-0.308309	NA	NA	-1.95111	NA	NA	-1.31956	NA	NA	NA	NA	NA	NA	NA	NA	NA
P15880	40S ribosomal protein S2	S281	.THTRVsVQR	S6: 100.0	tQAPAVATT;tYSYLTPDLWk;gTGIVSAPVPk;eVATAIR;lLPAPR;lIPAPR;eTVFTk;aTFDAISk;gcTATLGNFAk;gAIILAk;lSIVPVR;gYWGNk;cGSVLVR;sPYQEFTDHLVk;kLLMMAGIDDcYTSAR;iGkPHTVPck;lSIVPVRR;kLLmmAGIDDcYTSAR;aEDkEWMPVTk;kLLMmAGIDDcYTSAR;kLLmMAGIDDcYTSAR;aFVAIGDYNGHVGLGVk	-0.356383	-1.38824	0.961768	-1.00898	-0.150043	0.00945797	-0.260635	-1.77136	-0.0816175	-1.45502	0.119968	0.577991	-1.44318	0.0832413	NaN	0.522454	NaN	NaN	0.00608266	NaN	NA	-1.26089	NA	NA	NA	NA	NA	NA	NA	NA	NA	NA	NA	NA	NA	NA	NA	NA	NA	NA	NA	NA	NA	NA
P42677	40S ribosomal protein S27	S78	.lTEGcsFR	S6: 100.0	lVQSPNSYFMDVk;lTEGcSFR;lVQSPNSYFmDVk	-0.198524	-0.456104	-0.18793	-0.277442	0.255406	-0.31619	2.12095	-0.943402	1.26688	-1.15797	0.117469	-0.148416	0.418374	0.829262	NaN	0.00135253	0.00346033	NaN	0.305866	0.232864	NA	-1.04101	-1.18043	NA	NA	-0.542572	NA	NA	0.642721	NA	NA	-1.31467	NA	NA	0.206853	NA	-1.4083	-1.64258	NA	-0.544393	-1.92234	NA	-1.90306	-1.74201
P42677	40S ribosomal protein S27	S78	.lTEGcsFRR	S6: 100.0	lVQSPNSYFMDVk;lTEGcSFR;lVQSPNSYFmDVk	-0.198524	-0.456104	-0.18793	-0.277442	0.255406	-0.31619	2.12095	-0.943402	1.26688	-1.15797	0.117469	-0.148416	0.418374	0.829262	NaN	NaN	0.419186	NaN	NaN	0.253032	NA	NA	-0.0189128	NA	NA	NA	NA	NA	NA	NA	NA	NA	NA	NA	NA	NA	NA	-0.560768	NA	NA	-0.200104	NA	NA	-0.0320069
P23396	40S ribosomal protein S3	T221	.dEILPTtPISEQk	T7: 100.0	eLTAVVQk;gGkPEPPAMPQPVPTA;fGFPEGSVELYAEk;iMLPWDPTGk;tQNVLGEk;qGVLGIk;fIMESGAk;gLcAIAQAESLR;lLGGLAVR;aELNEFLTR;eLAEDGYSGVEVR;acYGVLR;fVDGLMIHSGDPVNYYVDTAVR;eLTAVVQkR;iRELTAVVQk;kFVADGIFk;iRELTAVVQkR;tEIIILATR;fImESGAk;gGkPEPPAmPQPVPTA;dEILPTTPISEQk;gcEVVVSGk;vTPTRTEIIILATR;fImESGAkGcEVVVSGk;ykLLGGLAVR;lLGGLAVRR	-0.205209	-0.786031	0.79424	-0.744823	0.00646802	0.0331038	0.660965	-0.971088	-0.236391	-1.79639	0.176465	0.90869	-1.19025	0.307453	0.109886	0.00391473	0.0314934	0.525482	0.360875	0.465773	-0.730352	-2.05595	-1.75278	-1.58313	-2.43245	-2.85363	-0.323988	0.262131	0.161701	-1.13672	-2.30914	-2.21462	-0.0908522	-1.0047	-1.08535	NA	-0.562341	0.286203	NA	-1.94313	-1.41275	NA	-2.16877	-2.3845
P61247	40S ribosomal protein S3a	S263	.aDGYEPPVQEsV	S11: 100.0	aDGYEPPVQESV;lITEDVQGk;mMEIMTR;lFcVGFTk;tTDGYLLR;eVQTNDLkEVVNk;fkLITEDVQGk;lIPDSIGkDIEk;wQTMIEAHVDVk;ncLTNFHGMDLTR;vVDPFSkk;kWQTMIEAHVDVk;vFEVSLADLQNDEVAFRk;iASDGLk;lIPDSIGk;vVDPFSk;aTGDETGAkVER	-0.388575	-1.07544	0.570504	-1.01462	-0.260705	0.122244	-0.461716	-1.2381	-0.496726	-1.5755	0.117676	0.811827	-1.85876	0.052204	NaN	0.505965	0.61072	NaN	0.456604	0.481731	NA	-0.04355	-0.03507	NA	NA	0.44002	NA	NA	-0.500832	NA	NA	-0.971556	NA	NA	0.507019	NA	-0.377211	0.0509248	NA	0.530788	0.889648	NA	-1.51438	-0.582504
P61247	40S ribosomal protein S3a	S263	.vERADGYEPPVQEsV	S14: 100.0	aDGYEPPVQESV;lITEDVQGk;mMEIMTR;lFcVGFTk;tTDGYLLR;eVQTNDLkEVVNk;fkLITEDVQGk;lIPDSIGkDIEk;wQTMIEAHVDVk;ncLTNFHGMDLTR;vVDPFSkk;kWQTMIEAHVDVk;vFEVSLADLQNDEVAFRk;iASDGLk;lIPDSIGk;vVDPFSk;aTGDETGAkVER	-0.388575	-1.07544	0.570504	-1.01462	-0.260705	0.122244	-0.461716	-1.2381	-0.496726	-1.5755	0.117676	0.811827	-1.85876	0.052204	NaN	NaN	0.145676	NaN	NaN	0.661991	NA	NA	-0.74919	NA	NA	NA	NA	NA	NA	NA	NA	NA	NA	NA	NA	NA	NA	NA	NA	NA	NA	NA	NA	NA
P62753	40S ribosomal protein S6	S235;S236	.rLssLRASTSk	S3: 100.0; S4: 100.0	lNISFPATGcQk;mATEVAADALGEEWk;dIPGLTDTTVPR;qGFPMk;lIEVDDERk;mkLNISFPATGcQk;iSGGNDkQGFPMk;gHScYRPR;lIEVDDER;kGEkDIPGLTDTTVPR;qGVLTHGR;nkEEAAEYAk;vRLLLSk;lFNLSkEDDVR	-0.452124	-0.903529	0.292786	-0.937848	-0.206974	-0.146488	-0.227058	-1.24156	-0.503004	-0.819249	-0.199145	0.205411	-1.5851	0.00957169	NaN	0.0368903	0.019775	NaN	0.0136271	0.125762	NA	-0.699616	-0.773456	NA	-2.62241	-2.71782	NA	0.271504	-0.515178	NA	-0.263421	-0.777073	NA	-0.423455	-0.0848886	NA	0.333944	0.31224	NA	-1.3551	-1.26529	NA	-1.64977	-1.56433
Q13131	5-AMP-activated protein kinase catalytic subunit alpha-1	S496	.SGsVSNYR	S3: 100.0	iADFGLSNMMSDGEFLR	0.0507474	NA	NA	NA	NA	-0.0115469	0.313814	0.113042	-1.32468	NA	NA	NA	NA	0.584174	NaN	NaN	0.286666	NaN	NaN	NaN	NA	NA	0.632479	NA	NA	NA	NA	NA	NA	NA	NA	NA	NA	NA	NA	NA	NA	NA	NA	NA	NA	NA	NA	NA
Q13131	5-AMP-activated protein kinase catalytic subunit alpha-1	T490	.SGTAtPQRSGSVSNYR	T5: 100.0	iADFGLSNMMSDGEFLR	0.0507474	NA	NA	NA	NA	-0.0115469	0.313814	0.113042	-1.32468	NA	NA	NA	NA	0.584174	NaN	NaN	0.0561634	NaN	NaN	NaN	NA	NA	1.35427	NA	NA	NA	NA	NA	NA	NA	NA	NA	NA	NA	NA	NA	NA	NA	NA	NA	NA	NA	NA	NA
P54646	5-AMP-activated protein kinase catalytic subunit alpha-2	S491	.ScsAAGLHRPR	S3: 99.7	iADFGLSNMMSDGEFLR	0.0507474	NA	NA	NA	NA	-0.0115469	0.313814	0.113042	-1.32468	NA	NA	NA	NA	0.584174	NaN	0.0741877	NaN	NaN	0.755048	NaN	NA	-0.991484	NA	NA	NA	NA	NA	NA	NA	NA	NA	NA	NA	NA	NA	NA	-0.498318	NA	NA	-1.48465	NA	NA	-2.28609	NA
Q9UGJ0	5-AMP-activated protein kinase subunit gamma-2	S161;S162	.kTSGLSssPSTPTQVTk	S7: 100.0; S8: 100.0	NA	NA	NA	NA	NA	NA	NA	NA	NA	NA	NA	NA	NA	NA	NaN	NaN	NaN	0.309108	NaN	NaN	NaN	NA	NA	0.302572	NA	NA	0.0965646	NA	NA	0.607005	NA	NA	-0.248858	NA	NA	0.508579	NA	NA	NA	NA	NA	NA	NA	NA	NA
F8WDA1	5-AMP-activated protein kinase subunit gamma-2	S65;S71	.kVDsPFGPGsPSk	S4: 100.0; S10: 100.0	NA	NA	NA	NA	NA	NA	NA	NA	NA	NA	NA	NA	NA	NA	NaN	NaN	NaN	0.00764757	NaN	NaN	NaN	NA	NA	-1.39874	NA	NA	NA	NA	NA	NA	NA	NA	NA	NA	NA	NA	NA	NA	-0.787516	NA	NA	-1.54427	NA	NA	-1.25321
Q9UPN4	5-azacytidine-induced protein 1	S78	.rSNsTTQVSQPR	S4: 100.0	NA	NA	NA	NA	NA	NA	NA	NA	NA	NA	NA	NA	NA	NA	NaN	NaN	0.752911	NaN	NaN	NaN	NaN	NA	-0.243982	NA	NA	NA	NA	NA	NA	NA	NA	NA	NA	NA	NA	NA	NA	-0.014476	NA	NA	0.217506	NA	NA	-0.473488	NA
Q9UPN4	5-azacytidine-induced protein 1	S78	.SNsTTQVSQPR	S3: 100.0	NA	NA	NA	NA	NA	NA	NA	NA	NA	NA	NA	NA	NA	NA	NaN	NaN	0.820269	NaN	NaN	NaN	NaN	NA	-0.408036	NA	NA	NA	NA	NA	NA	NA	NA	NA	NA	NA	NA	NA	NA	-1.97659	NA	NA	-0.389917	NA	NA	-0.408036	NA
P10809	60 kDa heat shock protein, mitochondrial	S70	.TVIIEQSWGsPk	S10: 100.0	iMQSSSEVGYDAMAGDFVNmVEk;aLmLQGVDLLADAVAVTmGPk;nAGVEGSLIVEk;lSDGVAVLk;vGLQVVAVk;tVIIEQSWGSPk;cIPALDSLTPANEDQk;gYISPYFINTSk;iGIEIIk;tLNDELEIIEGMk;aLMLQGVDLLADAVAVTMGPk;vGEVIVTk;cEFQDAYVLLSEk;aAVEEGIVLGGGcALLR;vTDALNATR;gVITVk;gIIDPTk;gANPVEIR;vGEVIVTkDDAMLLk;iQEIIEQLDVTTSEYEkEk;gVMLAVDAVIAELkk;vGEVIVTkDDAmLLk;cIPALDSLTPANEDQkIGIEIIk;kGVITVk;sIAkEGFEk;iGIEIIkR;tLkIPAMTIAk;tLNDELEIIEGMkFDR;rGVMLAVDAV…	-0.177025	-0.644339	0.151385	-0.576764	-0.251906	0.180005	1.01349	-0.572337	0.237727	-1.50916	0.352868	0.835173	-1.27476	0.460739	NaN	NaN	0.195069	NaN	NaN	0.141504	NA	NA	-0.778096	NA	NA	NA	NA	NA	NA	NA	NA	NA	NA	NA	NA	NA	NA	NA	NA	NA	NA	NA	NA	NA
P05386	60S acidic ribosomal protein P1	S101;S104	.kEEsEEsDDDmGFGLFD	S4: 100.0; S7: 100.0	aAGVNVEPFWPGLFAk	0.0452922	-1.0726	0.587593	-0.717469	1.01617	1.00136	1.44717	-1.92415	2.10473	-0.229818	0.129638	0.575874	-0.419714	0.540296	0.85143	0.180439	0.802532	0.079567	0.28834	0.251804	0.17716	-0.369757	-0.131034	-1.00362	-0.578345	-0.277873	2.00426	-0.08497	0.164348	-0.052567	-0.484639	-1.2347	-0.0452323	-0.604384	-0.982205	0.399553	0.79607	0.0158043	0.510769	-0.0424334	1.20929	-1.89511	-0.927567	-0.293017
P05386	60S acidic ribosomal protein P1	S101;S104	.kEEsEEsDDDMGFGLFD	S4: 100.0; S7: 100.0	aAGVNVEPFWPGLFAk	0.0452922	-1.0726	0.587593	-0.717469	1.01617	1.00136	1.44717	-1.92415	2.10473	-0.229818	0.129638	0.575874	-0.419714	0.540296	NaN	0.497522	NaN	NaN	0.0647241	NaN	NA	-0.251807	NA	NA	-0.774984	NA	NA	0.573154	NA	NA	-0.311775	NA	NA	-0.33575	NA	NA	0.813681	NA	NA	-0.199906	NA	NA	-0.965327	NA
P05386	60S acidic ribosomal protein P1	S104	.kEESEEsDDDmGFGLFD	S7: 100.0	aAGVNVEPFWPGLFAk	0.0452922	-1.0726	0.587593	-0.717469	1.01617	1.00136	1.44717	-1.92415	2.10473	-0.229818	0.129638	0.575874	-0.419714	0.540296	NaN	NaN	0.265676	NaN	NaN	0.218431	NA	NA	-1.30493	NA	NA	NA	NA	NA	NA	NA	NA	NA	NA	NA	NA	NA	NA	NA	NA	NA	NA	NA	NA	NA
P05387	60S acidic ribosomal protein P2	S102;S105	.kEEsEEsDDDmGFGLFD	S4: 100.0; S7: 100.0	nIEDVIAQGIGk;yVASYLLAALGGNSSPSAk;vISELNGk;vISELNGkNIEDVIAQGIGk;iLDSVGIEADDDRLNk;kILDSVGIEADDDRLNk;yVASYLLAALGGNSSPSAkDIk;iLDSVGIEADDDRLNkVISELNGk	-0.756413	-1.82435	0.478986	-1.43027	-0.133537	0.0138839	-0.586579	-1.86005	-0.933098	-2.68014	0.208089	0.609144	-2.12033	0.0221357	0.85143	0.180439	0.802532	0.281236	0.301494	0.400404	0.17716	-0.369757	-0.131034	-1.00362	-0.578345	-0.277873	2.00426	-0.08497	0.164348	-0.052567	-0.484639	-1.2347	-0.0452323	-0.604384	-0.982205	0.399553	0.79607	0.0158043	0.510769	-0.0424334	1.20929	-1.89511	-0.927567	-0.293017
P05387	60S acidic ribosomal protein P2	S102;S105	.kEEsEEsDDDMGFGLFD	S4: 100.0; S7: 100.0	nIEDVIAQGIGk;yVASYLLAALGGNSSPSAk;vISELNGk;vISELNGkNIEDVIAQGIGk;iLDSVGIEADDDRLNk;kILDSVGIEADDDRLNk;yVASYLLAALGGNSSPSAkDIk;iLDSVGIEADDDRLNkVISELNGk	-0.756413	-1.82435	0.478986	-1.43027	-0.133537	0.0138839	-0.586579	-1.86005	-0.933098	-2.68014	0.208089	0.609144	-2.12033	0.0221357	NaN	0.497522	NaN	NaN	0.306597	NaN	NA	-0.251807	NA	NA	-0.774984	NA	NA	0.573154	NA	NA	-0.311775	NA	NA	-0.33575	NA	NA	0.813681	NA	NA	-0.199906	NA	NA	-0.965327	NA
P05387	60S acidic ribosomal protein P2	S105	.kEESEEsDDDmGFGLFD	S7: 100.0	nIEDVIAQGIGk;yVASYLLAALGGNSSPSAk;vISELNGk;vISELNGkNIEDVIAQGIGk;iLDSVGIEADDDRLNk;kILDSVGIEADDDRLNk;yVASYLLAALGGNSSPSAkDIk;iLDSVGIEADDDRLNkVISELNGk	-0.756413	-1.82435	0.478986	-1.43027	-0.133537	0.0138839	-0.586579	-1.86005	-0.933098	-2.68014	0.208089	0.609144	-2.12033	0.0221357	NaN	NaN	0.265676	NaN	NaN	0.390354	NA	NA	-1.30493	NA	NA	NA	NA	NA	NA	NA	NA	NA	NA	NA	NA	NA	NA	NA	NA	NA	NA	NA	NA	NA
P30050	60S ribosomal protein L12	S165	.hPHDIIDDINSGAVEcPAs	S19: 100.0	cTGGEVGATSALAPk;iGPLGLSPk;qAQIEVVPSASALIIk;eLSGTIk;iTIQNR;lTIQNR;kVGDDIAk;hPHDIIDDINSGAVEcPAS;eLSGTIkEILGTAQSVGcNVDGR;hSGNITFDEIVNIAR;eILGTAQSVGcNVDGR;aLkEPPRDR	-0.612756	-1.16225	0.356604	-1.01903	-0.328928	0.0152788	-1.21672	-1.66288	-0.550552	-1.53829	0.143374	-0.135629	-1.67274	0.00553759	NaN	NaN	0.0581285	NaN	NaN	0.528376	NA	NA	-1.035	NA	NA	NA	NA	NA	NA	NA	NA	NA	NA	NA	NA	NA	NA	-0.292878	NA	NA	-1.5224	NA	NA	-0.547612
P26373	60S ribosomal protein L13	S97	.TIGIsVDPRR	S5: 100.0	tIGISVDPR;gFSLEELR;lILFPR;sTESLQANVQR;aFASLR;nkSTESLQANVQR;vITEEEkNFk;skLILFPR;rIAPRPASGPIRPIVR;vATWFNQPAR;iAPRPASGPIRPIVR	-0.198885	-0.812353	0.576994	-0.977536	-0.155261	0.130939	0.19383	-0.796679	-0.319035	-1.35318	-0.122724	0.842878	-0.872713	0.143542	0.0375241	NaN	0.0200206	0.638597	NaN	0.525961	-0.764859	NA	-1.82471	-0.284881	NA	NA	-0.260546	NA	NA	-0.675919	NA	NA	0.444793	NA	NA	NA	NA	-0.0178904	NA	NA	-1.85394	NA	NA	-2.37673
P62888	60S ribosomal protein L30	S16	.SLESINsR	S7: 100.0	lVILANNcPALR;vcTLAIIDPGDSDIIR;yVLGYk;iQLVMk;lQLVMk;sLESINSR;kSLESINSR;kSEIEYYAMLAk;kSEIEYYAmLAk	-0.153992	-0.953168	0.368368	-0.444409	0.129679	0.153338	0.0681487	-1.47651	0.0944272	-1.65833	-0.022173	0.427907	-0.981071	0.11685	NaN	0.107367	NaN	NaN	0.66734	NaN	NA	-1.09435	NA	NA	NA	NA	NA	NA	NA	NA	NA	NA	NA	NA	NA	NA	NA	NA	NA	NA	NA	NA	NA	NA
P42766	60S ribosomal protein L35	S42	.vTGGAAsk	S7: 98.5	lYPLRk;qLDDLkVELSQLR;kkEELLk	-0.0978068	-0.749674	0.173368	-0.235997	0.605377	0.148297	1.25938	-0.673865	1.07956	-1.83825	-0.230885	1.21684	-0.161371	0.854601	0.0706607	NaN	NaN	0.776867	NaN	NaN	-0.527891	NA	NA	-0.00365741	NA	NA	-0.453147	NA	NA	-0.602635	NA	NA	-0.794655	NA	NA	NA	NA	NA	NA	NA	NA	NA	NA	NA
P17858	6-phosphofructokinase, liver type	S775	.rTLsmDkGF	S4: 100.0	vFANAPDSAcVIGLk;sEWGSLLEELVAEGk;sNFSLAILNVGAPAAGMNAAVR;aMLWLSEk;dLVVQR;gGTPSAFDR;tFVLEVmGR;aIGVLTSGGDAQGMNAAVR;aMDDkRFDEATQLR;tFVLEVMGR;gGSMLGTkR;gVFDcR	0.025318	0.025318	0.143418	-0.431502	0.193518	-0.139809	0.563448	0.266725	-0.613744	-0.453155	0.04256	0.797929	-0.188346	0.888776	NaN	NaN	0.0993947	NaN	NaN	0.571678	NA	NA	0.776113	NA	NA	NA	NA	NA	NA	NA	NA	NA	NA	NA	NA	NA	NA	-0.181653	NA	NA	0.11146	NA	NA	2.66643
P17858	6-phosphofructokinase, liver type	S775	.rTLsMDkGF	S4: 100.0	vFANAPDSAcVIGLk;sEWGSLLEELVAEGk;sNFSLAILNVGAPAAGMNAAVR;aMLWLSEk;dLVVQR;gGTPSAFDR;tFVLEVmGR;aIGVLTSGGDAQGMNAAVR;aMDDkRFDEATQLR;tFVLEVMGR;gGSMLGTkR;gVFDcR	0.025318	0.025318	0.143418	-0.431502	0.193518	-0.139809	0.563448	0.266725	-0.613744	-0.453155	0.04256	0.797929	-0.188346	0.888776	NaN	NaN	0.0808365	NaN	NaN	0.345665	NA	NA	0.674215	NA	NA	NA	NA	NA	NA	NA	NA	NA	NA	NA	NA	NA	NA	0.356068	NA	NA	-0.31892	NA	NA	2.18633
Q9NRR6	72 kDa inositol polyphosphate 5-phosphatase	S99	.fRGsQEDLEAR	S4: 100.0	NA	NA	NA	NA	NA	NA	NA	NA	NA	NA	NA	NA	NA	NA	NaN	NaN	NaN	0.019936	NaN	NaN	NaN	NA	NA	-0.594399	NA	NA	NA	NA	NA	NA	NA	NA	NA	NA	NA	NA	NA	NA	-0.200529	NA	NA	-0.58613	NA	NA	-0.594399
E9PRL8	7-dehydrocholesterol reductase (Fragment)	S14	.aksLDGVTNDR	S3: 100.0	NA	NA	NA	NA	NA	NA	NA	NA	NA	NA	NA	NA	NA	NA	NaN	NaN	NaN	0.0564788	NaN	NaN	NaN	NA	NA	-0.766978	NA	NA	NA	NA	NA	NA	NA	NA	NA	NA	NA	NA	NA	NA	-0.142016	NA	NA	-1.74848	NA	NA	-0.558887
Q7L2J0	7SK snRNA methylphosphate capping enzyme	S60	.cAPSAGsPAAAVGR	S7: 100.0	NA	NA	NA	NA	NA	NA	NA	NA	NA	NA	NA	NA	NA	NA	NaN	NaN	0.155982	0.402454	NaN	NaN	NaN	NA	-0.136851	0.0414998	NA	1.1377	1.02458	NA	-0.056162	0.422019	NA	-0.0379797	0.0144944	NA	0.0439452	0.11726	NA	-0.751292	-1.50933	NA	-1.9761	0.511445	NA	-1.58079	0.320526
Q7L2J0	7SK snRNA methylphosphate capping enzyme	T213	.TLNAEtPkSSPLPAk	T6: 100.0	NA	NA	NA	NA	NA	NA	NA	NA	NA	NA	NA	NA	NA	NA	NaN	NaN	0.733165	0.785803	NaN	NaN	NaN	NA	-0.0153252	-0.0524285	NA	-0.354791	NA	NA	1.03967	NA	NA	0.32414	NA	NA	-0.483926	NA	NA	NA	0.717391	NA	NA	0.265846	NA	NA	-0.370703
G3V1X8	A disintegrin and metalloproteinase with thrombospondin motifs 20	T1147	.lETALLPtVLIk	T8: 100.0	NA	NA	NA	NA	NA	NA	NA	NA	NA	NA	NA	NA	NA	NA	NaN	NaN	NaN	0.341346	NaN	NaN	NaN	NA	NA	0.0440169	NA	NA	-0.0348303	NA	NA	0.0534236	NA	NA	0.521399	NA	NA	0.0346101	NA	NA	NA	NA	NA	NA	NA	NA	NA
E7EWV9	A kinase (PRKA) anchor protein 13	S10	.rYsLcDISk	S3: 99.7	NA	NA	NA	NA	NA	NA	NA	NA	NA	NA	NA	NA	NA	NA	NaN	NaN	NaN	0.285363	NaN	NaN	NaN	NA	NA	-0.0970614	NA	NA	NA	NA	NA	NA	NA	NA	NA	NA	NA	NA	NA	NA	-0.193432	NA	NA	1.14431	NA	NA	0.251597
E7EWV9	A kinase (PRKA) anchor protein 13	S10	.rYsLcDISkVDR	S3: 99.7	NA	NA	NA	NA	NA	NA	NA	NA	NA	NA	NA	NA	NA	NA	NaN	NaN	NaN	0.0608848	NaN	NaN	NaN	NA	NA	0.41859	NA	NA	-0.250191	NA	NA	0.0578545	NA	NA	0.589223	NA	NA	-0.190617	NA	NA	0.372831	NA	NA	0.616561	NA	NA	0.756807
P42684	Abelson tyrosine-protein kinase 2	S620	.gAQASSGsPALPR	S8: 100.0	NA	NA	NA	NA	NA	NA	NA	NA	NA	NA	NA	NA	NA	NA	NaN	NaN	0.829102	NaN	NaN	NaN	NaN	NA	-0.105412	NA	NA	0.53362	NA	NA	0.187885	NA	NA	-0.555359	NA	NA	-0.405968	NA	NA	NA	NA	NA	NA	NA	NA	NA	NA
P08910	Abhydrolase domain-containing protein 2	S415	.nkLQcsDTEQVEADLE	S6: 100.0	NA	NA	NA	NA	NA	NA	NA	NA	NA	NA	NA	NA	NA	NA	NaN	NaN	0.14394	NaN	NaN	NaN	NaN	NA	-1.36062	NA	NA	NA	NA	NA	NA	NA	NA	NA	NA	NA	NA	NA	NA	0.242699	NA	NA	-1.92072	NA	NA	-0.800533	NA
Q8IZP0	Abl interactor 1	S183	.TNPPTQkPPsPPmSGR	S10: 99.4	tLEPVkPPTVPNDYMTSPAR	0.684467	NA	NA	NA	NA	NA	NA	NA	NA	-1.31821	0.523727	0.845208	1.666	0.544684	NaN	0.492637	NaN	NaN	0.134515	NaN	NA	0.287489	NA	NA	NA	NA	NA	NA	NA	NA	NA	NA	NA	NA	NA	NA	NA	NA	NA	NA	NA	NA	NA	NA
Q8IZP0	Abl interactor 1	S183	.TNPPTQkPPsPPMSGR	S10: 100.0	tLEPVkPPTVPNDYMTSPAR	0.684467	NA	NA	NA	NA	NA	NA	NA	NA	-1.31821	0.523727	0.845208	1.666	0.544684	NaN	0.443155	NaN	NaN	0.27111	NaN	NA	0.0866906	NA	NA	NA	NA	NA	NA	NA	NA	NA	NA	NA	NA	NA	NA	NA	NA	NA	NA	NA	NA	NA	NA
Q8IZP0	Abl interactor 1	S222	.lGsQHSPGR	S3: 100.0	tLEPVkPPTVPNDYMTSPAR	0.684467	NA	NA	NA	NA	NA	NA	NA	NA	-1.31821	0.523727	0.845208	1.666	0.544684	NaN	0.635425	NaN	NaN	0.38591	NaN	NA	0.272332	NA	NA	NA	NA	NA	NA	NA	NA	NA	NA	NA	NA	NA	NA	NA	NA	NA	NA	NA	NA	NA	NA
Q8IZP0	Abl interactor 1	S231	.TAsLNQRPR	S3: 100.0	tLEPVkPPTVPNDYMTSPAR	0.684467	NA	NA	NA	NA	NA	NA	NA	NA	-1.31821	0.523727	0.845208	1.666	0.544684	NaN	0.847883	0.751141	NaN	0.119179	0.0171538	NA	0.176467	0.169677	NA	NA	NA	NA	NA	NA	NA	NA	NA	NA	NA	NA	NA	NA	NA	NA	NA	NA	NA	NA	NA
Q9NYB9	Abl interactor 2	S227	.nmAPSQQsPVR	S8: 100.0	NA	NA	NA	NA	NA	NA	NA	NA	NA	NA	NA	NA	NA	NA	NaN	NaN	0.757731	0.351352	NaN	NaN	NaN	NA	-0.0176429	0.583853	NA	NA	NA	NA	NA	NA	NA	NA	NA	NA	NA	NA	NA	-1.27873	-0.660117	NA	0.0610577	0.687046	NA	1.01723	1.28161
Q9NYB9	Abl interactor 2	S227	.nMAPSQQsPVR	S8: 100.0	NA	NA	NA	NA	NA	NA	NA	NA	NA	NA	NA	NA	NA	NA	NaN	NaN	0.57206	NaN	NaN	NaN	NaN	NA	0.566356	NA	NA	NA	NA	NA	NA	NA	NA	NA	NA	NA	NA	NA	NA	-1.12077	NA	NA	0.651715	NA	NA	0.480997	NA
B4DQ58	Abl-interactor 1	S119	.TNPPTQkPPsPPmSGR	S10: 99.2	NA	NA	NA	NA	NA	NA	NA	NA	NA	NA	NA	NA	NA	NA	NaN	NaN	0.176798	NaN	NaN	NaN	NaN	NA	0.20125	NA	NA	-0.0162877	NA	NA	0.89218	NA	NA	-0.0457966	NA	NA	0.276367	NA	NA	0.0427217	NA	NA	1.65182	NA	NA	0.0331254	NA
B4DQ58	Abl-interactor 1	S119	.TNPPTQkPPsPPMSGR	S10: 100.0	NA	NA	NA	NA	NA	NA	NA	NA	NA	NA	NA	NA	NA	NA	NaN	0.108782	0.0673576	NaN	NaN	NaN	NaN	0.473776	0.291764	NA	0.130934	-0.155348	NA	1.10302	0.848522	NA	0.153667	0.00169835	NA	0.793886	0.511416	NA	NA	0.300246	NA	NA	1.84949	NA	NA	0.210357	NA
B4DQ58	Abl-interactor 1	S167	.TAsLNQRPR	S3: 100.0	NA	NA	NA	NA	NA	NA	NA	NA	NA	NA	NA	NA	NA	NA	NaN	NaN	0.183705	NaN	NaN	NaN	NaN	NA	-0.738516	NA	NA	NA	NA	NA	NA	NA	NA	NA	NA	NA	NA	NA	NA	-0.401197	NA	NA	-1.73058	NA	NA	-0.863676	NA
E7EW77	Abl-interactor 2	S227	.nmAPSQQsPVR	S8: 99.3	NA	NA	NA	NA	NA	NA	NA	NA	NA	NA	NA	NA	NA	NA	NaN	NaN	NaN	0.846278	NaN	NaN	NaN	NA	NA	0.26696	NA	NA	NA	NA	NA	NA	NA	NA	NA	NA	NA	NA	NA	NA	NA	NA	NA	NA	NA	NA	NA
Q9NR19	Acetyl-coenzyme A synthetase, cytoplasmic	S30	.SWsPPPEVSR	S3: 100.0	NA	NA	NA	NA	NA	NA	NA	NA	NA	NA	NA	NA	NA	NA	NaN	NaN	0.310803	0.100483	NaN	NaN	NaN	NA	-0.378894	0.66349	NA	NA	0.694462	NA	NA	-1.73958	NA	NA	0.97015	NA	NA	0.602479	NA	-0.333785	-0.125578	NA	-0.424003	1.63421	NA	0.340544	1.06944
P39687	Acidic leucine-rich nuclear phosphoprotein 32 family member A	T15	.nRtPSDVkELVLDNSR	T3: 100.0	vSGGLEVLAEk;eLVLDNSR;sLDLFNcEVTNLNDYRENVFk;lkDISTLEPLkk;ikDLSTIEPLkk;lELSDNR;kLELSDNR;dISTLEPLk;dLSTIEPLk;lkDISTLEPLk;ikDLSTIEPLk;kLENLk	-0.123414	-0.631872	0.394325	-0.355758	0.218176	-0.0659128	0.10111	-0.253703	-0.0611032	-1.27238	0.132487	-0.133746	-0.585753	0.139396	NaN	NaN	0.0328313	NaN	NaN	0.764663	NA	NA	0.53505	NA	NA	0.475723	NA	NA	0.556843	NA	NA	0.347091	NA	NA	0.950237	NA	NA	0.347037	NA	NA	2.71957	NA	NA	0.397635
Q8N556	Actin filament-associated protein 1	S664;S668	.SGTsSPQsPVFR	S4: 99.1; S8: 100.0	NA	NA	NA	NA	NA	NA	NA	NA	NA	NA	NA	NA	NA	NA	NaN	NaN	NaN	0.0138161	NaN	NaN	NaN	NA	NA	1.96457	NA	NA	NA	NA	NA	NA	NA	NA	NA	NA	NA	NA	NA	NA	-0.0134287	NA	NA	3.83881	NA	NA	2.47365
Q8N556	Actin filament-associated protein 1	S665	.SGTSsPQSPVFR	S5: 99.1	NA	NA	NA	NA	NA	NA	NA	NA	NA	NA	NA	NA	NA	NA	NaN	NaN	0.512835	NaN	NaN	NaN	NaN	NA	0.143874	NA	NA	NA	NA	NA	NA	NA	NA	NA	NA	NA	NA	NA	NA	-0.506165	NA	NA	1.65173	NA	NA	0.53107	NA
Q8N556	Actin filament-associated protein 1	S665;S668	.SGTSsPQsPVFR	S5: 100.0; S8: 100.0	NA	NA	NA	NA	NA	NA	NA	NA	NA	NA	NA	NA	NA	NA	NaN	NaN	0.176031	0.292082	NaN	NaN	NaN	NA	1.49733	0.939765	NA	NA	NA	NA	NA	NA	NA	NA	NA	NA	NA	NA	NA	-0.744578	-0.741136	NA	1.72057	1.22462	NA	1.45242	1.23076
Q8N556	Actin filament-associated protein 1	S668	.SGTSSPQsPVFR	S8: 100.0	NA	NA	NA	NA	NA	NA	NA	NA	NA	NA	NA	NA	NA	NA	NaN	0.00593557	0.0115071	0.00416337	NaN	NaN	NaN	1.49998	1.02351	1.02636	2.49792	2.04942	1.51964	1.08774	0.7451	0.506992	1.6004	2.18031	1.44662	1.34991	2.27378	0.604902	NA	-0.504023	-0.443095	NA	1.0779	1.63811	NA	0.865358	1.63466
Q8TED9	Actin filament-associated protein 1-like 1	S747	.rSPsIVASNQGR	S4: 100.0	NA	NA	NA	NA	NA	NA	NA	NA	NA	NA	NA	NA	NA	NA	NaN	NaN	0.818832	NaN	NaN	NaN	NaN	NA	0.35304	NA	NA	NA	NA	NA	NA	NA	NA	NA	NA	NA	NA	NA	NA	NA	NA	NA	NA	NA	NA	NA	NA
Q8TED9	Actin filament-associated protein 1-like 1	S747	.SPsIVASNQGR	S3: 100.0	NA	NA	NA	NA	NA	NA	NA	NA	NA	NA	NA	NA	NA	NA	NaN	NaN	0.451862	NaN	NaN	NaN	NaN	NA	0.0525723	NA	NA	NA	NA	NA	NA	NA	NA	NA	NA	NA	NA	NA	NA	NA	NA	NA	NA	NA	NA	NA	NA
O14639	Actin-binding LIM protein 1	S431	.TLsPTPSAEGYQDVR	S3: 100.0	vDNEILDYkDLAAIPk	-0.924143	-0.362906	-0.565151	-1.93383	-0.543541	0.11302	-2.8314	-1.78824	0.522246	-2.26768	0.0387591	-0.996444	-1.50417	0.00671791	NaN	NaN	0.439956	NaN	NaN	0.332331	NA	NA	-0.223147	NA	NA	NA	NA	NA	NA	NA	NA	NA	NA	NA	NA	NA	NA	NA	NA	NA	NA	NA	NA	NA
O14639	Actin-binding LIM protein 1	S431	.TLsPTPSAEGYQDVRDR	S3: 100.0	vDNEILDYkDLAAIPk	-0.924143	-0.362906	-0.565151	-1.93383	-0.543541	0.11302	-2.8314	-1.78824	0.522246	-2.26768	0.0387591	-0.996444	-1.50417	0.00671791	NaN	0.131593	0.040184	NaN	0.0724773	0.147758	NA	-0.446593	-0.971395	NA	-0.00358687	-0.816438	NA	-0.362106	-0.663365	NA	-1.29979	-1.56168	NA	-0.586147	-0.971395	NA	NA	0.0206248	NA	NA	-2.0281	NA	NA	-0.993636
O14639	Actin-binding LIM protein 1	S431;S435	.TLsPTPsAEGYQDVRDR	S3: 99.6; S7: 100.0	vDNEILDYkDLAAIPk	-0.924143	-0.362906	-0.565151	-1.93383	-0.543541	0.11302	-2.8314	-1.78824	0.522246	-2.26768	0.0387591	-0.996444	-1.50417	0.00671791	NaN	NaN	0.0428399	NaN	NaN	0.399271	NA	NA	-1.40387	NA	NA	NA	NA	NA	NA	NA	NA	NA	NA	NA	NA	NA	NA	-1.84034	NA	NA	-2.75184	NA	NA	-0.967411
O14639	Actin-binding LIM protein 1	S452	.STsQGSINSPVYSR	S3: 99.6	vDNEILDYkDLAAIPk	-0.924143	-0.362906	-0.565151	-1.93383	-0.543541	0.11302	-2.8314	-1.78824	0.522246	-2.26768	0.0387591	-0.996444	-1.50417	0.00671791	NaN	0.000783451	0.000539395	NaN	0.630171	0.667548	NA	2.09552	1.74815	NA	0.696699	1.60381	NA	-0.200571	-0.138546	NA	2.61448	3.83428	NA	1.73299	3.07231	NA	0.166683	0.127515	NA	3.09683	2.53176	NA	2.39801	1.87138
O14639	Actin-binding LIM protein 1	S452;S455	.STsQGsINSPVYSR	S3: 99.4; S6: 100.0	vDNEILDYkDLAAIPk	-0.924143	-0.362906	-0.565151	-1.93383	-0.543541	0.11302	-2.8314	-1.78824	0.522246	-2.26768	0.0387591	-0.996444	-1.50417	0.00671791	NaN	0.093888	0.0114067	NaN	0.88251	0.492955	NA	0.965283	1.35593	NA	NA	-0.439429	NA	NA	-0.481912	NA	NA	2.94108	NA	NA	1.35593	NA	NA	-0.135844	NA	NA	2.31368	NA	NA	1.73468
O14639	Actin-binding LIM protein 1	S452;S458	.STsQGSINsPVYSR	S3: 99.5; S9: 100.0	vDNEILDYkDLAAIPk	-0.924143	-0.362906	-0.565151	-1.93383	-0.543541	0.11302	-2.8314	-1.78824	0.522246	-2.26768	0.0387591	-0.996444	-1.50417	0.00671791	NaN	NaN	0.0673973	NaN	NaN	0.479339	NA	NA	0.745301	NA	NA	NA	NA	NA	NA	NA	NA	NA	NA	NA	NA	NA	NA	NA	NA	NA	NA	NA	NA	NA
O14639	Actin-binding LIM protein 1	S458	.STSQGSINsPVYSR	S9: 97.7	vDNEILDYkDLAAIPk	-0.924143	-0.362906	-0.565151	-1.93383	-0.543541	0.11302	-2.8314	-1.78824	0.522246	-2.26768	0.0387591	-0.996444	-1.50417	0.00671791	NaN	NaN	0.74448	NaN	NaN	0.653316	NA	NA	-0.14076	NA	NA	-0.436923	NA	NA	1.79656	NA	NA	-0.711887	NA	NA	0.155403	NA	NA	NA	NA	NA	NA	NA	NA	NA
O14639	Actin-binding LIM protein 1	S655	.TAsLPGYGR	S3: 100.0	vDNEILDYkDLAAIPk	-0.924143	-0.362906	-0.565151	-1.93383	-0.543541	0.11302	-2.8314	-1.78824	0.522246	-2.26768	0.0387591	-0.996444	-1.50417	0.00671791	0.262286	0.464134	0.880544	0.782526	0.172777	0.610508	0.056549	-0.109891	0.060552	0.181395	-0.209136	0.116952	-0.119956	-0.159946	-0.195156	0.0525877	0.080141	0.0655558	0.343891	-0.127152	-0.120135	-0.231266	-0.133119	-0.0467552	0.746606	0.178588	0.627572	-0.296451	-0.0926299	0.0777121
O14639	Actin-binding LIM protein 1	S706	.gVsmPNmLEPk	S3: 100.0	vDNEILDYkDLAAIPk	-0.924143	-0.362906	-0.565151	-1.93383	-0.543541	0.11302	-2.8314	-1.78824	0.522246	-2.26768	0.0387591	-0.996444	-1.50417	0.00671791	NaN	0.0173596	0.473611	NaN	0.135689	0.118625	NA	-0.722854	-0.234573	NA	-1.58813	-0.557025	NA	-0.409911	-0.256699	NA	-0.494879	-0.212446	NA	-0.433283	-0.646093	NA	0.505691	NA	NA	-1.42273	NA	NA	-1.51944	NA
O14639	Actin-binding LIM protein 1	S706	.gVsmPNMLEPk	S3: 100.0	vDNEILDYkDLAAIPk	-0.924143	-0.362906	-0.565151	-1.93383	-0.543541	0.11302	-2.8314	-1.78824	0.522246	-2.26768	0.0387591	-0.996444	-1.50417	0.00671791	NaN	0.253862	NaN	NaN	0.40266	NaN	NA	-0.831664	NA	NA	NA	NA	NA	NA	NA	NA	NA	NA	NA	NA	NA	NA	0.581623	NA	NA	-1.33024	NA	NA	-1.11804	NA
O14639	Actin-binding LIM protein 1	S706	.gVsMPNmLEPk	S3: 100.0	vDNEILDYkDLAAIPk	-0.924143	-0.362906	-0.565151	-1.93383	-0.543541	0.11302	-2.8314	-1.78824	0.522246	-2.26768	0.0387591	-0.996444	-1.50417	0.00671791	NaN	0.253862	NaN	NaN	0.40266	NaN	NA	-0.890984	NA	NA	NA	NA	NA	NA	NA	NA	NA	NA	NA	NA	NA	NA	0.581623	NA	NA	-1.33024	NA	NA	-1.11804	NA
O14639	Actin-binding LIM protein 1	S706	.gVsMPNMLEPk	S3: 100.0	vDNEILDYkDLAAIPk	-0.924143	-0.362906	-0.565151	-1.93383	-0.543541	0.11302	-2.8314	-1.78824	0.522246	-2.26768	0.0387591	-0.996444	-1.50417	0.00671791	NaN	NaN	0.0210922	NaN	NaN	0.293923	NA	NA	-1.01024	NA	NA	NA	NA	NA	NA	NA	NA	NA	NA	NA	NA	NA	NA	-0.510343	NA	NA	-1.3878	NA	NA	-0.700068
O14639	Actin-binding LIM protein 1	S706	.mDRGVsmPNmLEPk	S6: 100.0	vDNEILDYkDLAAIPk	-0.924143	-0.362906	-0.565151	-1.93383	-0.543541	0.11302	-2.8314	-1.78824	0.522246	-2.26768	0.0387591	-0.996444	-1.50417	0.00671791	NaN	NaN	0.729263	NaN	NaN	0.615015	NA	NA	-0.181045	NA	NA	-1.07206	NA	NA	0.836656	NA	NA	-0.0610949	NA	NA	-0.300996	NA	NA	NA	NA	NA	NA	NA	NA	NA
Q6H8Q1	Actin-binding LIM protein 2	S364	.TSsPSSTGSVSLGR	S3: 99.5	NA	NA	NA	NA	NA	NA	NA	NA	NA	NA	NA	NA	NA	NA	NaN	NaN	0.0550955	0.0460561	NaN	NaN	NaN	NA	0.487416	0.69478	NA	0.476362	0.180137	NA	-0.474091	-0.614742	NA	1.27488	1.1578	NA	1.86864	1.49351	NA	NA	-0.449472	NA	NA	2.48032	NA	NA	0.937307
O94929	Actin-binding LIM protein 3	S280	.rTSETsISPPGSSIGSPNR	S6: 98.7	NA	NA	NA	NA	NA	NA	NA	NA	NA	NA	NA	NA	NA	NA	NaN	NaN	NaN	0.826825	NaN	NaN	NaN	NA	NA	-0.0593628	NA	NA	NA	NA	NA	NA	NA	NA	NA	NA	NA	NA	NA	NA	0.224275	NA	NA	-0.196236	NA	NA	0.0260603
O94929	Actin-binding LIM protein 3	S388	.qGmsPTFSR	S4: 99.5	NA	NA	NA	NA	NA	NA	NA	NA	NA	NA	NA	NA	NA	NA	NaN	NaN	0.00316182	0.00360453	NaN	NaN	NaN	NA	1.33425	1.52322	NA	2.1562	1.56221	NA	-0.573957	-0.696338	NA	3.20747	2.87656	NA	1.33425	0.605703	NA	0.344575	0.106284	NA	0.749394	2.08216	NA	2.21802	3.11059
O94929	Actin-binding LIM protein 3	S388	.qGMsPTFSR	S4: 100.0	NA	NA	NA	NA	NA	NA	NA	NA	NA	NA	NA	NA	NA	NA	NaN	NaN	0.0114917	0.341056	NaN	NaN	NaN	NA	0.947887	0.674723	NA	NA	1.67543	NA	NA	-0.380186	NA	NA	1.67555	NA	NA	-0.325981	NA	0.432923	NA	NA	0.759679	NA	NA	1.76574	NA
Q9NZ32	Actin-related protein 10	S414	.rAFsTEk	S4: 100.0	NA	NA	NA	NA	NA	NA	NA	NA	NA	NA	NA	NA	NA	NA	NaN	NaN	NaN	0.0351916	NaN	NaN	NaN	NA	NA	-0.865231	NA	NA	NA	NA	NA	NA	NA	NA	NA	NA	NA	NA	NA	NA	-0.15465	NA	NA	-0.916725	NA	NA	-1.07046
Q8N3C0	Activating signal cointegrator 1 complex subunit 3	S2195	.vSDsLTDLALk	S4: 100.0	NA	NA	NA	NA	NA	NA	NA	NA	NA	NA	NA	NA	NA	NA	NaN	NaN	NaN	0.0667142	NaN	NaN	NaN	NA	NA	0.579204	NA	NA	1.69466	NA	NA	0.257331	NA	NA	2.32921	NA	NA	-0.105233	NA	NA	0.579204	NA	NA	1.56815	NA	NA	2.3836
P13798	Acylamino-acid-releasing enzyme	S187	.aLDVSAsDDEIAR	S7: 100.0	tPLLLMLGQEDR;vVFDSAQR;sFNLSALEk;aESFFQTk;aLDVSASDDEIAR;vTSVVVDVVPR;qVLLSEPEEAAALYR;lSPDQcR	-0.20207	-0.0322777	0.514743	-0.242089	-0.0207573	-0.250121	-0.586172	-0.684003	-1.22095	-0.030863	0.0723195	-0.096895	-0.843045	0.0600429	NaN	0.639817	0.578692	NaN	0.558678	0.254377	NA	0.175402	0.0894306	NA	-0.472323	0.246524	NA	0.779757	0.443548	NA	0.260068	0.565921	NA	0.560212	0.340344	NA	-0.30609	-0.37937	NA	0.45882	0.713108	NA	-0.244221	-0.489492
H0YN39	ADAM metallopeptidase domain 8	S48	.aLPsHLGLHPER	S4: 100.0	NA	NA	NA	NA	NA	NA	NA	NA	NA	NA	NA	NA	NA	NA	NaN	NaN	NaN	0.778253	NaN	NaN	NaN	NA	NA	-0.520634	NA	NA	NA	NA	NA	NA	NA	NA	NA	NA	NA	NA	NA	NA	NA	NA	NA	NA	NA	NA	NA
P46108	Adapter molecule crk	S41	.dSsTSPGDYVLSVSENSR	S3: 98.9	lLDQQNPDEDFS	0.380437	NA	NA	NA	NA	NA	NA	NA	NA	1.16242	0.659162	0.037008	-0.669261	0.507233	NaN	NaN	0.813902	NaN	NaN	0.409765	NA	NA	-0.214502	NA	NA	NA	NA	NA	NA	NA	NA	NA	NA	NA	NA	NA	NA	NA	NA	NA	NA	NA	NA	NA
P07741	Adenine phosphoribosyltransferase	S66	.iDYIAGLDsR	S9: 100.0	lAPVPFFSLLQYE;iDYIAGLDSR;dISPVLkDPASFR;aTHGGRIDYIAGLDSR;vVVVDDLLATGGTmNAAcELLGR;vVVVDDLLATGGTMNAAcELLGR;sFPDFPTPGVVFR;ekLAPVPFFSLLQYE;aAIGLLAR	0.121677	-0.301692	0.873824	-0.357749	0.428583	0.1319	0.589114	0.556831	0.20458	-0.49648	0.121677	0.321598	-0.363285	0.286774	NaN	NaN	0.105783	NaN	NaN	0.513966	NA	NA	-1.06518	NA	NA	NA	NA	NA	NA	NA	NA	NA	NA	NA	NA	NA	NA	NA	NA	NA	NA	NA	NA	NA
P25054	Adenomatous polyposis coli protein	S1042	.YSDEQLNSGRQsPSQNER	S12: 100.0	NA	NA	NA	NA	NA	NA	NA	NA	NA	NA	NA	NA	NA	NA	NaN	NaN	NaN	0.287508	NaN	NaN	NaN	NA	NA	-0.726629	NA	NA	NA	NA	NA	NA	NA	NA	NA	NA	NA	NA	NA	NA	NA	NA	NA	NA	NA	NA	NA
O43306	Adenylate cyclase type 6	S576	.aNsmEGLmPR	S3: 100.0	NA	NA	NA	NA	NA	NA	NA	NA	NA	NA	NA	NA	NA	NA	NaN	NaN	NaN	0.272025	NaN	NaN	NaN	NA	NA	-0.47682	NA	NA	0.236386	NA	NA	-1.06708	NA	NA	0.000630953	NA	NA	-0.920968	NA	NA	NA	NA	NA	NA	NA	NA	NA
O43306	Adenylate cyclase type 6	S576	.TRANsmEGLmPR	S5: 100.0	NA	NA	NA	NA	NA	NA	NA	NA	NA	NA	NA	NA	NA	NA	NaN	NaN	0.0505489	0.0159196	NaN	NaN	NaN	NA	-1.1316	-1.14868	NA	-0.104376	-0.49791	NA	-1.60821	-1.53249	NA	-1.6079	-1.35392	NA	-1.1765	-1.08176	NA	NA	NA	NA	NA	NA	NA	NA	NA
Q01518	Adenylyl cyclase-associated protein 1	S308	.SGPkPFSAPkPQTsPSPk	S14: 99.0	lVTTVTEIAG;aLLVTASQcQQPAENk;tLWNGQk;cVNTTLQIk;nSLDcEIVSAk;eMNDAAMFYTNR;qVAYIYk;aQSGPVR;iNSITVDNckk;kEPAVLELEGk;sGPkPFSAPkPQTSPSPk;gkINSITVDNck;hAEMVHTGLk;hAEMVHTGLkLER;wRVENQENVSNLVIEDTELk	0.391009	0.865132	1.00431	0.262677	0.506494	-0.0785569	0.953978	0.930744	0.214178	-0.0695495	-0.117716	0.406612	0.392013	0.00396809	NaN	0.0611405	NaN	NaN	0.0687833	NaN	NA	0.270892	NA	NA	0.81555	NA	NA	1.42812	NA	NA	0.45749	NA	NA	0.0388614	NA	NA	NA	NA	NA	NA	NA	NA	NA	NA
Q01518	Adenylyl cyclase-associated protein 1	S310	.SGPkPFSAPkPQTSPsPk	S16: 100.0	lVTTVTEIAG;aLLVTASQcQQPAENk;tLWNGQk;cVNTTLQIk;nSLDcEIVSAk;eMNDAAMFYTNR;qVAYIYk;aQSGPVR;iNSITVDNckk;kEPAVLELEGk;sGPkPFSAPkPQTSPSPk;gkINSITVDNck;hAEMVHTGLk;hAEMVHTGLkLER;wRVENQENVSNLVIEDTELk	0.391009	0.865132	1.00431	0.262677	0.506494	-0.0785569	0.953978	0.930744	0.214178	-0.0695495	-0.117716	0.406612	0.392013	0.00396809	NaN	0.157505	NaN	NaN	0.765276	NaN	NA	0.638816	NA	NA	NA	NA	NA	NA	NA	NA	NA	NA	NA	NA	NA	NA	0.295978	NA	NA	-0.110249	NA	NA	1.46774	NA
Q8N6T3	ADP-ribosylation factor GTPase-activating protein 1	S348	.kSPSSDsWTcADTSTER	S7: 100.0	NA	NA	NA	NA	NA	NA	NA	NA	NA	NA	NA	NA	NA	NA	NaN	NaN	NaN	0.0660895	NaN	NaN	NaN	NA	NA	-1.58798	NA	NA	NA	NA	NA	NA	NA	NA	NA	NA	NA	NA	NA	NA	-0.238184	NA	NA	-2.06164	NA	NA	-2.21595
Q8N6H7	ADP-ribosylation factor GTPase-activating protein 2	S240	.vSSQsFSEIER	S5: 100.0	vSSQSFSEIER;sQLDLFDDVGTFASGPPk;lAYQELQIDR	-0.0701897	NA	NA	NA	NA	-0.0756029	-0.0647766	-0.831661	0.50963	-1.01793	0.203719	0.766651	-0.898693	0.484409	NaN	0.037776	0.0651454	NaN	0.24368	0.254685	NA	-0.520363	-0.317294	NA	0.443764	-0.0109935	NA	0.288204	0.37701	NA	-0.878303	-0.923447	NA	-0.205183	-0.211885	NA	-0.718481	-0.0243924	NA	-1.3651	-1.27292	NA	-0.528611	-0.624023
Q8N6H7	ADP-ribosylation factor GTPase-activating protein 2	S432	.aIsSDmFFGR	S3: 99.6	vSSQSFSEIER;sQLDLFDDVGTFASGPPk;lAYQELQIDR	-0.0701897	NA	NA	NA	NA	-0.0756029	-0.0647766	-0.831661	0.50963	-1.01793	0.203719	0.766651	-0.898693	0.484409	NaN	NaN	0.579054	NaN	NaN	0.901129	NA	NA	-0.289931	NA	NA	NA	NA	NA	NA	NA	NA	NA	NA	NA	NA	NA	NA	NA	NA	NA	NA	NA	NA	NA
Q8N6H7	ADP-ribosylation factor GTPase-activating protein 2	S432	.aIsSDMFFGR	S3: 100.0	vSSQSFSEIER;sQLDLFDDVGTFASGPPk;lAYQELQIDR	-0.0701897	NA	NA	NA	NA	-0.0756029	-0.0647766	-0.831661	0.50963	-1.01793	0.203719	0.766651	-0.898693	0.484409	NaN	NaN	0.405727	NaN	NaN	0.374814	NA	NA	0.388832	NA	NA	0.609798	NA	NA	0.225595	NA	NA	0.191999	NA	NA	0.883389	NA	NA	0.103904	NA	NA	2.20889	NA	NA	-0.96116
Q9NP61	ADP-ribosylation factor GTPase-activating protein 3	S428	.aIsSDMYFGR	S3: 99.4	lSVFANGVVTSIQDR;sLASQATR;lGMGFGNcR;aTLEVSSIIk;lSASSSISSADLFEEPR;vVSkEESIVSSLR	-0.251521	0.407761	-0.262016	-0.472803	0.865914	0.0966031	-0.204664	-0.996752	-0.0730469	-2.19606	0.00165245	0.0124445	-1.73334	0.159641	NaN	NaN	0.369802	NaN	NaN	0.312327	NA	NA	-0.403423	NA	NA	NA	NA	NA	NA	NA	NA	NA	NA	NA	NA	NA	NA	NA	NA	NA	NA	NA	NA	NA
Q9NP61	ADP-ribosylation factor GTPase-activating protein 3	S455	.lSASSsISSADLFEEPR	S6: 99.7	lSVFANGVVTSIQDR;sLASQATR;lGMGFGNcR;aTLEVSSIIk;lSASSSISSADLFEEPR;vVSkEESIVSSLR	-0.251521	0.407761	-0.262016	-0.472803	0.865914	0.0966031	-0.204664	-0.996752	-0.0730469	-2.19606	0.00165245	0.0124445	-1.73334	0.159641	NaN	NaN	0.0252122	NaN	NaN	0.994288	NA	NA	-0.707727	NA	NA	-0.642595	NA	NA	-0.200027	NA	NA	-0.852714	NA	NA	-0.837225	NA	NA	NA	NA	NA	NA	NA	NA	NA
Q9NP61	ADP-ribosylation factor GTPase-activating protein 3	S457	.lSASSSIsSADLFEEPR	S8: 100.0	lSVFANGVVTSIQDR;sLASQATR;lGMGFGNcR;aTLEVSSIIk;lSASSSISSADLFEEPR;vVSkEESIVSSLR	-0.251521	0.407761	-0.262016	-0.472803	0.865914	0.0966031	-0.204664	-0.996752	-0.0730469	-2.19606	0.00165245	0.0124445	-1.73334	0.159641	NaN	NaN	0.0247412	NaN	NaN	0.239765	NA	NA	-0.989867	NA	NA	-0.587352	NA	NA	0.672299	NA	NA	-1.34674	NA	NA	-0.989867	NA	NA	-0.218526	NA	NA	-2.40728	NA	NA	-3.24703
P36405	ADP-ribosylation factor-like protein 3	S5	.gLLsILR	S4: 100.0	iLLLGLDNAGk	0.129375	-0.037511	1.77257	-0.584307	0.296261	NA	NA	NA	NA	NA	NA	NA	NA	0.524806	NaN	NaN	0.395424	NaN	NaN	0.319171	NA	NA	0.73822	NA	NA	2.18032	NA	NA	-0.719635	NA	NA	3.14245	NA	NA	-0.683371	NA	NA	NA	NA	NA	NA	NA	NA	NA
Q96AP0	Adrenocortical dysplasia protein homolog	S110	.eLILGSETPsSPR	S10: 99.1	NA	NA	NA	NA	NA	NA	NA	NA	NA	NA	NA	NA	NA	NA	NaN	NaN	0.355735	NaN	NaN	NaN	NaN	NA	-0.243161	NA	NA	0.0190228	NA	NA	0.25644	NA	NA	-0.927748	NA	NA	-0.505344	NA	NA	NA	NA	NA	NA	NA	NA	NA	NA
Q96AP0	Adrenocortical dysplasia protein homolog	S425	.TPSsPLQScTPSLSPR	S4: 100.0	NA	NA	NA	NA	NA	NA	NA	NA	NA	NA	NA	NA	NA	NA	NaN	NaN	NaN	0.0442449	NaN	NaN	NaN	NA	NA	-0.615572	NA	NA	-0.987966	NA	NA	0.129465	NA	NA	-0.288901	NA	NA	-1.1182	NA	NA	-0.826045	NA	NA	-0.4051	NA	NA	0.429728
Q96AP0	Adrenocortical dysplasia protein homolog	S425;S435	.TPSsPLQScTPSLsPR	S4: 100.0; S14: 100.0	NA	NA	NA	NA	NA	NA	NA	NA	NA	NA	NA	NA	NA	NA	NaN	NaN	0.00355253	NaN	NaN	NaN	NaN	NA	-1.20319	NA	NA	NA	NA	NA	NA	NA	NA	NA	NA	NA	NA	NA	NA	-1.193	NA	NA	-1.09083	NA	NA	-0.130702	NA
P55196	Afadin	S1083	.TSsVVTLEVAk	S3: 99.6	lDSDRVSSASSTAER;vSSTATTQDVIETLAEk;sVTPASTLTk;sSDGRPDSGGTLR	0.180072	0.109159	-0.57687	-0.879128	0.294124	-0.241758	0.531868	0.180072	-1.72505	0.427451	0.291039	0.356172	-0.330734	0.510839	NaN	NaN	0.616581	NaN	NaN	0.299871	NA	NA	0.293831	NA	NA	NA	NA	NA	NA	NA	NA	NA	NA	NA	NA	NA	NA	0.293831	NA	NA	1.67678	NA	NA	1.85199
P55196	Afadin	S1172;S1182	.aDHRsSPNVANQPPsPGGk	S5: 99.5; S15: 100.0	lDSDRVSSASSTAER;vSSTATTQDVIETLAEk;sVTPASTLTk;sSDGRPDSGGTLR	0.180072	0.109159	-0.57687	-0.879128	0.294124	-0.241758	0.531868	0.180072	-1.72505	0.427451	0.291039	0.356172	-0.330734	0.510839	NaN	0.451831	NaN	NaN	0.507529	NaN	NA	-0.506629	NA	NA	NA	NA	NA	NA	NA	NA	NA	NA	NA	NA	NA	NA	NA	NA	NA	NA	NA	NA	NA	NA
P55196	Afadin	S1172;S1182	.sSPNVANQPPsPGGk	S1: 99.6; S11: 100.0	lDSDRVSSASSTAER;vSSTATTQDVIETLAEk;sVTPASTLTk;sSDGRPDSGGTLR	0.180072	0.109159	-0.57687	-0.879128	0.294124	-0.241758	0.531868	0.180072	-1.72505	0.427451	0.291039	0.356172	-0.330734	0.510839	NaN	0.0573348	NaN	NaN	0.34266	NaN	NA	-1.38248	NA	NA	NA	NA	NA	NA	NA	NA	NA	NA	NA	NA	NA	NA	-0.31732	NA	NA	-1.88708	NA	NA	-2.21911	NA
P55196	Afadin	S1173;S1182	.aDHRSsPNVANQPPsPGGk	S6: 99.5; S15: 100.0	lDSDRVSSASSTAER;vSSTATTQDVIETLAEk;sVTPASTLTk;sSDGRPDSGGTLR	0.180072	0.109159	-0.57687	-0.879128	0.294124	-0.241758	0.531868	0.180072	-1.72505	0.427451	0.291039	0.356172	-0.330734	0.510839	NaN	0.499539	NaN	NaN	0.274951	NaN	NA	0.190499	NA	NA	-0.691547	NA	NA	2.17513	NA	NA	0.0610036	NA	NA	0.319994	NA	NA	NA	NA	NA	NA	NA	NA	NA	NA
P55196	Afadin	S1182	.aDHRSSPNVANQPPsPGGk	S15: 100.0	lDSDRVSSASSTAER;vSSTATTQDVIETLAEk;sVTPASTLTk;sSDGRPDSGGTLR	0.180072	0.109159	-0.57687	-0.879128	0.294124	-0.241758	0.531868	0.180072	-1.72505	0.427451	0.291039	0.356172	-0.330734	0.510839	NaN	0.449815	0.0115959	NaN	0.946926	0.468776	NA	-0.332525	-0.645929	NA	0.557774	NA	NA	1.27176	NA	NA	0.155651	NA	NA	0.804129	NA	NA	0.49693	-0.33321	NA	-1.92917	-0.804412	NA	-1.31425	-0.762749
P55196	Afadin	S1182	.SSPNVANQPPsPGGk	S11: 100.0	lDSDRVSSASSTAER;vSSTATTQDVIETLAEk;sVTPASTLTk;sSDGRPDSGGTLR	0.180072	0.109159	-0.57687	-0.879128	0.294124	-0.241758	0.531868	0.180072	-1.72505	0.427451	0.291039	0.356172	-0.330734	0.510839	NaN	0.0327908	0.00859358	NaN	0.58786	0.298084	NA	-0.889841	-0.880612	NA	NA	NA	NA	NA	NA	NA	NA	NA	NA	NA	NA	NA	-0.123975	-0.122396	NA	-2.84319	-1.64187	NA	-0.781689	-0.456003
P55196	Afadin	S1696	.dYEPPsPSPAPGAPPPPPQR	S6: 98.8	lDSDRVSSASSTAER;vSSTATTQDVIETLAEk;sVTPASTLTk;sSDGRPDSGGTLR	0.180072	0.109159	-0.57687	-0.879128	0.294124	-0.241758	0.531868	0.180072	-1.72505	0.427451	0.291039	0.356172	-0.330734	0.510839	NaN	NaN	0.131503	NaN	NaN	0.816346	NA	NA	-0.825288	NA	NA	NA	NA	NA	NA	NA	NA	NA	NA	NA	NA	NA	NA	-0.514751	NA	NA	-1.42012	NA	NA	0.166429
P55196	Afadin	S1721	.TQVLsPDSLFTAk	S5: 100.0	lDSDRVSSASSTAER;vSSTATTQDVIETLAEk;sVTPASTLTk;sSDGRPDSGGTLR	0.180072	0.109159	-0.57687	-0.879128	0.294124	-0.241758	0.531868	0.180072	-1.72505	0.427451	0.291039	0.356172	-0.330734	0.510839	NaN	0.00575068	0.00158006	NaN	0.879804	0.419204	NA	-1.53848	-1.10665	NA	NA	-1.62588	NA	NA	-1.41252	NA	NA	-0.362434	NA	NA	-1.5712	NA	-1.63059	-0.988407	NA	-2.0401	-1.79064	NA	-1.00106	-0.904408
P55196	Afadin	S216	.TIsNPEVVMk	S3: 100.0	lDSDRVSSASSTAER;vSSTATTQDVIETLAEk;sVTPASTLTk;sSDGRPDSGGTLR	0.180072	0.109159	-0.57687	-0.879128	0.294124	-0.241758	0.531868	0.180072	-1.72505	0.427451	0.291039	0.356172	-0.330734	0.510839	NaN	0.309468	NaN	NaN	0.995289	NaN	NA	-0.396343	NA	NA	NA	NA	NA	NA	NA	NA	NA	NA	NA	NA	NA	NA	NA	NA	NA	NA	NA	NA	NA	NA
Q9Y4W6	AFG3-like protein 2	S498	.lDsTLEk	S3: 99.7	qIFIGPPDIk;mcMTLGGR;tVALLTEk;gAILTGPPGTGk;vSEEIFFGR;tQVLQPEEk;vRDLFALAR;kNAPcILFIDEIDAVGR	0.11562	-0.589161	-0.741127	-1.18098	-0.694011	-0.124706	0.865647	1.04746	-0.408928	0.517443	0.169909	0.660678	-0.461768	0.712902	0.135675	NaN	NaN	0.873166	NaN	NaN	0.793024	NA	NA	NA	NA	NA	NA	NA	NA	NA	NA	NA	NA	NA	NA	NA	NA	NA	NA	NA	NA	NA	NA	NA
Q92667	A-kinase anchor protein 1, mitochondrial	S107	.SEsSGILPNTTDMR	S3: 100.0	NA	NA	NA	NA	NA	NA	NA	NA	NA	NA	NA	NA	NA	NA	NaN	NaN	0.119699	NaN	NaN	NaN	NaN	NA	0.835766	NA	NA	NA	NA	NA	NA	NA	NA	NA	NA	NA	NA	NA	NA	NA	NA	NA	NA	NA	NA	NA	NA
Q92667	A-kinase anchor protein 1, mitochondrial	S151	.SIPLEcPLSsPk	S10: 99.5	NA	NA	NA	NA	NA	NA	NA	NA	NA	NA	NA	NA	NA	NA	NaN	NaN	NaN	0.0637994	NaN	NaN	NaN	NA	NA	-1.06714	NA	NA	NA	NA	NA	NA	NA	NA	NA	NA	NA	NA	NA	NA	-0.71756	NA	NA	-1.41673	NA	NA	-0.175525
Q92667	A-kinase anchor protein 1, mitochondrial	S592	.kTEsFQNAQAGSNPk	S4: 100.0	NA	NA	NA	NA	NA	NA	NA	NA	NA	NA	NA	NA	NA	NA	NaN	NaN	0.260956	NaN	NaN	NaN	NaN	NA	-1.00466	NA	NA	NA	NA	NA	NA	NA	NA	NA	NA	NA	NA	NA	NA	0.734474	NA	NA	-2.61226	NA	NA	-0.598151	NA
Q9UKA4	A-kinase anchor protein 11	S448	.eDSGLFsPIR	S7: 100.0	sFSEDVFQSVk	-0.678608	NA	NA	NA	NA	NA	NA	NA	NA	1.69303	-0.182483	-4.09234	-1.17473	0.493445	NaN	NaN	0.00550512	NaN	NaN	0.832384	NA	NA	-0.512654	NA	NA	-1.15057	NA	NA	0.1968	NA	NA	-0.839835	NA	NA	-0.259805	NA	NA	-0.406905	NA	NA	-0.348004	NA	NA	-0.680557
Q9UKA4	A-kinase anchor protein 11	T1485	.SLtDScLFEk	T3: 100.0	sFSEDVFQSVk	-0.678608	NA	NA	NA	NA	NA	NA	NA	NA	1.69303	-0.182483	-4.09234	-1.17473	0.493445	NaN	NaN	0.80073	NaN	NaN	0.496391	NA	NA	0.163773	NA	NA	0.687144	NA	NA	1.30713	NA	NA	0.565512	NA	NA	-0.566242	NA	NA	0.14257	NA	NA	-0.386841	NA	NA	0.660726
Q02952	A-kinase anchor protein 12	S1331	.SPPsPVER	S4: 100.0	sTPVIVSATTk;eVIAEEEPPTVTEPLPENR;aATIIEER;vLSkPPEGVVSEVEMLSSQER;vkEESQLPGTGGPEDVLQPVQR;emVVQVER;fFTQGWAGWR;sDEVDEQVAcQEVk;sPPSPVER	-0.0359284	0.202158	0.339896	-0.186552	0.510243	-0.408341	-0.87974	-0.126218	-0.0364412	0.162416	-0.415032	0.123282	0.427147	0.841315	NaN	0.597085	0.946883	NaN	0.354173	0.309374	NA	-0.545021	-0.21483	NA	1.69253	1.84076	NA	-1.51993	-0.667222	NA	1.15274	1.09173	NA	0.190615	0.238308	NA	-0.545021	-0.907281	NA	-2.11234	-1.49063	NA	0.241293	0.349325
Q02952	A-kinase anchor protein 12	S1331	.SPPsPVEREmVVQVER	S4: 100.0	sTPVIVSATTk;eVIAEEEPPTVTEPLPENR;aATIIEER;vLSkPPEGVVSEVEMLSSQER;vkEESQLPGTGGPEDVLQPVQR;emVVQVER;fFTQGWAGWR;sDEVDEQVAcQEVk;sPPSPVER	-0.0359284	0.202158	0.339896	-0.186552	0.510243	-0.408341	-0.87974	-0.126218	-0.0364412	0.162416	-0.415032	0.123282	0.427147	0.841315	NaN	0.458163	0.808778	NaN	0.699014	0.746799	NA	0.802368	-0.122659	NA	NA	1.61995	NA	NA	-0.805271	NA	NA	0.239962	NA	NA	-0.485281	NA	NA	NA	NA	NA	NA	NA	NA	NA
Q02952	A-kinase anchor protein 12	S1331	.SPPsPVEREMVVQVER	S4: 100.0	sTPVIVSATTk;eVIAEEEPPTVTEPLPENR;aATIIEER;vLSkPPEGVVSEVEMLSSQER;vkEESQLPGTGGPEDVLQPVQR;emVVQVER;fFTQGWAGWR;sDEVDEQVAcQEVk;sPPSPVER	-0.0359284	0.202158	0.339896	-0.186552	0.510243	-0.408341	-0.87974	-0.126218	-0.0364412	0.162416	-0.415032	0.123282	0.427147	0.841315	NaN	0.432817	0.960585	NaN	0.415659	0.416235	NA	0.212061	0.0993996	NA	1.14331	NA	NA	-0.384066	NA	NA	-0.296805	NA	NA	-0.172251	NA	NA	0.734142	0.274189	NA	-1.43347	-0.997551	NA	0.525951	-0.0753902
Q02952	A-kinase anchor protein 12	S290	.SAESPTSPVTsETGSTFkk	S11: 99.2	sTPVIVSATTk;eVIAEEEPPTVTEPLPENR;aATIIEER;vLSkPPEGVVSEVEMLSSQER;vkEESQLPGTGGPEDVLQPVQR;emVVQVER;fFTQGWAGWR;sDEVDEQVAcQEVk;sPPSPVER	-0.0359284	0.202158	0.339896	-0.186552	0.510243	-0.408341	-0.87974	-0.126218	-0.0364412	0.162416	-0.415032	0.123282	0.427147	0.841315	NaN	NaN	0.064526	NaN	NaN	0.634932	NA	NA	-1.26837	NA	NA	-0.129987	NA	NA	-1.88579	NA	NA	-0.88772	NA	NA	-1.64902	NA	NA	NA	NA	NA	NA	NA	NA	NA
Q02952	A-kinase anchor protein 12	S612	.eGVTPWAsFk	S8: 100.0	sTPVIVSATTk;eVIAEEEPPTVTEPLPENR;aATIIEER;vLSkPPEGVVSEVEMLSSQER;vkEESQLPGTGGPEDVLQPVQR;emVVQVER;fFTQGWAGWR;sDEVDEQVAcQEVk;sPPSPVER	-0.0359284	0.202158	0.339896	-0.186552	0.510243	-0.408341	-0.87974	-0.126218	-0.0364412	0.162416	-0.415032	0.123282	0.427147	0.841315	0.103094	NaN	NaN	0.274903	NaN	NaN	-2.46124	NA	NA	NA	NA	NA	NA	NA	NA	NA	NA	NA	NA	NA	NA	0.440477	NA	NA	-3.44661	NA	NA	-2.08213	NA	NA
Q02952	A-kinase anchor protein 12	S612	.eGVTPWAsFkk	S8: 100.0	sTPVIVSATTk;eVIAEEEPPTVTEPLPENR;aATIIEER;vLSkPPEGVVSEVEMLSSQER;vkEESQLPGTGGPEDVLQPVQR;emVVQVER;fFTQGWAGWR;sDEVDEQVAcQEVk;sPPSPVER	-0.0359284	0.202158	0.339896	-0.186552	0.510243	-0.408341	-0.87974	-0.126218	-0.0364412	0.162416	-0.415032	0.123282	0.427147	0.841315	NaN	NaN	0.662244	NaN	NaN	0.635497	NA	NA	-0.164501	NA	NA	NA	NA	NA	NA	NA	NA	NA	NA	NA	NA	NA	NA	0.139862	NA	NA	-0.468864	NA	NA	-0.499752
Q02952	A-kinase anchor protein 12	T521	.lFtSTGLk	T3: 99.7	sTPVIVSATTk;eVIAEEEPPTVTEPLPENR;aATIIEER;vLSkPPEGVVSEVEMLSSQER;vkEESQLPGTGGPEDVLQPVQR;emVVQVER;fFTQGWAGWR;sDEVDEQVAcQEVk;sPPSPVER	-0.0359284	0.202158	0.339896	-0.186552	0.510243	-0.408341	-0.87974	-0.126218	-0.0364412	0.162416	-0.415032	0.123282	0.427147	0.841315	NaN	NaN	0.104545	NaN	NaN	0.328033	NA	NA	-0.98238	NA	NA	NA	NA	NA	NA	NA	NA	NA	NA	NA	NA	NA	NA	-0.133497	NA	NA	-1.79771	NA	NA	-0.366637
Q12802	A-kinase anchor protein 13	S1750	.TFsYIk	S3: 99.8	qLEAESWSR	-0.742675	NA	NA	NA	NA	-0.32508	-1.29504	0.567203	-1.16027	NA	NA	NA	NA	0.28914	NaN	NaN	0.787495	NaN	NaN	NaN	NA	NA	0.150011	NA	NA	NA	NA	NA	NA	NA	NA	NA	NA	NA	NA	NA	NA	NA	NA	NA	NA	NA	NA	NA
Q12802	A-kinase anchor protein 13	S1929;S1932	.fLSHsTDsLNk	S5: 100.0; S8: 100.0	qLEAESWSR	-0.742675	NA	NA	NA	NA	-0.32508	-1.29504	0.567203	-1.16027	NA	NA	NA	NA	0.28914	NaN	0.299549	NaN	NaN	0.0383454	NaN	NA	-0.562134	NA	NA	NA	NA	NA	NA	NA	NA	NA	NA	NA	NA	NA	NA	-0.472353	NA	NA	-0.651916	NA	NA	0.49913	NA
Q12802	A-kinase anchor protein 13	S1932	.fLSHSTDsLNkISk	S8: 100.0	qLEAESWSR	-0.742675	NA	NA	NA	NA	-0.32508	-1.29504	0.567203	-1.16027	NA	NA	NA	NA	0.28914	NaN	NaN	0.228761	NaN	NaN	0.35097	NA	NA	0.418904	NA	NA	-0.130935	NA	NA	0.0918015	NA	NA	0.509743	NA	NA	-1.03249	NA	NA	1.0798	NA	NA	0.034997	NA	NA	0.328065
Q12802	A-kinase anchor protein 13	S2563	.SLsRPSSLIEQEk	S3: 99.6	qLEAESWSR	-0.742675	NA	NA	NA	NA	-0.32508	-1.29504	0.567203	-1.16027	NA	NA	NA	NA	0.28914	NaN	0.812614	0.374016	NaN	0.625799	0.023199	NA	0.206157	-0.497968	NA	NA	NA	NA	NA	NA	NA	NA	NA	NA	NA	NA	NA	0.608108	-0.323374	NA	0.266615	-0.672562	NA	0.145698	0.688923
Q12802	A-kinase anchor protein 13	S2563;S2567	.SLsRPSsLIEQEk	S3: 99.5; S7: 100.0	qLEAESWSR	-0.742675	NA	NA	NA	NA	-0.32508	-1.29504	0.567203	-1.16027	NA	NA	NA	NA	0.28914	NaN	0.192863	NaN	NaN	0.0929969	NaN	NA	-0.229874	NA	NA	-0.364659	NA	NA	-0.137932	NA	NA	0.286509	NA	NA	-0.188902	NA	NA	-0.270846	NA	NA	-0.754257	NA	NA	0.251285	NA
Q12802	A-kinase anchor protein 13	S2718	.sGSLDSELSVSPk	S1: 99.7	qLEAESWSR	-0.742675	NA	NA	NA	NA	-0.32508	-1.29504	0.567203	-1.16027	NA	NA	NA	NA	0.28914	NaN	0.0613566	0.37999	NaN	0.278752	NaN	NA	-1.30654	-0.376151	NA	NA	0.529447	NA	NA	-0.33247	NA	NA	-1.38727	NA	NA	-0.419832	NA	-0.699357	NA	NA	-1.81437	NA	NA	-0.798705	NA
Q12802	A-kinase anchor protein 13	S2720	.SGsLDSELSVSPk	S3: 99.6	qLEAESWSR	-0.742675	NA	NA	NA	NA	-0.32508	-1.29504	0.567203	-1.16027	NA	NA	NA	NA	0.28914	NaN	0.5849	0.570721	NaN	NaN	NaN	NA	-0.0187399	0.0759407	NA	NA	NA	NA	NA	NA	NA	NA	NA	NA	NA	NA	NA	NA	NA	NA	NA	NA	NA	NA	NA
Q12802	A-kinase anchor protein 13	S2720;S2728	.SGsLDSELSVsPk	S3: 100.0; S11: 100.0	qLEAESWSR	-0.742675	NA	NA	NA	NA	-0.32508	-1.29504	0.567203	-1.16027	NA	NA	NA	NA	0.28914	NaN	0.804725	0.746112	NaN	NaN	NaN	NA	0.25181	-0.218139	NA	-0.0825689	-0.00938944	NA	0.58619	0.799243	NA	-0.903224	-0.866331	NA	0.816543	-0.426888	NA	NA	NA	NA	NA	NA	NA	NA	NA
Q12802	A-kinase anchor protein 13	S2728	.SGSLDSELSVsPkR	S11: 100.0	qLEAESWSR	-0.742675	NA	NA	NA	NA	-0.32508	-1.29504	0.567203	-1.16027	NA	NA	NA	NA	0.28914	NaN	NaN	0.770227	NaN	NaN	NaN	NA	NA	-0.143238	NA	NA	0.497228	NA	NA	-0.237736	NA	NA	-0.0487412	NA	NA	-0.475529	NA	NA	NA	NA	NA	NA	NA	NA	NA
Q02040	A-kinase anchor protein 17A	S537	.vVPEDGsPEkR	S7: 100.0	NA	NA	NA	NA	NA	NA	NA	NA	NA	NA	NA	NA	NA	NA	NaN	NaN	0.645812	0.226367	NaN	NaN	NaN	NA	0.133253	-0.223535	NA	NA	NA	NA	NA	NA	NA	NA	NA	NA	NA	NA	NA	-0.633809	-0.0467405	NA	1.24373	-0.256591	NA	-0.735898	-0.988509
Q9Y2D5	A-kinase anchor protein 2	S152	.dALGDSLQVPVsPSSTTSSR	S12: 100.0	qVLQSTQSPR	0.894277	1.07728	0.799241	0.703489	0.989313	NA	NA	NA	NA	NA	NA	NA	NA	0.0018845	NaN	NaN	0.378396	NaN	NaN	0.430718	NA	NA	0.99124	NA	NA	0.900372	NA	NA	-0.998954	NA	NA	1.12307	NA	NA	1.08211	NA	NA	NA	NA	NA	NA	NA	NA	NA
Q9Y2D5	A-kinase anchor protein 2	S393	.gQksPGALETPSAAGSQGNTASQGk	S4: 100.0	qVLQSTQSPR	0.894277	1.07728	0.799241	0.703489	0.989313	NA	NA	NA	NA	NA	NA	NA	NA	0.0018845	NaN	0.210547	NaN	NaN	NaN	NaN	NA	-0.422135	NA	NA	NA	NA	NA	NA	NA	NA	NA	NA	NA	NA	NA	NA	-0.0551934	NA	NA	-0.789077	NA	NA	0.0833201	NA
Q9Y2D5	A-kinase anchor protein 2	S720	.TLsmIEEEIR	S3: 100.0	qVLQSTQSPR	0.894277	1.07728	0.799241	0.703489	0.989313	NA	NA	NA	NA	NA	NA	NA	NA	0.0018845	NaN	0.634647	0.879447	NaN	0.229692	0.403697	NA	0.0452269	0.039161	NA	0.22539	-0.341954	NA	-0.0672973	0.0139761	NA	0.485349	0.532486	NA	0.157751	0.459808	NA	-0.360564	-0.387339	NA	0.0735615	0.53983	NA	0.271174	0.211542
Q9Y2D5	A-kinase anchor protein 2	S720	.TLsMIEEEIR	S3: 100.0	qVLQSTQSPR	0.894277	1.07728	0.799241	0.703489	0.989313	NA	NA	NA	NA	NA	NA	NA	NA	0.0018845	NaN	0.445418	0.850518	NaN	0.388637	0.625907	NA	0.136503	0.178392	NA	-0.276257	-0.486138	NA	0.146702	-0.0357431	NA	0.802187	0.430178	NA	0.126303	0.392373	NA	0.222969	-0.295152	NA	0.572429	0.598987	NA	-0.29274	0.239528
Q9Y2D5	A-kinase anchor protein 2	S720	.TLsMIEEEIRAAQER	S3: 100.0	qVLQSTQSPR	0.894277	1.07728	0.799241	0.703489	0.989313	NA	NA	NA	NA	NA	NA	NA	NA	0.0018845	NaN	NaN	0.290542	NaN	NaN	NaN	NA	NA	-0.188627	NA	NA	NA	NA	NA	NA	NA	NA	NA	NA	NA	NA	NA	NA	-0.053	NA	NA	-0.727085	NA	NA	0.141195
Q9Y2D5	A-kinase anchor protein 2	S748	.qRQVLQSTQsPR	S10: 100.0	qVLQSTQSPR	0.894277	1.07728	0.799241	0.703489	0.989313	NA	NA	NA	NA	NA	NA	NA	NA	0.0018845	NaN	0.675772	0.365666	NaN	0.846097	0.916301	NA	0.200162	-0.243426	NA	-0.152199	0.628804	NA	-0.842877	-0.730273	NA	0.272349	-0.16994	NA	0.502559	0.739769	NA	0.375636	-0.273982	NA	-1.32776	-0.800968	NA	-0.0807537	-0.194571
Q9Y2D5	A-kinase anchor protein 2	S748	.qVLQSTQsPR	S8: 100.0	qVLQSTQSPR	0.894277	1.07728	0.799241	0.703489	0.989313	NA	NA	NA	NA	NA	NA	NA	NA	0.0018845	0.170908	0.0482307	0.119249	NaN	0.477126	0.684603	-0.678826	-0.701181	-0.342889	NA	-0.12892	0.172152	NA	-1.63047	-1.6787	NA	0.221445	0.37715	NA	0.0900975	0.302169	-1.09805	-0.65003	-0.508652	-1.88099	-2.38982	-2.51272	-0.271534	-0.341863	-0.206276
P08913	Alpha-2A adrenergic receptor	S324;S331	.aRAsQVkPGDsLPR	S4: 100.0; S11: 100.0	NA	NA	NA	NA	NA	NA	NA	NA	NA	NA	NA	NA	NA	NA	NaN	NaN	NaN	0.250134	NaN	NaN	NaN	NA	NA	-1.12648	NA	NA	NA	NA	NA	NA	NA	NA	NA	NA	NA	NA	NA	NA	NA	NA	NA	NA	NA	NA	NA
P02765	Alpha-2-HS-glycoprotein	S138	.cDSSPDsAEDVR	S7: 100.0	cNLLAEk;fSVVYAk;cNLLAEkQYGFck;tVVQPSVGAAAGPVVPPcPGR;qYGFck;eHAVEGDcDFQLLk;aQLVPLPPSTYVEFTVSGTDcVAk;eATEAAkcNLLAEk;qLkEHAVEGDcDFQLLk	0.204959	0.251966	0.0310084	0.135108	0.259235	0.536161	-0.0631537	0.484304	-0.597939	0.374928	0.0972382	-0.492237	0.568759	0.246803	NaN	0.390033	0.75168	NaN	0.862214	0.628249	NA	-0.382346	-0.241328	NA	1.70335	1.94382	NA	-1.35716	-0.645674	NA	-0.0754424	-0.200463	NA	-0.889933	-0.437278	NA	0.27287	0.137658	NA	-2.57742	-1.61553	NA	0.695254	0.866639
P02765	Alpha-2-HS-glycoprotein	S138	.cDSSPDsAEDVRk	S7: 100.0	cNLLAEk;fSVVYAk;cNLLAEkQYGFck;tVVQPSVGAAAGPVVPPcPGR;qYGFck;eHAVEGDcDFQLLk;aQLVPLPPSTYVEFTVSGTDcVAk;eATEAAkcNLLAEk;qLkEHAVEGDcDFQLLk	0.204959	0.251966	0.0310084	0.135108	0.259235	0.536161	-0.0631537	0.484304	-0.597939	0.374928	0.0972382	-0.492237	0.568759	0.246803	NaN	0.512157	0.312561	NaN	0.510749	0.453779	NA	-0.0291486	0.0214482	NA	0.97942	0.652506	NA	-2.69253	-2.47326	NA	-0.232507	-0.18548	NA	0.362396	-0.0686	NA	0.533917	0.616933	NA	-0.972914	-0.312104	NA	0.193572	0.0451254
P30533	Alpha-2-macroglobulin receptor-associated protein	S247	.vSHQGYsTEAEFEEPR	S7: 100.0	NA	NA	NA	NA	NA	NA	NA	NA	NA	NA	NA	NA	NA	NA	NaN	NaN	NaN	0.576284	NaN	NaN	NaN	NA	NA	-0.206947	NA	NA	NA	NA	NA	NA	NA	NA	NA	NA	NA	NA	NA	NA	0.145719	NA	NA	-0.72272	NA	NA	0.440698
O43707	Alpha-actinin-4	S909	.SFSTALYGEsDL	S10: 100.0	dYETATLSDIk;mAPYQGPDAVPGALDYk;lVSIGAEEIVDGNAk;lSGSNPYTTVTPQIINSk;qFASQANVVGPWIQTk;gISQEQmQEFR;gISQEQMQEFR;vQQLVPk;tIQEmQQk;lSGSNPYTTVTPQIINSkWEk;lSNRPAFMPSEGk;iSNRPAFMPSEGk;eAILAIHk;vLAVNQENEHLMEDYEk;dGLAFNALIHR;mLDAEDIVNTARPDEk;vLAGDkNFITAEELR;iSIEMNGTLEDQLSHLk;rQFASQANVVGPWIQTk;tIPWLEDRVPQk;dHALLEEQSk;kDDPVTNLNNAFEVAEk;sTLPDADRER;rDHALLEEQSk;vLAGDkNFITAEELRR;acLISLGYDVENDRQGEAEFNR;eTTDTDTADQVIA…	0.288958	-0.00891915	0.994083	0.0897466	0.604465	-0.0519689	0.267075	0.441804	0.612539	-0.626207	0.179282	0.967515	0.360629	0.0333116	NaN	NaN	0.297247	NaN	NaN	0.384426	NA	NA	0.298357	NA	NA	NA	NA	NA	NA	NA	NA	NA	NA	NA	NA	NA	NA	NA	NA	NA	NA	NA	NA	NA
P35611	Alpha-adducin	S12	.aAVVTsPPPTTAPHk	S6: 99.7	sLVQGELVTASk;tAGPQSQVLcGVVMDR;iREQNLQDIk;yFDRVDENNPEYLRER;wQIGEQEFEALMR;iNLQGDIVDR	-0.298971	-0.0183872	-0.12517	-0.241337	0.0879851	-0.382332	-0.756901	-0.256769	-0.957086	-0.999194	0.107026	-0.616199	-0.2571	0.00673948	NaN	0.0269249	NaN	NaN	0.000680467	NaN	NA	-1.55263	NA	NA	NA	NA	NA	NA	NA	NA	NA	NA	NA	NA	NA	NA	-1.17269	NA	NA	-1.93257	NA	NA	-0.907422	NA
P35611	Alpha-adducin	S12	.aAVVTsPPPTTAPHkER	S6: 100.0	sLVQGELVTASk;tAGPQSQVLcGVVMDR;iREQNLQDIk;yFDRVDENNPEYLRER;wQIGEQEFEALMR;iNLQGDIVDR	-0.298971	-0.0183872	-0.12517	-0.241337	0.0879851	-0.382332	-0.756901	-0.256769	-0.957086	-0.999194	0.107026	-0.616199	-0.2571	0.00673948	NaN	0.0167024	NaN	NaN	0.0784174	NaN	NA	-1.42712	NA	NA	NA	NA	NA	NA	NA	NA	NA	NA	NA	NA	NA	NA	-1.48921	NA	NA	-1.75898	NA	NA	-1.67714	NA
P35611	Alpha-adducin	S355;S358	.SRsPGsPVGEGTGSPPk	S3: 100.0; S6: 100.0	sLVQGELVTASk;tAGPQSQVLcGVVMDR;iREQNLQDIk;yFDRVDENNPEYLRER;wQIGEQEFEALMR;iNLQGDIVDR	-0.298971	-0.0183872	-0.12517	-0.241337	0.0879851	-0.382332	-0.756901	-0.256769	-0.957086	-0.999194	0.107026	-0.616199	-0.2571	0.00673948	NaN	0.0424816	0.0223068	NaN	0.0202851	0.00306756	NA	-0.930958	-1.90249	NA	NA	NA	NA	NA	NA	NA	NA	NA	NA	NA	NA	NA	-1.08943	-1.43836	NA	-2.27375	-3.145	NA	-0.749598	-1.10532
P35611	Alpha-adducin	S358	.SPGsPVGEGTGSPPk	S4: 100.0	sLVQGELVTASk;tAGPQSQVLcGVVMDR;iREQNLQDIk;yFDRVDENNPEYLRER;wQIGEQEFEALMR;iNLQGDIVDR	-0.298971	-0.0183872	-0.12517	-0.241337	0.0879851	-0.382332	-0.756901	-0.256769	-0.957086	-0.999194	0.107026	-0.616199	-0.2571	0.00673948	NaN	0.00184253	0.00896257	NaN	0.0321411	0.0153721	NA	-1.62564	-0.61824	NA	NA	NA	NA	NA	NA	NA	NA	NA	NA	NA	NA	NA	-1.29983	-1.4806	NA	-2.98431	-1.58662	NA	-0.882017	-0.395882
P35611	Alpha-adducin	S358	.SRSPGsPVGEGTGSPPk	S6: 100.0	sLVQGELVTASk;tAGPQSQVLcGVVMDR;iREQNLQDIk;yFDRVDENNPEYLRER;wQIGEQEFEALMR;iNLQGDIVDR	-0.298971	-0.0183872	-0.12517	-0.241337	0.0879851	-0.382332	-0.756901	-0.256769	-0.957086	-0.999194	0.107026	-0.616199	-0.2571	0.00673948	NaN	0.000817917	3.85576e-05	NaN	0.228335	0.158295	NA	-1.18997	-1.56733	NA	-0.989816	-1.21783	NA	-1.5354	-1.12638	NA	-0.796311	-1.66842	NA	-0.814605	-0.733131	NA	-0.549367	-1.6981	NA	-2.45313	-2.81538	NA	-1.14233	-0.744735
P35611	Alpha-adducin	S726	.TPsFLk	S3: 100.0	sLVQGELVTASk;tAGPQSQVLcGVVMDR;iREQNLQDIk;yFDRVDENNPEYLRER;wQIGEQEFEALMR;iNLQGDIVDR	-0.298971	-0.0183872	-0.12517	-0.241337	0.0879851	-0.382332	-0.756901	-0.256769	-0.957086	-0.999194	0.107026	-0.616199	-0.2571	0.00673948	0.0377263	NaN	0.0118991	0.0255604	NaN	0.00232104	-2.12586	NA	-1.6108	NA	NA	NA	NA	NA	NA	NA	NA	NA	NA	NA	NA	-0.644256	NA	-0.59941	-2.97668	NA	-4.64205	-1.47739	NA	-2.31331
P06733	Alpha-enolase	S79	.TIAPALVsk	S8: 100.0	sGETEDTFIADLVVGLcTGQIk;tIAPALVSk;vNQIGSVTESLQAck;vNQIGSVTESIQAck;lMIEMDGTENk;dATNVGDEGGFAPNILENk;gNPTVEVDLFTSk;aAVPSGASTGIYEALELR;fTASAGIQVVGDDLTVTNPk;yISPDQLADLYk;lAMQEFMILPVGAANFR;fGANAILGVSLAVck;scNcLLLk;eGLELLk;gVPLYR;eIFDSR;sFIkDYPVVSIEDPFDQDDWGAWQk;aVEHINk;kLNVTEQEk;nFRNPLAk;iGAEVYHNLk;sGkYDLDFk;lAQANGWGVMVSHR;aAVPSGASTGIYEALELRDNDkTR;yNQLLRIEEELGSk;aGYTDkVVIGMDVAASEFFR;tIAPALVSkk;eIFDSRGNP…	0.346644	0.0326593	0.905897	-0.0920372	0.589941	0.170475	0.803538	1.02746	0.455611	0.457515	0.15841	0.428797	0.299592	0.00118374	NaN	NaN	0.177303	NaN	NaN	0.174121	NA	NA	-0.151117	NA	NA	NA	NA	NA	NA	NA	NA	NA	NA	NA	NA	NA	NA	NA	NA	NA	NA	NA	NA	NA
Q9NTJ4	Alpha-mannosidase 2C1	S480;T482	.rLsNtDGLPR	S3: 100.0; T5: 100.0	lSNTDGLPR	0.544619	NA	NA	NA	NA	NA	NA	NA	NA	0.788201	-1.08063	0.749874	0.339364	0.680507	NaN	NaN	0.902202	NaN	NaN	0.790618	NA	NA	-0.137096	NA	NA	NA	NA	NA	NA	NA	NA	NA	NA	NA	NA	NA	NA	NA	NA	NA	NA	NA	NA	NA
Q9NVD7	Alpha-parvin	S14	.SPSVPksPTPkSPPSR	S7: 100.0	vLYNLFTk;dLAEDLYDGQVLQk;lQEIMk;lQELMk;eGILQSR;iIVkDLAEDLYDGQVLQk;lGGTLAR;lFEkLESEkLNVAEVTQSEIAQk;vLIDWINDVLVGER;tMVDPNSR;tmVDPNSR	0.0377452	-0.0756664	0.210821	0.172099	0.440521	0.0309845	0.921639	0.113801	-0.132638	-0.823153	0.109149	0.434677	-0.482023	0.564095	NaN	NaN	0.284064	NaN	NaN	0.111124	NA	NA	-0.578181	NA	NA	NA	NA	NA	NA	NA	NA	NA	NA	NA	NA	NA	NA	NA	NA	NA	NA	NA	NA	NA
Q9NVD7	Alpha-parvin	S28	.kkDDsFLGk	S5: 100.0	vLYNLFTk;dLAEDLYDGQVLQk;lQEIMk;lQELMk;eGILQSR;iIVkDLAEDLYDGQVLQk;lGGTLAR;lFEkLESEkLNVAEVTQSEIAQk;vLIDWINDVLVGER;tMVDPNSR;tmVDPNSR	0.0377452	-0.0756664	0.210821	0.172099	0.440521	0.0309845	0.921639	0.113801	-0.132638	-0.823153	0.109149	0.434677	-0.482023	0.564095	NaN	NaN	0.19375	NaN	NaN	0.209277	NA	NA	0.907805	NA	NA	NA	NA	NA	NA	NA	NA	NA	NA	NA	NA	NA	NA	NA	NA	NA	NA	NA	NA	NA
Q9NVD7	Alpha-parvin	T36	.lGGtLAR	T4: 100.0	vLYNLFTk;dLAEDLYDGQVLQk;lQEIMk;lQELMk;eGILQSR;iIVkDLAEDLYDGQVLQk;lGGTLAR;lFEkLESEkLNVAEVTQSEIAQk;vLIDWINDVLVGER;tMVDPNSR;tmVDPNSR	0.0377452	-0.0756664	0.210821	0.172099	0.440521	0.0309845	0.921639	0.113801	-0.132638	-0.823153	0.109149	0.434677	-0.482023	0.564095	NaN	NaN	0.333728	NaN	NaN	0.106635	NA	NA	0.74736	NA	NA	NA	NA	NA	NA	NA	NA	NA	NA	NA	NA	NA	NA	NA	NA	NA	NA	NA	NA	NA
Q96Q42	Alsin	S466	.SSsLVDIREEETEGGSR	S3: 99.5	NA	NA	NA	NA	NA	NA	NA	NA	NA	NA	NA	NA	NA	NA	NaN	NaN	0.101149	0.398147	NaN	NaN	NaN	NA	0.454455	-0.197269	NA	NA	0.317088	NA	NA	-0.387526	NA	NA	-0.760193	NA	NA	-0.0566237	NA	0.463975	0.726396	NA	0.444934	-0.258028	NA	1.2587	-0.196548
Q96Q42	Alsin	S483;S492	.rLsLPGLLSQVsPR	S3: 100.0; S12: 100.0	NA	NA	NA	NA	NA	NA	NA	NA	NA	NA	NA	NA	NA	NA	NaN	NaN	NaN	0.171648	NaN	NaN	NaN	NA	NA	-0.231943	NA	NA	-0.0886383	NA	NA	-0.114554	NA	NA	-0.446955	NA	NA	-0.349332	NA	NA	0.218864	NA	NA	-1.80742	NA	NA	0.395267
Q01433	AMP deaminase 2	S100	.sLPGPAPcLk	S1: 100.0	NA	NA	NA	NA	NA	NA	NA	NA	NA	NA	NA	NA	NA	NA	NaN	NaN	NaN	0.630138	NaN	NaN	NaN	NA	NA	0.0669994	NA	NA	0.561325	NA	NA	0.0600953	NA	NA	-0.288752	NA	NA	0.0420356	NA	NA	NA	NA	NA	NA	NA	NA	NA
Q01433	AMP deaminase 2	S168	.qIsQDVkLEPDILLR	S3: 100.0	NA	NA	NA	NA	NA	NA	NA	NA	NA	NA	NA	NA	NA	NA	NaN	NaN	NaN	0.0949501	NaN	NaN	NaN	NA	NA	2.32568	NA	NA	NA	NA	NA	NA	NA	NA	NA	NA	NA	NA	NA	NA	-0.122583	NA	NA	3.1714	NA	NA	1.47996
Q01433	AMP deaminase 2	S76	.rAsLQASTAAPEAR	S3: 100.0	NA	NA	NA	NA	NA	NA	NA	NA	NA	NA	NA	NA	NA	NA	NaN	NaN	0.404152	NaN	NaN	NaN	NaN	NA	0.476505	NA	NA	0.906062	NA	NA	-0.652259	NA	NA	0.536857	NA	NA	0.655007	NA	NA	NA	NA	NA	NA	NA	NA	NA	NA
Q7Z5R6	Amyloid beta A4 precursor protein-binding family B member 1-interacting protein	S525	.sSDTSGSPATPLk	S1: 99.6	rPPVPPk	0.120165	-0.0878672	0.125871	0.114458	0.815813	NA	NA	NA	NA	NA	NA	NA	NA	0.307661	NaN	0.231434	NaN	NaN	NaN	NaN	NA	-0.896914	NA	NA	NA	NA	NA	NA	NA	NA	NA	NA	NA	NA	NA	NA	NA	NA	NA	NA	NA	NA	NA	NA
Q7Z5R6	Amyloid beta A4 precursor protein-binding family B member 1-interacting protein	S526	.SsDTSGSPATPLk	S2: 100.0	rPPVPPk	0.120165	-0.0878672	0.125871	0.114458	0.815813	NA	NA	NA	NA	NA	NA	NA	NA	0.307661	NaN	0.0952446	0.463384	NaN	NaN	0.564046	NA	-0.868345	-0.183621	NA	NA	0.25556	NA	NA	0.313855	NA	NA	0.21847	NA	NA	1.41661	NA	-0.703905	-0.737725	NA	-1.40932	-1.16473	NA	0.322818	0.243183
Q7Z5R6	Amyloid beta A4 precursor protein-binding family B member 1-interacting protein	T534	.SSDTSGSPAtPLk	T10: 100.0	rPPVPPk	0.120165	-0.0878672	0.125871	0.114458	0.815813	NA	NA	NA	NA	NA	NA	NA	NA	0.307661	NaN	NaN	0.22365	NaN	NaN	NaN	NA	NA	-0.127546	NA	NA	NA	NA	NA	NA	NA	NA	NA	NA	NA	NA	NA	NA	NA	NA	NA	NA	NA	NA	NA
Q9H1A4	Anaphase-promoting complex subunit 1	S688	.nFDFEGSLsPVIAPk	S9: 100.0	NA	NA	NA	NA	NA	NA	NA	NA	NA	NA	NA	NA	NA	NA	NaN	NaN	NaN	0.133145	NaN	NaN	NaN	NA	NA	-0.523181	NA	NA	NA	NA	NA	NA	NA	NA	NA	NA	NA	NA	NA	NA	NA	NA	NA	NA	NA	NA	NA
Q8NHZ8	Anaphase-promoting complex subunit CDC26	S82	.SSQFGsLEF	S6: 100.0	NA	NA	NA	NA	NA	NA	NA	NA	NA	NA	NA	NA	NA	NA	NaN	NaN	NaN	0.28725	NaN	NaN	NaN	NA	NA	0.231094	NA	NA	NA	NA	NA	NA	NA	NA	NA	NA	NA	NA	NA	NA	NA	NA	NA	NA	NA	NA	NA
P04920	Anion exchange protein 2	S173	.TSPSsPAPLPHQEATPR	S5: 99.6	lLPTGAGLEPk	0.0861773	NA	NA	NA	NA	-0.73436	0.767963	1.40985	-2.87899	2.55856	-1.87691	0.183882	0.104817	0.927848	NaN	0.936862	NaN	NaN	0.991202	NaN	NA	-0.113848	NA	NA	NA	NA	NA	NA	NA	NA	NA	NA	NA	NA	NA	NA	NA	NA	NA	NA	NA	NA	NA	NA
C9J035	Anion exchange protein 2 (Fragment)	S144	.aLTQPsPVSTPSS	S6: 99.4	NA	NA	NA	NA	NA	NA	NA	NA	NA	NA	NA	NA	NA	NA	NaN	NaN	0.792596	0.400595	NaN	NaN	NaN	NA	0.108559	-1.31317	NA	0.776421	NA	NA	0.297189	NA	NA	-1.57775	NA	NA	-0.0800715	NA	NA	NA	-2.24498	NA	NA	1.58532	NA	NA	-0.381356
Q9P0K7	Ankycorbin	S281	.kAPPPPIsPTQLSDVSSPR	S8: 100.0	qSQQLEALQQQVk	0.285687	NA	NA	NA	NA	0.415512	0.155862	0.714158	-1.51197	NA	NA	NA	NA	0.916736	NaN	NaN	0.117418	NaN	NaN	0.422829	NA	NA	-1.64272	NA	NA	NA	NA	NA	NA	NA	NA	NA	NA	NA	NA	NA	NA	0.419095	NA	NA	-1.83138	NA	NA	-1.45406
Q9P2G1	Ankyrin repeat and IBR domain-containing protein 1	S737	.gVAPADsPEAPR	S7: 100.0	NA	NA	NA	NA	NA	NA	NA	NA	NA	NA	NA	NA	NA	NA	NaN	NaN	0.0256199	0.00924856	NaN	NaN	NaN	NA	-0.665454	-0.658338	NA	NA	0.984123	NA	NA	-0.575936	NA	NA	-0.959143	NA	NA	-0.640109	NA	-0.392173	-1.07658	NA	-2.9645	-2.83788	NA	-0.665454	-0.806043
Q9P2G1	Ankyrin repeat and IBR domain-containing protein 1	S737	.gVAPADsPEAPRR	S7: 100.0	NA	NA	NA	NA	NA	NA	NA	NA	NA	NA	NA	NA	NA	NA	NaN	NaN	0.0261015	0.0287065	NaN	NaN	NaN	NA	0.905689	0.186546	NA	1.14823	0.861743	NA	0.469653	-0.058814	NA	0.663151	0.442821	NA	1.47401	0.90016	NA	NA	0.00397916	NA	NA	0.105583	NA	NA	-0.126451
Q92625	Ankyrin repeat and SAM domain-containing protein 1A	S620	.aELkLsR	S6: 100.0	NA	NA	NA	NA	NA	NA	NA	NA	NA	NA	NA	NA	NA	NA	NaN	NaN	NaN	0.297916	NaN	NaN	NaN	NA	NA	-0.34139	NA	NA	NA	NA	NA	NA	NA	NA	NA	NA	NA	NA	NA	NA	NA	NA	NA	NA	NA	NA	NA
Q92625	Ankyrin repeat and SAM domain-containing protein 1A	S624	.SLskSDSDLLTcSPTEDATmGSR	S3: 99.6	NA	NA	NA	NA	NA	NA	NA	NA	NA	NA	NA	NA	NA	NA	NaN	NaN	NaN	0.0311693	NaN	NaN	NaN	NA	NA	0.462378	NA	NA	0.462378	NA	NA	1.59889	NA	NA	-0.133278	NA	NA	0.641825	NA	NA	-0.354855	NA	NA	1.39366	NA	NA	-0.0303673
Q92625	Ankyrin repeat and SAM domain-containing protein 1A	S624	.SLskSDSDLLTcSPTEDATMGSR	S3: 100.0	NA	NA	NA	NA	NA	NA	NA	NA	NA	NA	NA	NA	NA	NA	NaN	NaN	NaN	0.810801	NaN	NaN	NaN	NA	NA	0.0874754	NA	NA	NA	NA	NA	NA	NA	NA	NA	NA	NA	NA	NA	NA	-0.344213	NA	NA	1.12673	NA	NA	-0.695013
Q92625	Ankyrin repeat and SAM domain-containing protein 1A	S626	.SLSksDSDLLTcSPTEDATmGSR	S5: 99.5	NA	NA	NA	NA	NA	NA	NA	NA	NA	NA	NA	NA	NA	NA	NaN	NaN	NaN	0.628173	NaN	NaN	NaN	NA	NA	0.250987	NA	NA	-0.381012	NA	NA	0.819493	NA	NA	-0.233673	NA	NA	1.23732	NA	NA	-1.05921	NA	NA	0.746057	NA	NA	-0.667767
Q92625	Ankyrin repeat and SAM domain-containing protein 1A	S647	.SEsLSNcSIGkk	S3: 99.7	NA	NA	NA	NA	NA	NA	NA	NA	NA	NA	NA	NA	NA	NA	NaN	NaN	0.356925	0.399086	NaN	NaN	NaN	NA	-0.329332	0.20631	NA	NA	-0.675727	NA	NA	1.51557	NA	NA	0.0880188	NA	NA	0.295468	NA	0.343135	0.0900251	NA	-0.80319	0.16815	NA	-0.583197	-0.466953
Q6UB99	Ankyrin repeat domain-containing protein 11	S1792	.SVsVDIR	S3: 100.0	NA	NA	NA	NA	NA	NA	NA	NA	NA	NA	NA	NA	NA	NA	NaN	NaN	0.370113	0.114231	NaN	NaN	NaN	NA	0.199726	0.176991	NA	NA	NA	NA	NA	NA	NA	NA	NA	NA	NA	NA	NA	NA	NA	NA	NA	NA	NA	NA	NA
O75179	Ankyrin repeat domain-containing protein 17	S2044;S2045	.eHYPVSSPssPSPPAQPGGVSR	S9: 100.0; S10: 100.0	qEVVELLLAR	0.978072	NA	NA	NA	NA	-0.183748	1.41035	1.16693	0.78921	NA	NA	NA	NA	0.107969	NaN	NaN	0.243974	NaN	NaN	NaN	NA	NA	0.326783	NA	NA	NA	NA	NA	NA	NA	NA	NA	NA	NA	NA	NA	NA	NA	NA	NA	NA	NA	NA	NA
O75179	Ankyrin repeat domain-containing protein 17	S2045;S2047	.eHYPVSSPSsPsPPAQPGGVSR	S10: 100.0; S12: 100.0	qEVVELLLAR	0.978072	NA	NA	NA	NA	-0.183748	1.41035	1.16693	0.78921	NA	NA	NA	NA	0.107969	NaN	NaN	0.92486	NaN	NaN	0.298699	NA	NA	0.314697	NA	NA	NA	NA	NA	NA	NA	NA	NA	NA	NA	NA	NA	NA	0.868243	NA	NA	0.31143	NA	NA	0.317963
O75179	Ankyrin repeat domain-containing protein 17	S49;S50	.SAssPRGmVR	S3: 100.0; S4: 100.0	qEVVELLLAR	0.978072	NA	NA	NA	NA	-0.183748	1.41035	1.16693	0.78921	NA	NA	NA	NA	0.107969	NaN	NaN	0.137896	NaN	NaN	NaN	NA	NA	0.936151	NA	NA	NA	NA	NA	NA	NA	NA	NA	NA	NA	NA	NA	NA	NA	NA	NA	NA	NA	NA	NA
O75179	Ankyrin repeat domain-containing protein 17	S49;S50	.SAssPRGMVR	S3: 98.8; S4: 98.8	qEVVELLLAR	0.978072	NA	NA	NA	NA	-0.183748	1.41035	1.16693	0.78921	NA	NA	NA	NA	0.107969	NaN	NaN	0.959969	NaN	NaN	0.292672	NA	NA	0.00660291	NA	NA	NA	NA	NA	NA	NA	NA	NA	NA	NA	NA	NA	NA	-0.651692	NA	NA	-0.876864	NA	NA	0.664898
A6NEL2	Ankyrin repeat domain-containing protein SOWAHB	S450	.eGsPSRSPQGLR	S3: 99.5	NA	NA	NA	NA	NA	NA	NA	NA	NA	NA	NA	NA	NA	NA	NaN	NaN	NaN	0.0607609	NaN	NaN	NaN	NA	NA	-0.226008	NA	NA	NA	NA	NA	NA	NA	NA	NA	NA	NA	NA	NA	NA	-0.433299	NA	NA	-1.9012	NA	NA	-0.657831
A6NEL2	Ankyrin repeat domain-containing protein SOWAHB	S450	.kEGsPSRSPQGLR	S4: 100.0	NA	NA	NA	NA	NA	NA	NA	NA	NA	NA	NA	NA	NA	NA	NaN	NaN	NaN	0.910279	NaN	NaN	NaN	NA	NA	-0.0941231	NA	NA	NA	NA	NA	NA	NA	NA	NA	NA	NA	NA	NA	NA	NA	NA	NA	NA	NA	NA	NA
A6NEL2	Ankyrin repeat domain-containing protein SOWAHB	S450;S452	.kEGsPsRSPQGLR	S4: 100.0; S6: 99.5	NA	NA	NA	NA	NA	NA	NA	NA	NA	NA	NA	NA	NA	NA	NaN	NaN	NaN	0.976965	NaN	NaN	NaN	NA	NA	-0.0819817	NA	NA	NA	NA	NA	NA	NA	NA	NA	NA	NA	NA	NA	NA	-0.462338	NA	NA	-0.4268	NA	NA	0.593587
A6NEL2	Ankyrin repeat domain-containing protein SOWAHB	S454	.eGSPSRsPQGLR	S7: 98.9	NA	NA	NA	NA	NA	NA	NA	NA	NA	NA	NA	NA	NA	NA	NaN	NaN	0.365359	NaN	NaN	NaN	NaN	NA	0.624021	NA	NA	NA	NA	NA	NA	NA	NA	NA	NA	NA	NA	NA	NA	-0.647466	NA	NA	0.970512	NA	NA	1.11043	NA
Q53LP3	Ankyrin repeat domain-containing protein SOWAHC	T196	.gSSLVGAtAQRPAR	T8: 100.0	NA	NA	NA	NA	NA	NA	NA	NA	NA	NA	NA	NA	NA	NA	NaN	0.42393	NaN	NaN	NaN	NaN	NaN	0.901139	NA	NA	0.827341	NA	NA	0.974936	NA	NA	-1.20902	NA	NA	1.72553	NA	NA	NA	NA	NA	NA	NA	NA	NA	NA	NA
P16157	Ankyrin-1	S1428	.eLQFsVEDINR	S5: 100.0	lVPLVQATFPENAVTk;vAELLLER;fWLSDcPR;vkLALQAQPVPDELVTk;eLQFSVEDINR;eLVNYGANVNAQSQk;lLGNQATFSPIVTVEPR;fVIFAk;qNQVEVAR;eIILETTTk;vMELLLk	-0.837737	0.467289	-1.83973	-0.77979	-1.89607	-1.13284	-1.43608	0.0603206	-1.7356	0.265581	-0.0650408	-2.18606	-1.48777	0.00404632	NaN	0.0332671	0.0175423	NaN	0.784938	0.131772	NA	-1.09029	-1.30938	NA	NA	1.56443	NA	NA	-2.25849	NA	NA	-0.347371	NA	NA	-1.93424	NA	-1.08791	-1.59051	NA	0.252211	-0.176737	NA	-1.09267	-0.113216
P16157	Ankyrin-1	S1686	.iTHsPTVSQVTER	S4: 100.0	lVPLVQATFPENAVTk;vAELLLER;fWLSDcPR;vkLALQAQPVPDELVTk;eLQFSVEDINR;eLVNYGANVNAQSQk;lLGNQATFSPIVTVEPR;fVIFAk;qNQVEVAR;eIILETTTk;vMELLLk	-0.837737	0.467289	-1.83973	-0.77979	-1.89607	-1.13284	-1.43608	0.0603206	-1.7356	0.265581	-0.0650408	-2.18606	-1.48777	0.00404632	NaN	0.0126424	0.0222812	NaN	0.996627	0.829597	NA	-1.08156	-0.730076	NA	0.725735	NA	NA	-1.01166	NA	NA	-0.0236805	NA	NA	-1.58921	NA	NA	-1.08944	-1.2869	NA	-2.49189	-3.4868	NA	-0.772081	-0.704253
P16157	Ankyrin-1	S1686;S1690	.iTHsPTVsQVTER	S4: 100.0; S8: 99.5	lVPLVQATFPENAVTk;vAELLLER;fWLSDcPR;vkLALQAQPVPDELVTk;eLQFSVEDINR;eLVNYGANVNAQSQk;lLGNQATFSPIVTVEPR;fVIFAk;qNQVEVAR;eIILETTTk;vMELLLk	-0.837737	0.467289	-1.83973	-0.77979	-1.89607	-1.13284	-1.43608	0.0603206	-1.7356	0.265581	-0.0650408	-2.18606	-1.48777	0.00404632	NaN	0.0900685	0.0187324	NaN	0.652555	0.480112	NA	-2.19354	-1.21321	NA	NA	1.42755	NA	NA	-1.83057	NA	NA	-0.399209	NA	NA	-1.10432	NA	-1.14514	-1.21321	NA	-3.24194	-2.35341	NA	-0.177623	-0.649135
P16157	Ankyrin-1	S1686;T1688	.iTHsPtVSQVTER	S4: 100.0; T6: 100.0	lVPLVQATFPENAVTk;vAELLLER;fWLSDcPR;vkLALQAQPVPDELVTk;eLQFSVEDINR;eLVNYGANVNAQSQk;lLGNQATFSPIVTVEPR;fVIFAk;qNQVEVAR;eIILETTTk;vMELLLk	-0.837737	0.467289	-1.83973	-0.77979	-1.89607	-1.13284	-1.43608	0.0603206	-1.7356	0.265581	-0.0650408	-2.18606	-1.48777	0.00404632	NaN	NaN	0.0398252	NaN	NaN	0.776471	NA	NA	-0.895724	NA	NA	0.165893	NA	NA	-1.05946	NA	NA	-0.349679	NA	NA	-0.895724	NA	NA	-1.08056	NA	NA	-2.39249	NA	NA	-0.30433
P16157	Ankyrin-1	S781	.lGYIsVTDVLk	S5: 100.0	lVPLVQATFPENAVTk;vAELLLER;fWLSDcPR;vkLALQAQPVPDELVTk;eLQFSVEDINR;eLVNYGANVNAQSQk;lLGNQATFSPIVTVEPR;fVIFAk;qNQVEVAR;eIILETTTk;vMELLLk	-0.837737	0.467289	-1.83973	-0.77979	-1.89607	-1.13284	-1.43608	0.0603206	-1.7356	0.265581	-0.0650408	-2.18606	-1.48777	0.00404632	NaN	0.00456899	0.012582	NaN	0.530334	0.0762055	NA	-1.43161	-1.66852	NA	NA	1.6242	NA	NA	-2.75817	NA	NA	0.0237969	NA	NA	-3.0286	NA	-1.0622	-1.59988	NA	-1.11799	-1.89224	NA	-0.635909	-0.278793
P16157	Ankyrin-1	S781	.rLGYIsVTDVLk	S6: 100.0	lVPLVQATFPENAVTk;vAELLLER;fWLSDcPR;vkLALQAQPVPDELVTk;eLQFSVEDINR;eLVNYGANVNAQSQk;lLGNQATFSPIVTVEPR;fVIFAk;qNQVEVAR;eIILETTTk;vMELLLk	-0.837737	0.467289	-1.83973	-0.77979	-1.89607	-1.13284	-1.43608	0.0603206	-1.7356	0.265581	-0.0650408	-2.18606	-1.48777	0.00404632	NaN	NaN	0.0323042	NaN	NaN	0.831481	NA	NA	-0.903493	NA	NA	-0.293312	NA	NA	-2.56483	NA	NA	-0.65481	NA	NA	-3.07741	NA	NA	-0.930792	NA	NA	-1.18021	NA	NA	-0.379878
P16157	Ankyrin-1	T1378	.tPTPLALR	T1: 100.0	lVPLVQATFPENAVTk;vAELLLER;fWLSDcPR;vkLALQAQPVPDELVTk;eLQFSVEDINR;eLVNYGANVNAQSQk;lLGNQATFSPIVTVEPR;fVIFAk;qNQVEVAR;eIILETTTk;vMELLLk	-0.837737	0.467289	-1.83973	-0.77979	-1.89607	-1.13284	-1.43608	0.0603206	-1.7356	0.265581	-0.0650408	-2.18606	-1.48777	0.00404632	NaN	NaN	0.102931	NaN	NaN	0.123309	NA	NA	-0.71996	NA	NA	NA	NA	NA	NA	NA	NA	NA	NA	NA	NA	NA	NA	-1.04123	NA	NA	-0.398694	NA	NA	-0.00330989
P16157	Ankyrin-1	T1378;T1380	.rRtPtPLALR	T3: 100.0; T5: 100.0	lVPLVQATFPENAVTk;vAELLLER;fWLSDcPR;vkLALQAQPVPDELVTk;eLQFSVEDINR;eLVNYGANVNAQSQk;lLGNQATFSPIVTVEPR;fVIFAk;qNQVEVAR;eIILETTTk;vMELLLk	-0.837737	0.467289	-1.83973	-0.77979	-1.89607	-1.13284	-1.43608	0.0603206	-1.7356	0.265581	-0.0650408	-2.18606	-1.48777	0.00404632	NaN	NaN	0.621699	NaN	NaN	0.428529	NA	NA	0.703153	NA	NA	NA	NA	NA	NA	NA	NA	NA	NA	NA	NA	NA	NA	-1.54612	NA	NA	1.22745	NA	NA	0.429472
P16157	Ankyrin-1	T961	.lStPPPLAEEEGLASR	T3: 99.5	lVPLVQATFPENAVTk;vAELLLER;fWLSDcPR;vkLALQAQPVPDELVTk;eLQFSVEDINR;eLVNYGANVNAQSQk;lLGNQATFSPIVTVEPR;fVIFAk;qNQVEVAR;eIILETTTk;vMELLLk	-0.837737	0.467289	-1.83973	-0.77979	-1.89607	-1.13284	-1.43608	0.0603206	-1.7356	0.265581	-0.0650408	-2.18606	-1.48777	0.00404632	NaN	NaN	0.579581	NaN	NaN	0.304704	NA	NA	-0.401673	NA	NA	NA	NA	NA	NA	NA	NA	NA	NA	NA	NA	NA	NA	-2.0691	NA	NA	0.993216	NA	NA	0.646867
Q01484	Ankyrin-2	S31	.SDsNASFLR	S3: 100.0	NA	NA	NA	NA	NA	NA	NA	NA	NA	NA	NA	NA	NA	NA	NaN	NaN	0.115725	0.0178675	NaN	NaN	NaN	NA	0.302694	0.442509	NA	NA	0.442509	NA	NA	0.426009	NA	NA	1.18136	NA	NA	0.160771	NA	0.0660342	-0.570132	NA	0.291035	0.972715	NA	0.314354	1.19234
Q01484	Ankyrin-2	S31;S34	.SDsNAsFLR	S3: 100.0; S6: 100.0	NA	NA	NA	NA	NA	NA	NA	NA	NA	NA	NA	NA	NA	NA	NaN	NaN	NaN	0.630641	NaN	NaN	NaN	NA	NA	0.708822	NA	NA	NA	NA	NA	NA	NA	NA	NA	NA	NA	NA	NA	NA	NA	NA	NA	NA	NA	NA	NA
Q01484	Ankyrin-2	S898	.SDsLRSFSSDR	S3: 99.6	NA	NA	NA	NA	NA	NA	NA	NA	NA	NA	NA	NA	NA	NA	NaN	NaN	NaN	0.199449	NaN	NaN	NaN	NA	NA	-0.245467	NA	NA	NA	NA	NA	NA	NA	NA	NA	NA	NA	NA	NA	NA	NA	NA	NA	NA	NA	NA	NA
Q12955	Ankyrin-3	S913;S916	.SAsLRsFSSDR	S3: 99.5; S6: 100.0	NA	NA	NA	NA	NA	NA	NA	NA	NA	NA	NA	NA	NA	NA	NaN	NaN	NaN	0.0840292	NaN	NaN	NaN	NA	NA	-1.10435	NA	NA	-0.68091	NA	NA	1.14318	NA	NA	-1.03818	NA	NA	0.255068	NA	NA	-0.397833	NA	NA	-2.89276	NA	NA	-2.12117
H0YKX9	Annexin (Fragment)	S26	.lSLEGDHSTPPSAYGsVk	S16: 99.6	gLGTDEDSLIEIIcS;tPAQYDASELk;gVDEVTIVNILTNR;dALNIETAIk;qDIAFAYQR;eLASALk;aYTNFDAER;sNAQRQDIAFAYQR;kELASALk;tPAQYDASELkASMk;aYTNFDAERDALNIETAIk;tkGVDEVTIVNILTNR;tkkELASALk;tPAQYDASELkASmk;qDIAFAYQRR;sNAQRQDIAFAYQRR	0.251604	0.234567	-0.35816	-0.0455498	0.525609	-0.0238122	0.930649	1.02946	0.953805	-0.454052	0.189039	0.260267	0.606669	0.047906	NaN	0.584043	NaN	NaN	0.35466	NaN	NA	-0.137155	NA	NA	NA	NA	NA	NA	NA	NA	NA	NA	NA	NA	NA	NA	0.48916	NA	NA	-1.08146	NA	NA	-0.488733	NA
P07355	Annexin A2	S26	.lSLEGDHSTPPSAYGsVk	S16: 99.6	aLLYLcGGDD;sYSPYDMLESIR;tPAQYDASELk;lmVALAk;aEDGSVIDYELIDQDAR;lMVALAk;sLYYYIQQDTk;gLGTDEDSLIEIIcSR;gVDEVTIVNILTNR;dALNIETAIk;tNQELQEINR;dLYDAGVk;qDIAFAYQR;eLASALk;sEVDMLk;wISImTER;wISIMTER;sEVDmLk;lYDSMk;aYTNFDAER;aEDGSVIDYELIDQDARDLYDAGVk;sVPHLQk;sNAQRQDIAFAYQR;dLYDAGVkR;vYkEMYk;kELASALk;tPAQYDASELkASMk;rAEDGSVIDYELIDQDAR;kLMVALAk;tDLEkDIISDTSGDFRk;tDLEkDIISDTSGDFR;sYSPYDMLESIRk;gTDVPkWISIMTER;r…	0.278214	0.326517	-0.306556	0.0225708	0.50524	-0.0276942	1.01931	1.00634	0.855864	-0.336277	0.149573	0.370855	0.606669	0.0255227	NaN	0.584043	NaN	NaN	0.35237	NaN	NA	-0.137155	NA	NA	NA	NA	NA	NA	NA	NA	NA	NA	NA	NA	NA	NA	0.48916	NA	NA	-1.08146	NA	NA	-0.488733	NA
P09525	Annexin A4	S12	.aAsGFNAmEDAQTLR	S3: 100.0	vLLVLcGGDD;gAGTDEGcLIEILASR;gLGTDEDAIISVLAYR;sETSGSFEDALLAIVk;iSQTYQQQYGR;dIEQSIk;sAYFAEk;gLGTDDNTLIR;aASGFNAMEDAQTLR;aEIDMLDIR;fLTVLcSR;sLYSFIk;kVLLVLcGGDD;sLEDDIR;kWGTDEVk;iSQkDIEQSIk;aASGFNAMEDAQTLRk;sLEDDIRSDTSFMFQR;aASGFNAmEDAQTLRk;iSQkDIEQSIkSETSGSFEDALLAIVk;vLVSLSAGGRDEGNYLDDALVR;tPEEIRR;nHLLHVFDEYk;aASGFNAmEDAQTLR;aEIDmLDIR;amkGAGTDEGcLIEILASR;sDTSFMFQR;wGTDEVk;dIEQSIkSETSGSFEDALLAIVk;qDA…	0.139857	-0.598961	0.519558	-0.788167	0.636727	-0.262282	0.483432	0.295743	-0.221025	-0.894666	0.632789	1.38539	-0.785972	0.875946	NaN	NaN	0.94814	NaN	NaN	0.00399949	NA	NA	0.0555915	NA	NA	NA	NA	NA	NA	NA	NA	NA	NA	NA	NA	NA	NA	NA	NA	NA	NA	NA	NA	NA
P09525	Annexin A4	S12	.aAsGFNAmEDAQTLRk	S3: 100.0	vLLVLcGGDD;gAGTDEGcLIEILASR;gLGTDEDAIISVLAYR;sETSGSFEDALLAIVk;iSQTYQQQYGR;dIEQSIk;sAYFAEk;gLGTDDNTLIR;aASGFNAMEDAQTLR;aEIDMLDIR;fLTVLcSR;sLYSFIk;kVLLVLcGGDD;sLEDDIR;kWGTDEVk;iSQkDIEQSIk;aASGFNAMEDAQTLRk;sLEDDIRSDTSFMFQR;aASGFNAmEDAQTLRk;iSQkDIEQSIkSETSGSFEDALLAIVk;vLVSLSAGGRDEGNYLDDALVR;tPEEIRR;nHLLHVFDEYk;aASGFNAmEDAQTLR;aEIDmLDIR;amkGAGTDEGcLIEILASR;sDTSFMFQR;wGTDEVk;dIEQSIkSETSGSFEDALLAIVk;qDA…	0.139857	-0.598961	0.519558	-0.788167	0.636727	-0.262282	0.483432	0.295743	-0.221025	-0.894666	0.632789	1.38539	-0.785972	0.875946	NaN	NaN	0.710808	NaN	NaN	0.358064	NA	NA	-0.325278	NA	NA	-0.262493	NA	NA	-0.388063	NA	NA	-0.739035	NA	NA	0.835206	NA	NA	NA	NA	NA	NA	NA	NA	NA
P08758	Annexin A5	T118	.vLTEIIASRtPEELR	T10: 99.5	aLLLLcGEDD;nFATSLYSMIk;sIPAYLAETLYYAmk;gLGTDEESILTLLTSR;lYDAYELk;qEISAAFk;gTVTDFPGFDER;vLTEIIASR;sEIDLFNIR;fITIFGTR;sNAQRQEISAAFk;gTVTDFPGFDERADAETLR;sEIDLFNIRk;lIVALMkPSR;dLLDDLkSELTGkFEk;dLLDDLkSELTGk;gTVTDFPGFDERADAETLRk;vLTEIIASRTPEELR;tLFGRDLLDDLkSELTGk;gAGTDDHTLIR;sIPAYLAETLYYAMk;vmVSR;aDAETLRk;lIVALmkPSR;aMkGLGTDEESILTLLTSR;wGTDEEkFITIFGTR;kALLLLcGEDD	0.249761	0.0558422	0.621654	-0.0756928	0.744619	0.118452	0.903797	0.495401	0.836191	-0.79892	0.185962	0.57713	-0.0402396	0.0559658	NaN	NaN	0.582994	NaN	NaN	0.417971	NA	NA	0.18245	NA	NA	NA	NA	NA	NA	NA	NA	NA	NA	NA	NA	NA	NA	-3.05215	NA	NA	0.602919	NA	NA	0.165003
E9PB30	Anoctamin 6	S891	.mIEAVDNNLRPksE	S13: 100.0	vLSVDESIIkPEQEFFTAPFEk	-0.300309	-0.621702	0.0210834	-1.33792	0.176682	NA	NA	NA	NA	NA	NA	NA	NA	0.292098	NaN	NaN	0.0795868	NaN	NaN	0.366909	NA	NA	-0.54123	NA	NA	-0.232951	NA	NA	-0.4111	NA	NA	-1.19086	NA	NA	-0.404204	NA	NA	NA	NA	NA	NA	NA	NA	NA
Q9H6X2	Anthrax toxin receptor 1	S563	.aPPPSRPPPRPsV	S12: 100.0	NA	NA	NA	NA	NA	NA	NA	NA	NA	NA	NA	NA	NA	NA	NaN	NaN	0.070224	0.583392	NaN	NaN	NaN	NA	0.361166	0.0163139	NA	0.964543	0.518212	NA	-0.575349	-0.970621	NA	1.36002	0.751437	NA	0.361059	-0.674337	NA	0.169692	0.0118604	NA	1.34567	0.419894	NA	2.08601	-0.056854
P01008	Antithrombin-III	S68	.aTEDEGsEQkIPEATNR	S7: 100.0	aDGEScSASMMYQEGk;eVPLNTIIFMGR;eQLQDMGLVDLFSPEk;aFLEVNEEGSEAAASTAVVIAGR;dIPMNPMcIYR;lQPLDFkENAEQSR;aNRPFLVFIR;fRIEDGFSLk;rVWELSk;aTEDEGSEQkIPEATNR;sLNPNRVTFk;aTEDEGSEQkIPEATNRR;eQLQDmGLVDLFSPEk;vANPcVk;aDGEScSASMmYQEGk;eVPLNTIIFmGR	0.419665	0.204631	-0.182465	0.269247	0.770752	0.752477	1.13751	0.842924	0.835597	1.23928	-0.212604	-0.174094	1.24072	0.00501781	NaN	0.195542	0.293518	NaN	0.0237034	0.0286107	NA	0.156986	0.419581	NA	1.48053	1.58673	NA	-0.712718	-1.40225	NA	0.180685	0.376651	NA	1.74854	1.24287	NA	NA	NA	NA	NA	NA	NA	NA	NA
Q2M2I8	AP2-associated protein kinase 1	S623	.vGSLTPPsSPkTQR	S8: 99.5	vQTTPPPAVQGQk;vFGIGR	-0.15865	0.271403	0.389991	-0.826059	0.272142	-0.0970345	-0.739771	0.102169	-0.660702	-2.04531	-0.271118	0.380821	0.0199217	0.218875	NaN	0.134573	NaN	NaN	0.390016	NaN	NA	-0.349231	NA	NA	NA	NA	NA	NA	NA	NA	NA	NA	NA	NA	NA	NA	NA	NA	NA	NA	NA	NA	NA	NA
Q2M2I8	AP2-associated protein kinase 1	S623;S624	.vGSLTPPssPk	S8: 100.0; S9: 100.0	vQTTPPPAVQGQk;vFGIGR	-0.15865	0.271403	0.389991	-0.826059	0.272142	-0.0970345	-0.739771	0.102169	-0.660702	-2.04531	-0.271118	0.380821	0.0199217	0.218875	NaN	0.12943	0.344297	NaN	0.45928	0.997821	NA	-0.156341	-0.194741	NA	-0.382957	-0.282925	NA	0.480218	0.623444	NA	-0.0658329	-0.100004	NA	-0.0744184	0.114005	NA	-0.124566	-0.298464	NA	-0.257351	-0.183134	NA	-0.145651	-0.0182912
Q2M2I8	AP2-associated protein kinase 1	S678	.SATTTPSGsPR	S9: 100.0	vQTTPPPAVQGQk;vFGIGR	-0.15865	0.271403	0.389991	-0.826059	0.272142	-0.0970345	-0.739771	0.102169	-0.660702	-2.04531	-0.271118	0.380821	0.0199217	0.218875	NaN	0.999841	NaN	NaN	0.444839	NaN	NA	-0.347202	NA	NA	NA	NA	NA	NA	NA	NA	NA	NA	NA	NA	NA	NA	NA	NA	NA	NA	NA	NA	NA	NA
Q2M2I8	AP2-associated protein kinase 1	T389	.aGQTQPNPGILPIQPALtPR	T18: 100.0	vQTTPPPAVQGQk;vFGIGR	-0.15865	0.271403	0.389991	-0.826059	0.272142	-0.0970345	-0.739771	0.102169	-0.660702	-2.04531	-0.271118	0.380821	0.0199217	0.218875	NaN	NaN	0.117131	NaN	NaN	0.650181	NA	NA	-0.395845	NA	NA	NA	NA	NA	NA	NA	NA	NA	NA	NA	NA	NA	NA	-0.29527	NA	NA	-0.462222	NA	NA	-0.329468
Q2M2I8	AP2-associated protein kinase 1	T606	.vQTtPPPAVQGQk	T4: 100.0	vQTTPPPAVQGQk;vFGIGR	-0.15865	0.271403	0.389991	-0.826059	0.272142	-0.0970345	-0.739771	0.102169	-0.660702	-2.04531	-0.271118	0.380821	0.0199217	0.218875	NaN	0.231497	NaN	NaN	0.0172271	NaN	NA	-0.637416	NA	NA	NA	NA	NA	NA	NA	NA	NA	NA	NA	NA	NA	NA	-0.223236	NA	NA	-1.0516	NA	NA	0.20877	NA
Q2M2I8	AP2-associated protein kinase 1	T620	.vGSLtPPSSPk	T5: 100.0	vQTTPPPAVQGQk;vFGIGR	-0.15865	0.271403	0.389991	-0.826059	0.272142	-0.0970345	-0.739771	0.102169	-0.660702	-2.04531	-0.271118	0.380821	0.0199217	0.218875	NaN	NaN	0.742226	NaN	NaN	0.746016	NA	NA	-0.0944974	NA	NA	0.614869	NA	NA	-0.276542	NA	NA	0.0535648	NA	NA	-0.827742	NA	NA	NA	NA	NA	NA	NA	NA	NA
Q2M2I8	AP2-associated protein kinase 1	T620	.vGSLtPPSSPkTQR	T5: 99.5	vQTTPPPAVQGQk;vFGIGR	-0.15865	0.271403	0.389991	-0.826059	0.272142	-0.0970345	-0.739771	0.102169	-0.660702	-2.04531	-0.271118	0.380821	0.0199217	0.218875	NaN	NaN	0.109498	NaN	NaN	0.272526	NA	NA	0.350071	NA	NA	0.555333	NA	NA	1.9343	NA	NA	0.174551	NA	NA	0.52559	NA	NA	-0.132631	NA	NA	-0.168349	NA	NA	-0.237376
Q2M2I8	AP2-associated protein kinase 1	T620;S623	.vGSLtPPsSPkTQR	T5: 99.5; S8: 99.5	vQTTPPPAVQGQk;vFGIGR	-0.15865	0.271403	0.389991	-0.826059	0.272142	-0.0970345	-0.739771	0.102169	-0.660702	-2.04531	-0.271118	0.380821	0.0199217	0.218875	NaN	0.0197113	0.00450675	NaN	0.337081	0.245795	NA	0.509272	0.608546	NA	-0.0770988	0.395729	NA	1.69397	1.14286	NA	-0.0200003	0.320798	NA	1.0508	1.05045	NA	0.498009	-0.0372413	NA	1.96715	0.770969	NA	-0.0690278	0.0850422
Q2M2I8	AP2-associated protein kinase 1	T620;S624	.vGSLtPPSsPk	T5: 100.0; S9: 100.0	vQTTPPPAVQGQk;vFGIGR	-0.15865	0.271403	0.389991	-0.826059	0.272142	-0.0970345	-0.739771	0.102169	-0.660702	-2.04531	-0.271118	0.380821	0.0199217	0.218875	NaN	0.161526	0.42085	NaN	0.474629	0.417065	NA	-0.171444	-0.162281	NA	-0.171444	-0.387187	NA	0.632265	0.601644	NA	0.131413	-0.162281	NA	0.0667003	-0.118477	NA	-0.313219	NA	NA	-0.552114	NA	NA	-0.279621	NA
Q2M2I8	AP2-associated protein kinase 1	T640	.iLSDVtHSAVFGVPASk	T6: 99.6	vQTTPPPAVQGQk;vFGIGR	-0.15865	0.271403	0.389991	-0.826059	0.272142	-0.0970345	-0.739771	0.102169	-0.660702	-2.04531	-0.271118	0.380821	0.0199217	0.218875	NaN	NaN	0.795955	NaN	NaN	0.851208	NA	NA	-0.0736342	NA	NA	-0.572651	NA	NA	1.23315	NA	NA	-0.804425	NA	NA	0.179592	NA	NA	-0.0736342	NA	NA	0.722574	NA	NA	-1.08334
O14617	AP-3 complex subunit delta-1	S658	.hRPsEADEEELAR	S4: 100.0	cSDSTLLSNLLEEMk;gMELSVLDSLNAR	0.62879	-1.23482	1.22249	-1.29746	0.762871	0.573736	1.8997	0.683844	0.876617	-0.0475869	-0.149924	1.74631	0.509101	0.141459	NaN	0.138406	0.492275	NaN	0.89465	0.62059	NA	0.751394	0.348452	NA	0.816023	0.471886	NA	0.686764	0.366601	NA	1.29304	0.372798	NA	1.37956	0.455189	NA	0.494634	0.184219	NA	0.365899	-0.659441	NA	-1.57089	-0.696981
P06727	Apolipoprotein A-IV	S259	.iSAsAEELRQR	S4: 99.6	sLAPYAQDTQEk;sELTQQLNALFQDk;qLTPYAQR;aLVQQMEQLR;tQVNTQAEQLR;gNLRGNTEGLQk;lVPFATELHER;dkVNSFFSTFk;tQVNTQAEQLRR;kLVPFATELHER;iGDNLRELQQR;sLAELGGHLDQQVEEFRR;iDQNVEELkGR;iSASAEELR;iSASAEELRQR;iDQTVEELRR;vNSFFSTFk;lAPLAEDVRGNLR;lGEVNTYAGDLQk;lEPYADQLR;nAEELkAR;sLAPYAQDTQEkLNHQLEGLTFQMk;rVEPYGENFNk;eIEEIR;eLEEIR;eLEELR;eIEELR	0.187511	0.119724	-0.431984	-0.0428541	0.531517	0.479663	0.608258	0.421124	0.35914	0.383849	-0.0460278	-0.132292	0.382203	0.0369093	NaN	NaN	0.600545	NaN	NaN	0.0894995	NA	NA	0.0343754	NA	NA	NA	NA	NA	NA	NA	NA	NA	NA	NA	NA	NA	NA	0.714418	NA	NA	-0.105889	NA	NA	-0.0459995
O14791	Apolipoprotein L1	S311	.vTEPIsAESGEQVER	S6: 100.0	aLDNLAR;vAQELEEkLNILNNNYk;iLQADQEL	-0.343618	-0.0797624	-0.992233	-0.123084	-0.0687571	0.138188	-0.491853	-1.173	-0.576702	-0.924185	0.108211	-0.524206	-0.220838	0.00814273	NaN	0.0308637	0.0627092	NaN	0.890711	0.944978	NA	-0.929572	-0.634877	NA	1.67246	NA	NA	-0.931917	NA	NA	-0.153423	NA	NA	-0.41588	NA	NA	-0.162521	-0.563418	NA	-4.16614	-1.83217	NA	-1.52232	0.142856
O14791	Apolipoprotein L1	S311;S314	.vTEPIsAEsGEQVER	S6: 100.0; S9: 100.0	aLDNLAR;vAQELEEkLNILNNNYk;iLQADQEL	-0.343618	-0.0797624	-0.992233	-0.123084	-0.0687571	0.138188	-0.491853	-1.173	-0.576702	-0.924185	0.108211	-0.524206	-0.220838	0.00814273	NaN	0.0530018	0.00239625	NaN	0.494566	0.825048	NA	-0.696747	-0.723306	NA	NA	NA	NA	NA	NA	NA	NA	NA	NA	NA	NA	NA	-0.22989	-0.666451	NA	-1.20329	-1.00582	NA	-0.424318	-0.00242344
O14791	Apolipoprotein L1	S314	.vTEPISAEsGEQVER	S9: 100.0	aLDNLAR;vAQELEEkLNILNNNYk;iLQADQEL	-0.343618	-0.0797624	-0.992233	-0.123084	-0.0687571	0.138188	-0.491853	-1.173	-0.576702	-0.924185	0.108211	-0.524206	-0.220838	0.00814273	NaN	0.100323	0.206333	NaN	0.511058	0.944707	NA	-0.738318	-0.315075	NA	NA	1.43867	NA	NA	-0.552587	NA	NA	-0.036763	NA	NA	-0.399693	NA	-0.316196	-0.230456	NA	-2.11155	-1.51632	NA	0.209099	0.368982
Q9BZR8	Apoptosis facilitator Bcl-2-like protein 14	S44	.STPALFsPk	S7: 100.0	NA	NA	NA	NA	NA	NA	NA	NA	NA	NA	NA	NA	NA	NA	NaN	NaN	NaN	0.33219	NaN	NaN	NaN	NA	NA	-0.0446504	NA	NA	NA	NA	NA	NA	NA	NA	NA	NA	NA	NA	NA	NA	-0.0760673	NA	NA	-2.22013	NA	NA	-0.0132336
O95831	Apoptosis-inducing factor 1, mitochondrial	S268	.SLsAIDR	S3: 100.0	iSGLGLTPEQk;vMPNAIVQSVGVSSGk;iLPEYLSNWTMEk;eLWFSDDPNVTk;lFNIHED;lNDGSQITYEk;sLSAIDR;aLGTEVIQLFPEkGNMGk;vLIVSEDPELPYMRPPLSk;cLIATGGTPR;cLIATGGTPRSLSAIDR;sATEQSGTGIR	-0.695309	-1.04926	0.117501	-0.786471	-0.493353	0.0417602	-1.02945	-1.42862	-0.818449	-2.54192	0.437412	0.350892	-1.81048	0.0152491	NaN	0.0275097	0.00418095	NaN	0.575368	0.791982	NA	-1.02123	-0.775074	NA	NA	-0.824428	NA	NA	-0.0714156	NA	NA	-0.499661	NA	NA	-0.688041	NA	-0.462254	-0.559713	NA	-0.744088	-1.14824	NA	-1.57067	-0.847118
O95831	Apoptosis-inducing factor 1, mitochondrial	S268	.SLsAIDRAGAEVk	S3: 100.0	iSGLGLTPEQk;vMPNAIVQSVGVSSGk;iLPEYLSNWTMEk;eLWFSDDPNVTk;lFNIHED;lNDGSQITYEk;sLSAIDR;aLGTEVIQLFPEkGNMGk;vLIVSEDPELPYMRPPLSk;cLIATGGTPR;cLIATGGTPRSLSAIDR;sATEQSGTGIR	-0.695309	-1.04926	0.117501	-0.786471	-0.493353	0.0417602	-1.02945	-1.42862	-0.818449	-2.54192	0.437412	0.350892	-1.81048	0.0152491	NaN	0.695918	0.696098	NaN	0.568894	0.167412	NA	0.196569	-0.141028	NA	NA	-0.836142	NA	NA	0.459957	NA	NA	-0.342955	NA	NA	-0.4931	NA	0.0857426	0.463883	NA	0.56189	0.573542	NA	-0.546728	-0.764683
Q13625	Apoptosis-stimulating of p53 protein 2	S480	.kNQsSEDILR	S4: 100.0	NA	NA	NA	NA	NA	NA	NA	NA	NA	NA	NA	NA	NA	NA	NaN	NaN	0.41587	0.686182	NaN	NaN	NaN	NA	-0.476335	-0.422636	NA	NA	NA	NA	NA	NA	NA	NA	NA	NA	NA	NA	NA	-1.056	NA	NA	0.639027	NA	NA	-0.674628	NA
Q13625	Apoptosis-stimulating of p53 protein 2	S480	.nQsSEDILRDAQVANk	S3: 99.4	NA	NA	NA	NA	NA	NA	NA	NA	NA	NA	NA	NA	NA	NA	NaN	NaN	0.585254	NaN	NaN	NaN	NaN	NA	0.294838	NA	NA	NA	NA	NA	NA	NA	NA	NA	NA	NA	NA	NA	NA	0.33643	NA	NA	0.253246	NA	NA	-0.870278	NA
Q9UKV3	Apoptotic chromatin condensation inducer in the nucleus	S1004	.TAQVPsPPR	S6: 100.0	aAPcIYWLPLTDSQIVQk;lLDDLFR;sGVSITIDDPVR;gVPAGNSDTEGGQPGR;sQEQEVLER;gVPAGNSDTEGGQPGRk	0.133753	0.0836231	1.21378	-0.00988974	0.369285	-0.292458	1.77323	0.241512	0.283949	-0.112088	0.133753	0.519066	-0.201869	0.0814593	NaN	0.0823436	0.0262109	NaN	0.223237	0.454356	NA	-0.215159	-0.422197	NA	0.146377	-0.102091	NA	0.591276	-0.017725	NA	-0.190387	-0.562858	NA	-0.155486	-0.422197	NA	-0.566273	-0.325909	NA	-1.21194	-1.41484	NA	-0.243019	-0.441406
Q9UKV3	Apoptotic chromatin condensation inducer in the nucleus	S1004	.TAQVPsPPRGk	S6: 100.0	aAPcIYWLPLTDSQIVQk;lLDDLFR;sGVSITIDDPVR;gVPAGNSDTEGGQPGR;sQEQEVLER;gVPAGNSDTEGGQPGRk	0.133753	0.0836231	1.21378	-0.00988974	0.369285	-0.292458	1.77323	0.241512	0.283949	-0.112088	0.133753	0.519066	-0.201869	0.0814593	NaN	0.66167	NaN	NaN	0.226343	NaN	NA	-0.346059	NA	NA	-0.401335	NA	NA	1.45363	NA	NA	-0.394295	NA	NA	-0.124464	NA	NA	0.214425	NA	NA	-1.23593	NA	NA	-0.302447	NA
Q9UKV3	Apoptotic chromatin condensation inducer in the nucleus	S365	.TTsPLEEEEREIk	S3: 100.0	aAPcIYWLPLTDSQIVQk;lLDDLFR;sGVSITIDDPVR;gVPAGNSDTEGGQPGR;sQEQEVLER;gVPAGNSDTEGGQPGRk	0.133753	0.0836231	1.21378	-0.00988974	0.369285	-0.292458	1.77323	0.241512	0.283949	-0.112088	0.133753	0.519066	-0.201869	0.0814593	NaN	0.200748	0.68338	NaN	0.228072	0.310226	NA	-0.526218	-0.224	NA	NA	0.754636	NA	NA	0.139355	NA	NA	-0.543285	NA	NA	-0.247859	NA	0.149004	0.35371	NA	-1.3763	-0.548575	NA	-0.0794127	-0.120735
Q9UKV3	Apoptotic chromatin condensation inducer in the nucleus	S388	.SkSPsPPRLTEDR	S5: 100.0	aAPcIYWLPLTDSQIVQk;lLDDLFR;sGVSITIDDPVR;gVPAGNSDTEGGQPGR;sQEQEVLER;gVPAGNSDTEGGQPGRk	0.133753	0.0836231	1.21378	-0.00988974	0.369285	-0.292458	1.77323	0.241512	0.283949	-0.112088	0.133753	0.519066	-0.201869	0.0814593	NaN	0.506604	0.67689	NaN	0.105219	0.139109	NA	0.101515	-0.168804	NA	NA	NA	NA	NA	NA	NA	NA	NA	NA	NA	NA	NA	NA	NA	NA	NA	NA	NA	NA	NA
Q9UKV3	Apoptotic chromatin condensation inducer in the nucleus	S657	.kSLsPGVSR	S4: 100.0	aAPcIYWLPLTDSQIVQk;lLDDLFR;sGVSITIDDPVR;gVPAGNSDTEGGQPGR;sQEQEVLER;gVPAGNSDTEGGQPGRk	0.133753	0.0836231	1.21378	-0.00988974	0.369285	-0.292458	1.77323	0.241512	0.283949	-0.112088	0.133753	0.519066	-0.201869	0.0814593	NaN	NaN	0.12475	NaN	NaN	0.226213	NA	NA	-0.445167	NA	NA	NA	NA	NA	NA	NA	NA	NA	NA	NA	NA	NA	NA	NA	NA	NA	NA	NA	NA	NA
Q9UKV3	Apoptotic chromatin condensation inducer in the nucleus	S657	.SLsPGVSR	S3: 100.0	aAPcIYWLPLTDSQIVQk;lLDDLFR;sGVSITIDDPVR;gVPAGNSDTEGGQPGR;sQEQEVLER;gVPAGNSDTEGGQPGRk	0.133753	0.0836231	1.21378	-0.00988974	0.369285	-0.292458	1.77323	0.241512	0.283949	-0.112088	0.133753	0.519066	-0.201869	0.0814593	NaN	NaN	0.50391	NaN	NaN	0.0747643	NA	NA	-0.207553	NA	NA	0.14097	NA	NA	-0.353271	NA	NA	-0.109581	NA	NA	0.513636	NA	NA	-0.700997	NA	NA	0.372595	NA	NA	0.103333
Q9UKV3	Apoptotic chromatin condensation inducer in the nucleus	S710	.rLsQPESAEk	S3: 100.0	aAPcIYWLPLTDSQIVQk;lLDDLFR;sGVSITIDDPVR;gVPAGNSDTEGGQPGR;sQEQEVLER;gVPAGNSDTEGGQPGRk	0.133753	0.0836231	1.21378	-0.00988974	0.369285	-0.292458	1.77323	0.241512	0.283949	-0.112088	0.133753	0.519066	-0.201869	0.0814593	NaN	0.129894	0.155681	NaN	0.215237	0.433943	NA	-0.319705	-0.936585	NA	NA	NA	NA	NA	NA	NA	NA	NA	NA	NA	NA	NA	-0.271735	0.772024	NA	-1.22957	-1.29647	NA	-0.279933	-1.57671
Q9UKV3	Apoptotic chromatin condensation inducer in the nucleus	S838	.gVPAGNsDTEGGQPGR	S7: 100.0	aAPcIYWLPLTDSQIVQk;lLDDLFR;sGVSITIDDPVR;gVPAGNSDTEGGQPGR;sQEQEVLER;gVPAGNSDTEGGQPGRk	0.133753	0.0836231	1.21378	-0.00988974	0.369285	-0.292458	1.77323	0.241512	0.283949	-0.112088	0.133753	0.519066	-0.201869	0.0814593	NaN	0.07431	0.0270827	NaN	0.404306	0.592413	NA	-0.394486	-0.438015	NA	NA	NA	NA	NA	NA	NA	NA	NA	NA	NA	NA	NA	0.109274	-0.239603	NA	-2.2954	-2.04518	NA	-1.34833	-1.30321
Q9UKV3	Apoptotic chromatin condensation inducer in the nucleus	S838	.gVPAGNsDTEGGQPGRk	S7: 100.0	aAPcIYWLPLTDSQIVQk;lLDDLFR;sGVSITIDDPVR;gVPAGNSDTEGGQPGR;sQEQEVLER;gVPAGNSDTEGGQPGRk	0.133753	0.0836231	1.21378	-0.00988974	0.369285	-0.292458	1.77323	0.241512	0.283949	-0.112088	0.133753	0.519066	-0.201869	0.0814593	NaN	0.600665	NaN	NaN	0.0998556	NaN	NA	-0.194964	NA	NA	NA	NA	NA	NA	NA	NA	NA	NA	NA	NA	NA	NA	NA	NA	NA	NA	NA	NA	NA	NA
O94778	Aquaporin-8	S21	.aREPsVGGR	S5: 100.0	vSWYER	-0.606472	NA	NA	NA	NA	NA	NA	NA	NA	-2.69205	0.51829	1.34394	-1.73123	0.545997	NaN	0.336995	NaN	NaN	0.0415757	NaN	NA	-1.46947	NA	NA	NA	NA	NA	NA	NA	NA	NA	NA	NA	NA	NA	NA	NA	NA	NA	NA	NA	NA	NA	NA
Q9Y2X7	ARF GTPase-activating protein GIT1	S362	.SLSsPTDNLELSLR	S4: 99.5	NA	NA	NA	NA	NA	NA	NA	NA	NA	NA	NA	NA	NA	NA	NaN	NaN	0.171581	0.187849	NaN	NaN	NaN	NA	1.01004	0.476019	NA	NA	NA	NA	NA	NA	NA	NA	NA	NA	NA	NA	NA	-0.299864	-0.696947	NA	2.605	1.50506	NA	0.740773	0.966179
P53367	Arfaptin-1	S93	.lAQQGsDLIVPAGGQR	S6: 100.0	tIEDTLMTVk	-0.895915	-2.36103	0.642237	-1.35384	1.3387	NA	NA	NA	NA	-3.79827	0.39736	-0.48001	-3.2415	0.142396	NaN	0.981943	0.586857	NaN	0.636041	0.979565	NA	0.343118	0.387952	NA	NA	NA	NA	NA	NA	NA	NA	NA	NA	NA	NA	NA	NA	NA	NA	NA	NA	NA	NA	NA
P52594	Arf-GAP domain and FG repeat-containing protein 1	S167	.SLLGDsAPTLHLNk	S6: 99.6	qIWLGLFDDR;gTPSQSPVVGR	0.452283	0.080897	0.61698	-0.105166	0.426846	0.00485585	0.293026	0.47772	0.968938	0.524365	-0.298094	0.965837	0.50553	0.00772324	NaN	NaN	0.634596	NaN	NaN	0.328022	NA	NA	0.106999	NA	NA	-0.315853	NA	NA	0.521337	NA	NA	-0.372564	NA	NA	0.463555	NA	NA	0.204627	NA	NA	0.452329	NA	NA	-0.396891
P52594	Arf-GAP domain and FG repeat-containing protein 1	S181	.gTPSQsPVVGR	S6: 100.0	qIWLGLFDDR;gTPSQSPVVGR	0.452283	0.080897	0.61698	-0.105166	0.426846	0.00485585	0.293026	0.47772	0.968938	0.524365	-0.298094	0.965837	0.50553	0.00772324	NaN	0.000832156	0.0014033	NaN	0.296447	0.214632	NA	0.83037	0.66842	NA	0.755898	0.586132	NA	0.075525	-0.183222	NA	0.891338	0.80513	NA	1.6646	2.04968	NA	0.875548	0.270748	NA	0.381192	1.39067	NA	0.862397	0.945185
Q96P50	Arf-GAP with coiled-coil, ANK repeat and PH domain-containing protein 3	S388;S391	.TASPSTSsIDsATDTRER	S8: 100.0; S11: 100.0	NA	NA	NA	NA	NA	NA	NA	NA	NA	NA	NA	NA	NA	NA	NaN	NaN	0.606082	NaN	NaN	NaN	NaN	NA	0.132834	NA	NA	NA	NA	NA	NA	NA	NA	NA	NA	NA	NA	NA	NA	NA	NA	NA	NA	NA	NA	NA	NA
Q9ULH1	Arf-GAP with SH3 domain, ANK repeat and PH domain-containing protein 1	S1027	.SHPLDLsPNVQSR	S7: 100.0	NA	NA	NA	NA	NA	NA	NA	NA	NA	NA	NA	NA	NA	NA	NaN	NaN	0.482893	NaN	NaN	NaN	NaN	NA	-0.526514	NA	NA	NA	NA	NA	NA	NA	NA	NA	NA	NA	NA	NA	NA	-1.56994	NA	NA	0.694675	NA	NA	0.516909	NA
Q9ULH1	Arf-GAP with SH3 domain, ANK repeat and PH domain-containing protein 1	S839	.TLsDPPSPLPHGPPNk	S3: 99.7	NA	NA	NA	NA	NA	NA	NA	NA	NA	NA	NA	NA	NA	NA	NaN	NaN	0.0947276	NaN	NaN	NaN	NaN	NA	0.445434	NA	NA	NA	NA	NA	NA	NA	NA	NA	NA	NA	NA	NA	NA	0.282076	NA	NA	0.961758	NA	NA	0.0548904	NA
Q9ULH1	Arf-GAP with SH3 domain, ANK repeat and PH domain-containing protein 1	S839;S843	.TLsDPPsPLPHGPPNk	S3: 100.0; S7: 100.0	NA	NA	NA	NA	NA	NA	NA	NA	NA	NA	NA	NA	NA	NA	NaN	NaN	0.243689	0.218592	NaN	NaN	NaN	NA	0.0179547	-0.0445031	NA	-0.256198	0.066477	NA	0.102224	0.126029	NA	0.792362	0.917786	NA	0.00236727	-0.180235	NA	-1.35146	-0.587188	NA	-0.385258	-0.196994	NA	-0.0741813	0.436982
O43150	Arf-GAP with SH3 domain, ANK repeat and PH domain-containing protein 2	S701	.lLHEDLDEsDDDmDEk	S9: 100.0	NA	NA	NA	NA	NA	NA	NA	NA	NA	NA	NA	NA	NA	NA	NaN	NaN	0.309172	0.877009	NaN	NaN	NaN	NA	-0.454374	-0.280156	NA	NA	NA	NA	NA	NA	NA	NA	NA	NA	NA	NA	NA	-0.0550108	NA	NA	-0.853737	NA	NA	0.351691	NA
O43150	Arf-GAP with SH3 domain, ANK repeat and PH domain-containing protein 2	S701	.lLHEDLDEsDDDMDEk	S9: 100.0	NA	NA	NA	NA	NA	NA	NA	NA	NA	NA	NA	NA	NA	NA	NaN	NaN	0.731301	NaN	NaN	NaN	NaN	NA	-0.151524	NA	NA	0.0658349	NA	NA	0.58801	NA	NA	-0.368883	NA	NA	0.396736	NA	NA	-0.0993831	NA	NA	-0.610369	NA	NA	0.676968	NA
Q9NWB6	Arginine and glutamate-rich protein 1	S77	.aSsPPDRIDIFGR	S3: 99.3	rVEELVAk;iILGk;lLLGk;iLLGk	0.145559	0.0751018	1.50599	-1.12688	0.384125	NA	NA	NA	NA	NA	NA	NA	NA	0.724426	0.823291	NaN	0.0881943	0.303676	NaN	0.357602	0.114706	NA	0.275444	0.205514	NA	-0.617281	-0.465676	NA	-0.681945	0.0803853	NA	0.23283	0.418757	NA	0.0533927	0.366321	NA	0.44053	-0.271875	NA	1.4032	0.458177	NA	0.0330209
Q7L4I2	Arginine/serine-rich coiled-coil protein 2	S30	.eQSEVsVSPR	S6: 99.7	NA	NA	NA	NA	NA	NA	NA	NA	NA	NA	NA	NA	NA	NA	NaN	NaN	0.0652078	0.235949	NaN	NaN	NaN	NA	-0.889676	-0.0833871	NA	NA	0.945133	NA	NA	0.40368	NA	NA	-0.200869	NA	NA	0.614155	NA	-0.46565	0.0340945	NA	-2.4371	-2.26434	NA	-0.50666	-0.425792
Q7L4I2	Arginine/serine-rich coiled-coil protein 2	T220;S222	.SLSRtPsPPPFR	T5: 100.0; S7: 100.0	NA	NA	NA	NA	NA	NA	NA	NA	NA	NA	NA	NA	NA	NA	NaN	NaN	NaN	0.891457	NaN	NaN	NaN	NA	NA	0.0600263	NA	NA	NA	NA	NA	NA	NA	NA	NA	NA	NA	NA	NA	NA	-1.84988	NA	NA	0.983807	NA	NA	1.28666
Q8TF01	Arginine/serine-rich protein PNISR	S722;S726	.TFsRSGsISVk	S3: 99.3; S7: 99.3	NA	NA	NA	NA	NA	NA	NA	NA	NA	NA	NA	NA	NA	NA	NaN	NaN	NaN	0.0290302	NaN	NaN	NaN	NA	NA	-1.2128	NA	NA	NA	NA	NA	NA	NA	NA	NA	NA	NA	NA	NA	NA	-1.22688	NA	NA	-1.19872	NA	NA	-0.25032
O00192	Armadillo repeat protein deleted in velo-cardio-facial syndrome	S203	.dSPSYGsLSR	S7: 100.0	NA	NA	NA	NA	NA	NA	NA	NA	NA	NA	NA	NA	NA	NA	NaN	NaN	NaN	0.141871	NaN	NaN	NaN	NA	NA	0.381254	NA	NA	NA	NA	NA	NA	NA	NA	NA	NA	NA	NA	NA	NA	NA	NA	NA	NA	NA	NA	NA
Q15121	Astrocytic phosphoprotein PEA-15	S116	.dIIRQPsEEEIIk	S7: 100.0	iSEEDELDTkLTR;vLkISEEDELDTkLTR	0.285303	0.108237	-0.743373	0.500385	0.448619	NA	NA	NA	NA	1.67954	-0.112444	-0.164368	1.04884	0.237996	NaN	0.789742	0.472399	NaN	0.163474	0.431112	NA	0.0318566	0.134254	NA	-0.752781	-0.607092	NA	0.972875	0.748172	NA	0.0460115	0.376883	NA	0.318539	0.592162	NA	0.0911948	0.0642062	NA	-1.79666	-0.861149	NA	0.0897651	0.144514
Q15121	Astrocytic phosphoprotein PEA-15	S116	.qPsEEEIIk	S3: 100.0	iSEEDELDTkLTR;vLkISEEDELDTkLTR	0.285303	0.108237	-0.743373	0.500385	0.448619	NA	NA	NA	NA	1.67954	-0.112444	-0.164368	1.04884	0.237996	NaN	0.391838	0.325031	NaN	0.350861	0.489775	NA	-0.0404769	-0.226101	NA	0.891968	0.648932	NA	0.0465649	-0.0202667	NA	0.828169	0.187096	NA	0.776618	0.595569	NA	-0.410833	-0.270651	NA	-2.03385	-1.49925	NA	0.250144	0.25246
Q15121	Astrocytic phosphoprotein PEA-15	S116	.qPsEEEIIkLAPPPk	S3: 100.0	iSEEDELDTkLTR;vLkISEEDELDTkLTR	0.285303	0.108237	-0.743373	0.500385	0.448619	NA	NA	NA	NA	1.67954	-0.112444	-0.164368	1.04884	0.237996	NaN	NaN	0.53892	NaN	NaN	0.959126	NA	NA	0.0884742	NA	NA	0.238732	NA	NA	1.52269	NA	NA	-0.0209963	NA	NA	-0.138921	NA	NA	0.566484	NA	NA	-0.604735	NA	NA	0.303231
Q15121	Astrocytic phosphoprotein PEA-15	S116	.YkDIIRQPsEEEIIk	S9: 100.0	iSEEDELDTkLTR;vLkISEEDELDTkLTR	0.285303	0.108237	-0.743373	0.500385	0.448619	NA	NA	NA	NA	1.67954	-0.112444	-0.164368	1.04884	0.237996	NaN	NaN	0.726305	NaN	NaN	0.699368	NA	NA	-0.0794856	NA	NA	-0.0910581	NA	NA	-0.124633	NA	NA	0.145657	NA	NA	-0.0224445	NA	NA	NA	NA	NA	NA	NA	NA	NA
F8W0B5	Ataxin 2 (Fragment)	S14	.mSSEGPPRmsPk	S10: 100.0	NA	NA	NA	NA	NA	NA	NA	NA	NA	NA	NA	NA	NA	NA	NaN	NaN	0.677152	0.490875	NaN	NaN	NaN	NA	-0.132151	-0.0308651	NA	-0.124472	0.0788362	NA	1.30473	1.34758	NA	-0.308875	-0.140566	NA	-0.175054	-0.160249	NA	NA	NA	NA	NA	NA	NA	NA	NA
F8W0B5	Ataxin 2 (Fragment)	S14	.mSSEGPPRMsPk	S10: 100.0	NA	NA	NA	NA	NA	NA	NA	NA	NA	NA	NA	NA	NA	NA	NaN	NaN	NaN	0.403065	NaN	NaN	NaN	NA	NA	0.101031	NA	NA	0.145202	NA	NA	0.925949	NA	NA	-0.190737	NA	NA	0.0568608	NA	NA	NA	NA	NA	NA	NA	NA	NA
H0YH87	Ataxin 2 (Fragment)	S545	.mSSEGPPRmsPk	S10: 100.0	NA	NA	NA	NA	NA	NA	NA	NA	NA	NA	NA	NA	NA	NA	NaN	NaN	NaN	0.0612148	NaN	NaN	NaN	NA	NA	0.339845	NA	NA	NA	NA	NA	NA	NA	NA	NA	NA	NA	NA	NA	NA	0.742097	NA	NA	0.320176	NA	NA	0.387928
H0YH87	Ataxin 2 (Fragment)	S545	.mSSEGPPRMsPk	S10: 100.0	NA	NA	NA	NA	NA	NA	NA	NA	NA	NA	NA	NA	NA	NA	NaN	NaN	NaN	0.361906	NaN	NaN	NaN	NA	NA	0.322635	NA	NA	NA	NA	NA	NA	NA	NA	NA	NA	NA	NA	NA	NA	1.18208	NA	NA	0.155667	NA	NA	0.489603
P54253	Ataxin-1	S775	.rWsAPESR	S3: 100.0	NA	NA	NA	NA	NA	NA	NA	NA	NA	NA	NA	NA	NA	NA	NaN	NaN	NaN	0.245409	NaN	NaN	NaN	NA	NA	0.788522	NA	NA	NA	NA	NA	NA	NA	NA	NA	NA	NA	NA	NA	NA	NA	NA	NA	NA	NA	NA	NA
Q8WWM7	Ataxin-2-like protein	S335	.qGsGRESPSLASR	S3: 100.0	sTSTPTSPGPR	-0.244943	NA	NA	NA	NA	0.037428	-0.304764	-0.463547	-0.244943	0.487701	-0.424276	0.8385	-0.751121	0.599452	NaN	0.0150729	0.175147	NaN	0.196744	0.81526	NA	2.80792	0.702468	NA	NA	NA	NA	NA	NA	NA	NA	NA	NA	NA	NA	NA	0.0860752	NA	NA	3.59371	NA	NA	2.59162	NA
Q8WWM7	Ataxin-2-like protein	S335;S339	.qGsGREsPSLASR	S3: 100.0; S7: 100.0	sTSTPTSPGPR	-0.244943	NA	NA	NA	NA	0.037428	-0.304764	-0.463547	-0.244943	0.487701	-0.424276	0.8385	-0.751121	0.599452	NaN	0.0840182	0.0409862	NaN	0.591267	0.680049	NA	0.632768	1.2012	NA	NA	NA	NA	NA	NA	NA	NA	NA	NA	NA	NA	NA	NA	NA	NA	NA	NA	NA	NA	NA
Q8WWM7	Ataxin-2-like protein	S339	.qGSGREsPSLASR	S7: 99.5	sTSTPTSPGPR	-0.244943	NA	NA	NA	NA	0.037428	-0.304764	-0.463547	-0.244943	0.487701	-0.424276	0.8385	-0.751121	0.599452	NaN	0.0789888	0.114145	NaN	0.829148	0.178032	NA	0.612002	0.472659	NA	NA	NA	NA	NA	NA	NA	NA	NA	NA	NA	NA	NA	NA	-0.551533	NA	NA	0.0207379	NA	NA	0.207281
Q8WWM7	Ataxin-2-like protein	S409	.gINGGPSRmsPk	S10: 99.2	sTSTPTSPGPR	-0.244943	NA	NA	NA	NA	0.037428	-0.304764	-0.463547	-0.244943	0.487701	-0.424276	0.8385	-0.751121	0.599452	NaN	NaN	0.181084	NaN	NaN	0.389837	NA	NA	0.41724	NA	NA	NA	NA	NA	NA	NA	NA	NA	NA	NA	NA	NA	NA	0.93968	NA	NA	-0.6575	NA	NA	0.90235
Q8WWM7	Ataxin-2-like protein	S424	.TLSsPSNRPSGETSVPPPPAVGR	S4: 100.0	sTSTPTSPGPR	-0.244943	NA	NA	NA	NA	0.037428	-0.304764	-0.463547	-0.244943	0.487701	-0.424276	0.8385	-0.751121	0.599452	NaN	0.543597	NaN	NaN	0.299574	NaN	NA	0.0823046	NA	NA	NA	NA	NA	NA	NA	NA	NA	NA	NA	NA	NA	NA	NA	NA	NA	NA	NA	NA	NA	NA
Q8WWM7	Ataxin-2-like protein	S449	.mYPPRsPk	S6: 100.0	sTSTPTSPGPR	-0.244943	NA	NA	NA	NA	0.037428	-0.304764	-0.463547	-0.244943	0.487701	-0.424276	0.8385	-0.751121	0.599452	NaN	0.897363	0.218618	NaN	0.383158	0.911321	NA	0.430685	-1.09322	NA	NA	NA	NA	NA	NA	NA	NA	NA	NA	NA	NA	NA	0.835933	NA	NA	-1.42694	NA	NA	0.0254376	NA
Q8WWM7	Ataxin-2-like protein	S684	.STSTPTsPGPR	S7: 99.5	sTSTPTSPGPR	-0.244943	NA	NA	NA	NA	0.037428	-0.304764	-0.463547	-0.244943	0.487701	-0.424276	0.8385	-0.751121	0.599452	NaN	0.0422897	0.184158	NaN	0.991855	0.166536	NA	-0.657195	-0.141217	NA	NA	NA	NA	NA	NA	NA	NA	NA	NA	NA	NA	NA	-0.643762	0.131449	NA	-1.50062	0.140287	NA	-0.456274	-0.19979
G3V321	Atlastin GTPase 1 (Fragment)	S10	.dRNsWGGFSEk	S4: 100.0	NA	NA	NA	NA	NA	NA	NA	NA	NA	NA	NA	NA	NA	NA	NaN	NaN	NaN	0.0205277	NaN	NaN	NaN	NA	NA	-0.631318	NA	NA	NA	NA	NA	NA	NA	NA	NA	NA	NA	NA	NA	NA	-0.324049	NA	NA	-1.57187	NA	NA	-1.08638
Q9UII2	ATPase inhibitor, mitochondrial	S39	.gAGsIREAGGAFGk	S4: 100.0	eQLAALk;eQLAALkk;eAGGAFGkR;eQAEEERYFR;lQkEIER;iQkELER	-0.151355	0.0200875	0.843147	-0.47943	-0.248502	0.0178851	-0.617691	-0.935509	-0.794304	-1.83937	0.360833	0.275512	-1.4315	0.0990721	NaN	NaN	0.918832	NaN	NaN	0.567941	NA	NA	-0.303774	NA	NA	-0.254189	NA	NA	0.93426	NA	NA	-0.353358	NA	NA	-0.47131	NA	NA	NA	NA	NA	NA	NA	NA	NA
Q96S55	ATPase WRNIP1	S153	.rPAAAAAAGSAsPR	S12: 100.0	NA	NA	NA	NA	NA	NA	NA	NA	NA	NA	NA	NA	NA	NA	NaN	NaN	NaN	0.499326	NaN	NaN	NaN	NA	NA	-0.708718	NA	NA	NA	NA	NA	NA	NA	NA	NA	NA	NA	NA	NA	NA	NA	NA	NA	NA	NA	NA	NA
Q86UQ4	ATP-binding cassette sub-family A member 13	Y2290	.iSLLLkyFHk	Y7: 100.0	NA	NA	NA	NA	NA	NA	NA	NA	NA	NA	NA	NA	NA	NA	NaN	0.807413	NaN	NaN	NaN	NaN	NaN	0.224117	NA	NA	NA	NA	NA	NA	NA	NA	NA	NA	NA	NA	NA	NA	NA	NA	NA	NA	NA	NA	NA	NA	NA
Q8NE71	ATP-binding cassette sub-family F member 1	S109	.kLSVPTsDEEDEVPAPkPR	S7: 99.5	aVSEEQQPALk;icIVGPNGVGk;eVLEALGEVMVSRPRE;eVLEALGEVmVSRPRE;sTLLLLLTGk	-0.374793	-0.374793	-0.0459024	-1.01015	-0.349089	-0.0437665	-0.861107	-0.434075	-0.665923	-3.53645	0.224625	2.25578	-1.41978	0.197047	NaN	NaN	0.665141	NaN	NaN	0.686571	NA	NA	-0.0436777	NA	NA	0.258557	NA	NA	0.182507	NA	NA	-0.269862	NA	NA	0.538584	NA	NA	-0.389	NA	NA	-0.956324	NA	NA	-0.449459
Q8NE71	ATP-binding cassette sub-family F member 1	S109	.lSVPTsDEEDEVPAPkPR	S6: 99.6	aVSEEQQPALk;icIVGPNGVGk;eVLEALGEVMVSRPRE;eVLEALGEVmVSRPRE;sTLLLLLTGk	-0.374793	-0.374793	-0.0459024	-1.01015	-0.349089	-0.0437665	-0.861107	-0.434075	-0.665923	-3.53645	0.224625	2.25578	-1.41978	0.197047	NaN	0.337648	0.919735	NaN	0.470375	0.223931	NA	-0.351147	-0.252828	NA	NA	-0.259579	NA	NA	1.69131	NA	NA	-0.671088	NA	NA	-0.789027	NA	NA	1.23399	NA	NA	-0.252828	NA	NA	-1.09727
Q8NE71	ATP-binding cassette sub-family F member 1	T108	.lSVPtSDEEDEVPAPkPR	T5: 99.6	aVSEEQQPALk;icIVGPNGVGk;eVLEALGEVMVSRPRE;eVLEALGEVmVSRPRE;sTLLLLLTGk	-0.374793	-0.374793	-0.0459024	-1.01015	-0.349089	-0.0437665	-0.861107	-0.434075	-0.665923	-3.53645	0.224625	2.25578	-1.41978	0.197047	NaN	0.643433	0.564912	NaN	0.281711	0.987289	NA	-0.415012	-0.233626	NA	-0.355592	NA	NA	1.63712	NA	NA	-0.973117	NA	NA	-0.474431	NA	NA	0.926208	0.211944	NA	-1.41277	-0.679196	NA	-0.63188	-0.98725
Q8NE71	ATP-binding cassette sub-family F member 1	T108;S109	.kLSVPtsDEEDEVPAPkPR	T6: 100.0; S7: 100.0	aVSEEQQPALk;icIVGPNGVGk;eVLEALGEVMVSRPRE;eVLEALGEVmVSRPRE;sTLLLLLTGk	-0.374793	-0.374793	-0.0459024	-1.01015	-0.349089	-0.0437665	-0.861107	-0.434075	-0.665923	-3.53645	0.224625	2.25578	-1.41978	0.197047	NaN	0.000680542	NaN	NaN	0.217124	NaN	NA	-1.20935	NA	NA	-1.13996	NA	NA	-1.02214	NA	NA	-1.32846	NA	NA	-1.3774	NA	NA	NA	NA	NA	NA	NA	NA	NA	NA
Q8NE71	ATP-binding cassette sub-family F member 1	T108;S109	.lSVPtsDEEDEVPAPkPR	T5: 100.0; S6: 100.0	aVSEEQQPALk;icIVGPNGVGk;eVLEALGEVMVSRPRE;eVLEALGEVmVSRPRE;sTLLLLLTGk	-0.374793	-0.374793	-0.0459024	-1.01015	-0.349089	-0.0437665	-0.861107	-0.434075	-0.665923	-3.53645	0.224625	2.25578	-1.41978	0.197047	NaN	0.0281419	0.155128	NaN	0.00510394	0.468579	NA	-0.493372	-0.791727	NA	-0.134582	-0.714603	NA	-0.126607	1.38748	NA	-1.64195	-1.25721	NA	-0.830049	-0.975314	NA	-0.156695	NA	NA	-1.97175	NA	NA	-2.06485	NA
P53396	ATP-citrate synthase	S455	.TAsFSESR	S3: 100.0	iGNTGGMLDNILASk;aFDSGIIPMEFVNk;eAYPEEAYIADLDAk;lTLLNPk;sINNPDMR;gVTIIGPATVGGIkPGcFk;akPAMPQDSVPSPR;lLVGVDEkLNPEDIkk;aGkDLVSSLTSGLLTIGDR;gGPNYQEGLR;akPAmPQDSVPSPR;lIMGIGHR;tILSLMTR;sAYDSTMETMNYAQIR;lGQEATVGk	-0.286406	-0.268169	-0.326192	-0.508825	0.0815563	-0.439558	0.102101	-0.406346	0.0970527	-0.798021	0.00176732	-0.278656	-1.17908	0.0137324	NaN	0.0598631	0.00450589	NaN	0.342441	0.641938	NA	-0.392129	-1.03303	NA	NA	NA	NA	NA	NA	NA	NA	NA	NA	NA	NA	NA	-0.888965	-0.899966	NA	0.22063	-0.942809	NA	-1.25065	-1.29808
P53396	ATP-citrate synthase	S455	.TAsFSESRADEVAPAk	S3: 100.0	iGNTGGMLDNILASk;aFDSGIIPMEFVNk;eAYPEEAYIADLDAk;lTLLNPk;sINNPDMR;gVTIIGPATVGGIkPGcFk;akPAMPQDSVPSPR;lLVGVDEkLNPEDIkk;aGkDLVSSLTSGLLTIGDR;gGPNYQEGLR;akPAmPQDSVPSPR;lIMGIGHR;tILSLMTR;sAYDSTMETMNYAQIR;lGQEATVGk	-0.286406	-0.268169	-0.326192	-0.508825	0.0815563	-0.439558	0.102101	-0.406346	0.0970527	-0.798021	0.00176732	-0.278656	-1.17908	0.0137324	NaN	0.0150955	0.0202857	NaN	0.199163	0.228273	NA	-1.10555	-1.54457	NA	-0.988714	-0.78201	NA	0.865419	0.742511	NA	-1.90729	-1.71621	NA	-0.95105	-0.628131	NA	-0.658143	-0.291214	NA	-3.16289	-2.35726	NA	-2.12702	-2.28553
P53396	ATP-citrate synthase	S455	.TAsFSESRADEVAPAkk	S3: 99.6	iGNTGGMLDNILASk;aFDSGIIPMEFVNk;eAYPEEAYIADLDAk;lTLLNPk;sINNPDMR;gVTIIGPATVGGIkPGcFk;akPAMPQDSVPSPR;lLVGVDEkLNPEDIkk;aGkDLVSSLTSGLLTIGDR;gGPNYQEGLR;akPAmPQDSVPSPR;lIMGIGHR;tILSLMTR;sAYDSTMETMNYAQIR;lGQEATVGk	-0.286406	-0.268169	-0.326192	-0.508825	0.0815563	-0.439558	0.102101	-0.406346	0.0970527	-0.798021	0.00176732	-0.278656	-1.17908	0.0137324	NaN	0.766724	0.43827	NaN	0.0314245	0.388033	NA	0.0143321	-0.560525	NA	-1.0016	NA	NA	-0.0244677	NA	NA	0.053132	NA	NA	0.288633	NA	NA	-1.02315	NA	NA	1.36494	NA	NA	-1.21177	NA
P53396	ATP-citrate synthase	S481	.akPAmPQDSVPsPR	S12: 99.4	iGNTGGMLDNILASk;aFDSGIIPMEFVNk;eAYPEEAYIADLDAk;lTLLNPk;sINNPDMR;gVTIIGPATVGGIkPGcFk;akPAMPQDSVPSPR;lLVGVDEkLNPEDIkk;aGkDLVSSLTSGLLTIGDR;gGPNYQEGLR;akPAmPQDSVPSPR;lIMGIGHR;tILSLMTR;sAYDSTMETMNYAQIR;lGQEATVGk	-0.286406	-0.268169	-0.326192	-0.508825	0.0815563	-0.439558	0.102101	-0.406346	0.0970527	-0.798021	0.00176732	-0.278656	-1.17908	0.0137324	NaN	0.0603039	0.679022	NaN	0.433616	0.205869	NA	-0.334521	-0.350458	NA	-0.334521	-0.437258	NA	0.916642	1.22584	NA	-0.337773	0.0578093	NA	-0.0326313	0.0245565	NA	-0.207388	0.232465	NA	-1.45539	-0.738275	NA	-0.322732	-0.675839
P53396	ATP-citrate synthase	S481	.akPAMPQDSVPsPR	S12: 100.0	iGNTGGMLDNILASk;aFDSGIIPMEFVNk;eAYPEEAYIADLDAk;lTLLNPk;sINNPDMR;gVTIIGPATVGGIkPGcFk;akPAMPQDSVPSPR;lLVGVDEkLNPEDIkk;aGkDLVSSLTSGLLTIGDR;gGPNYQEGLR;akPAmPQDSVPSPR;lIMGIGHR;tILSLMTR;sAYDSTMETMNYAQIR;lGQEATVGk	-0.286406	-0.268169	-0.326192	-0.508825	0.0815563	-0.439558	0.102101	-0.406346	0.0970527	-0.798021	0.00176732	-0.278656	-1.17908	0.0137324	NaN	0.0144242	0.255543	NaN	0.605582	0.461559	NA	-0.395756	-0.32834	NA	-0.532678	-0.641254	NA	0.294357	0.919316	NA	-0.539095	-0.32834	NA	-0.0942867	-0.0376914	NA	-0.0131596	-0.145882	NA	-1.60482	-0.366448	NA	-0.545478	-0.854581
O00571	ATP-dependent RNA helicase DDX3X	S594	.fsGGFGAR	S2: 100.0	dLLDLLVEAk;vGNLGLATSFFNER;lVDMMER;qSSGASSSSFSSSR;sDYDGIGSR;vVWVEESDkR;yTRPTPVQk;vRPcVVYGGADIGQQIR;lVDmmER;mLDMGFEPQIR;hAIPIIk;dSLTLVFVETk;eLAVQIYEEAR;yLVLDEADR;eLAVQIYEEARk;fSGGFGAR;sSFFSDR;sDYDGIGSRGDR;sGFGkFER	0.00550923	-0.593594	1.01463	-0.554124	0.059596	0.0854219	1.60347	0.0473957	0.176324	-1.30314	0.129434	0.237335	-0.600581	0.911214	NaN	NaN	0.334042	NaN	NaN	0.726813	NA	NA	-0.140949	NA	NA	NA	NA	NA	NA	NA	NA	NA	NA	NA	NA	NA	NA	NA	NA	NA	NA	NA	NA	NA
O00571	ATP-dependent RNA helicase DDX3X	S594	.SSRFsGGFGAR	S5: 100.0	dLLDLLVEAk;vGNLGLATSFFNER;lVDMMER;qSSGASSSSFSSSR;sDYDGIGSR;vVWVEESDkR;yTRPTPVQk;vRPcVVYGGADIGQQIR;lVDmmER;mLDMGFEPQIR;hAIPIIk;dSLTLVFVETk;eLAVQIYEEAR;yLVLDEADR;eLAVQIYEEARk;fSGGFGAR;sSFFSDR;sDYDGIGSRGDR;sGFGkFER	0.00550923	-0.593594	1.01463	-0.554124	0.059596	0.0854219	1.60347	0.0473957	0.176324	-1.30314	0.129434	0.237335	-0.600581	0.911214	NaN	NaN	0.875099	NaN	NaN	0.129541	NA	NA	-0.0495002	NA	NA	NA	NA	NA	NA	NA	NA	NA	NA	NA	NA	NA	NA	NA	NA	NA	NA	NA	NA	NA
O00571	ATP-dependent RNA helicase DDX3X	S611	.qSSGASSsSFSSSR	S8: 99.6	dLLDLLVEAk;vGNLGLATSFFNER;lVDMMER;qSSGASSSSFSSSR;sDYDGIGSR;vVWVEESDkR;yTRPTPVQk;vRPcVVYGGADIGQQIR;lVDmmER;mLDMGFEPQIR;hAIPIIk;dSLTLVFVETk;eLAVQIYEEAR;yLVLDEADR;eLAVQIYEEARk;fSGGFGAR;sSFFSDR;sDYDGIGSRGDR;sGFGkFER	0.00550923	-0.593594	1.01463	-0.554124	0.059596	0.0854219	1.60347	0.0473957	0.176324	-1.30314	0.129434	0.237335	-0.600581	0.911214	NaN	0.242662	NaN	NaN	0.136768	NaN	NA	-0.941668	NA	NA	NA	NA	NA	NA	NA	NA	NA	NA	NA	NA	NA	NA	-1.95482	NA	NA	0.551794	NA	NA	-0.372591	NA
O00571	ATP-dependent RNA helicase DDX3X	S612	.qSSGASSSsFSSSR	S9: 99.6	dLLDLLVEAk;vGNLGLATSFFNER;lVDMMER;qSSGASSSSFSSSR;sDYDGIGSR;vVWVEESDkR;yTRPTPVQk;vRPcVVYGGADIGQQIR;lVDmmER;mLDMGFEPQIR;hAIPIIk;dSLTLVFVETk;eLAVQIYEEAR;yLVLDEADR;eLAVQIYEEARk;fSGGFGAR;sSFFSDR;sDYDGIGSRGDR;sGFGkFER	0.00550923	-0.593594	1.01463	-0.554124	0.059596	0.0854219	1.60347	0.0473957	0.176324	-1.30314	0.129434	0.237335	-0.600581	0.911214	NaN	0.00085861	NaN	NaN	0.383479	NaN	NA	0.687594	NA	NA	NA	NA	NA	NA	NA	NA	NA	NA	NA	NA	NA	NA	NA	NA	NA	NA	NA	NA	NA	NA
O00571	ATP-dependent RNA helicase DDX3X	S90	.SSFFSDRGsGSR	S9: 99.6	dLLDLLVEAk;vGNLGLATSFFNER;lVDMMER;qSSGASSSSFSSSR;sDYDGIGSR;vVWVEESDkR;yTRPTPVQk;vRPcVVYGGADIGQQIR;lVDmmER;mLDMGFEPQIR;hAIPIIk;dSLTLVFVETk;eLAVQIYEEAR;yLVLDEADR;eLAVQIYEEARk;fSGGFGAR;sSFFSDR;sDYDGIGSRGDR;sGFGkFER	0.00550923	-0.593594	1.01463	-0.554124	0.059596	0.0854219	1.60347	0.0473957	0.176324	-1.30314	0.129434	0.237335	-0.600581	0.911214	NaN	NaN	0.816654	NaN	NaN	0.352554	NA	NA	0.284399	NA	NA	-0.400403	NA	NA	0.516021	NA	NA	-0.233284	NA	NA	0.610935	NA	NA	-0.259963	NA	NA	-0.23663	NA	NA	-0.231309
O15523	ATP-dependent RNA helicase DDX3Y	S101;Y103	.gRsDyDGIGNR	S3: 100.0; Y5: 100.0	lVDMMER;fSGGFGAR;eLAVQIYEEAR;yLVLDEADR	-0.166304	NA	NA	NA	NA	NA	NA	NA	NA	-1.17058	0.149396	0.237335	-0.246508	0.482225	0.162293	NaN	NaN	0.333518	NaN	NaN	-1.12755	NA	NA	NA	NA	NA	NA	NA	NA	NA	NA	NA	NA	NA	NA	NA	NA	NA	NA	NA	NA	NA	NA	NA
O15523	ATP-dependent RNA helicase DDX3Y	S592	.fsGGFGAR	S2: 100.0	lVDMMER;fSGGFGAR;eLAVQIYEEAR;yLVLDEADR	-0.166304	NA	NA	NA	NA	NA	NA	NA	NA	-1.17058	0.149396	0.237335	-0.246508	0.482225	NaN	NaN	0.334042	NaN	NaN	0.68747	NA	NA	-0.140949	NA	NA	NA	NA	NA	NA	NA	NA	NA	NA	NA	NA	NA	NA	NA	NA	NA	NA	NA	NA	NA
O15523	ATP-dependent RNA helicase DDX3Y	S592	.SNRFsGGFGAR	S5: 100.0	lVDMMER;fSGGFGAR;eLAVQIYEEAR;yLVLDEADR	-0.166304	NA	NA	NA	NA	NA	NA	NA	NA	-1.17058	0.149396	0.237335	-0.246508	0.482225	NaN	NaN	0.200989	NaN	NaN	0.13751	NA	NA	0.602381	NA	NA	NA	NA	NA	NA	NA	NA	NA	NA	NA	NA	NA	NA	NA	NA	NA	NA	NA	NA	NA
Q8N8A6	ATP-dependent RNA helicase DDX51	S83	.rVNDAEPGsPEAPQGk	S9: 100.0	NA	NA	NA	NA	NA	NA	NA	NA	NA	NA	NA	NA	NA	NA	NaN	NaN	0.245899	0.824892	NaN	NaN	NaN	NA	-0.509188	-0.211873	NA	1.29163	NA	NA	-0.545306	NA	NA	-0.714438	NA	NA	-0.473071	NA	NA	NA	NA	NA	NA	NA	NA	NA	NA
Q8NHQ9	ATP-dependent RNA helicase DDX55	S594	.TVDLGIsDLEDDc	S7: 100.0	aLEVLVk	0.853815	2.04037	0.508553	1.03727	0.260317	0.466442	2.28472	1.82354	-0.890672	1.04172	-0.313436	0.868664	0.749222	0.0106725	NaN	0.423682	0.316247	NaN	0.267193	0.948086	NA	-0.188322	0.347318	NA	-0.0558289	NA	NA	-0.438471	NA	NA	0.249799	NA	NA	-0.320815	NA	NA	NA	NA	NA	NA	NA	NA	NA	NA
Q14562	ATP-dependent RNA helicase DHX8	S460	.qSmDmsPIk	S6: 100.0	NA	NA	NA	NA	NA	NA	NA	NA	NA	NA	NA	NA	NA	NA	NaN	NaN	NaN	0.530963	NaN	NaN	NaN	NA	NA	-0.275982	NA	NA	0.835944	NA	NA	-1.99374	NA	NA	0.111812	NA	NA	-0.663776	NA	NA	NA	NA	NA	NA	NA	NA	NA
O14497	AT-rich interactive domain-containing protein 1A	S382	.TPQPSsPmDQmGk	S6: 100.0	NA	NA	NA	NA	NA	NA	NA	NA	NA	NA	NA	NA	NA	NA	NaN	NaN	NaN	0.0305949	NaN	NaN	NaN	NA	NA	-0.257788	NA	NA	0.325393	NA	NA	-0.391857	NA	NA	-0.623993	NA	NA	-0.443601	NA	NA	-1.64258	NA	NA	-1.22585	NA	NA	0.295138
P54259	Atrophin-1	S101	.TEQELPRPQsPSDLDSLDGR	S10: 100.0	NA	NA	NA	NA	NA	NA	NA	NA	NA	NA	NA	NA	NA	NA	NaN	NaN	0.155997	0.41901	NaN	NaN	NaN	NA	-0.196713	0.213519	NA	0.346948	0.220382	NA	0.573621	1.36562	NA	-0.932395	-0.674549	NA	-0.100053	1.02083	NA	-0.978382	-0.387303	NA	-0.293373	0.211128	NA	-0.398319	0.17167
P54259	Atrophin-1	S101;S107	.TEQELPRPQsPSDLDsLDGR	S10: 100.0; S16: 100.0	NA	NA	NA	NA	NA	NA	NA	NA	NA	NA	NA	NA	NA	NA	NaN	NaN	0.0388664	NaN	NaN	NaN	NaN	NA	-0.416646	NA	NA	-0.136278	NA	NA	0.0629758	NA	NA	-0.441781	NA	NA	-0.834831	NA	NA	-0.507349	NA	NA	-1.32285	NA	NA	-0.0558813	NA
Q96BY7	Autophagy-related protein 2 homolog B	S1579;S1583	.SYIsPHSsPSHTPTR	S4: 99.4; S8: 98.7	NA	NA	NA	NA	NA	NA	NA	NA	NA	NA	NA	NA	NA	NA	NaN	NaN	0.691743	NaN	NaN	NaN	NaN	NA	0.543998	NA	NA	NA	NA	NA	NA	NA	NA	NA	NA	NA	NA	NA	NA	0.496279	NA	NA	0.591718	NA	NA	-1.02976	NA
B0FLL2	B0FLL2_HUMAN 6phosphofructo2kinase fructose2, 6bisphosphatase 2 transcript variant 3	S433	.rNsFTPLSSSNTIR	S3: 100.0	NA	NA	NA	NA	NA	NA	NA	NA	NA	NA	NA	NA	NA	NA	NaN	NaN	NaN	0.0224444	NaN	NaN	NaN	NA	NA	-0.65582	NA	NA	NA	NA	NA	NA	NA	NA	NA	NA	NA	NA	NA	NA	0.289443	NA	NA	-0.67645	NA	NA	-0.624153
P30411	B2 bradykinin receptor	S375	.TSIsVER	S4: 100.0	NA	NA	NA	NA	NA	NA	NA	NA	NA	NA	NA	NA	NA	NA	NaN	NaN	NaN	0.910295	NaN	NaN	NaN	NA	NA	-0.148316	NA	NA	NA	NA	NA	NA	NA	NA	NA	NA	NA	NA	NA	NA	NA	NA	NA	NA	NA	NA	NA
B4DDM3	B4DDM3_HUMAN Sorting nexin 17, isoform CRA_a	S223;S226	.lSSkLsAVsLR	S6: 97.8; S9: 97.8	NA	NA	NA	NA	NA	NA	NA	NA	NA	NA	NA	NA	NA	NA	NaN	NaN	NaN	0.37424	NaN	NaN	NaN	NA	NA	-0.458975	NA	NA	-1.28017	NA	NA	0.220891	NA	NA	-0.674623	NA	NA	0.209921	NA	NA	NA	NA	NA	NA	NA	NA	NA
B4E105	B4E105_HUMAN cDNA FLJ51710, highly similar to Tyrosineprotein phosphatase nonreceptor type 12 (EC 3.1.3.48)	S316	.nLsFEIkk	S3: 100.0	NA	NA	NA	NA	NA	NA	NA	NA	NA	NA	NA	NA	NA	NA	NaN	NaN	NaN	0.0409674	NaN	NaN	NaN	NA	NA	0.560914	NA	NA	0.342576	NA	NA	1.21116	NA	NA	0.678163	NA	NA	0.443666	NA	NA	NA	NA	NA	NA	NA	NA	NA
O95816	BAG family molecular chaperone regulator 2	S20	.SSsMADRSSR	S3: 96.7	NA	NA	NA	NA	NA	NA	NA	NA	NA	NA	NA	NA	NA	NA	NaN	0.723503	NaN	NaN	NaN	NaN	NaN	0.306786	NA	NA	NA	NA	NA	NA	NA	NA	NA	NA	NA	NA	NA	NA	NA	NA	NA	NA	NA	NA	NA	NA	NA
O95817	BAG family molecular chaperone regulator 3	S171	.sQSPAASDcSSSSSSASLPSSGR	S1: 99.5	NA	NA	NA	NA	NA	NA	NA	NA	NA	NA	NA	NA	NA	NA	NaN	NaN	NaN	0.247045	NaN	NaN	NaN	NA	NA	0.233988	NA	NA	1.12137	NA	NA	-0.084942	NA	NA	0.326475	NA	NA	0.1415	NA	NA	NA	NA	NA	NA	NA	NA	NA
O95817	BAG family molecular chaperone regulator 3	S173	.SQsPAASDcSSSSSSASLPSSGR	S3: 99.5	NA	NA	NA	NA	NA	NA	NA	NA	NA	NA	NA	NA	NA	NA	NaN	NaN	0.0639539	NaN	NaN	NaN	NaN	NA	0.52806	NA	NA	1.17207	NA	NA	0.41386	NA	NA	0.189959	NA	NA	0.642261	NA	NA	NA	NA	NA	NA	NA	NA	NA	NA
O95817	BAG family molecular chaperone regulator 3	S264	.aAsPFR	S3: 100.0	NA	NA	NA	NA	NA	NA	NA	NA	NA	NA	NA	NA	NA	NA	NaN	NaN	NaN	0.40153	NaN	NaN	NaN	NA	NA	0.8581	NA	NA	NA	NA	NA	NA	NA	NA	NA	NA	NA	NA	NA	NA	NA	NA	NA	NA	NA	NA	NA
O95817	BAG family molecular chaperone regulator 3	S279	.SSVQGASSREGsPAR	S12: 100.0	NA	NA	NA	NA	NA	NA	NA	NA	NA	NA	NA	NA	NA	NA	NaN	NaN	0.320696	NaN	NaN	NaN	NaN	NA	0.405568	NA	NA	NA	NA	NA	NA	NA	NA	NA	NA	NA	NA	NA	NA	NA	NA	NA	NA	NA	NA	NA	NA
Q9H4G0	Band 4.1-like protein 1	S510	.hQAsINELk	S4: 100.0	iMELHk	0.156948	NA	NA	NA	NA	NA	NA	NA	NA	-0.856523	0.750329	0.716411	-0.537261	0.967942	NaN	0.158124	0.00287036	NaN	0.320086	0.276314	NA	-3.391	-1.8342	NA	NA	-1.64071	NA	NA	-0.398232	NA	NA	-1.81994	NA	NA	-1.10547	NA	NA	0.0889555	NA	NA	-2.7361	NA	NA	-2.71195
Q9H4G0	Band 4.1-like protein 1	S510	.hQAsINELkR	S4: 100.0	iMELHk	0.156948	NA	NA	NA	NA	NA	NA	NA	NA	-0.856523	0.750329	0.716411	-0.537261	0.967942	NaN	NaN	0.286147	NaN	NaN	NaN	NA	NA	0.402336	NA	NA	-0.903793	NA	NA	-0.228922	NA	NA	0.695565	NA	NA	1.34178	NA	NA	0.147472	NA	NA	1.03882	NA	NA	-0.438732
Q9H4G0	Band 4.1-like protein 1	S540;S541	.rLPssPASPSPk	S4: 100.0; S5: 100.0	iMELHk	0.156948	NA	NA	NA	NA	NA	NA	NA	NA	-0.856523	0.750329	0.716411	-0.537261	0.967942	NaN	0.736893	0.321033	NaN	0.461245	0.954647	NA	-0.0135138	-0.624088	NA	NA	-0.464901	NA	NA	0.462341	NA	NA	0.286845	NA	NA	-0.624211	NA	-1.18028	-0.927813	NA	-1.55948	-2.92402	NA	1.14567	0.289008
Q9H4G0	Band 4.1-like protein 1	S540;S544	.rLPsSPAsPSPk	S4: 100.0; S8: 100.0	iMELHk	0.156948	NA	NA	NA	NA	NA	NA	NA	NA	-0.856523	0.750329	0.716411	-0.537261	0.967942	NaN	0.0671215	0.0740159	NaN	NaN	0.795574	NA	-0.239761	-0.346306	NA	-0.822823	0.015545	NA	0.655808	0.374597	NA	0.698511	0.727563	NA	-1.81398	-1.6383	NA	-1.77193	-1.00331	NA	-2.39425	-3.26378	NA	-0.549345	-0.415091
Q9H4G0	Band 4.1-like protein 1	S541	.rLPSsPASPSPk	S5: 99.3	iMELHk	0.156948	NA	NA	NA	NA	NA	NA	NA	NA	-0.856523	0.750329	0.716411	-0.537261	0.967942	NaN	NaN	0.0664426	NaN	NaN	NaN	NA	NA	-0.771941	NA	NA	NA	NA	NA	NA	NA	NA	NA	NA	NA	NA	NA	NA	-0.587806	NA	NA	-1.94392	NA	NA	-0.399776
Q9H4G0	Band 4.1-like protein 1	S541;S544	.rLPSsPAsPSPk	S5: 99.6; S8: 100.0	iMELHk	0.156948	NA	NA	NA	NA	NA	NA	NA	NA	-0.856523	0.750329	0.716411	-0.537261	0.967942	NaN	0.025858	0.0283396	NaN	NaN	0.407701	NA	-1.37561	-0.400369	NA	-1.69697	-0.859792	NA	-0.455732	0.272537	NA	0.365011	-0.253694	NA	-1.40994	-0.547044	NA	-1.67678	-1.90968	NA	-3.09311	-3.55368	NA	0.246883	0.00439243
Q9H4G0	Band 4.1-like protein 1	S784	.SLsPIIGk	S3: 100.0	iMELHk	0.156948	NA	NA	NA	NA	NA	NA	NA	NA	-0.856523	0.750329	0.716411	-0.537261	0.967942	NaN	NaN	0.00484582	NaN	NaN	NaN	NA	NA	-1.24074	NA	NA	-1.52908	NA	NA	-0.104987	NA	NA	-0.969833	NA	NA	-1.08788	NA	NA	-1.25012	NA	NA	-3.17102	NA	NA	-0.672734
Q9H4G0	Band 4.1-like protein 1	S820	.gGFsETRIEk	S4: 100.0	iMELHk	0.156948	NA	NA	NA	NA	NA	NA	NA	NA	-0.856523	0.750329	0.716411	-0.537261	0.967942	NaN	NaN	0.000168477	NaN	NaN	0.319	NA	NA	-1.71442	NA	NA	-1.71442	NA	NA	-0.954981	NA	NA	-2.1787	NA	NA	-0.747814	NA	NA	-0.732561	NA	NA	-3.47189	NA	NA	-1.3078
Q9H4G0	Band 4.1-like protein 1	S870	.aVVYRETDPsPEER	S10: 100.0	iMELHk	0.156948	NA	NA	NA	NA	NA	NA	NA	NA	-0.856523	0.750329	0.716411	-0.537261	0.967942	NaN	NaN	0.338537	NaN	NaN	NaN	NA	NA	-0.531652	NA	NA	NA	NA	NA	NA	NA	NA	NA	NA	NA	NA	NA	NA	0.124469	NA	NA	-1.70064	NA	NA	-1.18777
O43491	Band 4.1-like protein 2	S614	.kNsLRVEGDNIYVR	S3: 100.0	eVPIVQTETk;fLTLGSk;fIPPWLk;fIPPWLkk;vVVHkETELAEEGED;eQHPDMSVTR;tEMVTISDASQR;gLSPAQADSQFLENAk;tVkGGISETR;eVQTNELkAEk;tEMVTISDASQRTEISTk	0.0765856	-0.044259	0.513785	-0.388667	0.529938	NA	NA	NA	NA	0.0640288	-0.0276026	0.187114	0.0355171	0.344508	NaN	NaN	0.905354	NaN	NaN	0.824457	NA	NA	-0.0485585	NA	NA	NA	NA	NA	NA	NA	NA	NA	NA	NA	NA	NA	NA	NA	NA	NA	NA	NA	NA	NA
O43491	Band 4.1-like protein 2	S87	.qksYTLVVAk	S3: 100.0	eVPIVQTETk;fLTLGSk;fIPPWLk;fIPPWLkk;vVVHkETELAEEGED;eQHPDMSVTR;tEMVTISDASQR;gLSPAQADSQFLENAk;tVkGGISETR;eVQTNELkAEk;tEMVTISDASQRTEISTk	0.0765856	-0.044259	0.513785	-0.388667	0.529938	NA	NA	NA	NA	0.0640288	-0.0276026	0.187114	0.0355171	0.344508	NaN	0.607252	0.753325	NaN	0.413432	0.395817	NA	0.282599	0.161215	NA	-1.15707	-1.28207	NA	-0.588112	-0.168903	NA	0.325426	0.351189	NA	0.519259	0.53686	NA	NA	NA	NA	NA	NA	NA	NA	NA
O43491	Band 4.1-like protein 2	S87	.sYTLVVAk	S1: 100.0	eVPIVQTETk;fLTLGSk;fIPPWLk;fIPPWLkk;vVVHkETELAEEGED;eQHPDMSVTR;tEMVTISDASQR;gLSPAQADSQFLENAk;tVkGGISETR;eVQTNELkAEk;tEMVTISDASQRTEISTk	0.0765856	-0.044259	0.513785	-0.388667	0.529938	NA	NA	NA	NA	0.0640288	-0.0276026	0.187114	0.0355171	0.344508	0.422864	0.927605	0.58045	0.095801	0.71133	0.582368	0.0852854	-0.00147342	-0.0829479	-0.0854939	-0.23797	-0.768558	0.427367	-0.0307403	-0.318848	-0.110198	0.615315	0.400235	0.256065	0.0277934	0.191086	NA	NA	NA	NA	NA	NA	NA	NA	NA
Q9Y2J2	Band 4.1-like protein 3	S460	.gIsQTNLITTVTPEk	S3: 100.0	eVPVVHTETk;iVITGDADIDHDQALAQAIk;fLTLGSk;vVQETVLVEER;eQHPDMSVTk;tVkGGISETR	-0.117096	-0.425646	0.769194	-0.268276	0.145185	-0.01834	-0.75089	-0.339054	0.104987	-0.454461	-0.0834673	-0.634795	0.400504	0.329722	NaN	NaN	0.217373	NaN	NaN	0.70084	NA	NA	-0.653027	NA	NA	NA	NA	NA	NA	NA	NA	NA	NA	NA	NA	NA	NA	-0.337148	NA	NA	-1.25122	NA	NA	0.345297
Q13286	Battenin	S12	.rFsDSEGEETVPEPR	S3: 100.0	NA	NA	NA	NA	NA	NA	NA	NA	NA	NA	NA	NA	NA	NA	NaN	NaN	NaN	0.322436	NaN	NaN	NaN	NA	NA	-0.658273	NA	NA	NA	NA	NA	NA	NA	NA	NA	NA	NA	NA	NA	NA	0.154303	NA	NA	-2.90193	NA	NA	-0.859266
Q13286	Battenin	S12	.rRFsDSEGEETVPEPR	S4: 100.0	NA	NA	NA	NA	NA	NA	NA	NA	NA	NA	NA	NA	NA	NA	NaN	NaN	NaN	0.15381	NaN	NaN	NaN	NA	NA	0.151297	NA	NA	0.92391	NA	NA	0.244818	NA	NA	-0.118444	NA	NA	0.363571	NA	NA	-0.367102	NA	NA	0.518164	NA	NA	0.102092
Q13286	Battenin	S12;S14	.rRFsDsEGEETVPEPR	S4: 100.0; S6: 100.0	NA	NA	NA	NA	NA	NA	NA	NA	NA	NA	NA	NA	NA	NA	NaN	NaN	NaN	0.113409	NaN	NaN	NaN	NA	NA	-0.435986	NA	NA	NA	NA	NA	NA	NA	NA	NA	NA	NA	NA	NA	NA	0.260945	NA	NA	-0.385653	NA	NA	-0.486319
Q86UU0	B-cell CLL/lymphoma 9-like protein	S21	.eAPGsPPLSPR	S5: 100.0	NA	NA	NA	NA	NA	NA	NA	NA	NA	NA	NA	NA	NA	NA	NaN	NaN	0.825702	0.919178	NaN	NaN	NaN	NA	0.139057	0.0929255	NA	0.423847	0.534685	NA	0.551996	0.578724	NA	-0.0486127	-0.0804086	NA	-0.201275	0.0383925	NA	-0.0346835	-0.219009	NA	-1.02999	-1.00783	NA	0.408285	0.288377
Q86UU0	B-cell CLL/lymphoma 9-like protein	S21	.rREAPGsPPLSPR	S7: 100.0	NA	NA	NA	NA	NA	NA	NA	NA	NA	NA	NA	NA	NA	NA	NaN	NaN	0.447049	NaN	NaN	NaN	NaN	NA	0.0841812	NA	NA	-0.164779	NA	NA	2.08255	NA	NA	-0.324822	NA	NA	0.333141	NA	NA	NA	NA	NA	NA	NA	NA	NA	NA
Q86UU0	B-cell CLL/lymphoma 9-like protein	S21;S25	.eAPGsPPLsPR	S5: 100.0; S9: 100.0	NA	NA	NA	NA	NA	NA	NA	NA	NA	NA	NA	NA	NA	NA	NaN	NaN	0.00744091	0.0179453	NaN	NaN	NaN	NA	-1.1316	-0.612046	NA	NA	NA	NA	NA	NA	NA	NA	NA	NA	NA	NA	NA	-1.00013	-0.51529	NA	-2.30707	-1.02473	NA	-1.02647	0.02098
Q86UU0	B-cell CLL/lymphoma 9-like protein	S21;S25	.rREAPGsPPLsPR	S7: 100.0; S11: 100.0	NA	NA	NA	NA	NA	NA	NA	NA	NA	NA	NA	NA	NA	NA	NaN	NaN	0.283562	0.773752	NaN	NaN	NaN	NA	0.102999	-0.268756	NA	0.102999	0.606925	NA	0.534288	-0.0940564	NA	-0.389447	-0.424971	NA	0.955441	0.0934041	NA	-1.19877	-0.0803434	NA	-0.729512	-0.524505	NA	-0.859117	-0.957272
O95999	B-cell lymphoma/leukemia 10	S138	.SNsDESNFSEkLR	S3: 100.0	NA	NA	NA	NA	NA	NA	NA	NA	NA	NA	NA	NA	NA	NA	NaN	NaN	NaN	0.00179076	NaN	NaN	NaN	NA	NA	1.16311	NA	NA	1.03795	NA	NA	-0.591631	NA	NA	1.28828	NA	NA	0.850508	NA	NA	0.65661	NA	NA	2.00384	NA	NA	1.9462
Q92934	Bcl2 antagonist of cell death	S118	.rmsDEFVDSFk	S3: 100.0	NA	NA	NA	NA	NA	NA	NA	NA	NA	NA	NA	NA	NA	NA	NaN	NaN	NaN	0.00274695	NaN	NaN	NaN	NA	NA	-1.31827	NA	NA	-0.759537	NA	NA	-0.947359	NA	NA	-1.6874	NA	NA	-1.40417	NA	NA	0.327416	NA	NA	-1.93035	NA	NA	-1.31864
Q92934	Bcl2 antagonist of cell death	S118	.rmsDEFVDSFkk	S3: 100.0	NA	NA	NA	NA	NA	NA	NA	NA	NA	NA	NA	NA	NA	NA	NaN	NaN	NaN	0.533872	NaN	NaN	NaN	NA	NA	-0.262602	NA	NA	NA	NA	NA	NA	NA	NA	NA	NA	NA	NA	NA	NA	NA	NA	NA	NA	NA	NA	NA
Q92934	Bcl2 antagonist of cell death	S118	.rMsDEFVDSFkk	S3: 100.0	NA	NA	NA	NA	NA	NA	NA	NA	NA	NA	NA	NA	NA	NA	NaN	NaN	NaN	0.684598	NaN	NaN	NaN	NA	NA	0.269021	NA	NA	-0.712459	NA	NA	0.426391	NA	NA	-0.355398	NA	NA	-0.266029	NA	NA	0.455358	NA	NA	1.48953	NA	NA	-0.266654
Q92934	Bcl2 antagonist of cell death	S134	.sAGTATQmR	S1: 100.0	NA	NA	NA	NA	NA	NA	NA	NA	NA	NA	NA	NA	NA	NA	NaN	NaN	0.0178843	0.190116	NaN	NaN	NaN	NA	0.77599	0.677861	NA	NA	NA	NA	NA	NA	NA	NA	NA	NA	NA	NA	NA	-0.00594177	NA	NA	1.81091	NA	NA	0.608759	NA
Q92934	Bcl2 antagonist of cell death	S146	.qSSsWTR	S4: 99.2	NA	NA	NA	NA	NA	NA	NA	NA	NA	NA	NA	NA	NA	NA	NaN	NaN	NaN	0.294286	NaN	NaN	NaN	NA	NA	0.301504	NA	NA	NA	NA	NA	NA	NA	NA	NA	NA	NA	NA	NA	NA	-0.242238	NA	NA	0.118867	NA	NA	0.484141
Q92934	Bcl2 antagonist of cell death	S99	.SRsAPPNLWAAQR	S3: 100.0	NA	NA	NA	NA	NA	NA	NA	NA	NA	NA	NA	NA	NA	NA	NaN	NaN	NaN	0.170548	NaN	NaN	NaN	NA	NA	-0.310588	NA	NA	NA	NA	NA	NA	NA	NA	NA	NA	NA	NA	NA	NA	-0.237111	NA	NA	-0.384065	NA	NA	0.0053253
Q9NYF8	Bcl-2-associated transcription factor 1	S177	.kAEGEPQEEsPLkSk	S10: 100.0	sAAMTLNER;sAAmTLNER;sSFYPDGGDQETAk	-0.421694	-0.198646	-0.468317	-0.776019	-0.635758	0.0574338	-0.855812	-0.550181	-1.01658	0.293918	-0.0367114	0.955801	-0.702059	0.0707173	NaN	0.613995	NaN	NaN	0.473693	NaN	NA	-0.39694	NA	NA	NA	NA	NA	NA	NA	NA	NA	NA	NA	NA	NA	NA	-0.34981	NA	NA	-0.575212	NA	NA	-0.44407	NA
Q9NYF8	Bcl-2-associated transcription factor 1	S300	.sPAkTIAPQNAPR	S1: 100.0	sAAMTLNER;sAAmTLNER;sSFYPDGGDQETAk	-0.421694	-0.198646	-0.468317	-0.776019	-0.635758	0.0574338	-0.855812	-0.550181	-1.01658	0.293918	-0.0367114	0.955801	-0.702059	0.0707173	NaN	0.265668	NaN	NaN	0.183355	NaN	NA	-0.515302	NA	NA	NA	NA	NA	NA	NA	NA	NA	NA	NA	NA	NA	NA	0.412627	NA	NA	-1.66419	NA	NA	-0.515302	NA
Q9NYF8	Bcl-2-associated transcription factor 1	S512	.dLFDYsPPLHk	S6: 99.7	sAAMTLNER;sAAmTLNER;sSFYPDGGDQETAk	-0.421694	-0.198646	-0.468317	-0.776019	-0.635758	0.0574338	-0.855812	-0.550181	-1.01658	0.293918	-0.0367114	0.955801	-0.702059	0.0707173	NaN	NaN	0.147531	NaN	NaN	0.899532	NA	NA	0.298811	NA	NA	NA	NA	NA	NA	NA	NA	NA	NA	NA	NA	NA	NA	0.163264	NA	NA	1.30907	NA	NA	0.248664
Q9NYF8	Bcl-2-associated transcription factor 1	S512	.lkDLFDYsPPLHk	S8: 99.7	sAAMTLNER;sAAmTLNER;sSFYPDGGDQETAk	-0.421694	-0.198646	-0.468317	-0.776019	-0.635758	0.0574338	-0.855812	-0.550181	-1.01658	0.293918	-0.0367114	0.955801	-0.702059	0.0707173	NaN	NaN	0.850649	NaN	NaN	0.474501	NA	NA	0.0150922	NA	NA	NA	NA	NA	NA	NA	NA	NA	NA	NA	NA	NA	NA	0.705581	NA	NA	0.00205968	NA	NA	-0.118369
Q9NYF8	Bcl-2-associated transcription factor 1	S531	.eEsPLRIk	S3: 100.0	sAAMTLNER;sAAmTLNER;sSFYPDGGDQETAk	-0.421694	-0.198646	-0.468317	-0.776019	-0.635758	0.0574338	-0.855812	-0.550181	-1.01658	0.293918	-0.0367114	0.955801	-0.702059	0.0707173	NaN	NaN	0.231273	NaN	NaN	0.176062	NA	NA	-0.595794	NA	NA	-0.5022	NA	NA	-1.35125	NA	NA	-0.689388	NA	NA	0.391234	NA	NA	NA	NA	NA	NA	NA	NA	NA
Q9NYF8	Bcl-2-associated transcription factor 1	S531	.ekSTFREEsPLR	S9: 98.7	sAAMTLNER;sAAmTLNER;sSFYPDGGDQETAk	-0.421694	-0.198646	-0.468317	-0.776019	-0.635758	0.0574338	-0.855812	-0.550181	-1.01658	0.293918	-0.0367114	0.955801	-0.702059	0.0707173	NaN	NaN	0.374917	NaN	NaN	0.323292	NA	NA	-0.241658	NA	NA	-0.385436	NA	NA	-0.126764	NA	NA	-0.840822	NA	NA	0.448508	NA	NA	0.307569	NA	NA	0.40979	NA	NA	-0.356552
Q9NYF8	Bcl-2-associated transcription factor 1	S531	.STFREEsPLR	S7: 100.0	sAAMTLNER;sAAmTLNER;sSFYPDGGDQETAk	-0.421694	-0.198646	-0.468317	-0.776019	-0.635758	0.0574338	-0.855812	-0.550181	-1.01658	0.293918	-0.0367114	0.955801	-0.702059	0.0707173	NaN	0.460803	0.0902253	NaN	0.843078	0.334623	NA	-0.363831	-0.333412	NA	-0.417772	-0.685031	NA	-0.429762	0.219881	NA	-0.850494	-0.817797	NA	0.12853	0.089481	NA	-0.214842	-0.182469	NA	0.560932	-0.252867	NA	0.44117	-0.455773
Q9NYF8	Bcl-2-associated transcription factor 1	S531	.STFREEsPLRIk	S7: 100.0	sAAMTLNER;sAAmTLNER;sSFYPDGGDQETAk	-0.421694	-0.198646	-0.468317	-0.776019	-0.635758	0.0574338	-0.855812	-0.550181	-1.01658	0.293918	-0.0367114	0.955801	-0.702059	0.0707173	NaN	NaN	0.691616	NaN	NaN	0.82089	NA	NA	-0.0334634	NA	NA	0.0352781	NA	NA	0.201158	NA	NA	-0.266898	NA	NA	-0.0219263	NA	NA	0.50899	NA	NA	-0.405119	NA	NA	-0.277999
Q9NYF8	Bcl-2-associated transcription factor 1	S658	.iDIsPSTLR	S4: 99.7	sAAMTLNER;sAAmTLNER;sSFYPDGGDQETAk	-0.421694	-0.198646	-0.468317	-0.776019	-0.635758	0.0574338	-0.855812	-0.550181	-1.01658	0.293918	-0.0367114	0.955801	-0.702059	0.0707173	0.346703	0.649214	0.546377	0.365855	0.591221	0.364682	0.215704	-0.259	-0.125524	0.390858	NA	0.785552	1.2113	NA	0.308145	-0.230148	NA	-0.147558	-0.244606	NA	-0.35254	NA	-0.197192	-0.125524	NA	0.965107	-0.393617	NA	-0.320809	-0.0966742
Q9NYF8	Bcl-2-associated transcription factor 1	S658	.iDIsPSTLRk	S4: 100.0	sAAMTLNER;sAAmTLNER;sSFYPDGGDQETAk	-0.421694	-0.198646	-0.468317	-0.776019	-0.635758	0.0574338	-0.855812	-0.550181	-1.01658	0.293918	-0.0367114	0.955801	-0.702059	0.0707173	NaN	0.14074	0.0522029	NaN	0.52133	0.63042	NA	0.655524	0.173905	NA	NA	-0.0348988	NA	NA	1.08799	NA	NA	-0.0816402	NA	NA	0.416043	NA	0.889978	0.785563	NA	2.27246	2.31886	NA	0.160136	0.0270067
Q9NYF8	Bcl-2-associated transcription factor 1	S658	.rIDIsPSTLR	S5: 100.0	sAAMTLNER;sAAmTLNER;sSFYPDGGDQETAk	-0.421694	-0.198646	-0.468317	-0.776019	-0.635758	0.0574338	-0.855812	-0.550181	-1.01658	0.293918	-0.0367114	0.955801	-0.702059	0.0707173	NaN	0.637246	0.144216	NaN	0.339267	0.93128	NA	0.0827775	-0.046049	NA	0.279835	-0.14456	NA	0.974309	-0.0202142	NA	0.47626	-0.162393	NA	0.291174	0.104494	NA	0.303848	0.126199	NA	0.868836	0.35629	NA	-0.403906	0.0765529
Q9NYF8	Bcl-2-associated transcription factor 1	S660	.iDISPsTLR	S6: 99.7	sAAMTLNER;sAAmTLNER;sSFYPDGGDQETAk	-0.421694	-0.198646	-0.468317	-0.776019	-0.635758	0.0574338	-0.855812	-0.550181	-1.01658	0.293918	-0.0367114	0.955801	-0.702059	0.0707173	0.291855	0.912479	0.787541	0.440743	0.413503	0.409061	-0.241595	-0.0634673	-0.0142187	0.521953	1.15693	0.804113	0.0882225	0.0253184	0.261844	-0.326531	-0.168143	-0.154047	-0.236735	-0.445788	-0.699819	-0.246454	-0.0634673	-0.0650917	0.0736022	0.579768	0.119997	-0.254662	-0.0323674	0.0213511
Q9NYF8	Bcl-2-associated transcription factor 1	S690	.lRcDsADLR	S5: 100.0	sAAMTLNER;sAAmTLNER;sSFYPDGGDQETAk	-0.421694	-0.198646	-0.468317	-0.776019	-0.635758	0.0574338	-0.855812	-0.550181	-1.01658	0.293918	-0.0367114	0.955801	-0.702059	0.0707173	NaN	0.87844	0.221466	NaN	0.312347	0.371409	NA	0.0174811	-0.345607	NA	NA	NA	NA	NA	NA	NA	NA	NA	NA	NA	NA	NA	-0.190906	-0.577999	NA	0.775485	-0.225087	NA	0.225868	-0.0991863
Q3SY13	BCL2-like 12 (Proline rich)	S241	.lVRLsSDSFAR	S5: 100.0	NA	NA	NA	NA	NA	NA	NA	NA	NA	NA	NA	NA	NA	NA	NaN	NaN	NaN	0.357059	NaN	NaN	NaN	NA	NA	0.584206	NA	NA	NA	NA	NA	NA	NA	NA	NA	NA	NA	NA	NA	NA	-0.300513	NA	NA	0.874543	NA	NA	0.658486
Q13884	Beta-1-syntrophin	S219	.gSPVSEIGWETPPPEsPR	S16: 100.0	tIIQSPYEk;gAGAGHPGAGGAQPPDSPAGVR;qLEIHSPDAk;eVLLEVk;smALADPENR;sGLLEVLVR;mPILISk;vIAEVR;aGkEVLLEVk	-0.328678	-0.948782	0.18612	-0.825722	-0.0553573	-0.438473	-0.693549	-1.51189	-0.106396	-1.52502	0.190218	0.325612	-0.933542	0.0162579	NaN	NaN	0.512664	NaN	NaN	0.484183	NA	NA	-0.140236	NA	NA	NA	NA	NA	NA	NA	NA	NA	NA	NA	NA	NA	NA	NA	NA	NA	NA	NA	NA	NA
Q13884	Beta-1-syntrophin	S87	.gAGAGHPGAGGAQPPDsPAGVR	S17: 100.0	tIIQSPYEk;gAGAGHPGAGGAQPPDSPAGVR;qLEIHSPDAk;eVLLEVk;smALADPENR;sGLLEVLVR;mPILISk;vIAEVR;aGkEVLLEVk	-0.328678	-0.948782	0.18612	-0.825722	-0.0553573	-0.438473	-0.693549	-1.51189	-0.106396	-1.52502	0.190218	0.325612	-0.933542	0.0162579	NaN	0.0966926	0.0170619	NaN	0.613534	0.178041	NA	-0.893152	-0.630396	NA	0.0731116	-0.444695	NA	-1.29022	-0.492409	NA	-1.87013	-0.344003	NA	-0.834745	-0.601499	NA	NA	-0.58287	NA	NA	-0.633333	NA	NA	-1.7437
Q13425	Beta-2-syntrophin	S110	.gLGPPSPPAPPRGPAGEAGAsPPVR	S21: 100.0	aGLVELLLR;eVLLEVk;iFPGLAADQSR;mPILISk;aGkEVLLEVk	-0.0221968	0.658908	0.637387	1.82079	1.56428	-0.555189	-0.502788	-1.5321	1.20786	-0.521802	0.0634918	0.627962	-0.236923	0.367198	NaN	0.552461	NaN	NaN	0.190996	NaN	NA	0.0879548	NA	NA	0.173873	NA	NA	0.396805	NA	NA	-1.28827	NA	NA	1.17684	NA	NA	-0.0738888	NA	NA	0.364484	NA	NA	-1.02358	NA
Q13425	Beta-2-syntrophin	S110	.gPAGEAGAsPPVR	S9: 100.0	aGLVELLLR;eVLLEVk;iFPGLAADQSR;mPILISk;aGkEVLLEVk	-0.0221968	0.658908	0.637387	1.82079	1.56428	-0.555189	-0.502788	-1.5321	1.20786	-0.521802	0.0634918	0.627962	-0.236923	0.367198	NaN	0.0102826	0.0246161	NaN	0.732529	0.181402	NA	-0.568972	-0.38689	NA	-0.0314145	0.115756	NA	-0.155021	0.0202897	NA	-0.807331	-0.563286	NA	0.301996	0.271808	NA	-1.54381	-1.4381	NA	0.4056	0.520438	NA	-1.49652	-1.38773
Q13425	Beta-2-syntrophin	S110	.gPAGEAGAsPPVRR	S9: 100.0	aGLVELLLR;eVLLEVk;iFPGLAADQSR;mPILISk;aGkEVLLEVk	-0.0221968	0.658908	0.637387	1.82079	1.56428	-0.555189	-0.502788	-1.5321	1.20786	-0.521802	0.0634918	0.627962	-0.236923	0.367198	NaN	0.172521	0.91284	NaN	0.197911	0.127213	NA	0.235535	0.100413	NA	-0.218013	-0.0816366	NA	0.146274	0.350365	NA	0.728502	-0.200428	NA	1.57383	0.547655	NA	-1.26695	-0.91711	NA	2.49465	0.0228247	NA	-0.167468	-0.468918
Q13425	Beta-2-syntrophin	S110;S95	.gLGPPsPPAPPRGPAGEAGAsPPVR	S6: 100.0; S21: 100.0	aGLVELLLR;eVLLEVk;iFPGLAADQSR;mPILISk;aGkEVLLEVk	-0.0221968	0.658908	0.637387	1.82079	1.56428	-0.555189	-0.502788	-1.5321	1.20786	-0.521802	0.0634918	0.627962	-0.236923	0.367198	NaN	0.3872	0.414923	NaN	0.716786	0.634988	NA	-0.421891	-0.654553	NA	0.127788	0.93568	NA	0.512121	-1.0113	NA	-1.93338	-1.85917	NA	-0.932058	-0.297807	NA	NA	NA	NA	NA	NA	NA	NA	NA
Q13425	Beta-2-syntrophin	S395	.SPsLGSDLTFATR	S3: 100.0	aGLVELLLR;eVLLEVk;iFPGLAADQSR;mPILISk;aGkEVLLEVk	-0.0221968	0.658908	0.637387	1.82079	1.56428	-0.555189	-0.502788	-1.5321	1.20786	-0.521802	0.0634918	0.627962	-0.236923	0.367198	NaN	NaN	0.038305	NaN	NaN	0.908342	NA	NA	-1.01947	NA	NA	NA	NA	NA	NA	NA	NA	NA	NA	NA	NA	NA	NA	NA	NA	NA	NA	NA	NA	NA
Q13425	Beta-2-syntrophin	S95	.gLGPPsPPAPPR	S6: 100.0	aGLVELLLR;eVLLEVk;iFPGLAADQSR;mPILISk;aGkEVLLEVk	-0.0221968	0.658908	0.637387	1.82079	1.56428	-0.555189	-0.502788	-1.5321	1.20786	-0.521802	0.0634918	0.627962	-0.236923	0.367198	NaN	0.553335	NaN	NaN	0.937493	NaN	NA	-0.483634	NA	NA	-0.39272	NA	NA	0.825941	NA	NA	-0.574548	NA	NA	-0.840239	NA	NA	NA	NA	NA	NA	NA	NA	NA	NA
Q13425	Beta-2-syntrophin	T169	.lGDAILSVNGtDLR	T11: 99.1	aGLVELLLR;eVLLEVk;iFPGLAADQSR;mPILISk;aGkEVLLEVk	-0.0221968	0.658908	0.637387	1.82079	1.56428	-0.555189	-0.502788	-1.5321	1.20786	-0.521802	0.0634918	0.627962	-0.236923	0.367198	0.803466	NaN	NaN	0.87922	NaN	NaN	-0.133622	NA	NA	NA	NA	NA	NA	NA	NA	NA	NA	NA	NA	NA	NA	NA	NA	NA	NA	NA	NA	NA	NA	NA
Q13425	Beta-2-syntrophin		.xGDAILsVNGTDLR	S7: 97.5	aGLVELLLR;eVLLEVk;iFPGLAADQSR;mPILISk;aGkEVLLEVk	-0.0221968	0.658908	0.637387	1.82079	1.56428	-0.555189	-0.502788	-1.5321	1.20786	-0.521802	0.0634918	0.627962	-0.236923	0.367198	0.309115	NaN	NaN	0.855274	NaN	NaN	-0.551668	NA	NA	NA	NA	NA	NA	NA	NA	NA	NA	NA	NA	NA	NA	0.343786	NA	NA	-1.17188	NA	NA	0.06854	NA	NA
Q8NFC6	Biorientation of chromosomes in cell division protein 1-like	S3029	.kREVsPPGAR	S5: 100.0	NA	NA	NA	NA	NA	NA	NA	NA	NA	NA	NA	NA	NA	NA	NaN	NaN	0.233386	NaN	NaN	NaN	NaN	NA	0.787097	NA	NA	NA	NA	NA	NA	NA	NA	NA	NA	NA	NA	NA	NA	NA	NA	NA	NA	NA	NA	NA	NA
E9PHY4	Blocked early in transport 1 homolog (S. cerevisiae)-like	S9	.aQsPGAVEEILDRENk	S3: 100.0	NA	NA	NA	NA	NA	NA	NA	NA	NA	NA	NA	NA	NA	NA	NaN	NaN	NaN	0.0794523	NaN	NaN	NaN	NA	NA	-1.06615	NA	NA	-0.687343	NA	NA	-0.246617	NA	NA	-2.27197	NA	NA	-1.44495	NA	NA	NA	NA	NA	NA	NA	NA	NA
Q9UQB8	Brain-specific angiogenesis inhibitor 1-associated protein 2	S366	.SSsmAAGLER	S3: 99.3	NA	NA	NA	NA	NA	NA	NA	NA	NA	NA	NA	NA	NA	NA	NaN	NaN	0.296618	0.132615	NaN	NaN	NaN	NA	0.380708	0.397999	NA	1.41534	1.17656	NA	0.301129	0.166897	NA	0.874478	0.902491	NA	-0.483033	-0.430041	NA	0.380708	0.53764	NA	-1.45863	-1.16173	NA	0.881192	1.05259
Q9UQB8	Brain-specific angiogenesis inhibitor 1-associated protein 2	S366	.SSsMAAGLER	S3: 100.0	NA	NA	NA	NA	NA	NA	NA	NA	NA	NA	NA	NA	NA	NA	NaN	NaN	0.413552	0.204329	NaN	NaN	NaN	NA	0.169157	0.356174	NA	2.82988	1.42445	NA	-0.359429	0.237348	NA	-0.66103	0.387363	NA	-0.248446	-0.168145	NA	0.269263	0.340504	NA	-1.47162	-1.37115	NA	0.948182	1.00136
Q6PJG6	BRCA1-associated ATM activator 1	S742	.eARGsPNTASAEATLPR	S5: 100.0	NA	NA	NA	NA	NA	NA	NA	NA	NA	NA	NA	NA	NA	NA	NaN	NaN	0.3598	NaN	NaN	NaN	NaN	NA	-0.161423	NA	NA	0.24423	NA	NA	-0.250226	NA	NA	-1.49233	NA	NA	-0.127628	NA	NA	NA	NA	NA	NA	NA	NA	NA	NA
P11274	Breakpoint cluster region protein	S1264	.rQsILFSTEV	S3: 100.0	aAQAPDGASEPR	-0.336701	NA	NA	NA	NA	NA	NA	NA	NA	-1.86784	0.118559	-0.459619	0.240013	0.383414	NaN	NaN	0.0377117	NaN	NaN	0.781185	NA	NA	-0.551803	NA	NA	NA	NA	NA	NA	NA	NA	NA	NA	NA	NA	NA	NA	NA	NA	NA	NA	NA	NA	NA
P11274	Breakpoint cluster region protein	S205	.iSSLGsQAmQmER	S6: 100.0	aAQAPDGASEPR	-0.336701	NA	NA	NA	NA	NA	NA	NA	NA	-1.86784	0.118559	-0.459619	0.240013	0.383414	NaN	NaN	0.441399	NaN	NaN	0.355908	NA	NA	0.32356	NA	NA	NA	NA	NA	NA	NA	NA	NA	NA	NA	NA	NA	NA	NA	NA	NA	NA	NA	NA	NA
O75363	Breast carcinoma-amplified sequence 1	S552	.qQsLGGFFk	S3: 100.0	NA	NA	NA	NA	NA	NA	NA	NA	NA	NA	NA	NA	NA	NA	NaN	NaN	NaN	0.647661	NaN	NaN	NaN	NA	NA	1.15012	NA	NA	NA	NA	NA	NA	NA	NA	NA	NA	NA	NA	NA	NA	NA	NA	NA	NA	NA	NA	NA
Q5TH69	Brefeldin A-inhibited guanine nucleotide-exchange protein 3	S2081	.hSFsAGPELLR	S4: 100.0	sGSTGSSLSVSVR	-0.419028	NA	NA	NA	NA	-0.191862	0.260452	-0.646195	-3.99057	NA	NA	NA	NA	0.322856	NaN	NaN	0.321607	NaN	NaN	0.712731	NA	NA	-0.102984	NA	NA	0.624172	NA	NA	-0.258244	NA	NA	-0.0145644	NA	NA	-0.829392	NA	NA	0.106887	NA	NA	0.14902	NA	NA	-0.273623
Q5TH69	Brefeldin A-inhibited guanine nucleotide-exchange protein 3	S2097;S2100	.SGsTGsSLSVSVR	S3: 99.6; S6: 100.0	sGSTGSSLSVSVR	-0.419028	NA	NA	NA	NA	-0.191862	0.260452	-0.646195	-3.99057	NA	NA	NA	NA	0.322856	NaN	0.802004	0.632087	NaN	0.304829	0.292351	NA	0.520325	0.625699	NA	NA	NA	NA	NA	NA	NA	NA	NA	NA	NA	NA	NA	-0.646943	-0.670368	NA	2.68639	1.19363	NA	0.589673	0.631088
Q9UBW5	Bridging integrator 2	S259	.sLVISPPVR	S1: 100.0	tSAPPSRPPPPR	0.318226	0.716939	0.129626	0.122371	1.28355	-1.05516	-1.53803	1.31716	-1.05531	1.86326	-0.228371	-1.00627	0.821938	0.728256	NaN	0.633847	0.393865	NaN	0.146092	0.0390693	NA	-0.255326	0.177491	NA	NA	1.05427	NA	NA	0.167477	NA	NA	0.85501	NA	NA	0.187506	NA	-1.43695	-1.30607	NA	0.358249	0.00473499	NA	0.833769	0.694799
Q9UBW5	Bridging integrator 2	S411	.TsAPPSRPPPPR	S2: 100.0	tSAPPSRPPPPR	0.318226	0.716939	0.129626	0.122371	1.28355	-1.05516	-1.53803	1.31716	-1.05531	1.86326	-0.228371	-1.00627	0.821938	0.728256	NaN	0.111695	NaN	NaN	0.532996	NaN	NA	-0.559569	NA	NA	-0.0847244	NA	NA	-0.918039	NA	NA	-0.653464	NA	NA	0.751845	NA	NA	-1.11594	NA	NA	-0.582911	NA	NA	0.0336291	NA
Q9UBW5	Bridging integrator 2	S436	.aTASPRPSSGNIPSsPTASGGGSPTSPR	S15: 100.0	tSAPPSRPPPPR	0.318226	0.716939	0.129626	0.122371	1.28355	-1.05516	-1.53803	1.31716	-1.05531	1.86326	-0.228371	-1.00627	0.821938	0.728256	NaN	0.266886	0.0313445	NaN	0.0591691	0.205566	NA	-0.976924	0.978995	NA	NA	1.02124	NA	NA	1.29137	NA	NA	0.227414	NA	NA	0.936755	NA	-1.6976	NA	NA	-0.976924	NA	NA	1.05861	NA
Q9UBW5	Bridging integrator 2	S444	.aTASPRPSSGNIPSSPTASGGGsPTSPR	S23: 97.8	tSAPPSRPPPPR	0.318226	0.716939	0.129626	0.122371	1.28355	-1.05516	-1.53803	1.31716	-1.05531	1.86326	-0.228371	-1.00627	0.821938	0.728256	NaN	NaN	0.817946	NaN	NaN	0.0507685	NA	NA	-0.203173	NA	NA	NA	NA	NA	NA	NA	NA	NA	NA	NA	NA	NA	NA	-0.0619556	NA	NA	-0.677904	NA	NA	0.772665
Q9UBW5	Bridging integrator 2	S458	.aSLGTGTAsPR	S9: 100.0	tSAPPSRPPPPR	0.318226	0.716939	0.129626	0.122371	1.28355	-1.05516	-1.53803	1.31716	-1.05531	1.86326	-0.228371	-1.00627	0.821938	0.728256	0.548025	0.928769	0.572053	0.0115731	0.00174139	0.000501765	-0.00353135	0.321105	0.102545	NA	1.26524	1.07324	NA	0.321105	0.36979	NA	0.773762	0.214873	NA	1.76892	0.91334	-0.0320958	-0.538996	-0.570021	-1.27389	-2.01989	-1.54103	1.4949	1.1374	0.614722
Q9NWV8	BRISC and BRCA1-A complex member 1	S44	.aVGAQAsVGSR	S7: 100.0	aVGAQASVGSR	-0.0115077	-0.0188397	1.33228	-0.412529	0.542112	-0.0124196	1.07347	-0.345806	0.317326	-0.942944	0.0476671	0.483459	-0.339744	0.457978	NaN	0.805325	NaN	NaN	0.849422	NaN	NA	0.363863	NA	NA	0.162236	NA	NA	0.56549	NA	NA	-1.96493	NA	NA	0.582592	NA	NA	NA	NA	NA	NA	NA	NA	NA	NA
H0Y2L9	Bromodomain-containing 8	S144	.gSLLPTsPR	S7: 99.6	NA	NA	NA	NA	NA	NA	NA	NA	NA	NA	NA	NA	NA	NA	NaN	NaN	0.222165	0.0356447	NaN	NaN	NaN	NA	-0.402792	-1.09407	NA	NA	NA	NA	NA	NA	NA	NA	NA	NA	NA	NA	NA	NA	0.0926227	NA	NA	-1.99661	NA	NA	-0.359819
H0Y2L9	Bromodomain-containing 8	T124;S128	.atPPPsPLLSELLkk	T2: 100.0; S6: 100.0	NA	NA	NA	NA	NA	NA	NA	NA	NA	NA	NA	NA	NA	NA	NaN	NaN	NaN	0.67423	NaN	NaN	NaN	NA	NA	0.432609	NA	NA	-0.907841	NA	NA	0.214494	NA	NA	0.650724	NA	NA	0.746838	NA	NA	NA	NA	NA	NA	NA	NA	NA
H0Y2L9	Bromodomain-containing 8	T124;S128	.mLGQkAtPPPsPLLSELLk	T7: 100.0; S11: 100.0	NA	NA	NA	NA	NA	NA	NA	NA	NA	NA	NA	NA	NA	NA	NaN	NaN	NaN	0.0220944	NaN	NaN	NaN	NA	NA	-0.450387	NA	NA	NA	NA	NA	NA	NA	NA	NA	NA	NA	NA	NA	NA	NA	NA	NA	NA	NA	NA	NA
H0Y2L9	Bromodomain-containing 8	T143	.gSLLPtSPR	T6: 99.6	NA	NA	NA	NA	NA	NA	NA	NA	NA	NA	NA	NA	NA	NA	NaN	NaN	0.150821	0.253478	NaN	NaN	NaN	NA	-0.108743	-0.656296	NA	0.632355	NA	NA	0.113221	NA	NA	0.0696918	NA	NA	-0.48605	NA	NA	-0.440325	NA	NA	-2.53741	NA	NA	-0.287178	NA
O95696	Bromodomain-containing protein 1	S1055	.vHGEPTSDLsDID	S10: 99.7	NA	NA	NA	NA	NA	NA	NA	NA	NA	NA	NA	NA	NA	NA	NaN	NaN	NaN	0.0923105	NaN	NaN	NaN	NA	NA	-0.868574	NA	NA	NA	NA	NA	NA	NA	NA	NA	NA	NA	NA	NA	NA	-0.144707	NA	NA	-1.38875	NA	NA	-0.3484
O95696	Bromodomain-containing protein 1	T1051	.vHGEPtSDLSDID	T6: 99.7	NA	NA	NA	NA	NA	NA	NA	NA	NA	NA	NA	NA	NA	NA	NaN	NaN	0.448522	NaN	NaN	NaN	NaN	NA	-0.258502	NA	NA	0.958225	NA	NA	0.888254	NA	NA	-0.0194516	NA	NA	-0.377074	NA	NA	0.126616	NA	NA	-0.55192	NA	NA	-0.070504	NA
O95696	Bromodomain-containing protein 1	T1051;S1052	.vHGEPtsDLSDID	T6: 100.0; S7: 100.0	NA	NA	NA	NA	NA	NA	NA	NA	NA	NA	NA	NA	NA	NA	NaN	NaN	0.120307	NaN	NaN	NaN	NaN	NA	-0.555146	NA	NA	1.0576	NA	NA	0.475703	NA	NA	0.0010185	NA	NA	-0.56199	NA	NA	-0.629251	NA	NA	-2.17447	NA	NA	-1.18237	NA
O95696	Bromodomain-containing protein 1	T1051;S1055	.vHGEPtSDLsDID	T6: 99.5; S10: 100.0	NA	NA	NA	NA	NA	NA	NA	NA	NA	NA	NA	NA	NA	NA	NaN	NaN	0.752138	0.886768	NaN	NaN	NaN	NA	-0.11179	-0.0551496	NA	1.12397	0.695379	NA	0.150691	0.120874	NA	-0.374271	-0.432052	NA	-0.406109	-0.231173	NA	NA	NA	NA	NA	NA	NA	NA	NA
Q96CX2	BTB/POZ domain-containing protein KCTD12	S185	.sPSGGAAGPLLTPSQSLDGSR	S1: 99.6	sPSGGAAGPLLTPSQSLDGSR;eAEYFELPELVR;dLQLVLPDYFPER;lGAPQQPGPGPPPSR;yILDYLR;gSYTIGR;dGFLFR;fFLDRDGFLFR;fFIDRDGFLFR;lGAPQQPGPGPPPSRR;eVFGDTLNESRDPDRPPER;iTVcGk;rLGAPQQPGPGPPPSR;rLGAPQQPGPGPPPSRR	0.477479	0.644359	0.268696	0.278007	0.891077	-0.147644	0.59339	0.662656	1.19979	-0.364322	-0.0449002	1.00793	1.48663	0.00677386	NaN	NaN	0.0623027	NaN	NaN	0.401328	NA	NA	-0.0492668	NA	NA	0.269849	NA	NA	0.362972	NA	NA	-1.08828	NA	NA	0.133434	NA	NA	-0.76889	NA	NA	-2.30015	NA	NA	-1.32934
Q96CX2	BTB/POZ domain-containing protein KCTD12	S185	.sPSGGAAGPLLTPSQSLDGSRR	S1: 100.0	sPSGGAAGPLLTPSQSLDGSR;eAEYFELPELVR;dLQLVLPDYFPER;lGAPQQPGPGPPPSR;yILDYLR;gSYTIGR;dGFLFR;fFLDRDGFLFR;fFIDRDGFLFR;lGAPQQPGPGPPPSRR;eVFGDTLNESRDPDRPPER;iTVcGk;rLGAPQQPGPGPPPSR;rLGAPQQPGPGPPPSRR	0.477479	0.644359	0.268696	0.278007	0.891077	-0.147644	0.59339	0.662656	1.19979	-0.364322	-0.0449002	1.00793	1.48663	0.00677386	NaN	0.455097	0.688681	NaN	0.166102	0.266315	NA	0.800278	0.107682	NA	NA	-0.366073	NA	NA	0.166437	NA	NA	-0.314132	NA	NA	0.551901	NA	-1.00528	NA	NA	0.763039	NA	NA	1.02458	NA
Q96CX2	BTB/POZ domain-containing protein KCTD12	S187	.SPsGGAAGPLLTPSQSLDGSR	S3: 99.7	sPSGGAAGPLLTPSQSLDGSR;eAEYFELPELVR;dLQLVLPDYFPER;lGAPQQPGPGPPPSR;yILDYLR;gSYTIGR;dGFLFR;fFLDRDGFLFR;fFIDRDGFLFR;lGAPQQPGPGPPPSRR;eVFGDTLNESRDPDRPPER;iTVcGk;rLGAPQQPGPGPPPSR;rLGAPQQPGPGPPPSRR	0.477479	0.644359	0.268696	0.278007	0.891077	-0.147644	0.59339	0.662656	1.19979	-0.364322	-0.0449002	1.00793	1.48663	0.00677386	NaN	0.0506421	NaN	NaN	0.821239	NaN	NA	-1.82998	NA	NA	NA	NA	NA	NA	NA	NA	NA	NA	NA	NA	NA	NA	-0.979009	NA	NA	-2.61009	NA	NA	-1.04986	NA
Q96CX2	BTB/POZ domain-containing protein KCTD12	S187	.SPsGGAAGPLLTPSQSLDGSRR	S3: 99.4	sPSGGAAGPLLTPSQSLDGSR;eAEYFELPELVR;dLQLVLPDYFPER;lGAPQQPGPGPPPSR;yILDYLR;gSYTIGR;dGFLFR;fFLDRDGFLFR;fFIDRDGFLFR;lGAPQQPGPGPPPSRR;eVFGDTLNESRDPDRPPER;iTVcGk;rLGAPQQPGPGPPPSR;rLGAPQQPGPGPPPSRR	0.477479	0.644359	0.268696	0.278007	0.891077	-0.147644	0.59339	0.662656	1.19979	-0.364322	-0.0449002	1.00793	1.48663	0.00677386	NaN	NaN	0.202786	NaN	NaN	0.254978	NA	NA	-0.258287	NA	NA	0.0747659	NA	NA	-0.257328	NA	NA	-0.660747	NA	NA	-0.259247	NA	NA	NA	NA	NA	NA	NA	NA	NA
Q96CX2	BTB/POZ domain-containing protein KCTD12	S200	.SPSGGAAGPLLTPSQsLDGSR	S16: 99.6	sPSGGAAGPLLTPSQSLDGSR;eAEYFELPELVR;dLQLVLPDYFPER;lGAPQQPGPGPPPSR;yILDYLR;gSYTIGR;dGFLFR;fFLDRDGFLFR;fFIDRDGFLFR;lGAPQQPGPGPPPSRR;eVFGDTLNESRDPDRPPER;iTVcGk;rLGAPQQPGPGPPPSR;rLGAPQQPGPGPPPSRR	0.477479	0.644359	0.268696	0.278007	0.891077	-0.147644	0.59339	0.662656	1.19979	-0.364322	-0.0449002	1.00793	1.48663	0.00677386	NaN	NaN	0.249828	NaN	NaN	0.184	NA	NA	-0.754171	NA	NA	NA	NA	NA	NA	NA	NA	NA	NA	NA	NA	NA	NA	0.0619865	NA	NA	-1.57033	NA	NA	0.235608
Q96CX2	BTB/POZ domain-containing protein KCTD12	S200	.SPSGGAAGPLLTPSQsLDGSRR	S16: 99.6	sPSGGAAGPLLTPSQSLDGSR;eAEYFELPELVR;dLQLVLPDYFPER;lGAPQQPGPGPPPSR;yILDYLR;gSYTIGR;dGFLFR;fFLDRDGFLFR;fFIDRDGFLFR;lGAPQQPGPGPPPSRR;eVFGDTLNESRDPDRPPER;iTVcGk;rLGAPQQPGPGPPPSR;rLGAPQQPGPGPPPSRR	0.477479	0.644359	0.268696	0.278007	0.891077	-0.147644	0.59339	0.662656	1.19979	-0.364322	-0.0449002	1.00793	1.48663	0.00677386	NaN	0.0987979	0.00241542	NaN	0.0185074	0.00417848	NA	0.420909	0.71979	NA	0.500353	0.852108	NA	0.341466	0.587472	NA	0.13004	0.385241	NA	1.18194	1.18426	NA	NA	0.0346908	NA	NA	1.45339	NA	NA	0.527594
Q96CX2	BTB/POZ domain-containing protein KCTD12	T196	.SPSGGAAGPLLtPSQSLDGSR	T12: 100.0	sPSGGAAGPLLTPSQSLDGSR;eAEYFELPELVR;dLQLVLPDYFPER;lGAPQQPGPGPPPSR;yILDYLR;gSYTIGR;dGFLFR;fFLDRDGFLFR;fFIDRDGFLFR;lGAPQQPGPGPPPSRR;eVFGDTLNESRDPDRPPER;iTVcGk;rLGAPQQPGPGPPPSR;rLGAPQQPGPGPPPSRR	0.477479	0.644359	0.268696	0.278007	0.891077	-0.147644	0.59339	0.662656	1.19979	-0.364322	-0.0449002	1.00793	1.48663	0.00677386	NaN	NaN	0.275594	NaN	NaN	0.165035	NA	NA	-0.267416	NA	NA	0.0553038	NA	NA	-0.059043	NA	NA	-0.475788	NA	NA	-1.85383	NA	NA	NA	NA	NA	NA	NA	NA	NA
Q96CX2	BTB/POZ domain-containing protein KCTD12	T196	.SPSGGAAGPLLtPSQSLDGSRR	T12: 99.5	sPSGGAAGPLLTPSQSLDGSR;eAEYFELPELVR;dLQLVLPDYFPER;lGAPQQPGPGPPPSR;yILDYLR;gSYTIGR;dGFLFR;fFLDRDGFLFR;fFIDRDGFLFR;lGAPQQPGPGPPPSRR;eVFGDTLNESRDPDRPPER;iTVcGk;rLGAPQQPGPGPPPSR;rLGAPQQPGPGPPPSRR	0.477479	0.644359	0.268696	0.278007	0.891077	-0.147644	0.59339	0.662656	1.19979	-0.364322	-0.0449002	1.00793	1.48663	0.00677386	NaN	NaN	0.839872	NaN	NaN	0.66493	NA	NA	-0.0377334	NA	NA	NA	NA	NA	NA	NA	NA	NA	NA	NA	NA	NA	NA	NA	NA	NA	NA	NA	NA	NA
Q96CX2	BTB/POZ domain-containing protein KCTD12	T196;S200	.SPSGGAAGPLLtPSQsLDGSR	T12: 100.0; S16: 100.0	sPSGGAAGPLLTPSQSLDGSR;eAEYFELPELVR;dLQLVLPDYFPER;lGAPQQPGPGPPPSR;yILDYLR;gSYTIGR;dGFLFR;fFLDRDGFLFR;fFIDRDGFLFR;lGAPQQPGPGPPPSRR;eVFGDTLNESRDPDRPPER;iTVcGk;rLGAPQQPGPGPPPSR;rLGAPQQPGPGPPPSRR	0.477479	0.644359	0.268696	0.278007	0.891077	-0.147644	0.59339	0.662656	1.19979	-0.364322	-0.0449002	1.00793	1.48663	0.00677386	NaN	0.00146082	0.0805636	NaN	0.967001	0.639308	NA	-1.05411	-1.08254	NA	0.0728467	NA	NA	-1.05411	NA	NA	-0.727632	NA	NA	-0.735215	NA	NA	-0.706924	-0.4547	NA	-2.8772	-2.38944	NA	-1.1246	-0.449375
Q96CX2	BTB/POZ domain-containing protein KCTD12	T196;S200	.SPSGGAAGPLLtPSQsLDGSRR	T12: 100.0; S16: 100.0	sPSGGAAGPLLTPSQSLDGSR;eAEYFELPELVR;dLQLVLPDYFPER;lGAPQQPGPGPPPSR;yILDYLR;gSYTIGR;dGFLFR;fFLDRDGFLFR;fFIDRDGFLFR;lGAPQQPGPGPPPSRR;eVFGDTLNESRDPDRPPER;iTVcGk;rLGAPQQPGPGPPPSR;rLGAPQQPGPGPPPSRR	0.477479	0.644359	0.268696	0.278007	0.891077	-0.147644	0.59339	0.662656	1.19979	-0.364322	-0.0449002	1.00793	1.48663	0.00677386	NaN	0.0250624	0.023236	NaN	0.418483	0.122699	NA	0.586981	0.748165	NA	NA	1.27855	NA	NA	0.542977	NA	NA	1.73479	NA	NA	0.962656	NA	NA	NA	NA	NA	NA	NA	NA	NA
Q9BRD0	BUD13 homolog	S197;S201	.hDsPDPsPPRR	S3: 100.0; S7: 100.0	NA	NA	NA	NA	NA	NA	NA	NA	NA	NA	NA	NA	NA	NA	NaN	NaN	0.619968	0.808044	NaN	NaN	NaN	NA	0.23432	-0.031257	NA	NA	NA	NA	NA	NA	NA	NA	NA	NA	NA	NA	NA	NA	-0.29086	NA	NA	-0.512984	NA	NA	0.151928
Q9BRD0	BUD13 homolog	S222;S226	.rVRHDsPDPsPPR	S6: 100.0; S10: 100.0	NA	NA	NA	NA	NA	NA	NA	NA	NA	NA	NA	NA	NA	NA	NaN	NaN	NaN	0.559962	NaN	NaN	NaN	NA	NA	-0.140866	NA	NA	NA	NA	NA	NA	NA	NA	NA	NA	NA	NA	NA	NA	0.782488	NA	NA	-1.86038	NA	NA	-0.242217
Q9BRD0	BUD13 homolog	S222;S226	.vRHDsPDPsPPR	S5: 100.0; S9: 100.0	NA	NA	NA	NA	NA	NA	NA	NA	NA	NA	NA	NA	NA	NA	NaN	NaN	0.433759	0.0922879	NaN	NaN	NaN	NA	-0.744794	-0.0602666	NA	NA	NA	NA	NA	NA	NA	NA	NA	NA	NA	NA	NA	NA	-0.502277	NA	NA	-1.4691	NA	NA	-0.46145
Q9BRD0	BUD13 homolog	S271	.hDsPDLAPNVTYSLPR	S3: 100.0	NA	NA	NA	NA	NA	NA	NA	NA	NA	NA	NA	NA	NA	NA	NaN	NaN	NaN	0.191543	NaN	NaN	NaN	NA	NA	0.642676	NA	NA	NA	NA	NA	NA	NA	NA	NA	NA	NA	NA	NA	NA	0.853827	NA	NA	1.40796	NA	NA	0.431525
Q9BRD0	BUD13 homolog	T123;S127	.hFRHDtPDSsPR	T6: 100.0; S10: 99.4	NA	NA	NA	NA	NA	NA	NA	NA	NA	NA	NA	NA	NA	NA	NaN	NaN	NaN	0.148237	NaN	NaN	NaN	NA	NA	-0.637414	NA	NA	NA	NA	NA	NA	NA	NA	NA	NA	NA	NA	NA	NA	-0.445518	NA	NA	0.190442	NA	NA	-0.63998
Q9BRD0	BUD13 homolog	T159;S163	.aRHDtPDPsPLRGAR	T5: 100.0; S9: 100.0	NA	NA	NA	NA	NA	NA	NA	NA	NA	NA	NA	NA	NA	NA	NaN	NaN	NaN	0.317487	NaN	NaN	NaN	NA	NA	0.0282145	NA	NA	NA	NA	NA	NA	NA	NA	NA	NA	NA	NA	NA	NA	0.0282145	NA	NA	0.967565	NA	NA	-0.183158
Q9BRD0	BUD13 homolog	T159;S163	.hDtPDPsPLR	T3: 100.0; S7: 100.0	NA	NA	NA	NA	NA	NA	NA	NA	NA	NA	NA	NA	NA	NA	NaN	NaN	NaN	0.344669	NaN	NaN	NaN	NA	NA	-0.5304	NA	NA	NA	NA	NA	NA	NA	NA	NA	NA	NA	NA	NA	NA	-0.771335	NA	NA	-2.00157	NA	NA	-0.343804
Q9BRD0	BUD13 homolog	T159;S163	.hDtPDPsPLRGAR	T3: 100.0; S7: 100.0	NA	NA	NA	NA	NA	NA	NA	NA	NA	NA	NA	NA	NA	NA	NaN	NaN	0.629526	0.808411	NaN	NaN	NaN	NA	0.171162	0.026665	NA	NA	NA	NA	NA	NA	NA	NA	NA	NA	NA	NA	NA	0.422357	-0.241504	NA	1.26194	0.773171	NA	0.339316	-0.002652
Q13895	Bystin	S98	.mPQDGsDDEDEEWPTLEk	S6: 100.0	NA	NA	NA	NA	NA	NA	NA	NA	NA	NA	NA	NA	NA	NA	NaN	NaN	NaN	0.132633	NaN	NaN	NaN	NA	NA	-1.04359	NA	NA	NA	NA	NA	NA	NA	NA	NA	NA	NA	NA	NA	NA	NA	NA	NA	NA	NA	NA	NA
Q4AC94	C2 domain-containing protein 3	S2018;S2020	.aPDkGTDsPsPPPLEETSNGGR	S8: 100.0; S10: 100.0	lLGLVk	1.47999	NA	NA	NA	NA	-0.295621	3.77084	0.976289	1.98369	NA	NA	NA	NA	0.157593	NaN	NaN	0.0552388	NaN	NaN	0.755203	NA	NA	-0.547582	NA	NA	NA	NA	NA	NA	NA	NA	NA	NA	NA	NA	NA	NA	-0.392996	NA	NA	-1.00938	NA	NA	-0.157979
Q16581	C3a anaphylatoxin chemotactic receptor	S470	.STHcPsNNVISER	S6: 100.0	NA	NA	NA	NA	NA	NA	NA	NA	NA	NA	NA	NA	NA	NA	NaN	NaN	0.0597768	NaN	NaN	NaN	NaN	NA	0.483419	NA	NA	0.959498	NA	NA	0.962324	NA	NA	-0.346425	NA	NA	0.931689	NA	NA	-0.0469329	NA	NA	0.286693	NA	NA	-0.104676	NA
Q16581	C3a anaphylatoxin chemotactic receptor	S470	.STHcPsNNVISERNSTTV	S6: 100.0	NA	NA	NA	NA	NA	NA	NA	NA	NA	NA	NA	NA	NA	NA	NaN	NaN	0.85561	NaN	NaN	NaN	NaN	NA	0.185058	NA	NA	NA	NA	NA	NA	NA	NA	NA	NA	NA	NA	NA	NA	NA	NA	NA	NA	NA	NA	NA	NA
Q16581	C3a anaphylatoxin chemotactic receptor	S479	.STHcPSNNVISERNsTTV	S15: 99.7	NA	NA	NA	NA	NA	NA	NA	NA	NA	NA	NA	NA	NA	NA	NaN	NaN	0.468853	NaN	NaN	NaN	NaN	NA	0.305771	NA	NA	NA	NA	NA	NA	NA	NA	NA	NA	NA	NA	NA	NA	-0.392283	NA	NA	-0.158722	NA	NA	0.770264	NA
P21730	C5a anaphylatoxin chemotactic receptor	S327	.nVLTEEsVVR	S7: 100.0	NA	NA	NA	NA	NA	NA	NA	NA	NA	NA	NA	NA	NA	NA	NaN	NaN	0.949723	0.639275	NaN	NaN	NaN	NA	0.0144619	0.0889355	NA	1.81817	1.78486	NA	-0.121533	-0.211916	NA	-0.0937862	0.214134	NA	0.336524	-0.0362634	NA	-0.720643	-0.934467	NA	0.0203279	1.21395	NA	1.43526	1.92514
P21730	C5a anaphylatoxin chemotactic receptor	S327	.nVLTEEsVVRESk	S7: 100.0	NA	NA	NA	NA	NA	NA	NA	NA	NA	NA	NA	NA	NA	NA	NaN	NaN	0.17419	0.329816	NaN	NaN	NaN	NA	0.205934	0.188659	NA	2.01037	2.19447	NA	0.596076	0.327587	NA	-0.215176	-0.10391	NA	0.930653	0.0983773	NA	-0.541484	-0.157707	NA	0.842198	1.29244	NA	0.921738	0.905464
C9J8Y3	C9J8Y3_HUMAN Islet cell autoantigen 1 (Fragment)	S122	.aLcFsSQQRLALR	S5: 99.3	NA	NA	NA	NA	NA	NA	NA	NA	NA	NA	NA	NA	NA	NA	NaN	0.577178	NaN	NaN	NaN	NaN	NaN	0.325226	NA	NA	NA	NA	NA	NA	NA	NA	NA	NA	NA	NA	NA	NA	-0.729848	NA	NA	1.06196	NA	NA	0.666014	NA	NA
P27708	CAD protein	S1406	.rLsSFVTk	S3: 100.0	vNEISVEVDSDPR	-0.328806	NA	NA	NA	NA	NA	NA	NA	NA	-1.22919	0.792691	-0.0189815	-0.63863	0.572301	NaN	NaN	0.212065	NaN	NaN	0.338251	NA	NA	-0.509649	NA	NA	NA	NA	NA	NA	NA	NA	NA	NA	NA	NA	NA	NA	NA	NA	NA	NA	NA	NA	NA
P27708	CAD protein	S1859	.asDPGLPAEEPkEk	S2: 100.0	vNEISVEVDSDPR	-0.328806	NA	NA	NA	NA	NA	NA	NA	NA	-1.22919	0.792691	-0.0189815	-0.63863	0.572301	NaN	0.675502	NaN	NaN	0.415332	NaN	NA	-0.356514	NA	NA	NA	NA	NA	NA	NA	NA	NA	NA	NA	NA	NA	NA	NA	NA	NA	NA	NA	NA	NA	NA
P55285	Cadherin-6	S786	.lADmYGGVDsDkDS	S10: 100.0	vVYSILQGQPYFSVESETGIIk	-0.134096	NA	NA	NA	NA	NA	NA	NA	NA	-0.541933	0.548516	-2.23263	0.273741	0.492386	NaN	NaN	0.435021	NaN	NaN	0.175278	NA	NA	0.210929	NA	NA	NA	NA	NA	NA	NA	NA	NA	NA	NA	NA	NA	NA	NA	NA	NA	NA	NA	NA	NA
P55285	Cadherin-6	S786	.lADMYGGVDsDkDS	S10: 100.0	vVYSILQGQPYFSVESETGIIk	-0.134096	NA	NA	NA	NA	NA	NA	NA	NA	-0.541933	0.548516	-2.23263	0.273741	0.492386	NaN	0.352609	NaN	NaN	0.273361	NaN	NA	0.235736	NA	NA	NA	NA	NA	NA	NA	NA	NA	NA	NA	NA	NA	NA	NA	NA	NA	NA	NA	NA	NA	NA
Q8N5S9	Calcium/calmodulin-dependent protein kinase kinase 1	S52	.aAsVIPGSTSR	S3: 100.0	NA	NA	NA	NA	NA	NA	NA	NA	NA	NA	NA	NA	NA	NA	NaN	NaN	0.318194	0.637166	NaN	NaN	NaN	NA	0.557675	0.12522	NA	NA	NA	NA	NA	NA	NA	NA	NA	NA	NA	NA	NA	0.251704	NA	NA	1.36973	NA	NA	-1.25184	NA
F5GZ00	Calcium/calmodulin-dependent protein kinase kinase 2	S298	.SLsAPGNLLTk	S3: 100.0	NA	NA	NA	NA	NA	NA	NA	NA	NA	NA	NA	NA	NA	NA	NaN	NaN	NaN	0.303241	NaN	NaN	NaN	NA	NA	-0.138724	NA	NA	NA	NA	NA	NA	NA	NA	NA	NA	NA	NA	NA	NA	NA	NA	NA	NA	NA	NA	NA
Q96RR4	Calcium/calmodulin-dependent protein kinase kinase 2	S511	.SLsAPGNLLTk	S3: 100.0	NA	NA	NA	NA	NA	NA	NA	NA	NA	NA	NA	NA	NA	NA	NaN	NaN	0.380149	0.443293	NaN	NaN	NaN	NA	0.143202	0.183016	NA	NA	0.550621	NA	NA	0.0387488	NA	NA	0.467361	NA	NA	0.381266	NA	0.118335	-0.324752	NA	1.8913	1.22061	NA	-0.22426	0.123757
Q13554	Calcium/calmodulin-dependent protein kinase type II subunit beta	S315	.nFsVGR	S3: 100.0	dLkPENLLLASk	0.309189	0.0635833	0.484242	0.116014	0.472522	NA	NA	NA	NA	NA	NA	NA	NA	0.0861341	NaN	NaN	0.131991	NaN	NaN	0.140982	NA	NA	1.32521	NA	NA	1.16695	NA	NA	1.93967	NA	NA	1.48347	NA	NA	-0.404383	NA	NA	NA	NA	NA	NA	NA	NA	NA
Q13137	Calcium-binding and coiled-coil domain-containing protein 2	S445	.qIFEDHVFcHsL	S11: 100.0	NA	NA	NA	NA	NA	NA	NA	NA	NA	NA	NA	NA	NA	NA	NaN	NaN	NaN	0.0675356	NaN	NaN	NaN	NA	NA	-0.467534	NA	NA	NA	NA	NA	NA	NA	NA	NA	NA	NA	NA	NA	NA	-0.531006	NA	NA	-0.992293	NA	NA	-0.745611
Q9UJS0	Calcium-binding mitochondrial carrier protein Aralar2	T9	.vALtkRADPAELR	T4: 100.0	fGLYLPLFkPSVSTSk;dVEVTkEEFVLAAQk;iAPLEEGTLPFNLAEAQR	-0.290875	-1.06565	-0.19051	-0.316113	-1.41317	0.00954829	-0.156196	-0.835084	-0.428461	-2.62452	0.931934	0.280661	-2.99163	0.0490605	0.452439	NaN	NaN	0.152162	NaN	NaN	-1.24629	NA	NA	NA	NA	NA	NA	NA	NA	NA	NA	NA	NA	NA	NA	NA	NA	NA	NA	NA	NA	NA	NA	NA
Q9Y2V2	Calcium-regulated heat stable protein 1	S30	.eRsPSPLR	S3: 100.0	tFSATVR	0.253698	0.243065	-0.547244	0.0515264	0.353687	NA	NA	NA	NA	1.23631	0.32048	-0.914345	0.826105	0.447394	NaN	0.420371	0.24482	NaN	0.634953	0.237371	NA	0.373421	0.297658	NA	NA	0.246949	NA	NA	-0.652012	NA	NA	0.846926	NA	NA	1.13765	NA	0.184725	NA	NA	0.253119	NA	NA	0.518162	NA
Q9Y2V2	Calcium-regulated heat stable protein 1	S30	.SRERsPSPLR	S5: 100.0	tFSATVR	0.253698	0.243065	-0.547244	0.0515264	0.353687	NA	NA	NA	NA	1.23631	0.32048	-0.914345	0.826105	0.447394	NaN	NaN	0.876935	NaN	NaN	NaN	NA	NA	-0.0514426	NA	NA	NA	NA	NA	NA	NA	NA	NA	NA	NA	NA	NA	NA	0.548144	NA	NA	0.0868122	NA	NA	-0.189697
Q9Y2V2	Calcium-regulated heat stable protein 1	S30;S41	.eRsPSPLRGNVVPsPLPTR	S3: 99.0; S14: 100.0	tFSATVR	0.253698	0.243065	-0.547244	0.0515264	0.353687	NA	NA	NA	NA	1.23631	0.32048	-0.914345	0.826105	0.447394	NaN	NaN	0.178668	NaN	NaN	0.427316	NA	NA	-0.888489	NA	NA	-0.375191	NA	NA	-1.40179	NA	NA	-1.5546	NA	NA	0.2831	NA	NA	NA	NA	NA	NA	NA	NA	NA
Q9Y2V2	Calcium-regulated heat stable protein 1	S32;S41	.eRSPsPLRGNVVPsPLPTR	S5: 99.1; S14: 100.0	tFSATVR	0.253698	0.243065	-0.547244	0.0515264	0.353687	NA	NA	NA	NA	1.23631	0.32048	-0.914345	0.826105	0.447394	NaN	NaN	0.646281	NaN	NaN	NaN	NA	NA	-0.539379	NA	NA	NA	NA	NA	NA	NA	NA	NA	NA	NA	NA	NA	NA	-0.71454	NA	NA	1.29417	NA	NA	-1.36814
Q9Y2V2	Calcium-regulated heat stable protein 1	S32;S41	.SPsPLRGNVVPsPLPTR	S3: 100.0; S12: 99.3	tFSATVR	0.253698	0.243065	-0.547244	0.0515264	0.353687	NA	NA	NA	NA	1.23631	0.32048	-0.914345	0.826105	0.447394	NaN	0.0670686	0.425206	NaN	0.444894	0.764968	NA	-0.847975	-0.236916	NA	1.86894	0.592286	NA	0.276812	-0.543006	NA	-1.5792	-0.471419	NA	-0.555297	0.266215	NA	-1.05198	NA	NA	-0.330618	NA	NA	-1.02971	NA
Q9Y2V2	Calcium-regulated heat stable protein 1	S32;S41	.SPsPLRGNVVPsPLPTRR	S3: 100.0; S12: 100.0	tFSATVR	0.253698	0.243065	-0.547244	0.0515264	0.353687	NA	NA	NA	NA	1.23631	0.32048	-0.914345	0.826105	0.447394	NaN	NaN	0.835395	NaN	NaN	0.0148969	NA	NA	0.0732539	NA	NA	0.244334	NA	NA	-0.359306	NA	NA	0.0981139	NA	NA	0.471071	NA	NA	0.0483939	NA	NA	-0.178744	NA	NA	0.5232
Q9Y2V2	Calcium-regulated heat stable protein 1	S41	.gNVVPsPLPTR	S6: 100.0	tFSATVR	0.253698	0.243065	-0.547244	0.0515264	0.353687	NA	NA	NA	NA	1.23631	0.32048	-0.914345	0.826105	0.447394	0.85504	0.0578271	NaN	0.492484	0.407274	NaN	-0.0200646	-0.180987	NA	-0.148892	0.242888	NA	0.108763	-0.153112	NA	-0.803647	-1.13163	NA	1.1705	0.37583	NA	NA	-0.573771	NA	NA	0.688555	NA	NA	-0.115649	NA
Q9Y2V2	Calcium-regulated heat stable protein 1	S41	.gNVVPsPLPTRR	S6: 100.0	tFSATVR	0.253698	0.243065	-0.547244	0.0515264	0.353687	NA	NA	NA	NA	1.23631	0.32048	-0.914345	0.826105	0.447394	NaN	0.119018	NaN	NaN	0.842845	NaN	NA	0.141196	NA	NA	0.118088	NA	NA	0.243672	NA	NA	-0.083646	NA	NA	0.870674	NA	NA	0.0485096	NA	NA	0.293556	NA	NA	0.942297	NA
Q9Y2V2	Calcium-regulated heat stable protein 1	S52	.TFsATVR	S3: 100.0	tFSATVR	0.253698	0.243065	-0.547244	0.0515264	0.353687	NA	NA	NA	NA	1.23631	0.32048	-0.914345	0.826105	0.447394	0.00248076	0.02056	0.0145297	0.233759	0.167561	0.144275	0.816998	0.661094	0.650118	-0.295649	-0.0119073	0.0899476	0.223269	-0.618057	-0.492432	0.7035	0.682902	0.650118	1.4451	0.942701	1.13318	0.0195475	-0.0113556	-0.0199868	1.82019	2.83532	2.60736	0.876208	1.10419	1.08865
Q9Y2V2	Calcium-regulated heat stable protein 1	S52	.TRTFsATVR	S5: 100.0	tFSATVR	0.253698	0.243065	-0.547244	0.0515264	0.353687	NA	NA	NA	NA	1.23631	0.32048	-0.914345	0.826105	0.447394	NaN	0.0655992	0.00726796	NaN	0.247761	0.117444	NA	0.358998	0.606749	NA	NA	0.120523	NA	NA	-0.855719	NA	NA	0.606749	NA	NA	1.32338	NA	NA	0.0700263	NA	NA	1.61194	NA	NA	1.21085
Q9Y2V2	Calcium-regulated heat stable protein 1	T50	.TRtFSATVR	T3: 99.4	tFSATVR	0.253698	0.243065	-0.547244	0.0515264	0.353687	NA	NA	NA	NA	1.23631	0.32048	-0.914345	0.826105	0.447394	NaN	NaN	0.496046	NaN	NaN	NaN	NA	NA	-0.653496	NA	NA	NA	NA	NA	NA	NA	NA	NA	NA	NA	NA	NA	NA	-0.321284	NA	NA	-0.985708	NA	NA	0.967374
Q9Y2V2	Calcium-regulated heat stable protein 1	T50;S52	.TRtFsATVR	T3: 100.0; S5: 100.0	tFSATVR	0.253698	0.243065	-0.547244	0.0515264	0.353687	NA	NA	NA	NA	1.23631	0.32048	-0.914345	0.826105	0.447394	NaN	NaN	0.337767	NaN	NaN	NaN	NA	NA	0.1727	NA	NA	NA	NA	NA	NA	NA	NA	NA	NA	NA	NA	NA	NA	0.215928	NA	NA	-0.157914	NA	NA	1.60313
Q9Y2V2	Calcium-regulated heat stable protein 1	T50;T54	.TRtFSAtVR	T3: 99.6; T7: 99.6	tFSATVR	0.253698	0.243065	-0.547244	0.0515264	0.353687	NA	NA	NA	NA	1.23631	0.32048	-0.914345	0.826105	0.447394	NaN	NaN	0.14111	NaN	NaN	0.593812	NA	NA	1.05439	NA	NA	NA	NA	NA	NA	NA	NA	NA	NA	NA	NA	NA	NA	NA	NA	NA	NA	NA	NA	NA
Q9Y2V2	Calcium-regulated heat stable protein 1	T54	.TRTFSAtVR	T7: 99.7	tFSATVR	0.253698	0.243065	-0.547244	0.0515264	0.353687	NA	NA	NA	NA	1.23631	0.32048	-0.914345	0.826105	0.447394	NaN	NaN	0.12978	NaN	NaN	0.134217	NA	NA	0.564025	NA	NA	NA	NA	NA	NA	NA	NA	NA	NA	NA	NA	NA	NA	NA	NA	NA	NA	NA	NA	NA
Q05682	Caldesmon	S202	.rGsIGENQVEVmVEEk	S3: 100.0	yEIEETETVTk;tTTTNTQVEGDDEAAFLER;lQEALER;iNEWLTk;aEFLNk;vGVSSR;eAEGAPQVEAGkR;gSSLkIEER;sQNGEFMTHk;kGFTEVk;aSVDTkEAEGAPQVEAGk;qSVDkVTSPTkV;qkEFDPTITDASLSLPSR;qERYEIEETETVTk;sAkPTkPAASDLPVPAEGVR;gNVFSSPTAAGTPNkETAGLk;iDSRLEQYTSAIEGTk;hTENTFSRPGGR;lkHTENTFSRPGGR;lkEEIERR;iAYQRNDDDEEEAARER;rLQEALER;tTESQEETVVmSLk;qQEAALELEELkk;lEQYTSAIEGTk;qkQQEAALELEELkk;sESRQERYEIEETETVTk;eAEGAPQVEAGk;lkEEIER;rkVLEE…	0.597376	1.01503	1.28016	0.581168	0.601181	0.0251342	0.786247	0.731973	0.673229	-0.00281543	-0.0469189	1.67208	0.656205	0.000936985	NaN	0.37563	0.655839	NaN	0.344789	0.336158	NA	-0.0553351	-0.355049	NA	0.0852348	-0.139142	NA	2.16413	1.68224	NA	-0.651001	-0.655059	NA	0.233183	-0.125093	NA	-0.0886555	0.249658	NA	-1.63184	-1.2927	NA	0.0223993	-1.28524
Q05682	Caldesmon	S202	.rGsIGENQVEVMVEEk	S3: 100.0	yEIEETETVTk;tTTTNTQVEGDDEAAFLER;lQEALER;iNEWLTk;aEFLNk;vGVSSR;eAEGAPQVEAGkR;gSSLkIEER;sQNGEFMTHk;kGFTEVk;aSVDTkEAEGAPQVEAGk;qSVDkVTSPTkV;qkEFDPTITDASLSLPSR;qERYEIEETETVTk;sAkPTkPAASDLPVPAEGVR;gNVFSSPTAAGTPNkETAGLk;iDSRLEQYTSAIEGTk;hTENTFSRPGGR;lkHTENTFSRPGGR;lkEEIERR;iAYQRNDDDEEEAARER;rLQEALER;tTESQEETVVmSLk;qQEAALELEELkk;lEQYTSAIEGTk;qkQQEAALELEELkk;sESRQERYEIEETETVTk;eAEGAPQVEAGk;lkEEIER;rkVLEE…	0.597376	1.01503	1.28016	0.581168	0.601181	0.0251342	0.786247	0.731973	0.673229	-0.00281543	-0.0469189	1.67208	0.656205	0.000936985	NaN	0.445806	0.373302	NaN	0.605935	0.367763	NA	-0.587184	-0.11677	NA	-0.109771	0.0787015	NA	2.26773	2.45943	NA	-0.608418	-0.0821436	NA	-0.618718	-0.204517	NA	0.372798	0.256262	NA	-1.9001	-0.936135	NA	-1.03368	-0.316934
Q05682	Caldesmon	S518	.asVDTkEAEGAPQVEAGk	S2: 100.0	yEIEETETVTk;tTTTNTQVEGDDEAAFLER;lQEALER;iNEWLTk;aEFLNk;vGVSSR;eAEGAPQVEAGkR;gSSLkIEER;sQNGEFMTHk;kGFTEVk;aSVDTkEAEGAPQVEAGk;qSVDkVTSPTkV;qkEFDPTITDASLSLPSR;qERYEIEETETVTk;sAkPTkPAASDLPVPAEGVR;gNVFSSPTAAGTPNkETAGLk;iDSRLEQYTSAIEGTk;hTENTFSRPGGR;lkHTENTFSRPGGR;lkEEIERR;iAYQRNDDDEEEAARER;rLQEALER;tTESQEETVVmSLk;qQEAALELEELkk;lEQYTSAIEGTk;qkQQEAALELEELkk;sESRQERYEIEETETVTk;eAEGAPQVEAGk;lkEEIER;rkVLEE…	0.597376	1.01503	1.28016	0.581168	0.601181	0.0251342	0.786247	0.731973	0.673229	-0.00281543	-0.0469189	1.67208	0.656205	0.000936985	NaN	0.31049	NaN	NaN	0.335873	NaN	NA	-0.458832	NA	NA	NA	NA	NA	NA	NA	NA	NA	NA	NA	NA	NA	NA	-0.532272	NA	NA	-0.423112	NA	NA	0.480092	NA
Q05682	Caldesmon	S643	.gSsLkIEER	S3: 99.6	yEIEETETVTk;tTTTNTQVEGDDEAAFLER;lQEALER;iNEWLTk;aEFLNk;vGVSSR;eAEGAPQVEAGkR;gSSLkIEER;sQNGEFMTHk;kGFTEVk;aSVDTkEAEGAPQVEAGk;qSVDkVTSPTkV;qkEFDPTITDASLSLPSR;qERYEIEETETVTk;sAkPTkPAASDLPVPAEGVR;gNVFSSPTAAGTPNkETAGLk;iDSRLEQYTSAIEGTk;hTENTFSRPGGR;lkHTENTFSRPGGR;lkEEIERR;iAYQRNDDDEEEAARER;rLQEALER;tTESQEETVVmSLk;qQEAALELEELkk;lEQYTSAIEGTk;qkQQEAALELEELkk;sESRQERYEIEETETVTk;eAEGAPQVEAGk;lkEEIER;rkVLEE…	0.597376	1.01503	1.28016	0.581168	0.601181	0.0251342	0.786247	0.731973	0.673229	-0.00281543	-0.0469189	1.67208	0.656205	0.000936985	NaN	0.964647	0.399866	NaN	0.353673	0.341735	NA	0.0215764	-0.268695	NA	NA	-0.942881	NA	NA	0.662663	NA	NA	-0.0980044	NA	NA	0.961522	NA	0.0153285	0.133098	NA	-1.33748	-1.66642	NA	0.0278242	-1.54781
Q96JQ2	Calmin	S907	.TSHsDSSIYLR	S4: 100.0	NA	NA	NA	NA	NA	NA	NA	NA	NA	NA	NA	NA	NA	NA	NaN	NaN	NaN	0.919009	NaN	NaN	NaN	NA	NA	0.0578594	NA	NA	NA	NA	NA	NA	NA	NA	NA	NA	NA	NA	NA	NA	0.250991	NA	NA	-0.0050736	NA	NA	0.120792
Q5T5Y3	Calmodulin-regulated spectrin-associated protein 1	S446	.SNsLTRVDGQPR	S3: 99.4	NA	NA	NA	NA	NA	NA	NA	NA	NA	NA	NA	NA	NA	NA	NaN	NaN	0.94733	0.416378	NaN	NaN	NaN	NA	-0.0865111	-0.356875	NA	1.02199	NA	NA	-1.08723	NA	NA	-0.435017	NA	NA	-0.629513	NA	NA	0.433911	0.508761	NA	-0.963028	-1.64338	NA	0.0847666	-1.00936
Q5T5Y3	Calmodulin-regulated spectrin-associated protein 1	S563	.aDVVPQQADPEFPRAsPR	S16: 100.0	NA	NA	NA	NA	NA	NA	NA	NA	NA	NA	NA	NA	NA	NA	NaN	NaN	0.0624202	0.218377	NaN	NaN	NaN	NA	0.462692	0.227315	NA	0.0531922	-0.235809	NA	0.714774	1.36102	NA	-0.141295	-0.546164	NA	0.487302	0.411587	NA	NA	0.712031	NA	NA	0.0331284	NA	NA	0.0235494
Q08AD1	Calmodulin-regulated spectrin-associated protein 2	S464	.SIsNEGLTLNNSHVSk	S3: 100.0	NA	NA	NA	NA	NA	NA	NA	NA	NA	NA	NA	NA	NA	NA	NaN	NaN	0.0678486	NaN	NaN	NaN	NaN	NA	0.987594	NA	NA	NA	NA	NA	NA	NA	NA	NA	NA	NA	NA	NA	NA	0.271243	NA	NA	2.03053	NA	NA	0.659086	NA
Q9P1Y5	Calmodulin-regulated spectrin-associated protein 3	S334	.dLPDGHAAsPR	S9: 100.0	NA	NA	NA	NA	NA	NA	NA	NA	NA	NA	NA	NA	NA	NA	NaN	NaN	0.383855	0.0317613	NaN	NaN	NaN	NA	-0.230822	-1.22328	NA	NA	NA	NA	NA	NA	NA	NA	NA	NA	NA	NA	NA	0.563972	0.462288	NA	-2.08419	-1.67628	NA	-0.948735	-1.20138
Q9P1Y5	Calmodulin-regulated spectrin-associated protein 3	S431	.SVsSDSLGPPRPAPAR	S3: 99.5	NA	NA	NA	NA	NA	NA	NA	NA	NA	NA	NA	NA	NA	NA	NaN	NaN	0.301235	0.775272	NaN	NaN	NaN	NA	-0.128004	0.275118	NA	-0.586827	NA	NA	-0.543551	NA	NA	-0.553258	NA	NA	0.857077	NA	NA	NA	0.548742	NA	NA	1.92716	NA	NA	-0.351925
Q9P1Y5	Calmodulin-regulated spectrin-associated protein 3	S431;S434	.SVsSDsLGPPRPAPAR	S3: 100.0; S6: 100.0	NA	NA	NA	NA	NA	NA	NA	NA	NA	NA	NA	NA	NA	NA	NaN	NaN	NaN	0.80789	NaN	NaN	NaN	NA	NA	-0.16653	NA	NA	NA	NA	NA	NA	NA	NA	NA	NA	NA	NA	NA	NA	-0.0673319	NA	NA	-0.265729	NA	NA	0.654278
P27824	Calnexin	S583	.aEEDEILNRsPR	S10: 100.0	iVDDWANDGWGLk;aPVPTGEVYFADSFDR;gTLSGWILSk;vTYkAPVPTGEVYFADSFDR;wkPPMIDNPSYQGIWkPR;iVDDWANDGWGLkk;kIPNPDFFEDLEPFR;cESAPGcGVWQRPVIDNPNYk;lHFIFR;aEEDEILNRSPR;tYFTDkk;tGIYEEk	-0.231722	-1.00173	-0.243953	-0.514021	0.0708292	-0.0829469	0.270773	-0.976572	0.358064	-2.04785	0.249457	0.66783	-2.13958	0.119666	0.00224181	0.0040539	0.00181305	0.693066	0.980101	0.630783	-0.741371	-1.122	-0.898604	-1.14406	-2.0331	-1.42477	-0.180538	-0.776874	-0.514487	-1.2707	-1.69638	-1.24236	-0.582417	-0.611063	-0.668305	-0.180744	-0.0863285	0.0422579	-0.741371	-1.38097	-1.24192	-1.42772	-1.74776	-1.6004
F5GX03	Calpain 5	S489;S494	.aASsIYINsR	S4: 97.9; S9: 98.9	NA	NA	NA	NA	NA	NA	NA	NA	NA	NA	NA	NA	NA	NA	NaN	NaN	NaN	0.0274474	NaN	NaN	NaN	NA	NA	0.424074	NA	NA	NA	NA	NA	NA	NA	NA	NA	NA	NA	NA	NA	NA	0.463109	NA	NA	0.438639	NA	NA	0.409509
F5GX03	Calpain 5	S494	.aASSIYINsR	S9: 99.4	NA	NA	NA	NA	NA	NA	NA	NA	NA	NA	NA	NA	NA	NA	NaN	NaN	0	NaN	NaN	NaN	NaN	NA	0	NA	NA	NA	NA	NA	NA	NA	NA	NA	NA	NA	NA	NA	NA	NA	NA	NA	NA	NA	NA	NA	NA
O75808	Calpain-15	S296	.rLsVLEEEATEGGTSR	S3: 100.0	NA	NA	NA	NA	NA	NA	NA	NA	NA	NA	NA	NA	NA	NA	NaN	NaN	NaN	0.275365	NaN	NaN	NaN	NA	NA	-0.465735	NA	NA	NA	NA	NA	NA	NA	NA	NA	NA	NA	NA	NA	NA	-0.148809	NA	NA	0.762028	NA	NA	-1.04541
P22694	cAMP-dependent protein kinase catalytic subunit beta	S339	.gSGDTSNFDDYEEEDIRVsITEk	S19: 100.0	tLGTGSFGRVmLVk	0.301339	NA	NA	NA	NA	0.398548	0.204131	-0.897355	2.95123	NA	NA	NA	NA	0.474319	NaN	NaN	0.0629849	NaN	NaN	0.45872	NA	NA	-0.834579	NA	NA	NA	NA	NA	NA	NA	NA	NA	NA	NA	NA	NA	NA	-0.0254072	NA	NA	-1.22097	NA	NA	-0.877318
P10644	cAMP-dependent protein kinase type I-alpha regulatory subunit	S77;S83	.TDsREDEIsPPPPNPVVk	S3: 100.0; S9: 100.0	lGPSDYFGEIALLMNRPR;vSILESLDkWER;rSENEEFVEVGR;sLREcELYVQk;aATVVAR	-0.285962	-0.57716	-0.247204	-0.723309	0.0395491	-0.486932	0.269206	0.553861	-1.51891	1.65098	-0.0380451	-1.21883	0.945409	0.671103	NaN	0.13969	0.677694	NaN	0.438462	0.782814	NA	0.346261	-0.0267626	NA	-0.074321	0.183257	NA	0.220569	-0.323251	NA	0.471953	0.0144391	NA	0.674858	-0.0679643	NA	NA	NA	NA	NA	NA	NA	NA	NA
P10644	cAMP-dependent protein kinase type I-alpha regulatory subunit	S83	.aGTRTDSREDEIsPPPPNPVVk	S13: 99.4	lGPSDYFGEIALLMNRPR;vSILESLDkWER;rSENEEFVEVGR;sLREcELYVQk;aATVVAR	-0.285962	-0.57716	-0.247204	-0.723309	0.0395491	-0.486932	0.269206	0.553861	-1.51891	1.65098	-0.0380451	-1.21883	0.945409	0.671103	NaN	NaN	0.539799	NaN	NaN	0.405196	NA	NA	-0.149702	NA	NA	0.0228906	NA	NA	-0.322295	NA	NA	0.460415	NA	NA	-1.02892	NA	NA	NA	NA	NA	NA	NA	NA	NA
P10644	cAMP-dependent protein kinase type I-alpha regulatory subunit	S83	.TDSREDEIsPPPPNPVVk	S9: 100.0	lGPSDYFGEIALLMNRPR;vSILESLDkWER;rSENEEFVEVGR;sLREcELYVQk;aATVVAR	-0.285962	-0.57716	-0.247204	-0.723309	0.0395491	-0.486932	0.269206	0.553861	-1.51891	1.65098	-0.0380451	-1.21883	0.945409	0.671103	NaN	0.256638	0.877656	NaN	0.513205	0.392022	NA	0.4404	-0.000897606	NA	-0.380146	-0.521165	NA	1.63673	0.279198	NA	0.133125	-1.10431	NA	1.23394	0.862057	NA	NA	0.659469	NA	NA	-0.468247	NA	NA	0.115967
P13861	cAMP-dependent protein kinase type II-alpha regulatory subunit	S395	.mFGsSVDLGNLGQ	S4: 99.7	mFGSSVDLGNLGQ;lLGPcMDIMk;cLVMDVQAFER;aDEHVIDQGDDGDNFYVIER;iVDVIGEk;cLVmDVQAFER;gSFGELALMYNTPR;lQEAckDILLFk;sVGQYDNR;aPASVLPAATPR;aASAYAVGDVk;gTYDILVTk;sNkDGGNQEVEIAR;nISHYEEQLVk	-0.305007	-0.616	0.704713	-0.811462	-0.310233	-0.269532	-0.639402	-0.48375	-0.0908593	-0.839032	0.118051	0.340552	-0.973569	0.0518055	NaN	NaN	0.264386	NaN	NaN	0.344391	NA	NA	0.326198	NA	NA	0.419721	NA	NA	0.232675	NA	NA	-0.379798	NA	NA	2.28847	NA	NA	-0.546936	NA	NA	0.0690784	NA	NA	0.769894
P13861	cAMP-dependent protein kinase type II-alpha regulatory subunit	S396	.mFGSsVDLGNLGQ	S5: 99.3	mFGSSVDLGNLGQ;lLGPcMDIMk;cLVMDVQAFER;aDEHVIDQGDDGDNFYVIER;iVDVIGEk;cLVmDVQAFER;gSFGELALMYNTPR;lQEAckDILLFk;sVGQYDNR;aPASVLPAATPR;aASAYAVGDVk;gTYDILVTk;sNkDGGNQEVEIAR;nISHYEEQLVk	-0.305007	-0.616	0.704713	-0.811462	-0.310233	-0.269532	-0.639402	-0.48375	-0.0908593	-0.839032	0.118051	0.340552	-0.973569	0.0518055	NaN	NaN	0.405756	NaN	NaN	0.230627	NA	NA	0.503166	NA	NA	NA	NA	NA	NA	NA	NA	NA	NA	NA	NA	NA	NA	NA	NA	NA	NA	NA	NA	NA
P13861	cAMP-dependent protein kinase type II-alpha regulatory subunit	S58	.qsLGHPPPEPGPDR	S2: 100.0	mFGSSVDLGNLGQ;lLGPcMDIMk;cLVMDVQAFER;aDEHVIDQGDDGDNFYVIER;iVDVIGEk;cLVmDVQAFER;gSFGELALMYNTPR;lQEAckDILLFk;sVGQYDNR;aPASVLPAATPR;aASAYAVGDVk;gTYDILVTk;sNkDGGNQEVEIAR;nISHYEEQLVk	-0.305007	-0.616	0.704713	-0.811462	-0.310233	-0.269532	-0.639402	-0.48375	-0.0908593	-0.839032	0.118051	0.340552	-0.973569	0.0518055	NaN	0.203693	NaN	NaN	0.354566	NaN	NA	-1.75838	NA	NA	NA	NA	NA	NA	NA	NA	NA	NA	NA	NA	NA	NA	0.919586	NA	NA	-2.37256	NA	NA	-1.14419	NA
P13861	cAMP-dependent protein kinase type II-alpha regulatory subunit	S78;S80	.vADAkGDsEsEEDEDLEVPVPSR	S8: 100.0; S10: 100.0	mFGSSVDLGNLGQ;lLGPcMDIMk;cLVMDVQAFER;aDEHVIDQGDDGDNFYVIER;iVDVIGEk;cLVmDVQAFER;gSFGELALMYNTPR;lQEAckDILLFk;sVGQYDNR;aPASVLPAATPR;aASAYAVGDVk;gTYDILVTk;sNkDGGNQEVEIAR;nISHYEEQLVk	-0.305007	-0.616	0.704713	-0.811462	-0.310233	-0.269532	-0.639402	-0.48375	-0.0908593	-0.839032	0.118051	0.340552	-0.973569	0.0518055	NaN	0.410537	NaN	NaN	0.728305	NaN	NA	1.17427	NA	NA	-1.31659	NA	NA	1.13471	NA	NA	1.21383	NA	NA	1.44124	NA	NA	NA	NA	NA	NA	NA	NA	NA	NA
P13861	cAMP-dependent protein kinase type II-alpha regulatory subunit	S99	.rVsVcAETYNPDEEEEDTDPR	S3: 100.0	mFGSSVDLGNLGQ;lLGPcMDIMk;cLVMDVQAFER;aDEHVIDQGDDGDNFYVIER;iVDVIGEk;cLVmDVQAFER;gSFGELALMYNTPR;lQEAckDILLFk;sVGQYDNR;aPASVLPAATPR;aASAYAVGDVk;gTYDILVTk;sNkDGGNQEVEIAR;nISHYEEQLVk	-0.305007	-0.616	0.704713	-0.811462	-0.310233	-0.269532	-0.639402	-0.48375	-0.0908593	-0.839032	0.118051	0.340552	-0.973569	0.0518055	NaN	0.599036	0.864752	NaN	0.215856	0.0779214	NA	-0.160634	-0.147262	NA	0.107524	NA	NA	0.420777	NA	NA	-0.428791	NA	NA	-0.689944	NA	NA	NA	NA	NA	NA	NA	NA	NA	NA
P56211	cAMP-regulated phosphoprotein 19	S62	.YFDsGDYNmAk	S4: 100.0	NA	NA	NA	NA	NA	NA	NA	NA	NA	NA	NA	NA	NA	NA	NaN	NaN	NaN	0.536915	NaN	NaN	NaN	NA	NA	-0.204136	NA	NA	NA	NA	NA	NA	NA	NA	NA	NA	NA	NA	NA	NA	NA	NA	NA	NA	NA	NA	NA
E7EWD7	CAMP-responsive element-binding protein 1	S229	.aLkDLYcHksD	S10: 100.0	NA	NA	NA	NA	NA	NA	NA	NA	NA	NA	NA	NA	NA	NA	NaN	NaN	NaN	0.531482	NaN	NaN	NaN	NA	NA	-0.364766	NA	NA	NA	NA	NA	NA	NA	NA	NA	NA	NA	NA	NA	NA	NA	NA	NA	NA	NA	NA	NA
Q9NP56	cAMP-specific 3,5-cyclic phosphodiesterase 7B	S74	.lLsFQR	S3: 100.0	NA	NA	NA	NA	NA	NA	NA	NA	NA	NA	NA	NA	NA	NA	NaN	NaN	NaN	0.441966	NaN	NaN	NaN	NA	NA	-0.217759	NA	NA	NA	NA	NA	NA	NA	NA	NA	NA	NA	NA	NA	NA	NA	NA	NA	NA	NA	NA	NA
O15438	Canalicular multispecific organic anion transporter 2	S908	.qLsALSSDGEGQGRPVPR	S3: 100.0	sSmTLcLFR	-0.326246	0.613124	-0.50438	-1.43168	-0.233606	-0.302047	-0.0801769	-0.332944	-2.09276	0.573739	-0.0992845	-1.07735	-0.8503	0.0548504	NaN	0.523074	0.862982	NaN	0.48132	0.437701	NA	-0.252889	-0.113522	NA	0.349287	-0.415133	NA	-0.332043	0.348405	NA	-0.978328	-1.0647	NA	1.41801	-0.0126212	NA	-0.173735	0.16688	NA	-2.03298	-0.147275	NA	0.747685	0.0549879
O15438	Canalicular multispecific organic anion transporter 2	S908;S911	.qLsALsSDGEGQGRPVPR	S3: 100.0; S6: 99.5	sSmTLcLFR	-0.326246	0.613124	-0.50438	-1.43168	-0.233606	-0.302047	-0.0801769	-0.332944	-2.09276	0.573739	-0.0992845	-1.07735	-0.8503	0.0548504	NaN	NaN	0.295092	NaN	NaN	0.489274	NA	NA	-0.266862	NA	NA	-1.47265	NA	NA	0.282907	NA	NA	-1.37723	NA	NA	-0.0314779	NA	NA	-0.625848	NA	NA	-2.53478	NA	NA	-0.0991303
O15438	Canalicular multispecific organic anion transporter 2	S908;S912	.qLsALSsDGEGQGRPVPR	S3: 100.0; S7: 99.4	sSmTLcLFR	-0.326246	0.613124	-0.50438	-1.43168	-0.233606	-0.302047	-0.0801769	-0.332944	-2.09276	0.573739	-0.0992845	-1.07735	-0.8503	0.0548504	NaN	NaN	0.391121	NaN	NaN	0.411439	NA	NA	0.916041	NA	NA	NA	NA	NA	NA	NA	NA	NA	NA	NA	NA	NA	NA	NA	NA	NA	NA	NA	NA	NA
O15438	Canalicular multispecific organic anion transporter 2	S911	.qLSALsSDGEGQGRPVPR	S6: 100.0	sSmTLcLFR	-0.326246	0.613124	-0.50438	-1.43168	-0.233606	-0.302047	-0.0801769	-0.332944	-2.09276	0.573739	-0.0992845	-1.07735	-0.8503	0.0548504	NaN	0.270977	0.0475324	NaN	0.34511	0.350779	NA	-0.538553	-0.641073	NA	0.45577	-0.731365	NA	-0.940598	-0.397978	NA	-1.17848	-1.1795	NA	0.261723	0.0278084	NA	-0.248128	0.466082	NA	-1.35183	-1.8839	NA	0.964999	-0.228055
H0YM51	Cancer susceptibility candidate 4 (Fragment)	S109	.lIPGsNLDSEPR	S5: 99.5	NA	NA	NA	NA	NA	NA	NA	NA	NA	NA	NA	NA	NA	NA	NaN	NaN	NaN	0.859488	NaN	NaN	NaN	NA	NA	0.0204066	NA	NA	0.63118	NA	NA	-0.322204	NA	NA	-0.467754	NA	NA	0.363017	NA	NA	NA	NA	NA	NA	NA	NA	NA
P30622	CAP-Gly domain-containing linker protein 1	S195	.TASEsISNLSEAGSIk	S5: 100.0	NA	NA	NA	NA	NA	NA	NA	NA	NA	NA	NA	NA	NA	NA	NaN	NaN	0.111993	NaN	NaN	NaN	NaN	NA	-1.35666	NA	NA	NA	NA	NA	NA	NA	NA	NA	NA	NA	NA	NA	NA	0.293479	NA	NA	-1.60209	NA	NA	-1.11124	NA
P30622	CAP-Gly domain-containing linker protein 1	S204	.TASESISNLSEAGsIkkGER	S14: 100.0	NA	NA	NA	NA	NA	NA	NA	NA	NA	NA	NA	NA	NA	NA	NaN	NaN	0.114015	NaN	NaN	NaN	NaN	NA	0.677086	NA	NA	NA	NA	NA	NA	NA	NA	NA	NA	NA	NA	NA	NA	1.60569	NA	NA	0.108652	NA	NA	0.295104	NA
P30622	CAP-Gly domain-containing linker protein 1	S312	.SPsASSLSSMSSVASSVSSRPSR	S3: 100.0	NA	NA	NA	NA	NA	NA	NA	NA	NA	NA	NA	NA	NA	NA	NaN	NaN	NaN	0.902343	NaN	NaN	NaN	NA	NA	-0.146757	NA	NA	NA	NA	NA	NA	NA	NA	NA	NA	NA	NA	NA	NA	NA	NA	NA	NA	NA	NA	NA
P30622	CAP-Gly domain-containing linker protein 1	S348	.kIsGTTALQEALkEk	S3: 99.1	NA	NA	NA	NA	NA	NA	NA	NA	NA	NA	NA	NA	NA	NA	NaN	NaN	0.642591	NaN	NaN	NaN	NaN	NA	-0.182745	NA	NA	NA	NA	NA	NA	NA	NA	NA	NA	NA	NA	NA	NA	0.832333	NA	NA	-0.766675	NA	NA	-1.61002	NA
P30622	CAP-Gly domain-containing linker protein 1	T260	.nDGAVAGtR	T8: 100.0	NA	NA	NA	NA	NA	NA	NA	NA	NA	NA	NA	NA	NA	NA	NaN	0.265635	NaN	NaN	NaN	NaN	NaN	-0.316982	NA	NA	-0.379104	NA	NA	-0.470371	NA	NA	0.240005	NA	NA	-0.25486	NA	NA	NA	NA	NA	NA	NA	NA	NA	NA	NA
Q9UDT6	CAP-Gly domain-containing linker protein 2	S352	.kIsGTTALQEALkEk	S3: 99.1	vLQLEEELTLR	0.779886	NA	NA	NA	NA	-0.146464	2.95032	0.834891	1.19408	0.161131	-0.0993209	1.52763	0.800726	0.0413402	NaN	0.642591	NaN	NaN	0.258361	NaN	NA	-0.182745	NA	NA	NA	NA	NA	NA	NA	NA	NA	NA	NA	NA	NA	NA	0.832333	NA	NA	-0.766675	NA	NA	-1.61002	NA
Q9UDT6	CAP-Gly domain-containing linker protein 2	S973	.rYsLIDR	S3: 99.7	vLQLEEELTLR	0.779886	NA	NA	NA	NA	-0.146464	2.95032	0.834891	1.19408	0.161131	-0.0993209	1.52763	0.800726	0.0413402	NaN	NaN	0.216796	NaN	NaN	0.802851	NA	NA	-0.629224	NA	NA	NA	NA	NA	NA	NA	NA	NA	NA	NA	NA	NA	NA	-0.280637	NA	NA	-0.827617	NA	NA	0.262946
Q6JBY9	CapZ-interacting protein	S116;S120	.amVsPFHsPPSTPSSPGVR	S4: 100.0; S8: 100.0	NA	NA	NA	NA	NA	NA	NA	NA	NA	NA	NA	NA	NA	NA	NaN	NaN	0.0480569	0.93612	NaN	NaN	NaN	NA	0.987368	0.0263105	NA	1.39945	0.257576	NA	0.877197	-0.204955	NA	1.09754	0.504948	NA	0.129616	-0.646282	NA	NA	NA	NA	NA	NA	NA	NA	NA
Q6JBY9	CapZ-interacting protein	S179	.rSQsDcGELGDFR	S4: 100.0	NA	NA	NA	NA	NA	NA	NA	NA	NA	NA	NA	NA	NA	NA	NaN	NaN	NaN	0.346501	NaN	NaN	NaN	NA	NA	0.135835	NA	NA	0.409744	NA	NA	0.565155	NA	NA	0.418691	NA	NA	0.448368	NA	NA	-0.258408	NA	NA	-0.0295035	NA	NA	0.491168
Q6JBY9	CapZ-interacting protein	S179	.SQsDcGELGDFR	S3: 100.0	NA	NA	NA	NA	NA	NA	NA	NA	NA	NA	NA	NA	NA	NA	NaN	NaN	0.0637757	0.0468222	NaN	NaN	NaN	NA	0.769579	0.911185	NA	2.02777	1.4212	NA	1.15446	1.05328	NA	1.5233	1.25294	NA	1.66084	1.13535	NA	-0.998764	-0.85821	NA	1.51714	2.03055	NA	-0.0548018	1.29892
Q6JBY9	CapZ-interacting protein	S216	.aPGsPLSSEGAAGEGVR	S4: 100.0	NA	NA	NA	NA	NA	NA	NA	NA	NA	NA	NA	NA	NA	NA	NaN	NaN	0.88391	0.232168	NaN	NaN	NaN	NA	-0.343819	0.275465	NA	1.6585	0.955903	NA	-1.47184	-0.181271	NA	-1.47813	0.0850028	NA	0.784198	0.370922	NA	NA	-0.384565	NA	NA	1.22828	NA	NA	0.676757
Q6JBY9	CapZ-interacting protein	S216	.SkAPGsPLSSEGAAGEGVR	S6: 100.0	NA	NA	NA	NA	NA	NA	NA	NA	NA	NA	NA	NA	NA	NA	NaN	NaN	0.0278296	NaN	NaN	NaN	NaN	NA	0.676594	NA	NA	0.593444	NA	NA	1.32044	NA	NA	0.201731	NA	NA	2.14504	NA	NA	NA	NA	NA	NA	NA	NA	NA	NA
O75052	Carboxyl-terminal PDZ ligand of neuronal nitric oxide synthase protein	T264	.vSHPQEPMLtASPR	T10: 99.7	NA	NA	NA	NA	NA	NA	NA	NA	NA	NA	NA	NA	NA	NA	NaN	NaN	0.277541	NaN	NaN	NaN	NaN	NA	-0.49295	NA	NA	NA	NA	NA	NA	NA	NA	NA	NA	NA	NA	NA	NA	-0.858793	NA	NA	-1.02493	NA	NA	0.331088	NA
P26678	Cardiac phospholamban	S16	.rAsTIEmPQQAR	S3: 100.0	NA	NA	NA	NA	NA	NA	NA	NA	NA	NA	NA	NA	NA	NA	NaN	NaN	0.917249	0.401368	NaN	NaN	NaN	NA	-0.104947	-0.0971612	NA	1.1737	0.393526	NA	-0.444679	-0.290498	NA	0.117752	-0.0400746	NA	-0.661583	-0.408418	NA	NA	NA	NA	NA	NA	NA	NA	NA
P26678	Cardiac phospholamban	S16	.rAsTIEMPQQAR	S3: 100.0	NA	NA	NA	NA	NA	NA	NA	NA	NA	NA	NA	NA	NA	NA	NaN	NaN	0.02558	0.0804075	NaN	NaN	NaN	NA	0.326571	-0.620659	NA	1.31988	0.0509308	NA	0.0359255	-0.730352	NA	0.480446	-0.745363	NA	-0.370704	-0.510967	NA	0.493135	NA	NA	0.491313	NA	NA	-0.0313911	NA
P26678	Cardiac phospholamban	S16;T17	.rAstIEmPQQAR	S3: 100.0; T4: 100.0	NA	NA	NA	NA	NA	NA	NA	NA	NA	NA	NA	NA	NA	NA	NaN	NaN	0.0796517	0.891601	NaN	NaN	NaN	NA	1.17428	0.128488	NA	1.37565	NA	NA	2.52957	NA	NA	0.19777	NA	NA	0.972911	NA	NA	NA	NA	NA	NA	NA	NA	NA	NA
P26678	Cardiac phospholamban	S16;T17	.rAstIEMPQQAR	S3: 100.0; T4: 100.0	NA	NA	NA	NA	NA	NA	NA	NA	NA	NA	NA	NA	NA	NA	NaN	NaN	NaN	0.47325	NaN	NaN	NaN	NA	NA	0.150264	NA	NA	1.17277	NA	NA	1.89005	NA	NA	-0.130794	NA	NA	0.298996	NA	NA	0.459025	NA	NA	-0.561397	NA	NA	0.295348
P48730	Casein kinase I isoform delta	S328;S331	.gLPsTAsGRLR	S4: 99.4; S7: 100.0	NA	NA	NA	NA	NA	NA	NA	NA	NA	NA	NA	NA	NA	NA	NaN	NaN	0.504917	0.348902	NaN	NaN	NaN	NA	0.0869009	0.13519	NA	0.426449	NA	NA	1.08043	NA	NA	-0.530849	NA	NA	0.280449	NA	NA	-0.0701575	-0.172257	NA	0.0849396	0.996068	NA	-0.686906	-0.548436
P48730	Casein kinase I isoform delta	S331	.gLPSTAsGR	S7: 99.4	NA	NA	NA	NA	NA	NA	NA	NA	NA	NA	NA	NA	NA	NA	NaN	NaN	NaN	0.236583	NaN	NaN	NaN	NA	NA	-0.199121	NA	NA	NA	NA	NA	NA	NA	NA	NA	NA	NA	NA	NA	NA	-0.0546067	NA	NA	-1.75116	NA	NA	-0.819093
P48730	Casein kinase I isoform delta	S331	.gLPSTAsGRLR	S7: 100.0	NA	NA	NA	NA	NA	NA	NA	NA	NA	NA	NA	NA	NA	NA	NaN	NaN	0.0620841	0.352856	NaN	NaN	NaN	NA	0.414464	-0.140911	NA	0.561351	0.475501	NA	1.27934	0.647326	NA	-0.528553	-0.209787	NA	0.123086	0.301825	NA	NA	-0.140911	NA	NA	-0.202183	NA	NA	-0.231624
P48730	Casein kinase I isoform delta	S382	.gAPVNIsSSDLTGR	S7: 100.0	NA	NA	NA	NA	NA	NA	NA	NA	NA	NA	NA	NA	NA	NA	NaN	NaN	0.808116	0.627918	NaN	NaN	NaN	NA	-0.0609662	-0.0305913	NA	0.0514135	-0.250122	NA	0.895921	0.966633	NA	0.169611	-0.142374	NA	0.00691632	-0.0124771	NA	0.147199	0.0235932	NA	-0.126791	0.0365773	NA	0.0146321	-0.0305913
P48730	Casein kinase I isoform delta	S382	.gAPVNIsSSDLTGRQDTSR	S7: 99.4	NA	NA	NA	NA	NA	NA	NA	NA	NA	NA	NA	NA	NA	NA	NaN	NaN	NaN	0.0746276	NaN	NaN	NaN	NA	NA	0.522442	NA	NA	0.71498	NA	NA	-0.436086	NA	NA	-0.0777317	NA	NA	0.235251	NA	NA	NA	NA	NA	NA	NA	NA	NA
P49674	Casein kinase I isoform epsilon	S363	.iQPAGNTsPR	S8: 99.6	NA	NA	NA	NA	NA	NA	NA	NA	NA	NA	NA	NA	NA	NA	NaN	NaN	0.127267	NaN	NaN	NaN	NaN	NA	-1.20372	NA	NA	NA	NA	NA	NA	NA	NA	NA	NA	NA	NA	NA	NA	-0.880509	NA	NA	-1.52694	NA	NA	0.186365	NA
P49674	Casein kinase I isoform epsilon	S389	.gAPANVsSSDLTGR	S7: 99.5	NA	NA	NA	NA	NA	NA	NA	NA	NA	NA	NA	NA	NA	NA	NaN	NaN	NaN	0.67029	NaN	NaN	NaN	NA	NA	0.132341	NA	NA	-0.14475	NA	NA	0.750139	NA	NA	-0.0347942	NA	NA	0.264529	NA	NA	-0.0741487	NA	NA	-0.163358	NA	NA	0.0852206
P49674	Casein kinase I isoform epsilon	S389	.gAPANVsSSDLTGRQEVSR	S7: 99.2	NA	NA	NA	NA	NA	NA	NA	NA	NA	NA	NA	NA	NA	NA	NaN	NaN	NaN	0.00489581	NaN	NaN	NaN	NA	NA	0.521357	NA	NA	0.490056	NA	NA	1.132	NA	NA	0.521357	NA	NA	0.529795	NA	NA	0.432189	NA	NA	0.843504	NA	NA	0.0157181
P49674	Casein kinase I isoform epsilon	T362	.iQPAGNtSPR	T7: 99.5	NA	NA	NA	NA	NA	NA	NA	NA	NA	NA	NA	NA	NA	NA	NaN	NaN	0.108165	NaN	NaN	NaN	NaN	NA	-0.435531	NA	NA	NA	NA	NA	NA	NA	NA	NA	NA	NA	NA	NA	NA	-0.590635	NA	NA	-1.27406	NA	NA	-0.280428	NA
H0Y5S9	Casein kinase I isoform epsilon (Fragment)	S92	.gAPANVsSSDLTGRQEVSR	S7: 99.0	NA	NA	NA	NA	NA	NA	NA	NA	NA	NA	NA	NA	NA	NA	NaN	NaN	NaN	0.880214	NaN	NaN	NaN	NA	NA	-0.0457773	NA	NA	NA	NA	NA	NA	NA	NA	NA	NA	NA	NA	NA	NA	NA	NA	NA	NA	NA	NA	NA
H0Y5S9	Casein kinase I isoform epsilon (Fragment)	T65	.iQPAGNtSPR	T7: 99.6	NA	NA	NA	NA	NA	NA	NA	NA	NA	NA	NA	NA	NA	NA	NaN	NaN	0.687816	NaN	NaN	NaN	NaN	NA	-0.10456	NA	NA	NA	NA	NA	NA	NA	NA	NA	NA	NA	NA	NA	NA	NA	NA	NA	NA	NA	NA	NA	NA
Q9BXL7	Caspase recruitment domain-containing protein 11	S886	.nTLQPEEALSTSDPRVsPR	S17: 100.0	NA	NA	NA	NA	NA	NA	NA	NA	NA	NA	NA	NA	NA	NA	NaN	NaN	0.238143	NaN	NaN	NaN	NaN	NA	0.328974	NA	NA	1.05203	NA	NA	1.84631	NA	NA	0.111352	NA	NA	0.20926	NA	NA	0.370706	NA	NA	-0.689341	NA	NA	2.18003	NA
Q9BXL7	Caspase recruitment domain-containing protein 11	S925	.iISGsPLGSLAR	S5: 100.0	NA	NA	NA	NA	NA	NA	NA	NA	NA	NA	NA	NA	NA	NA	NaN	NaN	NaN	0.785215	NaN	NaN	NaN	NA	NA	0.0758436	NA	NA	NA	NA	NA	NA	NA	NA	NA	NA	NA	NA	NA	NA	-0.572208	NA	NA	0.723896	NA	NA	1.43061
P35221	Catenin alpha-1	S641	.TPEELDDsDFETEDFDVR	S8: 100.0	iAEQVASFQEEk;nTSDVISAAk;lLSNTVMPR;qALQDLLSEYMGNAGR;fRPSLEER;iVAEcNAVR;vVEDGILk;lLEPLVTQVTTLVNTNSk;aLkPEVDkLNIMAAk;tAGAIRGRAAR	-0.207434	0.101554	0.263973	-0.678446	-0.0765507	-0.243133	-0.643343	0.0212161	-0.696815	-0.696107	0.294133	0.507736	-0.954294	0.124029	0.111784	NaN	NaN	0.473372	NaN	NaN	0.760383	NA	NA	0.333779	NA	NA	0.676803	NA	NA	0.843962	NA	NA	2.54123	NA	NA	NA	NA	NA	NA	NA	NA	NA	NA	NA
P35221	Catenin alpha-1	S655	.SRTsVQTEDDQLIAGQSAR	S4: 99.6	iAEQVASFQEEk;nTSDVISAAk;lLSNTVMPR;qALQDLLSEYMGNAGR;fRPSLEER;iVAEcNAVR;vVEDGILk;lLEPLVTQVTTLVNTNSk;aLkPEVDkLNIMAAk;tAGAIRGRAAR	-0.207434	0.101554	0.263973	-0.678446	-0.0765507	-0.243133	-0.643343	0.0212161	-0.696815	-0.696107	0.294133	0.507736	-0.954294	0.124029	NaN	0.0486335	0.744942	NaN	0.888647	0.500315	NA	1.42755	0.205023	NA	NA	1.12263	NA	NA	0.0634856	NA	NA	0.457657	NA	NA	0.169306	NA	NA	0.205023	NA	NA	-0.128225	NA	NA	-0.917945
P35221	Catenin alpha-1	S655;T658	.SRTsVQtEDDQLIAGQSAR	S4: 99.5; T7: 100.0	iAEQVASFQEEk;nTSDVISAAk;lLSNTVMPR;qALQDLLSEYMGNAGR;fRPSLEER;iVAEcNAVR;vVEDGILk;lLEPLVTQVTTLVNTNSk;aLkPEVDkLNIMAAk;tAGAIRGRAAR	-0.207434	0.101554	0.263973	-0.678446	-0.0765507	-0.243133	-0.643343	0.0212161	-0.696815	-0.696107	0.294133	0.507736	-0.954294	0.124029	NaN	NaN	0.0500405	NaN	NaN	0.881993	NA	NA	0.781522	NA	NA	NA	NA	NA	NA	NA	NA	NA	NA	NA	NA	NA	NA	NA	NA	NA	NA	NA	NA	NA
P35221	Catenin alpha-1	T658	.SRTSVQtEDDQLIAGQSAR	T7: 100.0	iAEQVASFQEEk;nTSDVISAAk;lLSNTVMPR;qALQDLLSEYMGNAGR;fRPSLEER;iVAEcNAVR;vVEDGILk;lLEPLVTQVTTLVNTNSk;aLkPEVDkLNIMAAk;tAGAIRGRAAR	-0.207434	0.101554	0.263973	-0.678446	-0.0765507	-0.243133	-0.643343	0.0212161	-0.696815	-0.696107	0.294133	0.507736	-0.954294	0.124029	NaN	0.721743	0.0965503	NaN	0.39898	0.629211	NA	0.0666763	0.720774	NA	NA	NA	NA	NA	NA	NA	NA	NA	NA	NA	NA	NA	0.282337	NA	NA	-0.376581	NA	NA	0.578306	NA
P35222	Catenin beta-1	S552	.rTsmGGTQQQFVEGVR	S3: 99.6	lLNDEDQVVVNk;tMQNTNDVETAR;aTVGLIR;lVQNcLWTLR;lVQLLVR;tmQNTNDVETAR;lAEPSQMLk;lSVELTSSLFR;aLPELTk;aIPELTk;aGDREDITEPAIcALR;lHYGLPVVVk;hAVVNLINYQDDAELATR;hQEAEMAQNAVR	0.188241	-0.676354	0.433865	0.0818307	1.50523	-0.207964	0.208796	0.00177895	0.607678	0.0877118	0.234523	0.933814	-0.116483	0.142848	NaN	NaN	0.22825	NaN	NaN	0.709298	NA	NA	-0.754608	NA	NA	-1.02688	NA	NA	-1.09052	NA	NA	-0.672928	NA	NA	0.277187	NA	NA	NA	NA	NA	NA	NA	NA	NA
P35222	Catenin beta-1	S552	.rTsMGGTQQQFVEGVR	S3: 100.0	lLNDEDQVVVNk;tMQNTNDVETAR;aTVGLIR;lVQNcLWTLR;lVQLLVR;tmQNTNDVETAR;lAEPSQMLk;lSVELTSSLFR;aLPELTk;aIPELTk;aGDREDITEPAIcALR;lHYGLPVVVk;hAVVNLINYQDDAELATR;hQEAEMAQNAVR	0.188241	-0.676354	0.433865	0.0818307	1.50523	-0.207964	0.208796	0.00177895	0.607678	0.0877118	0.234523	0.933814	-0.116483	0.142848	NaN	NaN	0.291021	NaN	NaN	0.394502	NA	NA	-0.969897	NA	NA	NA	NA	NA	NA	NA	NA	NA	NA	NA	NA	NA	NA	-0.800748	NA	NA	0.843196	NA	NA	-1.69231
P35222	Catenin beta-1	S675	.rLsVELTSSLFR	S3: 100.0	lLNDEDQVVVNk;tMQNTNDVETAR;aTVGLIR;lVQNcLWTLR;lVQLLVR;tmQNTNDVETAR;lAEPSQMLk;lSVELTSSLFR;aLPELTk;aIPELTk;aGDREDITEPAIcALR;lHYGLPVVVk;hAVVNLINYQDDAELATR;hQEAEMAQNAVR	0.188241	-0.676354	0.433865	0.0818307	1.50523	-0.207964	0.208796	0.00177895	0.607678	0.0877118	0.234523	0.933814	-0.116483	0.142848	NaN	NaN	0.594598	NaN	NaN	0.344962	NA	NA	0.111954	NA	NA	NA	NA	NA	NA	NA	NA	NA	NA	NA	NA	NA	NA	0.268414	NA	NA	-0.140032	NA	NA	-0.656426
P35222	Catenin beta-1	T551	.rtSmGGTQQQFVEGVR	T2: 99.4	lLNDEDQVVVNk;tMQNTNDVETAR;aTVGLIR;lVQNcLWTLR;lVQLLVR;tmQNTNDVETAR;lAEPSQMLk;lSVELTSSLFR;aLPELTk;aIPELTk;aGDREDITEPAIcALR;lHYGLPVVVk;hAVVNLINYQDDAELATR;hQEAEMAQNAVR	0.188241	-0.676354	0.433865	0.0818307	1.50523	-0.207964	0.208796	0.00177895	0.607678	0.0877118	0.234523	0.933814	-0.116483	0.142848	NaN	0.0857042	NaN	NaN	0.358012	NaN	NA	-1.14247	NA	NA	-1.12493	NA	NA	-1.40692	NA	NA	-1.4703	NA	NA	0.157794	NA	NA	NA	NA	NA	NA	NA	NA	NA	NA
O60716	Catenin delta-1	S252	.aPsRQDVYGPQPQVR	S3: 100.0	sLDNNYSTPNER;lVLINk;lRETQGIEk;aLSAIADLLTNEHER;hAIPNLVk;eIPQAER	-0.287837	-0.276428	-0.0561839	-0.625193	-0.0492529	0.0621166	-0.571244	-0.0694638	-0.50057	-1.02375	0.294717	-0.510446	-1.17721	0.0134434	NaN	NaN	0.602894	NaN	NaN	0.700338	NA	NA	0.297481	NA	NA	NA	NA	NA	NA	NA	NA	NA	NA	NA	NA	NA	NA	-0.0849618	NA	NA	1.19876	NA	NA	-0.569764
O60716	Catenin delta-1	S268	.vGGsSVDLHR	S4: 100.0	sLDNNYSTPNER;lVLINk;lRETQGIEk;aLSAIADLLTNEHER;hAIPNLVk;eIPQAER	-0.287837	-0.276428	-0.0561839	-0.625193	-0.0492529	0.0621166	-0.571244	-0.0694638	-0.50057	-1.02375	0.294717	-0.510446	-1.17721	0.0134434	NaN	0.799497	0.740214	NaN	0.874333	0.439862	NA	0.218007	-0.116587	NA	-1.00218	-0.319326	NA	-0.55399	-0.305628	NA	0.347679	-0.164573	NA	1.01142	1.05285	NA	-0.233315	-0.535258	NA	2.26329	1.63689	NA	-0.83065	-0.373596
O60716	Catenin delta-1	S268;S269	.vGGssVDLHR	S4: 100.0; S5: 100.0	sLDNNYSTPNER;lVLINk;lRETQGIEk;aLSAIADLLTNEHER;hAIPNLVk;eIPQAER	-0.287837	-0.276428	-0.0561839	-0.625193	-0.0492529	0.0621166	-0.571244	-0.0694638	-0.50057	-1.02375	0.294717	-0.510446	-1.17721	0.0134434	NaN	0.746715	0.391189	NaN	0.208717	0.166064	NA	0.350089	-0.0330843	NA	-0.399769	-0.354864	NA	0.996189	0.924536	NA	-0.577785	-0.162274	NA	1.29336	1.34974	NA	-0.87653	-0.192836	NA	0.632433	-0.120697	NA	-0.737104	-0.0379968
O60716	Catenin delta-1	S346;S349	.gsLAsLDSLR	S2: 100.0; S5: 100.0	sLDNNYSTPNER;lVLINk;lRETQGIEk;aLSAIADLLTNEHER;hAIPNLVk;eIPQAER	-0.287837	-0.276428	-0.0561839	-0.625193	-0.0492529	0.0621166	-0.571244	-0.0694638	-0.50057	-1.02375	0.294717	-0.510446	-1.17721	0.0134434	NaN	0.80022	0.433774	NaN	0.414569	0.230254	NA	-0.00394196	0.541617	NA	-1.02588	-0.675482	NA	0.286556	1.26966	NA	-0.881709	-0.418094	NA	1.07006	0.842004	NA	NA	NA	NA	NA	NA	NA	NA	NA
O60716	Catenin delta-1	S346;S349	.gsLAsLDSLRk	S2: 100.0; S5: 100.0	sLDNNYSTPNER;lVLINk;lRETQGIEk;aLSAIADLLTNEHER;hAIPNLVk;eIPQAER	-0.287837	-0.276428	-0.0561839	-0.625193	-0.0492529	0.0621166	-0.571244	-0.0694638	-0.50057	-1.02375	0.294717	-0.510446	-1.17721	0.0134434	NaN	0.326846	0.363394	NaN	0.956681	0.6531	NA	-0.495104	-0.368659	NA	NA	-0.555272	NA	NA	0.291669	NA	NA	-0.6545	NA	NA	0.212641	NA	-0.506734	-0.334369	NA	0.540037	0.881351	NA	-0.483474	-0.368659
O60716	Catenin delta-1	S349	.gSLAsLDSLR	S5: 100.0	sLDNNYSTPNER;lVLINk;lRETQGIEk;aLSAIADLLTNEHER;hAIPNLVk;eIPQAER	-0.287837	-0.276428	-0.0561839	-0.625193	-0.0492529	0.0621166	-0.571244	-0.0694638	-0.50057	-1.02375	0.294717	-0.510446	-1.17721	0.0134434	0.975568	0.685016	0.779898	0.228412	0.936241	0.230861	0.282972	-0.276485	0.0475218	-0.0196405	NA	0.0707075	0.692453	NA	0.219683	-0.602028	NA	-0.714832	0.690402	NA	0.819502	NA	-0.189019	-0.414558	NA	1.38146	1.85843	NA	-0.366049	-0.406649
O60716	Catenin delta-1	S349	.gSLAsLDSLRk	S5: 100.0	sLDNNYSTPNER;lVLINk;lRETQGIEk;aLSAIADLLTNEHER;hAIPNLVk;eIPQAER	-0.287837	-0.276428	-0.0561839	-0.625193	-0.0492529	0.0621166	-0.571244	-0.0694638	-0.50057	-1.02375	0.294717	-0.510446	-1.17721	0.0134434	NaN	NaN	0.8847	NaN	NaN	0.51519	NA	NA	0.0251087	NA	NA	NA	NA	NA	NA	NA	NA	NA	NA	NA	NA	NA	NA	-0.0298366	NA	NA	0.895796	NA	NA	-0.735261
O60716	Catenin delta-1	S349;S352	.gSLAsLDsLR	S5: 100.0; S8: 100.0	sLDNNYSTPNER;lVLINk;lRETQGIEk;aLSAIADLLTNEHER;hAIPNLVk;eIPQAER	-0.287837	-0.276428	-0.0561839	-0.625193	-0.0492529	0.0621166	-0.571244	-0.0694638	-0.50057	-1.02375	0.294717	-0.510446	-1.17721	0.0134434	NaN	0.00239263	0.0105725	NaN	0.151427	0.105446	NA	-1.37718	-0.892045	NA	-0.696855	-0.905121	NA	-0.43039	0.229616	NA	-1.53855	-0.805969	NA	-1.40868	-0.876558	NA	-0.862951	-0.259223	NA	-3.3109	-2.49185	NA	-1.66866	-0.974893
O60716	Catenin delta-1	S349;S352	.gSLAsLDsLRk	S5: 99.5; S8: 100.0	sLDNNYSTPNER;lVLINk;lRETQGIEk;aLSAIADLLTNEHER;hAIPNLVk;eIPQAER	-0.287837	-0.276428	-0.0561839	-0.625193	-0.0492529	0.0621166	-0.571244	-0.0694638	-0.50057	-1.02375	0.294717	-0.510446	-1.17721	0.0134434	NaN	0.150197	0.0523958	NaN	0.541974	0.467502	NA	-0.95878	-0.604953	NA	NA	-1.11788	NA	NA	0.381179	NA	NA	-0.63794	NA	NA	-0.154302	NA	-0.632344	-0.462392	NA	-1.31909	-0.898109	NA	-1.31108	-1.28093
O60716	Catenin delta-1	S352	.gSLASLDsLR	S8: 100.0	sLDNNYSTPNER;lVLINk;lRETQGIEk;aLSAIADLLTNEHER;hAIPNLVk;eIPQAER	-0.287837	-0.276428	-0.0561839	-0.625193	-0.0492529	0.0621166	-0.571244	-0.0694638	-0.50057	-1.02375	0.294717	-0.510446	-1.17721	0.0134434	NaN	NaN	0.155234	NaN	NaN	0.330926	NA	NA	-0.359577	NA	NA	-0.433654	NA	NA	-0.0599805	NA	NA	-0.2855	NA	NA	-1.33631	NA	NA	NA	NA	NA	NA	NA	NA	NA
O60716	Catenin delta-1	S352	.gSLASLDsLRk	S8: 100.0	sLDNNYSTPNER;lVLINk;lRETQGIEk;aLSAIADLLTNEHER;hAIPNLVk;eIPQAER	-0.287837	-0.276428	-0.0561839	-0.625193	-0.0492529	0.0621166	-0.571244	-0.0694638	-0.50057	-1.02375	0.294717	-0.510446	-1.17721	0.0134434	NaN	0.00969834	0.229322	NaN	0.560715	0.0835762	NA	-1.13255	-0.246146	NA	NA	-0.892582	NA	NA	0.0907391	NA	NA	-0.842532	NA	NA	-0.171843	NA	-0.648973	-0.0139931	NA	-1.3773	0.396954	NA	-1.6419	-0.140905
O60716	Catenin delta-1	S47	.vRVsPQDANPLmANGTLTR	S4: 100.0	sLDNNYSTPNER;lVLINk;lRETQGIEk;aLSAIADLLTNEHER;hAIPNLVk;eIPQAER	-0.287837	-0.276428	-0.0561839	-0.625193	-0.0492529	0.0621166	-0.571244	-0.0694638	-0.50057	-1.02375	0.294717	-0.510446	-1.17721	0.0134434	NaN	NaN	0.159821	NaN	NaN	0.578446	NA	NA	0.684937	NA	NA	NA	NA	NA	NA	NA	NA	NA	NA	NA	NA	NA	NA	1.4051	NA	NA	0.98804	NA	NA	0.381835
O60716	Catenin delta-1	S857	.kSDFQVNLNNAsR	S12: 100.0	sLDNNYSTPNER;lVLINk;lRETQGIEk;aLSAIADLLTNEHER;hAIPNLVk;eIPQAER	-0.287837	-0.276428	-0.0561839	-0.625193	-0.0492529	0.0621166	-0.571244	-0.0694638	-0.50057	-1.02375	0.294717	-0.510446	-1.17721	0.0134434	NaN	NaN	0.288408	NaN	NaN	0.190094	NA	NA	-0.712997	NA	NA	NA	NA	NA	NA	NA	NA	NA	NA	NA	NA	NA	NA	0.557767	NA	NA	-1.15486	NA	NA	-1.58806
O60716	Catenin delta-1	S857	.SDFQVNLNNAsR	S11: 100.0	sLDNNYSTPNER;lVLINk;lRETQGIEk;aLSAIADLLTNEHER;hAIPNLVk;eIPQAER	-0.287837	-0.276428	-0.0561839	-0.625193	-0.0492529	0.0621166	-0.571244	-0.0694638	-0.50057	-1.02375	0.294717	-0.510446	-1.17721	0.0134434	NaN	NaN	0.000162042	NaN	NaN	0.315042	NA	NA	-0.839141	NA	NA	-1.07705	NA	NA	0.201494	NA	NA	-1.10422	NA	NA	-0.379349	NA	NA	-0.692539	NA	NA	-1.27882	NA	NA	-1.38078
O60716	Catenin delta-1	S861;S864	.SQsSHsYDDSTLPLIDR	S3: 99.0; S6: 100.0	sLDNNYSTPNER;lVLINk;lRETQGIEk;aLSAIADLLTNEHER;hAIPNLVk;eIPQAER	-0.287837	-0.276428	-0.0561839	-0.625193	-0.0492529	0.0621166	-0.571244	-0.0694638	-0.50057	-1.02375	0.294717	-0.510446	-1.17721	0.0134434	NaN	NaN	0.0122538	NaN	NaN	0.615686	NA	NA	-0.759008	NA	NA	NA	NA	NA	NA	NA	NA	NA	NA	NA	NA	NA	NA	-0.759008	NA	NA	-1.3376	NA	NA	-1.14338
O60716	Catenin delta-1	S861;S864	.SQsSHsYDDSTLPLIDRNQk	S3: 100.0; S6: 99.3	sLDNNYSTPNER;lVLINk;lRETQGIEk;aLSAIADLLTNEHER;hAIPNLVk;eIPQAER	-0.287837	-0.276428	-0.0561839	-0.625193	-0.0492529	0.0621166	-0.571244	-0.0694638	-0.50057	-1.02375	0.294717	-0.510446	-1.17721	0.0134434	NaN	NaN	0.449419	NaN	NaN	0.280965	NA	NA	-0.106316	NA	NA	NA	NA	NA	NA	NA	NA	NA	NA	NA	NA	NA	NA	0.349033	NA	NA	0.0576597	NA	NA	-1.77993
O60716	Catenin delta-1	S864	.SQSSHsYDDSTLPLIDR	S6: 100.0	sLDNNYSTPNER;lVLINk;lRETQGIEk;aLSAIADLLTNEHER;hAIPNLVk;eIPQAER	-0.287837	-0.276428	-0.0561839	-0.625193	-0.0492529	0.0621166	-0.571244	-0.0694638	-0.50057	-1.02375	0.294717	-0.510446	-1.17721	0.0134434	NaN	0.44409	NaN	NaN	0.53197	NaN	NA	-0.700719	NA	NA	-1.98784	NA	NA	0.586402	NA	NA	-2.16564	NA	NA	0.766535	NA	NA	NA	NA	NA	NA	NA	NA	NA	NA
Q9UQB3	Catenin delta-2	S1060	.TPSIsPVRVSPNNR	S5: 99.6	sPSIDSIQk	0.199321	-0.344302	0.747763	-0.409366	0.617161	NA	NA	NA	NA	NA	NA	NA	NA	0.653092	NaN	NaN	0.973857	NaN	NaN	0.184899	NA	NA	0.0204359	NA	NA	0.00120325	NA	NA	0.0396685	NA	NA	-0.838666	NA	NA	0.846765	NA	NA	NA	NA	NA	NA	NA	NA	NA
Q9UQB3	Catenin delta-2	S285	.gGsAPEGATYAAPR	S3: 100.0	sPSIDSIQk	0.199321	-0.344302	0.747763	-0.409366	0.617161	NA	NA	NA	NA	NA	NA	NA	NA	0.653092	NaN	NaN	0.201035	NaN	NaN	0.876689	NA	NA	-0.326924	NA	NA	-0.0528713	NA	NA	0.0733443	NA	NA	-0.600976	NA	NA	-0.822891	NA	NA	NA	NA	NA	NA	NA	NA	NA
P20645	Cation-dependent mannose-6-phosphate receptor	S267	.gVGDDQLGEEsEERDDHLLPm	S11: 100.0	NA	NA	NA	NA	NA	NA	NA	NA	NA	NA	NA	NA	NA	NA	NaN	NaN	NaN	0.359249	NaN	NaN	NaN	NA	NA	-0.466631	NA	NA	-0.484121	NA	NA	0.867602	NA	NA	-0.449141	NA	NA	0.285623	NA	NA	0.133961	NA	NA	-0.569033	NA	NA	-0.521454
P20645	Cation-dependent mannose-6-phosphate receptor	S267	.gVGDDQLGEEsEERDDHLLPM	S11: 100.0	NA	NA	NA	NA	NA	NA	NA	NA	NA	NA	NA	NA	NA	NA	NaN	NaN	NaN	0.327726	NaN	NaN	NaN	NA	NA	-0.526575	NA	NA	NA	NA	NA	NA	NA	NA	NA	NA	NA	NA	NA	NA	-0.569486	NA	NA	-0.591162	NA	NA	0.626831
P11717	Cation-independent mannose-6-phosphate receptor	S2409	.aLSSLHGDDQDsEDEVLTIPEVk	S12: 100.0	NA	NA	NA	NA	NA	NA	NA	NA	NA	NA	NA	NA	NA	NA	NaN	NaN	0.0300517	NaN	NaN	NaN	NaN	NA	0.674193	NA	NA	0.15293	NA	NA	0.687862	NA	NA	0.832317	NA	NA	0.612417	NA	NA	NA	NA	NA	NA	NA	NA	NA	NA
Q03135	Caveolin-1	S37	.amADELsEk	S7: 100.0	qVYDAHTk;eIDLVNRDPk	-0.111617	NA	NA	NA	NA	NA	NA	NA	NA	1.43295	-0.375195	-0.133443	-0.0897902	0.648149	NaN	NaN	0.570517	NaN	NaN	0.360402	NA	NA	-0.0949632	NA	NA	NA	NA	NA	NA	NA	NA	NA	NA	NA	NA	NA	NA	NA	NA	NA	NA	NA	NA	NA
Q03135	Caveolin-1	S37	.aMADELsEk	S7: 100.0	qVYDAHTk;eIDLVNRDPk	-0.111617	NA	NA	NA	NA	NA	NA	NA	NA	1.43295	-0.375195	-0.133443	-0.0897902	0.648149	NaN	NaN	0.843969	NaN	NaN	0.517607	NA	NA	-0.00574594	NA	NA	NA	NA	NA	NA	NA	NA	NA	NA	NA	NA	NA	NA	NA	NA	NA	NA	NA	NA	NA
P32246	C-C chemokine receptor type 1	S341;S352	.vSsTSPSTGEHELsAGF	S3: 98.9; S14: 100.0	NA	NA	NA	NA	NA	NA	NA	NA	NA	NA	NA	NA	NA	NA	NaN	NaN	0.172947	NaN	NaN	NaN	NaN	NA	1.07453	NA	NA	NA	NA	NA	NA	NA	NA	NA	NA	NA	NA	NA	NA	-0.0759408	NA	NA	0.151673	NA	NA	1.99738	NA
P51681	C-C chemokine receptor type 5	S349	.STGEQEIsVGL	S8: 100.0	NA	NA	NA	NA	NA	NA	NA	NA	NA	NA	NA	NA	NA	NA	NaN	NaN	0.981551	0.622111	NaN	NaN	NaN	NA	-0.432039	-0.0961221	NA	NA	-0.2165	NA	NA	-0.981903	NA	NA	-2.12005	NA	NA	1.87973	NA	-0.343062	-1.24514	NA	0.680921	-0.326982	NA	-0.728987	0.024256
Q9NZN8	CCR4-NOT transcription complex subunit 2	S165	.TNSmSSSGLGsPNR	S11: 98.5	NA	NA	NA	NA	NA	NA	NA	NA	NA	NA	NA	NA	NA	NA	NaN	NaN	0.0112363	0.0169653	NaN	NaN	NaN	NA	-0.654617	-0.407765	NA	-1.01195	-0.340838	NA	0.232481	0.298084	NA	-1.04641	-0.642881	NA	-0.340213	-0.474693	NA	-0.495451	-0.488992	NA	-0.789665	-0.014759	NA	-0.52461	-0.67161
Q9NZN8	CCR4-NOT transcription complex subunit 2	S165	.TNSMSSSGLGsPNR	S11: 100.0	NA	NA	NA	NA	NA	NA	NA	NA	NA	NA	NA	NA	NA	NA	NaN	NaN	0.109983	NaN	NaN	NaN	NaN	NA	-0.263711	NA	NA	NA	NA	NA	NA	NA	NA	NA	NA	NA	NA	NA	NA	-0.44947	NA	NA	0.175094	NA	NA	-0.29196	NA
E7EVK4	CD163 molecule-like 1	S603	.lVGGSNRcsGR	S9: 98.8	lVGAHSPcYGRLEVk	-0.737683	NA	NA	NA	NA	NA	NA	NA	NA	0.430109	-0.194604	-2.42305	-1.28076	0.261035	NaN	NaN	0.769573	NaN	NaN	0.827707	NA	NA	0.205525	NA	NA	NA	NA	NA	NA	NA	NA	NA	NA	NA	NA	NA	NA	NA	NA	NA	NA	NA	NA	NA
O95400	CD2 antigen cytoplasmic tail-binding protein 2	S195	.kGPGQPSsPQRLDR	S8: 99.7	NA	NA	NA	NA	NA	NA	NA	NA	NA	NA	NA	NA	NA	NA	NaN	NaN	0.754752	NaN	NaN	NaN	NaN	NA	-0.102622	NA	NA	-0.12174	NA	NA	1.26149	NA	NA	0.000498438	NA	NA	0.40369	NA	NA	-0.125514	NA	NA	-0.907241	NA	NA	-0.456655	NA
Q9Y5K6	CD2-associated protein	S458	.sVDFDSLTVR	S1: 100.0	vLFEYIPQNEDELELk;vGEIIR;tQSVEITkTDTEGk;sVDFDSLTVR	-0.025846	0.553292	0.241504	-1.10917	0.633371	0.163715	0.504171	-0.245581	-1.95775	-0.025846	0.129881	0.935102	-1.0928	0.677827	NaN	NaN	0.0802813	NaN	NaN	0.345211	NA	NA	1.02746	NA	NA	0.195128	NA	NA	0.00489496	NA	NA	1.42119	NA	NA	2.03653	NA	NA	-0.684026	NA	NA	1.72117	NA	NA	0.877144
Q9Y5K6	CD2-associated protein	S510	.fNGGHsPTHSPEk	S6: 100.0	vLFEYIPQNEDELELk;vGEIIR;tQSVEITkTDTEGk;sVDFDSLTVR	-0.025846	0.553292	0.241504	-1.10917	0.633371	0.163715	0.504171	-0.245581	-1.95775	-0.025846	0.129881	0.935102	-1.0928	0.677827	NaN	0.522688	NaN	NaN	0.413907	NaN	NA	-0.108657	NA	NA	NA	NA	NA	NA	NA	NA	NA	NA	NA	NA	NA	NA	0.118594	NA	NA	-0.315186	NA	NA	-1.13401	NA
Q00587	Cdc42 effector protein 1	S121	.nAIsLPQLNQAAYDSLVVGk	S4: 100.0	NA	NA	NA	NA	NA	NA	NA	NA	NA	NA	NA	NA	NA	NA	NaN	NaN	NaN	0.936742	NaN	NaN	NaN	NA	NA	-0.128276	NA	NA	1.70352	NA	NA	0.459534	NA	NA	-1.70076	NA	NA	-0.716086	NA	NA	NA	NA	NA	NA	NA	NA	NA
Q00587	Cdc42 effector protein 1	S192	.rSDsLLSFR	S4: 100.0	NA	NA	NA	NA	NA	NA	NA	NA	NA	NA	NA	NA	NA	NA	NaN	NaN	NaN	0.184815	NaN	NaN	NaN	NA	NA	0.203988	NA	NA	-0.209336	NA	NA	0.814669	NA	NA	0.234707	NA	NA	1.10906	NA	NA	-0.622757	NA	NA	3.16899	NA	NA	0.539715
Q00587	Cdc42 effector protein 1	S192	.SDsLLSFR	S3: 100.0	NA	NA	NA	NA	NA	NA	NA	NA	NA	NA	NA	NA	NA	NA	NaN	NaN	0.910646	0.250506	NaN	NaN	NaN	NA	0.0430633	0.326673	NA	NA	-0.108509	NA	NA	0.322679	NA	NA	0.469423	NA	NA	0.775188	NA	-0.612349	-0.436042	NA	1.7651	1.82224	NA	0.698476	0.658402
Q9UKI2	Cdc42 effector protein 3	S89	.aNsTSDSVFTETPSPVLk	S3: 99.6	NA	NA	NA	NA	NA	NA	NA	NA	NA	NA	NA	NA	NA	NA	NaN	NaN	0.705247	NaN	NaN	NaN	NaN	NA	-0.10273	NA	NA	NA	NA	NA	NA	NA	NA	NA	NA	NA	NA	NA	NA	0.384961	NA	NA	-0.627102	NA	NA	0.31856	NA
Q9H3Q1	Cdc42 effector protein 4	S105	.dmLGsLRDSALFVk	S5: 100.0	dSSSLSScTSGILEER	-1.25235	-1.3863	1.15999	-2.57705	-0.233653	-0.708333	-2.05813	-1.73747	-1.11839	NA	NA	NA	NA	0.0346782	NaN	NaN	0.217951	NaN	NaN	0.387068	NA	NA	0.354564	NA	NA	0.274422	NA	NA	1.28726	NA	NA	0.285955	NA	NA	0.582957	NA	NA	0.237224	NA	NA	0.437075	NA	NA	-1.06225
Q9H3Q1	Cdc42 effector protein 4	S105	.dMLGsLRDSALFVk	S5: 100.0	dSSSLSScTSGILEER	-1.25235	-1.3863	1.15999	-2.57705	-0.233653	-0.708333	-2.05813	-1.73747	-1.11839	NA	NA	NA	NA	0.0346782	NaN	NaN	0.505691	NaN	NaN	0.334365	NA	NA	0.889175	NA	NA	NA	NA	NA	NA	NA	NA	NA	NA	NA	NA	NA	NA	1.41485	NA	NA	0.363497	NA	NA	-1.60361
Q9H3Q1	Cdc42 effector protein 4	S109	.dmLGSLRDsALFVk	S9: 100.0	dSSSLSScTSGILEER	-1.25235	-1.3863	1.15999	-2.57705	-0.233653	-0.708333	-2.05813	-1.73747	-1.11839	NA	NA	NA	NA	0.0346782	NaN	NaN	0.173535	NaN	NaN	0.336865	NA	NA	0.691124	NA	NA	-0.373686	NA	NA	1.01268	NA	NA	-0.0927625	NA	NA	0.265113	NA	NA	1.0967	NA	NA	0.802271	NA	NA	-0.730903
Q9H3Q1	Cdc42 effector protein 4	S109	.dMLGSLRDsALFVk	S9: 99.5	dSSSLSScTSGILEER	-1.25235	-1.3863	1.15999	-2.57705	-0.233653	-0.708333	-2.05813	-1.73747	-1.11839	NA	NA	NA	NA	0.0346782	NaN	NaN	0.593035	NaN	NaN	0.378805	NA	NA	0.508513	NA	NA	NA	NA	NA	NA	NA	NA	NA	NA	NA	NA	NA	NA	0.883238	NA	NA	0.133788	NA	NA	-1.01317
Q9H3Q1	Cdc42 effector protein 4	S140	.SLsSSPVk	S3: 100.0	dSSSLSScTSGILEER	-1.25235	-1.3863	1.15999	-2.57705	-0.233653	-0.708333	-2.05813	-1.73747	-1.11839	NA	NA	NA	NA	0.0346782	NaN	NaN	0.0118301	NaN	NaN	0.00396488	NA	NA	-1.83313	NA	NA	NA	NA	NA	NA	NA	NA	NA	NA	NA	NA	NA	NA	-0.740969	NA	NA	-1.88847	NA	NA	-2.01052
Q15642	Cdc42-interacting protein 4	S296	.aPsDSSLGTPSDGRPELR	S3: 100.0	NA	NA	NA	NA	NA	NA	NA	NA	NA	NA	NA	NA	NA	NA	NaN	NaN	0.0501989	0.665619	NaN	NaN	NaN	NA	1.38138	0.0464111	NA	-0.581953	-0.197887	NA	1.58317	0.155115	NA	0.841221	0.202243	NA	1.62136	0.0464111	NA	-0.993794	-0.415203	NA	2.54539	0.561914	NA	2.60698	0.0691531
Q15642	Cdc42-interacting protein 4	S482	.vLSNRGDsLSR	S8: 100.0	NA	NA	NA	NA	NA	NA	NA	NA	NA	NA	NA	NA	NA	NA	NaN	NaN	0.0201852	0.121837	NaN	NaN	NaN	NA	0.704073	0.478248	NA	0.566032	-0.0631899	NA	-0.352043	-0.697565	NA	0.593674	0.568612	NA	1.01376	0.795591	NA	0.215969	-0.00398334	NA	2.22751	0.625035	NA	0.91863	0.671494
B4DK60	Cdk5 and Abl enzyme substrate 1	S102;S105	.nLsHRsLSIGR	S3: 100.0; S6: 99.3	NA	NA	NA	NA	NA	NA	NA	NA	NA	NA	NA	NA	NA	NA	NaN	NaN	NaN	0.0765449	NaN	NaN	NaN	NA	NA	-0.239218	NA	NA	NA	NA	NA	NA	NA	NA	NA	NA	NA	NA	NA	NA	NA	NA	NA	NA	NA	NA	NA
B4DK60	Cdk5 and Abl enzyme substrate 1	S105;S107	.nLSHRsLsIGR	S6: 100.0; S8: 100.0	NA	NA	NA	NA	NA	NA	NA	NA	NA	NA	NA	NA	NA	NA	NaN	NaN	NaN	0.128508	NaN	NaN	NaN	NA	NA	-0.337948	NA	NA	NA	NA	NA	NA	NA	NA	NA	NA	NA	NA	NA	NA	NA	NA	NA	NA	NA	NA	NA
Q8TDN4	CDK5 and ABL1 enzyme substrate 1	S429;S432	.nLsHRsLSIGR	S3: 100.0; S6: 99.3	NA	NA	NA	NA	NA	NA	NA	NA	NA	NA	NA	NA	NA	NA	NaN	NaN	NaN	0.325694	NaN	NaN	NaN	NA	NA	0.492844	NA	NA	NA	NA	NA	NA	NA	NA	NA	NA	NA	NA	NA	NA	0.290653	NA	NA	1.31895	NA	NA	0.695035
Q8TDN4	CDK5 and ABL1 enzyme substrate 1	S432;S434	.nLSHRsLsIGR	S6: 100.0; S8: 100.0	NA	NA	NA	NA	NA	NA	NA	NA	NA	NA	NA	NA	NA	NA	NaN	NaN	NaN	0.0932656	NaN	NaN	NaN	NA	NA	-0.435009	NA	NA	NA	NA	NA	NA	NA	NA	NA	NA	NA	NA	NA	NA	-0.512704	NA	NA	-0.357313	NA	NA	0.0596972
Q8TDN4	CDK5 and ABL1 enzyme substrate 1	S434	.SLsIGR	S3: 100.0	NA	NA	NA	NA	NA	NA	NA	NA	NA	NA	NA	NA	NA	NA	NaN	NaN	NaN	0.863998	NaN	NaN	NaN	NA	NA	-0.0126924	NA	NA	1.1036	NA	NA	-1.32281	NA	NA	0.825368	NA	NA	0.210521	NA	NA	-0.28802	NA	NA	-0.00300813	NA	NA	-0.0223767
Q9UJX2	Cell division cycle protein 23 homolog	S588	.rVsPLNLSSVTP	S3: 100.0	NA	NA	NA	NA	NA	NA	NA	NA	NA	NA	NA	NA	NA	NA	NaN	NaN	0.300906	0.525377	NaN	NaN	NaN	NA	-0.319346	-0.261076	NA	NA	1.30921	NA	NA	0.597392	NA	NA	-0.85404	NA	NA	-0.420425	NA	0.799566	-1.04355	NA	-0.844889	-0.149516	NA	-0.276908	0.55059
Q9UJX2	Cell division cycle protein 23 homolog	S588;T596	.rVsPLNLSSVtP	S3: 100.0; T11: 100.0	NA	NA	NA	NA	NA	NA	NA	NA	NA	NA	NA	NA	NA	NA	NaN	NaN	0.111827	0.170699	NaN	NaN	NaN	NA	-0.689662	-0.347704	NA	0.135486	0.267831	NA	-0.287336	-0.172983	NA	-0.803002	-0.292197	NA	-0.92835	-1.13002	NA	-2.115	-0.20015	NA	-0.576323	-1.89465	NA	-0.169436	0.258642
Q9UJX2	Cell division cycle protein 23 homolog	T596	.rVSPLNLSSVtP	T11: 100.0	NA	NA	NA	NA	NA	NA	NA	NA	NA	NA	NA	NA	NA	NA	NaN	NaN	NaN	0.104596	NaN	NaN	NaN	NA	NA	0.452826	NA	NA	0.606826	NA	NA	0.826732	NA	NA	-0.0242664	NA	NA	0.298827	NA	NA	NA	NA	NA	NA	NA	NA	NA
Q9UJX2	Cell division cycle protein 23 homolog	T596	.vSPLNLSSVtP	T10: 100.0	NA	NA	NA	NA	NA	NA	NA	NA	NA	NA	NA	NA	NA	NA	NaN	NaN	0.476711	0.961933	NaN	NaN	NaN	NA	-0.33803	0.163602	NA	NA	1.63086	NA	NA	0.0462918	NA	NA	-0.438671	NA	NA	0.859677	NA	-0.343719	-0.449851	NA	0.603425	0.422504	NA	-0.413376	0.56465
Q99795	Cell surface A33 antigen	S313	.STGREsPDHLDQ	S6: 99.1	NA	NA	NA	NA	NA	NA	NA	NA	NA	NA	NA	NA	NA	NA	NaN	NaN	0.310264	0.764782	NaN	NaN	NaN	NA	1.96921	0.218717	NA	NA	NA	NA	NA	NA	NA	NA	NA	NA	NA	NA	NA	NA	NA	NA	NA	NA	NA	NA	NA
F8WD88	Centromere protein A	S17	.rRsPSPTPTPGPSR	S3: 100.0	NA	NA	NA	NA	NA	NA	NA	NA	NA	NA	NA	NA	NA	NA	NaN	NaN	0.18279	NaN	NaN	NaN	NaN	NA	1.03293	NA	NA	NA	NA	NA	NA	NA	NA	NA	NA	NA	NA	NA	NA	-0.350743	NA	NA	2.91629	NA	NA	1.04703	NA
F8WD88	Centromere protein A	S17;S19	.rRsPsPTPTPGPSR	S3: 100.0; S5: 100.0	NA	NA	NA	NA	NA	NA	NA	NA	NA	NA	NA	NA	NA	NA	NaN	NaN	0.135483	0.211303	NaN	NaN	NaN	NA	0.408702	1.24993	NA	NA	NA	NA	NA	NA	NA	NA	NA	NA	NA	NA	NA	-0.662172	NA	NA	0.740391	NA	NA	0.585239	NA
F8WD88	Centromere protein A	S19	.rSPsPTPTPGPSR	S4: 100.0	NA	NA	NA	NA	NA	NA	NA	NA	NA	NA	NA	NA	NA	NA	NaN	NaN	0.348744	NaN	NaN	NaN	NaN	NA	0.396846	NA	NA	NA	NA	NA	NA	NA	NA	NA	NA	NA	NA	NA	NA	NA	NA	NA	NA	NA	NA	NA	NA
P49454	Centromere protein F	S3175	.SVPVNNLPERsPTDSPR	S11: 99.5	tHLQEkLQSLEk	-0.828848	NA	NA	NA	NA	0.135787	-1.25796	-1.81766	-0.399738	NA	NA	NA	NA	0.151098	NaN	NaN	0.286192	NaN	NaN	0.558647	NA	NA	0.737066	NA	NA	NA	NA	NA	NA	NA	NA	NA	NA	NA	NA	NA	NA	-0.0287163	NA	NA	1.50285	NA	NA	1.64242
E9PG22	Centrosomal protein 97kDa	S64	.lIQLsVANNR	S5: 100.0	NA	NA	NA	NA	NA	NA	NA	NA	NA	NA	NA	NA	NA	NA	NaN	NaN	NaN	0.426839	NaN	NaN	NaN	NA	NA	-0.572272	NA	NA	NA	NA	NA	NA	NA	NA	NA	NA	NA	NA	NA	NA	NA	NA	NA	NA	NA	NA	NA
Q5SW79	Centrosomal protein of 170 kDa	S1160	.lGsLSAR	S3: 100.0	tSSMEISSILQELk	-0.717413	-0.584526	-0.850299	-1.20724	-0.271375	NA	NA	NA	NA	NA	NA	NA	NA	0.0351012	NaN	0.0560893	0.0127008	NaN	NaN	0.145839	NA	0.744997	1.15151	NA	NA	1.36467	NA	NA	0.21993	NA	NA	1.748	NA	NA	1.74586	NA	-0.72834	-0.893027	NA	1.61017	2.10988	NA	1.55338	1.97355
Q5SW79	Centrosomal protein of 170 kDa	S1160	.lGsLSARSDSEATISR	S3: 100.0	tSSMEISSILQELk	-0.717413	-0.584526	-0.850299	-1.20724	-0.271375	NA	NA	NA	NA	NA	NA	NA	NA	0.0351012	NaN	NaN	0.0263265	NaN	NaN	NaN	NA	NA	1.3107	NA	NA	NA	NA	NA	NA	NA	NA	NA	NA	NA	NA	NA	NA	0.422288	NA	NA	1.75357	NA	NA	1.52664
Q5SW79	Centrosomal protein of 170 kDa	S1160;S1165	.lGsLSARsDSEATISR	S3: 99.4; S8: 98.8	tSSMEISSILQELk	-0.717413	-0.584526	-0.850299	-1.20724	-0.271375	NA	NA	NA	NA	NA	NA	NA	NA	0.0351012	NaN	0.053776	0.0131651	NaN	0.0541591	0.0143341	NA	1.54162	0.682382	NA	2.08912	1.02864	NA	0.340203	0.721158	NA	2.30783	1.80854	NA	0.994123	0.643606	NA	NA	0.486688	NA	NA	-0.105368	NA	NA	1.06222
Q5SW79	Centrosomal protein of 170 kDa	S1165	.lGSLSARsDSEATISR	S8: 100.0	tSSMEISSILQELk	-0.717413	-0.584526	-0.850299	-1.20724	-0.271375	NA	NA	NA	NA	NA	NA	NA	NA	0.0351012	NaN	0.0509669	0.100233	NaN	0.424132	0.844147	NA	1.02653	0.304278	NA	0.842079	0.366722	NA	-0.69508	-0.275655	NA	0.0534093	0.460747	NA	0.361501	-0.124296	NA	0.404331	0.397574	NA	2.37254	1.69745	NA	2.30581	0.831592
Q5SW79	Centrosomal protein of 170 kDa	S1205	.iRANsISR	S5: 100.0	tSSMEISSILQELk	-0.717413	-0.584526	-0.850299	-1.20724	-0.271375	NA	NA	NA	NA	NA	NA	NA	NA	0.0351012	NaN	0.0144022	NaN	NaN	NaN	NaN	NA	0.386215	NA	NA	NA	NA	NA	NA	NA	NA	NA	NA	NA	NA	NA	NA	0.0274935	NA	NA	0.525141	NA	NA	0.720175	NA
Q5SW79	Centrosomal protein of 170 kDa	S630	.STGsATSLASQGER	S4: 99.5	tSSMEISSILQELk	-0.717413	-0.584526	-0.850299	-1.20724	-0.271375	NA	NA	NA	NA	NA	NA	NA	NA	0.0351012	NaN	0.464146	0.204108	NaN	0.297031	NaN	NA	0.390479	0.0764501	NA	-0.482484	NA	NA	0.262802	NA	NA	-0.0357267	NA	NA	-0.396971	NA	NA	-0.139288	-0.413061	NA	-1.00522	-0.367938	NA	1.81209	1.86909
Q5SW79	Centrosomal protein of 170 kDa	S630;S633	.STGsATsLASQGER	S4: 100.0; S7: 99.2	tSSMEISSILQELk	-0.717413	-0.584526	-0.850299	-1.20724	-0.271375	NA	NA	NA	NA	NA	NA	NA	NA	0.0351012	NaN	NaN	0.0192674	NaN	NaN	NaN	NA	NA	1.03839	NA	NA	NA	NA	NA	NA	NA	NA	NA	NA	NA	NA	NA	NA	-0.4088	NA	NA	0.414444	NA	NA	1.82872
Q5SW79	Centrosomal protein of 170 kDa	S630;S636	.STGsATSLAsQGER	S4: 100.0; S10: 100.0	tSSMEISSILQELk	-0.717413	-0.584526	-0.850299	-1.20724	-0.271375	NA	NA	NA	NA	NA	NA	NA	NA	0.0351012	NaN	0.114782	0.0304169	NaN	NaN	NaN	NA	0.727748	1.35985	NA	NA	NA	NA	NA	NA	NA	NA	NA	NA	NA	NA	NA	0.858831	0.535295	NA	-0.00787644	-0.466082	NA	2.75802	1.81675
Q5SW79	Centrosomal protein of 170 kDa	S630;S636	.STGsATSLAsQGERR	S4: 100.0; S10: 100.0	tSSMEISSILQELk	-0.717413	-0.584526	-0.850299	-1.20724	-0.271375	NA	NA	NA	NA	NA	NA	NA	NA	0.0351012	NaN	NaN	0.139887	NaN	NaN	NaN	NA	NA	1.43239	NA	NA	NA	NA	NA	NA	NA	NA	NA	NA	NA	NA	NA	NA	NA	NA	NA	NA	NA	NA	NA
Q5SW79	Centrosomal protein of 170 kDa	S630;T632	.STGsAtSLASQGER	S4: 99.4; T6: 99.4	tSSMEISSILQELk	-0.717413	-0.584526	-0.850299	-1.20724	-0.271375	NA	NA	NA	NA	NA	NA	NA	NA	0.0351012	NaN	0.206502	NaN	NaN	NaN	NaN	NA	0.854798	NA	NA	NA	NA	NA	NA	NA	NA	NA	NA	NA	NA	NA	NA	0.0763984	NA	NA	-0.11779	NA	NA	2.67342	NA
Q5SW79	Centrosomal protein of 170 kDa	S636	.STGSATSLAsQGER	S10: 100.0	tSSMEISSILQELk	-0.717413	-0.584526	-0.850299	-1.20724	-0.271375	NA	NA	NA	NA	NA	NA	NA	NA	0.0351012	NaN	0.633377	NaN	NaN	NaN	NaN	NA	-0.0921463	NA	NA	NA	NA	NA	NA	NA	NA	NA	NA	NA	NA	NA	NA	NA	NA	NA	NA	NA	NA	NA	NA
Q5SW79	Centrosomal protein of 170 kDa	T632;S633	.STGSAtsLASQGER	T6: 99.4; S7: 100.0	tSSMEISSILQELk	-0.717413	-0.584526	-0.850299	-1.20724	-0.271375	NA	NA	NA	NA	NA	NA	NA	NA	0.0351012	NaN	NaN	0.161458	NaN	NaN	NaN	NA	NA	1.43189	NA	NA	NA	NA	NA	NA	NA	NA	NA	NA	NA	NA	NA	NA	NA	NA	NA	NA	NA	NA	NA
Q14432	cGMP-inhibited 3,5-cyclic phosphodiesterase A	S292	.rRsSSVVSAEmSGcSSk	S3: 99.7	NA	NA	NA	NA	NA	NA	NA	NA	NA	NA	NA	NA	NA	NA	NaN	NaN	NaN	0.417281	NaN	NaN	NaN	NA	NA	-0.259477	NA	NA	NA	NA	NA	NA	NA	NA	NA	NA	NA	NA	NA	NA	NA	NA	NA	NA	NA	NA	NA
Q14432	cGMP-inhibited 3,5-cyclic phosphodiesterase A	S292;S293	.rRssSVVSAEmSGcSSk	S3: 100.0; S4: 99.5	NA	NA	NA	NA	NA	NA	NA	NA	NA	NA	NA	NA	NA	NA	NaN	NaN	NaN	0.0044513	NaN	NaN	NaN	NA	NA	-0.447136	NA	NA	NA	NA	NA	NA	NA	NA	NA	NA	NA	NA	NA	NA	-0.528058	NA	NA	-0.402692	NA	NA	-0.49158
Q14432	cGMP-inhibited 3,5-cyclic phosphodiesterase A	S293;S294	.rSssVVSAEmSGcSSk	S3: 99.6; S4: 100.0	NA	NA	NA	NA	NA	NA	NA	NA	NA	NA	NA	NA	NA	NA	NaN	NaN	NaN	0.318351	NaN	NaN	NaN	NA	NA	0.31191	NA	NA	-0.0259796	NA	NA	0.649799	NA	NA	-0.249318	NA	NA	1.38183	NA	NA	NA	NA	NA	NA	NA	NA	NA
Q14432	cGMP-inhibited 3,5-cyclic phosphodiesterase A	S294	.rRSSsVVSAEmSGcSSk	S5: 99.7	NA	NA	NA	NA	NA	NA	NA	NA	NA	NA	NA	NA	NA	NA	NaN	NaN	NaN	0.38801	NaN	NaN	NaN	NA	NA	-0.306415	NA	NA	NA	NA	NA	NA	NA	NA	NA	NA	NA	NA	NA	NA	NA	NA	NA	NA	NA	NA	NA
Q14432	cGMP-inhibited 3,5-cyclic phosphodiesterase A	S312	.rTsLPcIPR	S3: 99.6	NA	NA	NA	NA	NA	NA	NA	NA	NA	NA	NA	NA	NA	NA	NaN	NaN	0.269455	0.00262775	NaN	NaN	NaN	NA	-0.410898	-0.528112	NA	-0.380892	-0.238469	NA	0.737527	-0.419612	NA	-0.440904	-0.232713	NA	0.444384	-0.234949	NA	-0.391319	-0.561166	NA	-0.478509	-0.798843	NA	-0.977847	-0.964458
Q13370	cGMP-inhibited 3,5-cyclic phosphodiesterase B	T435	.nSLPtPQLRR	T5: 99.2	NA	NA	NA	NA	NA	NA	NA	NA	NA	NA	NA	NA	NA	NA	NaN	0.846527	NaN	NaN	NaN	NaN	NaN	-0.0694824	NA	NA	NA	NA	NA	NA	NA	NA	NA	NA	NA	NA	NA	NA	0.215973	NA	NA	-0.392348	NA	NA	0.480098	NA	NA
Q9UQN3	Charged multivesicular body protein 2b	S199	.aTIsDEEIER	S4: 100.0	qLELEIk;aTISDEEIER	-0.112776	0.402771	0.573426	-0.112776	-0.760894	0.339642	-0.923079	0.782533	-0.281999	-0.979356	-0.134232	0.0197789	-2.79838	0.272473	NaN	0.0759777	0.510679	NaN	0.384549	0.371712	NA	-1.48881	-0.356953	NA	NA	NA	NA	NA	NA	NA	NA	NA	NA	NA	NA	NA	-0.431073	NA	NA	-2.49061	NA	NA	-0.607922	NA
E9PDB9	Chloride channel 7	S9	.kVsWSGR	S3: 100.0	NA	NA	NA	NA	NA	NA	NA	NA	NA	NA	NA	NA	NA	NA	NaN	NaN	NaN	0.766716	NaN	NaN	NaN	NA	NA	0.0792472	NA	NA	NA	NA	NA	NA	NA	NA	NA	NA	NA	NA	NA	NA	-0.183687	NA	NA	0.992832	NA	NA	-0.684432
Q96NY7	Chloride intracellular channel protein 6	S293	.rVsGEPQQSGDGSLSPQAEAIEVAAGESAGR	S3: 100.0	NA	NA	NA	NA	NA	NA	NA	NA	NA	NA	NA	NA	NA	NA	NaN	NaN	0.456384	0.482456	NaN	NaN	NaN	NA	0.142922	-0.0963512	NA	-0.364551	NA	NA	0.369397	NA	NA	-0.0835537	NA	NA	1.40007	NA	NA	NA	-0.622269	NA	NA	0.241533	NA	NA	-0.052033
Q8WWI5	Choline transporter-like protein 1	S652;S655	.eLkPMAsGAsSA	S7: 100.0; S10: 99.5	NA	NA	NA	NA	NA	NA	NA	NA	NA	NA	NA	NA	NA	NA	NaN	NaN	0.423266	NaN	NaN	NaN	NaN	NA	-0.894608	NA	NA	NA	NA	NA	NA	NA	NA	NA	NA	NA	NA	NA	NA	NA	NA	NA	NA	NA	NA	NA	NA
P49585	Choline-phosphate cytidylyltransferase A	S315	.mLQAIsPk	S6: 100.0	gTPcERPVR;tEGISTSDIITR;vTmEEASR	0.205986	NA	NA	NA	NA	-0.568485	0.829047	-0.262488	0.428703	1.29662	-0.00608788	0.097856	1.08185	0.166194	NaN	NaN	0.0385017	NaN	NaN	0.357532	NA	NA	-0.565572	NA	NA	0.810807	NA	NA	0.0332605	NA	NA	-0.845492	NA	NA	-0.626936	NA	NA	-0.563038	NA	NA	-1.21695	NA	NA	-0.568106
P49585	Choline-phosphate cytidylyltransferase A	S315	.mLQALsPk	S6: 100.0	gTPcERPVR;tEGISTSDIITR;vTmEEASR	0.205986	NA	NA	NA	NA	-0.568485	0.829047	-0.262488	0.428703	1.29662	-0.00608788	0.097856	1.08185	0.166194	NaN	NaN	0.0385017	NaN	NaN	0.357532	NA	NA	-0.565572	NA	NA	0.810807	NA	NA	0.0332605	NA	NA	-0.845492	NA	NA	-0.626936	NA	NA	-0.563038	NA	NA	-1.21695	NA	NA	-0.568106
P49585	Choline-phosphate cytidylyltransferase A	S315;S319	.mLQAIsPkQsPSSSPTR	S6: 100.0; S10: 98.9	gTPcERPVR;tEGISTSDIITR;vTmEEASR	0.205986	NA	NA	NA	NA	-0.568485	0.829047	-0.262488	0.428703	1.29662	-0.00608788	0.097856	1.08185	0.166194	NaN	0.445756	0.377992	NaN	0.223128	0.0475631	NA	-0.656709	0.242737	NA	NA	NA	NA	NA	NA	NA	NA	NA	NA	NA	NA	NA	-0.44596	-0.289653	NA	-0.808472	1.2907	NA	-0.656709	-0.104392
P49585	Choline-phosphate cytidylyltransferase A	S315;S319;S323	.mLQAIsPkQsPSSsPTR	S6: 100.0; S10: 98.9; S14: 99.0	gTPcERPVR;tEGISTSDIITR;vTmEEASR	0.205986	NA	NA	NA	NA	-0.568485	0.829047	-0.262488	0.428703	1.29662	-0.00608788	0.097856	1.08185	0.166194	NaN	0.429012	NaN	NaN	0.709494	NaN	NA	-0.226526	NA	NA	NA	NA	NA	NA	NA	NA	NA	NA	NA	NA	NA	NA	-0.619436	NA	NA	0.318946	NA	NA	-0.0449785	NA
P49585	Choline-phosphate cytidylyltransferase A	S319	.mLQAISPkQsPSSSPTRER	S10: 100.0	gTPcERPVR;tEGISTSDIITR;vTmEEASR	0.205986	NA	NA	NA	NA	-0.568485	0.829047	-0.262488	0.428703	1.29662	-0.00608788	0.097856	1.08185	0.166194	NaN	0.999087	NaN	NaN	NaN	NaN	NA	-0.168819	NA	NA	0.929015	NA	NA	-0.58974	NA	NA	-0.035503	NA	NA	-0.302135	NA	NA	NA	NA	NA	NA	NA	NA	NA	NA
P49585	Choline-phosphate cytidylyltransferase A	S319;S323	.mLQAISPkQsPSSsPTR	S10: 99.0; S14: 99.0	gTPcERPVR;tEGISTSDIITR;vTmEEASR	0.205986	NA	NA	NA	NA	-0.568485	0.829047	-0.262488	0.428703	1.29662	-0.00608788	0.097856	1.08185	0.166194	NaN	NaN	0.764899	NaN	NaN	0.698055	NA	NA	-0.197746	NA	NA	NA	NA	NA	NA	NA	NA	NA	NA	NA	NA	NA	NA	-0.0912388	NA	NA	0.585876	NA	NA	-0.304254
P49585	Choline-phosphate cytidylyltransferase A	S321	.mLQAISPkQSPsSSPTR	S12: 97.0	gTPcERPVR;tEGISTSDIITR;vTmEEASR	0.205986	NA	NA	NA	NA	-0.568485	0.829047	-0.262488	0.428703	1.29662	-0.00608788	0.097856	1.08185	0.166194	NaN	0.552418	NaN	NaN	0.247323	NaN	NA	-0.363096	NA	NA	NA	NA	NA	NA	NA	NA	NA	NA	NA	NA	NA	NA	NA	NA	NA	NA	NA	NA	NA	NA
P49585	Choline-phosphate cytidylyltransferase A	S323	.mLQAISPkQSPSSsPTR	S14: 97.9	gTPcERPVR;tEGISTSDIITR;vTmEEASR	0.205986	NA	NA	NA	NA	-0.568485	0.829047	-0.262488	0.428703	1.29662	-0.00608788	0.097856	1.08185	0.166194	NaN	NaN	0.599754	NaN	NaN	NaN	NA	NA	0.023363	NA	NA	0.398968	NA	NA	0.0991924	NA	NA	-0.161186	NA	NA	-0.0524665	NA	NA	NA	NA	NA	NA	NA	NA	NA
P49585	Choline-phosphate cytidylyltransferase A	S331	.SPsPSFR	S3: 100.0	gTPcERPVR;tEGISTSDIITR;vTmEEASR	0.205986	NA	NA	NA	NA	-0.568485	0.829047	-0.262488	0.428703	1.29662	-0.00608788	0.097856	1.08185	0.166194	NaN	0.411368	0.105857	NaN	0.631574	0.296996	NA	0.373424	0.660818	NA	NA	1.38931	NA	NA	-0.290056	NA	NA	0.775734	NA	NA	1.04662	NA	-0.881001	-1.05824	NA	1.40108	1.72792	NA	0.193354	0.204292
P49585	Choline-phosphate cytidylyltransferase A	S362	.hkAAAYDIsEDEED	S9: 100.0	gTPcERPVR;tEGISTSDIITR;vTmEEASR	0.205986	NA	NA	NA	NA	-0.568485	0.829047	-0.262488	0.428703	1.29662	-0.00608788	0.097856	1.08185	0.166194	NaN	0.376443	0.127141	NaN	0.272328	0.441343	NA	-0.274191	-0.386683	NA	NA	NA	NA	NA	NA	NA	NA	NA	NA	NA	NA	NA	0.43035	-0.726513	NA	-0.994247	-1.26294	NA	-0.414756	-0.614644
Q13185	Chromobox protein homolog 3	S176	.lTWHscPEDEAQ	S5: 100.0	iIGATDSSGELMFLMk;wkDSDEADLVLAk;iIGATDSSGELmFLmk;iIGATDSSGELMFLmk	0.291989	0.292437	0.307568	0.140958	0.508031	0.517108	0.229351	0.325238	0.177722	-0.444275	0.284349	-0.00660468	0.318353	0.0118267	NaN	NaN	0.153079	NaN	NaN	0.378251	NA	NA	0.421158	NA	NA	NA	NA	NA	NA	NA	NA	NA	NA	NA	NA	NA	NA	NA	NA	NA	NA	NA	NA	NA
Q9HC52	Chromobox protein homolog 8	S256	.rQDsDLVQcGVTSPSSAEATGk	S4: 100.0	NA	NA	NA	NA	NA	NA	NA	NA	NA	NA	NA	NA	NA	NA	NaN	NaN	0.36331	0.450855	NaN	NaN	NaN	NA	-0.129406	0.206134	NA	-1.06647	NA	NA	0.0743201	NA	NA	-0.0505974	NA	NA	-0.085297	NA	NA	NA	-0.286515	NA	NA	0.453419	NA	NA	0.36064
E7EPE9	Chromodomain helicase DNA-binding protein 1	S267	.aSSSGPRsPLDQR	S8: 98.1	NA	NA	NA	NA	NA	NA	NA	NA	NA	NA	NA	NA	NA	NA	NaN	NaN	0.686444	0.233307	NaN	NaN	NaN	NA	-0.11053	-0.194329	NA	NA	NA	NA	NA	NA	NA	NA	NA	NA	NA	NA	NA	-0.171877	-0.020768	NA	-1.00069	-0.503545	NA	-0.0491828	-0.434833
O14646	Chromodomain-helicase-DNA-binding protein 1	S1677	.aSSSGPRsPLDQR	S8: 100.0	NA	NA	NA	NA	NA	NA	NA	NA	NA	NA	NA	NA	NA	NA	NaN	NaN	0.767685	0.433502	NaN	NaN	NaN	NA	-0.308076	-0.324679	NA	NA	NA	NA	NA	NA	NA	NA	NA	NA	NA	NA	NA	NA	NA	NA	NA	NA	NA	NA	NA
Q12873	Chromodomain-helicase-DNA-binding protein 3	S1601;S1605	.mETEADAPsPAPsLGERLEPR	S9: 100.0; S13: 100.0	sESGGSEYGTGPGR;hHYEQQQEDLAR	0.554667	1.93231	-0.392233	-0.898179	-0.600399	NA	NA	NA	NA	-0.240045	0.554667	0.837278	0.934307	0.458192	NaN	0.162664	0.0798003	NaN	0.293459	0.708039	NA	-0.649575	-0.246273	NA	0.0499199	0.711135	NA	-0.0606984	0.311081	NA	-0.046389	-0.0747225	NA	-0.717934	-0.0956475	NA	0.347954	-0.181302	NA	-0.990751	-0.525037	NA	0.0667636	-0.01059
P10645	Chromogranin-A	S402	.eDsLEAGLPLQVR	S3: 100.0	eLQDLALQGAk;lISLIR;iLSLLR;iLSILR	-0.0836901	NA	NA	NA	NA	-1.65105	0.842606	-0.112813	3.73936	NA	NA	NA	NA	0.578599	NaN	NaN	0.156074	NaN	NaN	0.772108	NA	NA	-0.251196	NA	NA	NA	NA	NA	NA	NA	NA	NA	NA	NA	NA	NA	NA	-0.803969	NA	NA	-0.417719	NA	NA	-0.0343695
F6RU81	Chromosome 14 open reading frame 43 (Fragment)	S461	.rAsQEANLLTLAQk	S3: 100.0	NA	NA	NA	NA	NA	NA	NA	NA	NA	NA	NA	NA	NA	NA	NaN	NaN	0.348735	NaN	NaN	NaN	NaN	NA	0.202111	NA	NA	NA	NA	NA	NA	NA	NA	NA	NA	NA	NA	NA	NA	0.167185	NA	NA	-0.217427	NA	NA	0.376367	NA
F6RU81	Chromosome 14 open reading frame 43 (Fragment)	S923	.rEsPSEERLEPk	S3: 99.5	NA	NA	NA	NA	NA	NA	NA	NA	NA	NA	NA	NA	NA	NA	NaN	NaN	0.774214	NaN	NaN	NaN	NaN	NA	0.0722834	NA	NA	NA	NA	NA	NA	NA	NA	NA	NA	NA	NA	NA	NA	-0.118108	NA	NA	-0.717792	NA	NA	0.262675	NA
C9J8L3	Chromosome 19 open reading frame 45 (Fragment)	S156	.lIFDRDsLPPGDR	S7: 100.0	NA	NA	NA	NA	NA	NA	NA	NA	NA	NA	NA	NA	NA	NA	NaN	0.863573	NaN	NaN	NaN	NaN	NaN	-0.0644577	NA	NA	0.429202	NA	NA	-0.403302	NA	NA	-0.472821	NA	NA	0.274387	NA	NA	NA	NA	NA	NA	NA	NA	NA	NA	NA
C9K005	Chromosome 9 open reading frame 5	S12	.dAPsLRSSPGPAPR	S4: 98.8	NA	NA	NA	NA	NA	NA	NA	NA	NA	NA	NA	NA	NA	NA	NaN	NaN	NaN	0.611368	NaN	NaN	NaN	NA	NA	-0.269993	NA	NA	NA	NA	NA	NA	NA	NA	NA	NA	NA	NA	NA	NA	-0.730823	NA	NA	0.190838	NA	NA	-0.941205
C9K005	Chromosome 9 open reading frame 5	S15	.dAPSLRsSPGPAPR	S7: 99.3	NA	NA	NA	NA	NA	NA	NA	NA	NA	NA	NA	NA	NA	NA	NaN	NaN	0.652648	NaN	NaN	NaN	NaN	NA	0.0204784	NA	NA	-0.281809	NA	NA	0.644353	NA	NA	0.15733	NA	NA	-0.116374	NA	NA	NA	NA	NA	NA	NA	NA	NA	NA
C9K005	Chromosome 9 open reading frame 5	S16	.dAPSLRSsPGPAPR	S8: 99.5	NA	NA	NA	NA	NA	NA	NA	NA	NA	NA	NA	NA	NA	NA	NaN	NaN	0.692759	NaN	NaN	NaN	NaN	NA	-0.237967	NA	NA	NA	NA	NA	NA	NA	NA	NA	NA	NA	NA	NA	NA	-0.263729	NA	NA	-0.332204	NA	NA	0.479397	NA
Q96JM3	Chromosome alignment-maintaining phosphoprotein 1	S405	.TAPTLsPEHWk	S6: 100.0	NA	NA	NA	NA	NA	NA	NA	NA	NA	NA	NA	NA	NA	NA	NaN	NaN	NaN	0.491634	NaN	NaN	NaN	NA	NA	0.0512743	NA	NA	NA	NA	NA	NA	NA	NA	NA	NA	NA	NA	NA	NA	0.504752	NA	NA	0.581349	NA	NA	-0.416371
Q96JM3	Chromosome alignment-maintaining phosphoprotein 1	S416	.aVPPVsPELR	S6: 100.0	NA	NA	NA	NA	NA	NA	NA	NA	NA	NA	NA	NA	NA	NA	NaN	NaN	NaN	0.038496	NaN	NaN	NaN	NA	NA	-0.181865	NA	NA	-0.261762	NA	NA	-0.0407547	NA	NA	-0.207157	NA	NA	-0.156573	NA	NA	NA	NA	NA	NA	NA	NA	NA
Q96JM3	Chromosome alignment-maintaining phosphoprotein 1	S476	.gGsPDLWk	S3: 100.0	NA	NA	NA	NA	NA	NA	NA	NA	NA	NA	NA	NA	NA	NA	NaN	0.332454	NaN	0.815192	NaN	NaN	NaN	0.112378	NA	0.0662969	-0.114033	NA	0.206438	0.74312	NA	0.793935	0.151749	NA	0.274283	0.0730082	NA	-0.264526	NA	NA	0.249782	NA	NA	0.7699	NA	NA	-0.179763
Q96JM3	Chromosome alignment-maintaining phosphoprotein 1	S476	.SSRGGsPDLWk	S6: 100.0	NA	NA	NA	NA	NA	NA	NA	NA	NA	NA	NA	NA	NA	NA	NaN	NaN	NaN	0.370099	NaN	NaN	NaN	NA	NA	-0.150051	NA	NA	NA	NA	NA	NA	NA	NA	NA	NA	NA	NA	NA	NA	0.0954319	NA	NA	-0.607019	NA	NA	0.255343
Q96JM3	Chromosome alignment-maintaining phosphoprotein 1	S542	.TAPPAsPEAR	S6: 100.0	NA	NA	NA	NA	NA	NA	NA	NA	NA	NA	NA	NA	NA	NA	NaN	NaN	0.326824	0.126892	NaN	NaN	NaN	NA	-0.240274	-0.235277	NA	0.980593	NA	NA	0.208236	NA	NA	0.474664	NA	NA	-0.219488	NA	NA	-0.609983	-0.13122	NA	-0.429899	-0.343739	NA	-0.129458	-0.00181523
P0CG12	Chromosome transmission fidelity protein 8 homolog isoform 2	S157	.lGGLPGPGPMsNPR	S11: 100.0	NA	NA	NA	NA	NA	NA	NA	NA	NA	NA	NA	NA	NA	NA	NaN	NaN	NaN	0.125253	NaN	NaN	NaN	NA	NA	-1.11589	NA	NA	NA	NA	NA	NA	NA	NA	NA	NA	NA	NA	NA	NA	-1.33601	NA	NA	-0.895773	NA	NA	-0.41532
Q9P2M7	Cingulin	S131	.SHsQASLAGPGPVDPSNR	S3: 100.0	NA	NA	NA	NA	NA	NA	NA	NA	NA	NA	NA	NA	NA	NA	NaN	NaN	0.158513	NaN	NaN	NaN	NaN	NA	-1.39332	NA	NA	-1.35991	NA	NA	-1.42673	NA	NA	-2.19299	NA	NA	0.573822	NA	NA	NA	NA	NA	NA	NA	NA	NA	NA
Q9P2M7	Cingulin	S131;S134	.SHsQAsLAGPGPVDPSNR	S3: 100.0; S6: 100.0	NA	NA	NA	NA	NA	NA	NA	NA	NA	NA	NA	NA	NA	NA	NaN	NaN	0.585127	0.770397	NaN	NaN	NaN	NA	-0.0898106	-0.0678227	NA	NA	0.511323	NA	NA	-1.04126	NA	NA	0.00379307	NA	NA	-0.707789	NA	NA	0.968374	NA	NA	0.535261	NA	NA	-0.139438
Q9P2M7	Cingulin	S134	.SHSQAsLAGPGPVDPSNR	S6: 100.0	NA	NA	NA	NA	NA	NA	NA	NA	NA	NA	NA	NA	NA	NA	NaN	NaN	0.757853	0.492028	NaN	NaN	NaN	NA	-0.242157	-0.133522	NA	NA	NA	NA	NA	NA	NA	NA	NA	NA	NA	NA	NA	-0.290396	0.657633	NA	-0.193917	-0.242376	NA	0.934882	-0.419037
Q9P2M7	Cingulin	S147	.sNSmLELAPk	S1: 100.0	NA	NA	NA	NA	NA	NA	NA	NA	NA	NA	NA	NA	NA	NA	NaN	NaN	NaN	0.318797	NaN	NaN	NaN	NA	NA	0.907544	NA	NA	NA	NA	NA	NA	NA	NA	NA	NA	NA	NA	NA	NA	-0.798828	NA	NA	0.863406	NA	NA	1.11616
Q9P2M7	Cingulin	S149	.SNsmLELAPk	S3: 100.0	NA	NA	NA	NA	NA	NA	NA	NA	NA	NA	NA	NA	NA	NA	NaN	NaN	0.264396	0.0631326	NaN	NaN	NaN	NA	-0.990588	-0.669028	NA	NA	-1.06667	NA	NA	-0.353385	NA	NA	-0.728608	NA	NA	-0.660518	NA	0.726834	0.660692	NA	-0.920335	-1.28227	NA	-1.06084	-0.618475
Q9P2M7	Cingulin	S149	.SNsMLELAPk	S3: 100.0	NA	NA	NA	NA	NA	NA	NA	NA	NA	NA	NA	NA	NA	NA	NaN	NaN	0.211179	0.0209486	NaN	NaN	NaN	NA	-1.28061	-1.10408	NA	NA	-1.87254	NA	NA	-1.04754	NA	NA	-1.16062	NA	NA	-0.636936	NA	0.66976	0.924738	NA	-1.8185	-1.38049	NA	-0.742732	-0.581794
Q0VF96	Cingulin-like protein 1	S283	.rQDsAGPVLDGAR	S4: 100.0	NA	NA	NA	NA	NA	NA	NA	NA	NA	NA	NA	NA	NA	NA	NaN	NaN	0.606376	0.602419	NaN	NaN	NaN	NA	-0.13065	-0.250352	NA	NA	-0.282705	NA	NA	-0.000344262	NA	NA	-0.529167	NA	NA	0.833676	NA	-0.303476	-0.459914	NA	0.300857	-0.250352	NA	-1.16096	-1.33733
Q0VF96	Cingulin-like protein 1	S283;S293	.rQDsAGPVLDGARsR	S4: 100.0; S14: 100.0	NA	NA	NA	NA	NA	NA	NA	NA	NA	NA	NA	NA	NA	NA	NaN	NaN	NaN	0.0698033	NaN	NaN	NaN	NA	NA	-0.315189	NA	NA	0.703455	NA	NA	-1.25477	NA	NA	-0.89708	NA	NA	0.177219	NA	NA	-0.392044	NA	NA	-1.95271	NA	NA	-2.07728
Q0VF96	Cingulin-like protein 1	S296;S297	.SRRssSSSTTPTSANSLYR	S4: 99.3; S5: 100.0	NA	NA	NA	NA	NA	NA	NA	NA	NA	NA	NA	NA	NA	NA	NaN	NaN	NaN	0.553719	NaN	NaN	NaN	NA	NA	0.0767414	NA	NA	NA	NA	NA	NA	NA	NA	NA	NA	NA	NA	NA	NA	NA	NA	NA	NA	NA	NA	NA
Q0VF96	Cingulin-like protein 1	S486;S491	.aPsLGAQsk	S3: 100.0; S8: 100.0	NA	NA	NA	NA	NA	NA	NA	NA	NA	NA	NA	NA	NA	NA	NaN	NaN	0.997172	NaN	NaN	NaN	NaN	NA	0.307171	NA	NA	NA	NA	NA	NA	NA	NA	NA	NA	NA	NA	NA	NA	-0.406181	NA	NA	2.27135	NA	NA	1.02052	NA
O60271	C-Jun-amino-terminal kinase-interacting protein 4	S733	.SASQSsLDkLDQELk	S6: 99.8	NA	NA	NA	NA	NA	NA	NA	NA	NA	NA	NA	NA	NA	NA	NaN	NaN	NaN	0.473989	NaN	NaN	NaN	NA	NA	-0.587319	NA	NA	NA	NA	NA	NA	NA	NA	NA	NA	NA	NA	NA	NA	NA	NA	NA	NA	NA	NA	NA
Q00610	Clathrin heavy chain 1	T394	.gILRtPDTIR	T5: 100.0	aFMTADLPNELIELLEk;cNEPAVWSQLAk;gQFSTDELVAEVEk;sVNESLNNLFITEEDYQALR;tLQIFNIEMk;nLQNLLILTAIk;iYIDSNNNPER;aVNYFSk;lLYNNVSNFGR;vVGAMQLYSVDR;iAAYLFk;wLLLTGISAQQNR;lLLPWLEAR;eAIDSYIk;iVLYAk;nNLAGAEELFAR;eNPYYDSR;aGLLQR;vMEYINR;aYEFAER;eSNcYDPERVk;aHIAQLcEk;vVGAMQLYSVDRk;nLQNLLILTAIkADR;kFDVNTSAVQVLIEHIGNLDR;lkLLLPWLEAR;tGQIkEVER;kFNALFAQGNYSEAAk;lHIIEVGTPPTGNQPFPk;lAELEEFINGPNNAHIQQVGDR;fDVNTSAVQVLIEHI…	0.0889625	-0.0878321	0.424794	-0.2414	0.348623	-0.0142068	0.630277	0.271925	0.118547	-0.166899	0.0768383	0.524643	-0.106314	0.101746	NaN	NaN	0.0296377	NaN	NaN	0.651312	NA	NA	-0.65381	NA	NA	0.147224	NA	NA	-1.02794	NA	NA	-1.24081	NA	NA	-0.65381	NA	NA	0.361929	NA	NA	0.328194	NA	NA	-0.294102
D6RC11	Claudin domain-containing 1	S185	.esMLPAGAESk	S2: 100.0	NA	NA	NA	NA	NA	NA	NA	NA	NA	NA	NA	NA	NA	NA	NaN	0.100427	NaN	NaN	NaN	NaN	NaN	-0.93356	NA	NA	NA	NA	NA	NA	NA	NA	NA	NA	NA	NA	NA	NA	-0.415334	NA	NA	-2.47758	NA	NA	-0.361793	NA	NA
P78369	Claudin-10	S199	.YTYNGATsVmSSR	S8: 99.3	NA	NA	NA	NA	NA	NA	NA	NA	NA	NA	NA	NA	NA	NA	NaN	NaN	NaN	0.343344	NaN	NaN	NaN	NA	NA	-0.900379	NA	NA	NA	NA	NA	NA	NA	NA	NA	NA	NA	NA	NA	NA	NA	NA	NA	NA	NA	NA	NA
P78369	Claudin-10	S199;S202	.YTYNGATsVmsSR	S8: 99.3; S11: 99.3	NA	NA	NA	NA	NA	NA	NA	NA	NA	NA	NA	NA	NA	NA	NaN	NaN	NaN	0.510022	NaN	NaN	NaN	NA	NA	-1.0968	NA	NA	NA	NA	NA	NA	NA	NA	NA	NA	NA	NA	NA	NA	NA	NA	NA	NA	NA	NA	NA
P78369	Claudin-10	S202	.YTYNGATSVmsSR	S11: 99.5	NA	NA	NA	NA	NA	NA	NA	NA	NA	NA	NA	NA	NA	NA	NaN	NaN	NaN	0.334581	NaN	NaN	NaN	NA	NA	-1.29348	NA	NA	NA	NA	NA	NA	NA	NA	NA	NA	NA	NA	NA	NA	NA	NA	NA	NA	NA	NA	NA
O14493	Claudin-4	S206	.SAAAsNYV	S5: 100.0	NA	NA	NA	NA	NA	NA	NA	NA	NA	NA	NA	NA	NA	NA	NaN	NaN	NaN	0.450828	NaN	NaN	NaN	NA	NA	1.38549	NA	NA	NA	NA	NA	NA	NA	NA	NA	NA	NA	NA	NA	NA	NA	NA	NA	NA	NA	NA	NA
O75122	CLIP-associating protein 2	S313	.SSGsVASLPQSDR	S4: 100.0	vLcPIIQTADYPINLAAIk	-0.366602	NA	NA	NA	NA	NA	NA	NA	NA	-0.446601	-0.344399	-0.388805	0.672289	0.667335	NaN	0.0319319	0.0224837	NaN	0.656144	0.965252	NA	-1.18636	-0.833116	NA	NA	-0.0520226	NA	NA	0.11995	NA	NA	-0.170653	NA	NA	-0.833116	NA	-0.91729	-0.0817812	NA	-2.23756	-1.61119	NA	-0.911818	-1.1927
O75122	CLIP-associating protein 2	S327	.SSSSsQESLNRPFSSk	S5: 99.2	vLcPIIQTADYPINLAAIk	-0.366602	NA	NA	NA	NA	NA	NA	NA	NA	-0.446601	-0.344399	-0.388805	0.672289	0.667335	NaN	NaN	0.983289	NaN	NaN	NaN	NA	NA	-0.165499	NA	NA	-1.03428	NA	NA	1.31668	NA	NA	-0.699246	NA	NA	0.368249	NA	NA	NA	NA	NA	NA	NA	NA	NA
O75122	CLIP-associating protein 2	S360;S364	.aSsLPGsLQR	S3: 100.0; S7: 100.0	vLcPIIQTADYPINLAAIk	-0.366602	NA	NA	NA	NA	NA	NA	NA	NA	-0.446601	-0.344399	-0.388805	0.672289	0.667335	NaN	NaN	0.32716	NaN	NaN	0.144704	NA	NA	0.301158	NA	NA	NA	NA	NA	NA	NA	NA	NA	NA	NA	NA	NA	NA	NA	NA	NA	NA	NA	NA	NA
O75122	CLIP-associating protein 2	S370	.SRsDIDVNAAAGAk	S3: 99.8	vLcPIIQTADYPINLAAIk	-0.366602	NA	NA	NA	NA	NA	NA	NA	NA	-0.446601	-0.344399	-0.388805	0.672289	0.667335	NaN	0.174276	0.0847955	NaN	0.0529176	0.0710355	NA	-0.552998	-0.494043	NA	-1.04072	-1.03084	NA	-0.407423	-0.0847051	NA	-0.699945	-0.848998	NA	-0.596588	-0.654304	NA	0.238404	0.23094	NA	-0.93522	-0.530298	NA	-0.583193	-0.855053
O75122	CLIP-associating protein 2	S455;S459	.TkmVSQsQPGsR	S7: 100.0; S11: 100.0	vLcPIIQTADYPINLAAIk	-0.366602	NA	NA	NA	NA	NA	NA	NA	NA	-0.446601	-0.344399	-0.388805	0.672289	0.667335	NaN	NaN	0.627278	NaN	NaN	0.429327	NA	NA	-0.142622	NA	NA	NA	NA	NA	NA	NA	NA	NA	NA	NA	NA	NA	NA	NA	NA	NA	NA	NA	NA	NA
O75122	CLIP-associating protein 2	S503;S507	.SQGcsREAsPSRLSVAR	S5: 100.0; S9: 100.0	vLcPIIQTADYPINLAAIk	-0.366602	NA	NA	NA	NA	NA	NA	NA	NA	-0.446601	-0.344399	-0.388805	0.672289	0.667335	NaN	NaN	0.246077	NaN	NaN	NaN	NA	NA	0.513234	NA	NA	NA	NA	NA	NA	NA	NA	NA	NA	NA	NA	NA	NA	-0.161609	NA	NA	1.45015	NA	NA	-0.0473399
O75122	CLIP-associating protein 2	S507	.eAsPSRLSVAR	S3: 100.0	vLcPIIQTADYPINLAAIk	-0.366602	NA	NA	NA	NA	NA	NA	NA	NA	-0.446601	-0.344399	-0.388805	0.672289	0.667335	NaN	0.0148115	0.483594	NaN	0.533044	0.500924	NA	0.992424	0.0815917	NA	1.08975	-0.34937	NA	-0.507484	-0.325909	NA	0.566626	-0.180718	NA	1.44019	-0.104087	NA	0.776943	0.649012	NA	3.24108	-0.182922	NA	1.48104	-0.402414
Q96AJ1	Clusterin-associated protein 1	S409	.kSEPLDEsDNDF	S8: 100.0	NA	NA	NA	NA	NA	NA	NA	NA	NA	NA	NA	NA	NA	NA	NaN	NaN	0.810147	0.63606	NaN	NaN	NaN	NA	0.281703	0.146904	NA	NA	NA	NA	NA	NA	NA	NA	NA	NA	NA	NA	NA	NA	NA	NA	NA	NA	NA	NA	NA
Q7Z401	C-myc promoter-binding protein	S1225	.TPsIDLQR	S3: 100.0	NA	NA	NA	NA	NA	NA	NA	NA	NA	NA	NA	NA	NA	NA	NaN	NaN	0.879416	NaN	NaN	NaN	NaN	NA	-0.10396	NA	NA	NA	NA	NA	NA	NA	NA	NA	NA	NA	NA	NA	NA	NA	NA	NA	NA	NA	NA	NA	NA
Q7Z401	C-myc promoter-binding protein	S1256	.rSSLPPNsPkPVR	S8: 100.0	NA	NA	NA	NA	NA	NA	NA	NA	NA	NA	NA	NA	NA	NA	NaN	NaN	NaN	0.65229	NaN	NaN	NaN	NA	NA	0.107897	NA	NA	NA	NA	NA	NA	NA	NA	NA	NA	NA	NA	NA	NA	-0.443154	NA	NA	0.51445	NA	NA	-0.298656
Q7Z401	C-myc promoter-binding protein	S1589	.SIsTSGPLDkEDTGR	S3: 100.0	NA	NA	NA	NA	NA	NA	NA	NA	NA	NA	NA	NA	NA	NA	NaN	NaN	0.0824859	0.575813	NaN	NaN	NaN	NA	-0.731981	0.23421	NA	-1.09257	-1.11328	NA	0.65924	1.1808	NA	-0.820507	-0.493955	NA	0.0801678	0.23421	NA	0.17943	0.502435	NA	-1.17859	0.808655	NA	-0.731981	-0.348314
Q7Z401	C-myc promoter-binding protein	T882	.nVVLGVtQFkR	T7: 100.0	NA	NA	NA	NA	NA	NA	NA	NA	NA	NA	NA	NA	NA	NA	NaN	NaN	NaN	0.625248	NaN	NaN	NaN	NA	NA	0.692915	NA	NA	NA	NA	NA	NA	NA	NA	NA	NA	NA	NA	NA	NA	0.82124	NA	NA	-1.19138	NA	NA	0.564589
P00488	Coagulation factor XIII A chain	S731	.hVYGELDVQIQRRPsm	S15: 100.0	gTYIPVPIVSELQSGk;sTVLTIPEIIIk;lIASMSSDSLR;cGPASVQAIk;aQmDLSGR;aQMDLSGR;cLGIPAR;lSITFR;eTFDVTLEPLSFkk;qkSTVLTIPEIIIk;hVYGELDVQIQR;rAVPPNNSNAAEDDLPTVELQGVVPR;iVMREDR;dGTHVVENVDATHIGk;vGSAMVNAk;gTQVVGSDMTVTVQFTNPLkETLR;gNPIkVSR;lIASmSSDSLR;tAFGGR;kPLNTEGVMk;aVPPNNSNAAEDDLPTVELQGVVPR	-0.0418246	-0.0328697	-1.17128	-0.367088	0.189049	-0.244008	0.381782	-0.0630199	-0.079334	-0.209578	0.234658	-1.45642	1.17411	0.50161	NaN	NaN	0.632616	NaN	NaN	0.300086	NA	NA	-0.275873	NA	NA	NA	NA	NA	NA	NA	NA	NA	NA	NA	NA	NA	NA	NA	NA	NA	NA	NA	NA	NA
P53621	Coatomer subunit alpha	S173	.nLsPGAVESDVR	S3: 100.0	vLTIDPTEFk;gFFEGTIASk;tLDLPIYVTR;tGVQTFR;aWEVDTcR;fAVLDR;lNDLIQR;vWNWQSR;mHSLLIk;hVLEGHDR;gIDFHk;gITGVDLFGTTDAVVk;vTTVTEIGkDVIGLR;iSPLQFR;lALINR;eYIVGLSVETER;sSGLTAVWVAR;qELILSNSEDkSIR;qLDFNSSkDVAVmQLR;qLDFNSSkDVAVMQLR;tGVQTFRR;iAEIRk;lAELRk;iAELRk	-0.204838	-0.679346	-0.040408	-0.724521	0.086489	0.220914	0.37094	-0.946318	-0.300596	-1.19812	0.119388	0.235213	-1.14175	0.0701817	NaN	0.0897006	0.0904807	NaN	0.891795	0.876563	NA	-0.155212	-0.102279	NA	0.0291256	-0.00303618	NA	0.124895	0.275358	NA	-0.398441	-0.61443	NA	-0.244631	-0.560856	NA	-0.104585	0.0835364	NA	0.388984	0.225967	NA	0.178342	0.341217
O14579	Coatomer subunit epsilon	S99	.rDsIVAELDREmSR	S3: 100.0	lVLQYAPSA;lQDAYYIFQEMADk;eNDFDRLVLQYAPSA;sHPFIk;aYLAQR;lDRLDLAR;fGVVLDEIkPSSAPELQAVR	-0.0539396	-0.0563419	0.0295047	-0.550026	0.378611	0.193622	-0.450856	0.0496141	0.480446	-1.05658	0.145776	-0.115095	-0.187927	0.457008	NaN	NaN	0.11643	NaN	NaN	0.536695	NA	NA	-0.241856	NA	NA	NA	NA	NA	NA	NA	NA	NA	NA	NA	NA	NA	NA	-0.01633	NA	NA	-0.609787	NA	NA	-0.165267
P23528	Cofilin-1	S156	.lGGsAVISLEGkPL	S4: 100.0	yALYDATYETk;lGGSAVISLEGkPL;mIYASSk;vFNDMk;kEDLVFIFWAPESAPLk;mIYASSkDAIk;aVLFcLSEDkk;eSkkEDLVFIFWAPESAPLk;kAVLFcLSEDkk;hELQANcYEEVkDR;nIILEEGkEILVGDVGQTVDDPYATFVk;lTGIkHELQANcYEEVkDR;mLPDkDcR;mIYASSkDAIkk;cTLAEkLGGSAVISLEGkPL	0.141985	-0.520037	0.897138	-0.476805	0.280569	0.477225	-0.142392	0.0668654	1.14194	-0.181059	0.0692139	0.74882	-0.0746476	0.239943	NaN	NaN	0.813293	NaN	NaN	0.880699	NA	NA	-0.153186	NA	NA	NA	NA	NA	NA	NA	NA	NA	NA	NA	NA	NA	NA	NA	NA	NA	NA	NA	NA	NA
F8W9X7	Coiled-coil domain-containing 93	Y137	.aIETkEEMGDyIR	Y11: 99.3	NA	NA	NA	NA	NA	NA	NA	NA	NA	NA	NA	NA	NA	NA	NaN	0.963156	NaN	NaN	NaN	NaN	NaN	0.0708704	NA	NA	1.11066	NA	NA	0.0966411	NA	NA	-1.15927	NA	NA	0.0450996	NA	NA	NA	NA	NA	NA	NA	NA	NA	NA	NA
Q96A19	Coiled-coil domain-containing protein 102A	S26	.gSLLTILGsPSPER	S9: 99.5	NA	NA	NA	NA	NA	NA	NA	NA	NA	NA	NA	NA	NA	NA	NaN	NaN	NaN	0.742488	NaN	NaN	NaN	NA	NA	-0.172431	NA	NA	0.83091	NA	NA	-1.07904	NA	NA	0.147814	NA	NA	-0.492677	NA	NA	NA	NA	NA	NA	NA	NA	NA
Q86WR0	Coiled-coil domain-containing protein 25	S204	.vENmSSNQDGNDsDEFm	S13: 100.0	NA	NA	NA	NA	NA	NA	NA	NA	NA	NA	NA	NA	NA	NA	NaN	NaN	NaN	0.396772	NaN	NaN	NaN	NA	NA	0.423069	NA	NA	0.109081	NA	NA	0.737058	NA	NA	-0.631805	NA	NA	1.89814	NA	NA	NA	NA	NA	NA	NA	NA	NA
Q16204	Coiled-coil domain-containing protein 6	S240;S244	.iLQEkLDQPVsAPPsPR	S11: 100.0; S15: 100.0	aEQEEEFISNTLFk;aSVTIQAR	1.08473	1.60368	1.1589	0.830129	1.8631	-1.01328	1.1973	1.01057	-2.74631	NA	NA	NA	NA	0.407687	0.110167	0.0860727	0.0044966	0.046241	0.446738	0.188945	-0.340437	-1.00897	-0.559547	0.413977	NA	-0.122577	-0.440784	NA	0.0504297	-0.94842	NA	-0.555445	-0.240089	NA	-0.476961	0.283029	-0.160463	-0.292443	-1.66693	-2.23106	-1.85546	-1.25811	-0.698004	-0.705252
Q16204	Coiled-coil domain-containing protein 6	S240;S244	.lDQPVsAPPsPR	S6: 100.0; S10: 100.0	aEQEEEFISNTLFk;aSVTIQAR	1.08473	1.60368	1.1589	0.830129	1.8631	-1.01328	1.1973	1.01057	-2.74631	NA	NA	NA	NA	0.407687	NaN	0.00714156	0.0227351	NaN	0.55983	0.515261	NA	-0.708717	-0.693131	NA	-0.816591	-0.806979	NA	-0.264194	0.273586	NA	-1.12042	-0.865891	NA	-0.0428479	0.109306	NA	-0.906076	-0.500847	NA	-0.619012	-0.903313	NA	-0.496119	-0.643126
Q16204	Coiled-coil domain-containing protein 6	S244	.iLQEkLDQPVSAPPsPR	S15: 100.0	aEQEEEFISNTLFk;aSVTIQAR	1.08473	1.60368	1.1589	0.830129	1.8631	-1.01328	1.1973	1.01057	-2.74631	NA	NA	NA	NA	0.407687	NaN	0.618478	0.140297	NaN	0.132876	0.966575	NA	-0.0991316	0.2803	NA	0.884677	0.938587	NA	-0.201613	0.621846	NA	-0.319492	-0.0145438	NA	-0.626957	-0.0894628	NA	0.451625	0.562131	NA	-1.45518	-0.303541	NA	-0.188652	-0.0611266
Q16204	Coiled-coil domain-containing protein 6	S244	.lDQPVSAPPsPR	S10: 100.0	aEQEEEFISNTLFk;aSVTIQAR	1.08473	1.60368	1.1589	0.830129	1.8631	-1.01328	1.1973	1.01057	-2.74631	NA	NA	NA	NA	0.407687	NaN	0.0336186	0.0485801	NaN	0.603637	0.930598	NA	-0.375667	-0.272605	NA	0.764363	0.361206	NA	-0.319591	0.313831	NA	-0.36618	-0.288713	NA	-0.506862	-0.291187	NA	-0.17546	-0.462045	NA	-1.14665	-0.839766	NA	-0.143692	-0.13255
Q9Y6R9	Coiled-coil domain-containing protein 61	S298	.gRPARPSPsPTGGR	S9: 100.0	NA	NA	NA	NA	NA	NA	NA	NA	NA	NA	NA	NA	NA	NA	NaN	NaN	0.306915	NaN	NaN	NaN	NaN	NA	-0.361397	NA	NA	NA	NA	NA	NA	NA	NA	NA	NA	NA	NA	NA	NA	-0.21906	NA	NA	-0.919542	NA	NA	-0.503735	NA
Q9H0W5	Coiled-coil domain-containing protein 8	S261	.lGNAGDVcVPQAsPR	S13: 100.0	NA	NA	NA	NA	NA	NA	NA	NA	NA	NA	NA	NA	NA	NA	NaN	NaN	NaN	0.47367	NaN	NaN	NaN	NA	NA	-0.0397146	NA	NA	0.150931	NA	NA	0.19605	NA	NA	-1.09299	NA	NA	-0.230361	NA	NA	NA	NA	NA	NA	NA	NA	NA
Q9H6F5	Coiled-coil domain-containing protein 86	S18	.lGGLRPEsPESLTSVSR	S8: 100.0	NA	NA	NA	NA	NA	NA	NA	NA	NA	NA	NA	NA	NA	NA	NaN	NaN	0.0566916	0.0239851	NaN	NaN	NaN	NA	0.974412	0.778191	NA	0.291204	0.200087	NA	1.4928	1.28419	NA	0.518348	0.308735	NA	1.43048	0.96042	NA	NA	0.0356222	NA	NA	1.0994	NA	NA	-0.245
Q9H6F5	Coiled-coil domain-containing protein 86	S18	.rLGGLRPEsPESLTSVSR	S9: 100.0	NA	NA	NA	NA	NA	NA	NA	NA	NA	NA	NA	NA	NA	NA	NaN	NaN	NaN	0.00168445	NaN	NaN	NaN	NA	NA	0.440154	NA	NA	0.166198	NA	NA	0.495461	NA	NA	0.422116	NA	NA	0.434344	NA	NA	0.445965	NA	NA	0.495443	NA	NA	0.087314
Q9Y3X0	Coiled-coil domain-containing protein 9	S80	.sPGTPRPPGASk	S1: 100.0	NA	NA	NA	NA	NA	NA	NA	NA	NA	NA	NA	NA	NA	NA	NaN	NaN	0.345551	NaN	NaN	NaN	NaN	NA	-1.34806	NA	NA	NA	NA	NA	NA	NA	NA	NA	NA	NA	NA	NA	NA	1.51431	NA	NA	-3.03237	NA	NA	-1.36365	NA
D6RIB4	Coiled-coil-helix-coiled-coil-helix domain-containing 6	S13	.rVsFGVDEEERVR	S3: 100.0	NA	NA	NA	NA	NA	NA	NA	NA	NA	NA	NA	NA	NA	NA	NaN	NaN	NaN	0.795783	NaN	NaN	NaN	NA	NA	-0.045408	NA	NA	NA	NA	NA	NA	NA	NA	NA	NA	NA	NA	NA	NA	0.375957	NA	NA	0.498675	NA	NA	-0.466773
P38432	Coilin	S566	.lIIEsPSNTSSTEPA	S5: 98.5	NA	NA	NA	NA	NA	NA	NA	NA	NA	NA	NA	NA	NA	NA	NaN	NaN	NaN	0.245078	NaN	NaN	NaN	NA	NA	-0.344548	NA	NA	NA	NA	NA	NA	NA	NA	NA	NA	NA	NA	NA	NA	-0.274706	NA	NA	0.785405	NA	NA	-0.41439
Q14011	Cold-inducible RNA-binding protein	S130	.gYGGNRFEsR	S9: 100.0	lFVGGLSFDTNEQSLEQVFSk;qIRVDQAGk;yGQISEVVVVkDR;yGQISEVVVVkDRETQR;dYYSSR;sGGYGGSRDYYSSR	-0.110244	-0.474666	0.00931709	-0.441379	0.0679801	0.160386	-0.709877	-0.845528	0.720726	-1.12824	0.139972	0.261315	-0.594955	0.159386	NaN	NaN	0.808406	NaN	NaN	0.0381898	NA	NA	-0.439249	NA	NA	NA	NA	NA	NA	NA	NA	NA	NA	NA	NA	NA	NA	NA	NA	NA	NA	NA	NA	NA
P02452	Collagen alpha-1(I) chain	S176	.STGGIsVPGPmGPSGPR	S6: 100.0	gETGPAGPTGPVGPVGAR;gVPGPPGAVGPAGk;sTGGISVPGPMGPSGPR;vLcDDVIcDETk;gESGPSGPAGPTGAR;gSPGPAGPk;dGEAGAQGPPGPAGPAGER;gVQGPPGPAGPR;sTGGISVPGPmGPSGPR;gFSGLDGAk;gQAGVmGFPGPk;tVIEYk;gEAGPQGPR;gSEGPQGVR;gPAGPQGPR;gADGSPGkDGVR;gEAGPQGPRGSEGPQGVR;gFSGLDGAkGDAGPAGPk;qGPSGASGER;sGDRGETGPAGPTGPVGPVGAR;gVVGLPGQRGER;eGGkGPR;dLEVDTTLk;aLLLQGSNEIEIR;gLPGER;gPAGERGSPGPAGPk;gPAGPQGPRGDkGETGEQGDR	-0.185881	0.654932	-0.353732	-0.626927	0.268096	-0.380205	-0.832363	-0.1909	-0.538873	0.30301	-0.135403	0.215985	-0.0927984	0.283383	NaN	0.00265263	NaN	NaN	0.146109	NaN	NA	-0.948722	NA	NA	0.357419	NA	NA	-1.05723	NA	NA	-1.03536	NA	NA	0.0455784	NA	NA	-1.40449	NA	NA	-2.23795	NA	NA	-0.494329	NA
P02452	Collagen alpha-1(I) chain	S176	.STGGIsVPGPMGPSGPR	S6: 100.0	gETGPAGPTGPVGPVGAR;gVPGPPGAVGPAGk;sTGGISVPGPMGPSGPR;vLcDDVIcDETk;gESGPSGPAGPTGAR;gSPGPAGPk;dGEAGAQGPPGPAGPAGER;gVQGPPGPAGPR;sTGGISVPGPmGPSGPR;gFSGLDGAk;gQAGVmGFPGPk;tVIEYk;gEAGPQGPR;gSEGPQGVR;gPAGPQGPR;gADGSPGkDGVR;gEAGPQGPRGSEGPQGVR;gFSGLDGAkGDAGPAGPk;qGPSGASGER;sGDRGETGPAGPTGPVGPVGAR;gVVGLPGQRGER;eGGkGPR;dLEVDTTLk;aLLLQGSNEIEIR;gLPGER;gPAGERGSPGPAGPk;gPAGPQGPRGDkGETGEQGDR	-0.185881	0.654932	-0.353732	-0.626927	0.268096	-0.380205	-0.832363	-0.1909	-0.538873	0.30301	-0.135403	0.215985	-0.0927984	0.283383	NaN	0.0752152	0.0524228	NaN	0.188234	0.00232127	NA	-1.0568	-0.783716	NA	NA	0.783954	NA	NA	-1.3527	NA	NA	-0.986053	NA	NA	0.012903	NA	-0.0954239	-0.45773	NA	-1.55179	-2.43138	NA	-1.32006	-0.581379
Q07092	Collagen alpha-1(XVI) chain	S260	.dTQsNELIEINPQSEGk	S4: 100.0	fIRQEIIk	0.00375613	0.0845913	-0.664647	-0.684056	0.061826	-0.0876389	-0.157395	0.303872	1.04923	0.53126	-0.390007	0.784978	-0.414067	0.831036	NaN	0.184289	0.125225	NaN	0.17201	0.216559	NA	-0.896691	-0.919141	NA	NA	NA	NA	NA	NA	NA	NA	NA	NA	NA	NA	NA	-1.35111	-1.64305	NA	-2.09534	-1.48105	NA	0.297794	0.138886
A2A2Y8	Collagen alpha-1(XVII) chain	S148;S150	.vRLQsAsPSTR	S5: 100.0; S7: 100.0	NA	NA	NA	NA	NA	NA	NA	NA	NA	NA	NA	NA	NA	NA	NaN	NaN	NaN	0.428455	NaN	NaN	NaN	NA	NA	0.247588	NA	NA	NA	NA	NA	NA	NA	NA	NA	NA	NA	NA	NA	NA	NA	NA	NA	NA	NA	NA	NA
Q9UMD9	Collagen alpha-1(XVII) chain	S148;S150	.vRLQsAsPSTR	S5: 100.0; S7: 100.0	NA	NA	NA	NA	NA	NA	NA	NA	NA	NA	NA	NA	NA	NA	NaN	NaN	0.566896	0.658956	NaN	NaN	NaN	NA	0.0975608	-0.0101243	NA	NA	NA	NA	NA	NA	NA	NA	NA	NA	NA	NA	NA	1.00655	0.457592	NA	-0.356402	-0.477841	NA	0.498768	0.554485
A2A2Y8	Collagen alpha-1(XVII) chain	S172;S174	.SAsVsPTRNSSNTLPIPk	S3: 100.0; S5: 99.4	NA	NA	NA	NA	NA	NA	NA	NA	NA	NA	NA	NA	NA	NA	NaN	NaN	0.388239	NaN	NaN	NaN	NaN	NA	0.307772	NA	NA	NA	NA	NA	NA	NA	NA	NA	NA	NA	NA	NA	NA	NA	NA	NA	NA	NA	NA	NA	NA
A2A2Y8	Collagen alpha-1(XVII) chain	S85;S93	.aHsPASTLPNsPGSTFER	S3: 100.0; S11: 100.0	NA	NA	NA	NA	NA	NA	NA	NA	NA	NA	NA	NA	NA	NA	NaN	NaN	NaN	0.127977	NaN	NaN	NaN	NA	NA	-0.177034	NA	NA	NA	NA	NA	NA	NA	NA	NA	NA	NA	NA	NA	NA	NA	NA	NA	NA	NA	NA	NA
Q9UMD9	Collagen alpha-1(XVII) chain	S85;S93	.aHsPASTLPNsPGSTFER	S3: 100.0; S11: 100.0	NA	NA	NA	NA	NA	NA	NA	NA	NA	NA	NA	NA	NA	NA	NaN	NaN	0.853808	NaN	NaN	NaN	NaN	NA	-0.0704713	NA	NA	NA	NA	NA	NA	NA	NA	NA	NA	NA	NA	NA	NA	-0.253179	NA	NA	0.112237	NA	NA	1.89122	NA
P05997	Collagen alpha-2(V) chain	T772	.gIAGtPGPk	T5: 100.0	gIVGmPGQR;gIVGmPGQRGER	0.104423	1.0974	-0.201837	-0.284893	0.166588	-0.0195158	0.712763	0.578196	-0.22186	1.01174	-0.198239	1.2961	-0.240149	0.100949	0.277371	NaN	NaN	0.400243	NaN	NaN	-0.336867	NA	NA	NA	NA	NA	NA	NA	NA	NA	NA	NA	NA	NA	NA	NA	NA	NA	NA	NA	NA	NA	NA	NA
P01024	Complement C3	S297	.rIPIEDGsGEVVLSR	S8: 100.0	eYVLPSFEVIVEPTEk;vQLSNDFDEYImAIEQTIk;vQLSNDFDEYIMAIEQTIk;acEPGVDYVYk;dScVGSLVVk;dIcEEQVNSLPGSITk;iPIEDGSGEVVLSR;vVLVAVDk;iSLPESLk;qPSSAFAAFVk;sNLDEDIIAEENIVSR;yYTYLIMNk;aYYENSPQQVFSTEFEVk;lVAYYTLIGASGQR;vFLDccNYITELR;sSLSVPYVIVPLk;iLLQGTPVAQMTEDAVDAER;lMNIFLk;iLLQGTPVAQmTEDAVDAER;vPVAVQGEDTVQSLTQGDGVAk;sGSDEVQVGQQR;sVQLTEk;vVPEGIR;cAEENcFIQk;tGLQEVEVk;lLPVGR;lVLSSEk;vLLDGVQNPR;tFISPIk;qGALELIk;fI…	0.127806	0.380343	-0.418173	0.0671444	0.144656	0.333631	0.137143	0.544059	0.10291	0.30107	-0.0785318	-0.532867	0.146957	0.320429	NaN	NaN	0.634696	NaN	NaN	0.581699	NA	NA	0.294277	NA	NA	NA	NA	NA	NA	NA	NA	NA	NA	NA	NA	NA	NA	NA	NA	NA	NA	NA	NA	NA
Q969H4	Connector enhancer of kinase suppressor of ras 1	S307;S314	.SPsLSLAPLsPR	S3: 100.0; S10: 100.0	NA	NA	NA	NA	NA	NA	NA	NA	NA	NA	NA	NA	NA	NA	NaN	NaN	0.000854966	0.0537429	NaN	NaN	NaN	NA	-0.987779	-0.578683	NA	-0.908355	-0.688548	NA	-0.744271	-0.578683	NA	-2.52236	-1.60671	NA	-0.802678	-0.421302	NA	-2.0856	NA	NA	-1.61688	NA	NA	-1.2324	NA
P83436	Conserved oligomeric Golgi complex subunit 7	S506	.YLSDScsPR	S7: 100.0	NA	NA	NA	NA	NA	NA	NA	NA	NA	NA	NA	NA	NA	NA	NaN	NaN	0.0872536	0.190861	NaN	NaN	NaN	NA	-0.1524	-0.0775825	NA	NA	NA	NA	NA	NA	NA	NA	NA	NA	NA	NA	NA	-0.106762	0.453763	NA	-1.44939	-1.49946	NA	-0.123136	-0.136636
Q13098	COP9 signalosome complex subunit 1	S474	.SPPREGsQGELTPANSQSR	S7: 100.0	sPPREGSQGELTPANSQSR;kALIk;kAILk;kALLk	-0.16717	NA	NA	NA	NA	NA	NA	NA	NA	-0.117224	-0.217116	3.17621	-0.421458	0.532091	NaN	0.860215	0.322039	NaN	0.51557	0.359828	NA	0.0823621	-0.399585	NA	0.508237	-0.33404	NA	0.0704709	-0.473784	NA	0.0942533	-0.0229717	NA	0.723441	0.549052	NA	NA	NA	NA	NA	NA	NA	NA	NA
Q13098	COP9 signalosome complex subunit 1	S483	.SPPREGSQGELTPANsQSR	S16: 100.0	sPPREGSQGELTPANSQSR;kALIk;kAILk;kALLk	-0.16717	NA	NA	NA	NA	NA	NA	NA	NA	-0.117224	-0.217116	3.17621	-0.421458	0.532091	NaN	0.0975749	0.197964	NaN	0.337779	0.353073	NA	-0.4036	-1.21088	NA	NA	NA	NA	NA	NA	NA	NA	NA	NA	NA	NA	NA	0.057284	NA	NA	-0.569725	NA	NA	-0.468346	NA
Q13098	COP9 signalosome complex subunit 1	T479	.SPPREGSQGELtPANSQSR	T12: 100.0	sPPREGSQGELTPANSQSR;kALIk;kAILk;kALLk	-0.16717	NA	NA	NA	NA	NA	NA	NA	NA	-0.117224	-0.217116	3.17621	-0.421458	0.532091	NaN	NaN	0.383371	NaN	NaN	0.35227	NA	NA	-0.399501	NA	NA	NA	NA	NA	NA	NA	NA	NA	NA	NA	NA	NA	NA	NA	NA	NA	NA	NA	NA	NA
Q13098	COP9 signalosome complex subunit 1	T479;S483	.SPPREGSQGELtPANsQSR	T12: 100.0; S16: 100.0	sPPREGSQGELTPANSQSR;kALIk;kAILk;kALLk	-0.16717	NA	NA	NA	NA	NA	NA	NA	NA	-0.117224	-0.217116	3.17621	-0.421458	0.532091	NaN	0.623228	0.914135	NaN	NaN	0.157794	NA	-0.016899	0.141372	NA	-0.374602	0.286296	NA	0.463854	0.30285	NA	-1.32928	-1.02874	NA	0.340804	0.537707	NA	NA	NA	NA	NA	NA	NA	NA	NA
O75131	Copine-3	S243	.eASRSsPVEFEcINEk	S6: 99.7	sSPVEFEcINEk;vALNVScANLLDkDIGSk;gSITISAEEIkDNR;qAIVNASR;vVLFEmEAR;vVLFEMEAR	-0.0675846	-1.33152	0.475321	-0.887349	-0.271576	-0.264496	1.71309	-0.243366	0.676842	-1.68205	0.239376	1.20747	0.746681	0.916008	NaN	NaN	0.286855	NaN	NaN	0.47542	NA	NA	0.251212	NA	NA	NA	NA	NA	NA	NA	NA	NA	NA	NA	NA	NA	NA	0.192806	NA	NA	0.309619	NA	NA	-0.221951
Q53SF7	Cordon-bleu protein-like 1	S1074	.SQsFSkER	S3: 99.6	dTGTAPFAPNLEEINNILESk;gFFSFFQR	-0.405264	-0.251506	-0.405264	-0.793717	-1.03962	NA	NA	NA	NA	-2.19733	0.414422	0.981705	0.723304	0.412473	NaN	NaN	0.247779	NaN	NaN	NaN	NA	NA	-1.15693	NA	NA	NA	NA	NA	NA	NA	NA	NA	NA	NA	NA	NA	NA	0.636812	NA	NA	-0.346568	NA	NA	-3.24989
Q53SF7	Cordon-bleu protein-like 1	S1197	.lSHSmsPDAQDGH	S6: 100.0	dTGTAPFAPNLEEINNILESk;gFFSFFQR	-0.405264	-0.251506	-0.405264	-0.793717	-1.03962	NA	NA	NA	NA	-2.19733	0.414422	0.981705	0.723304	0.412473	NaN	0.860417	0.720673	NaN	0.847746	0.806708	NA	-0.178165	-0.164154	NA	NA	NA	NA	NA	NA	NA	NA	NA	NA	NA	NA	NA	NA	NA	NA	NA	NA	NA	NA	NA
Q53SF7	Cordon-bleu protein-like 1	S294	.dQTAsAPATPLVNk	S5: 100.0	dTGTAPFAPNLEEINNILESk;gFFSFFQR	-0.405264	-0.251506	-0.405264	-0.793717	-1.03962	NA	NA	NA	NA	-2.19733	0.414422	0.981705	0.723304	0.412473	NaN	0.0230198	NaN	NaN	0.718569	NaN	NA	-2.575	NA	NA	NA	NA	NA	NA	NA	NA	NA	NA	NA	NA	NA	NA	0.784192	NA	NA	-3.44988	NA	NA	-2.67403	NA
Q53SF7	Cordon-bleu protein-like 1	S294;T298	.dQTAsAPAtPLVNk	S5: 100.0; T9: 100.0	dTGTAPFAPNLEEINNILESk;gFFSFFQR	-0.405264	-0.251506	-0.405264	-0.793717	-1.03962	NA	NA	NA	NA	-2.19733	0.414422	0.981705	0.723304	0.412473	NaN	0.230436	0.0885997	NaN	0.377758	0.9137	NA	-1.15135	-1.79593	NA	-1.85068	NA	NA	0.769184	NA	NA	-1.08145	NA	NA	-1.22125	NA	NA	NA	0.333021	NA	NA	-2.352	NA	NA	-1.96896
Q53SF7	Cordon-bleu protein-like 1	S364	.SMsVDETDkSPcEAGR	S3: 100.0	dTGTAPFAPNLEEINNILESk;gFFSFFQR	-0.405264	-0.251506	-0.405264	-0.793717	-1.03962	NA	NA	NA	NA	-2.19733	0.414422	0.981705	0.723304	0.412473	NaN	0.683315	0.573947	NaN	0.51509	0.420415	NA	0.0888168	-0.500832	NA	-1.20304	-1.4412	NA	0.599485	0.271031	NA	-1.48879	-1.2727	NA	0.971728	0.963063	NA	NA	NA	NA	NA	NA	NA	NA	NA
Q53SF7	Cordon-bleu protein-like 1	S382	.aGsLQLSSmSAGNSSLR	S3: 100.0	dTGTAPFAPNLEEINNILESk;gFFSFFQR	-0.405264	-0.251506	-0.405264	-0.793717	-1.03962	NA	NA	NA	NA	-2.19733	0.414422	0.981705	0.723304	0.412473	NaN	NaN	0.271725	NaN	NaN	NaN	NA	NA	0.722575	NA	NA	NA	NA	NA	NA	NA	NA	NA	NA	NA	NA	NA	NA	1.04291	NA	NA	0.759613	NA	NA	0.685537
Q53SF7	Cordon-bleu protein-like 1	S382	.aGsLQLSSmSAGNSSLRR	S3: 100.0	dTGTAPFAPNLEEINNILESk;gFFSFFQR	-0.405264	-0.251506	-0.405264	-0.793717	-1.03962	NA	NA	NA	NA	-2.19733	0.414422	0.981705	0.723304	0.412473	NaN	NaN	0.228957	NaN	NaN	0.91625	NA	NA	-0.531116	NA	NA	NA	NA	NA	NA	NA	NA	NA	NA	NA	NA	NA	NA	NA	NA	NA	NA	NA	NA	NA
Q53SF7	Cordon-bleu protein-like 1	S382	.aGsLQLSSMSAGNSSLRR	S3: 100.0	dTGTAPFAPNLEEINNILESk;gFFSFFQR	-0.405264	-0.251506	-0.405264	-0.793717	-1.03962	NA	NA	NA	NA	-2.19733	0.414422	0.981705	0.723304	0.412473	NaN	NaN	0.370251	NaN	NaN	0.323989	NA	NA	-0.0798707	NA	NA	1.13637	NA	NA	0.339145	NA	NA	0.0199302	NA	NA	0.136084	NA	NA	-0.179672	NA	NA	-1.21783	NA	NA	-0.530789
Q53SF7	Cordon-bleu protein-like 1	S382;S394	.aGsLQLSSmSAGNSsLR	S3: 100.0; S15: 99.5	dTGTAPFAPNLEEINNILESk;gFFSFFQR	-0.405264	-0.251506	-0.405264	-0.793717	-1.03962	NA	NA	NA	NA	-2.19733	0.414422	0.981705	0.723304	0.412473	NaN	NaN	0.0549774	NaN	NaN	0.690481	NA	NA	-1.94666	NA	NA	NA	NA	NA	NA	NA	NA	NA	NA	NA	NA	NA	NA	0.365842	NA	NA	-2.69647	NA	NA	-0.57402
Q53SF7	Cordon-bleu protein-like 1	S382;S394	.aGsLQLSSMSAGNSsLRR	S3: 100.0; S15: 99.6	dTGTAPFAPNLEEINNILESk;gFFSFFQR	-0.405264	-0.251506	-0.405264	-0.793717	-1.03962	NA	NA	NA	NA	-2.19733	0.414422	0.981705	0.723304	0.412473	NaN	NaN	0.22679	NaN	NaN	0.103995	NA	NA	0.56754	NA	NA	NA	NA	NA	NA	NA	NA	NA	NA	NA	NA	NA	NA	NA	NA	NA	NA	NA	NA	NA
Q53SF7	Cordon-bleu protein-like 1	S993	.dmLPSPEQTLsPLSk	S11: 100.0	dTGTAPFAPNLEEINNILESk;gFFSFFQR	-0.405264	-0.251506	-0.405264	-0.793717	-1.03962	NA	NA	NA	NA	-2.19733	0.414422	0.981705	0.723304	0.412473	NaN	NaN	0.455707	NaN	NaN	0.535201	NA	NA	-0.235116	NA	NA	-0.532616	NA	NA	0.357644	NA	NA	-0.165588	NA	NA	-0.304645	NA	NA	NA	NA	NA	NA	NA	NA	NA
Q53SF7	Cordon-bleu protein-like 1	S993	.eAERDmLPSPEQTLsPLSk	S15: 100.0	dTGTAPFAPNLEEINNILESk;gFFSFFQR	-0.405264	-0.251506	-0.405264	-0.793717	-1.03962	NA	NA	NA	NA	-2.19733	0.414422	0.981705	0.723304	0.412473	NaN	NaN	0.023333	NaN	NaN	0.16456	NA	NA	-0.85876	NA	NA	-1.85545	NA	NA	-0.80111	NA	NA	-0.906977	NA	NA	-0.810543	NA	NA	NA	NA	NA	NA	NA	NA	NA
Q53SF7	Cordon-bleu protein-like 1	T298	.dQTASAPAtPLVNk	T9: 100.0	dTGTAPFAPNLEEINNILESk;gFFSFFQR	-0.405264	-0.251506	-0.405264	-0.793717	-1.03962	NA	NA	NA	NA	-2.19733	0.414422	0.981705	0.723304	0.412473	NaN	0.279874	0.200714	NaN	0.581367	0.8795	NA	-1.03828	-0.461837	NA	NA	0.606852	NA	NA	-0.773231	NA	NA	-0.360672	NA	NA	-0.526561	NA	NA	NA	NA	NA	NA	NA	NA	NA
O75367	Core histone macro-H2A.1	T178	.aASADSTTEGtPADGFTVLSTk	T11: 100.0	sLFLGQk;sIAFPSIGSGR;gVTIASGGVLPNIHPELLAk;kGGkEFVEAVLELR;hILLAVANDEELNQLLk;qTAAQLILk;eFVEAVLELR;gGkEFVEAVLELR;aASADSTTEGTPADGFTVLSTk	0.127269	0.262437	0.770846	-0.421433	0.0364738	-0.320504	0.195733	0.444669	0.116926	-0.159335	0.118969	0.460399	-0.299997	0.352868	NaN	NaN	0.437319	NaN	NaN	0.187161	NA	NA	-0.259404	NA	NA	NA	NA	NA	NA	NA	NA	NA	NA	NA	NA	NA	NA	NA	NA	NA	NA	NA	NA	NA
Q9NS37	CREB/ATF bZIP transcription factor	T275	.aVLANEtGLAR	T7: 100.0	NA	NA	NA	NA	NA	NA	NA	NA	NA	NA	NA	NA	NA	NA	NaN	0.232208	NaN	NaN	NaN	NaN	NaN	-0.471628	NA	NA	-0.494695	NA	NA	-0.579712	NA	NA	-0.448561	NA	NA	0.302446	NA	NA	NA	NA	NA	NA	NA	NA	NA	NA	NA
Q53ET0	CREB-regulated transcription coactivator 2	S613	.hGsGPNIILTGDSSPGFSk	S3: 100.0	NA	NA	NA	NA	NA	NA	NA	NA	NA	NA	NA	NA	NA	NA	NaN	NaN	NaN	0.491693	NaN	NaN	NaN	NA	NA	0.330982	NA	NA	0.45314	NA	NA	-0.132804	NA	NA	0.330982	NA	NA	-0.7487	NA	NA	1.20865	NA	NA	0.522827	NA	NA	0.64357
Q53ET0	CREB-regulated transcription coactivator 2	S613;S623	.hGsGPNIILTGDsSPGFSk	S3: 100.0; S13: 99.5	NA	NA	NA	NA	NA	NA	NA	NA	NA	NA	NA	NA	NA	NA	NaN	NaN	NaN	0.279686	NaN	NaN	NaN	NA	NA	-0.501611	NA	NA	0.89747	NA	NA	0.631356	NA	NA	-0.661633	NA	NA	-1.1889	NA	NA	-1.29037	NA	NA	0.633592	NA	NA	-0.341589
P17812	CTP synthase 1	S575	.SGSSsPDSEITELkFPSINHD	S5: 99.7	NA	NA	NA	NA	NA	NA	NA	NA	NA	NA	NA	NA	NA	NA	NaN	NaN	0.172452	NaN	NaN	NaN	NaN	NA	0.0568474	NA	NA	0.705334	NA	NA	-0.181007	NA	NA	-0.185539	NA	NA	-0.213787	NA	NA	0.580397	NA	NA	0.0672438	NA	NA	0.923944	NA
Q9NRF8	CTP synthase 2	S568	.lSSSDRYsDASDDSFSEPR	S8: 100.0	sSTPIEMAVk	0.345638	NA	NA	NA	NA	NA	NA	NA	NA	0.673527	-0.331135	1.75716	0.0177502	0.33255	NaN	NaN	0.75763	NaN	NaN	NaN	NA	NA	0.0691067	NA	NA	NA	NA	NA	NA	NA	NA	NA	NA	NA	NA	NA	NA	0.404472	NA	NA	0.303065	NA	NA	-0.164851
Q9P2B4	CTTNBP2 N-terminal-like protein	S557;S568	.vSsPLSPLSPGIksPTIPR	S3: 98.9; S14: 100.0	NA	NA	NA	NA	NA	NA	NA	NA	NA	NA	NA	NA	NA	NA	NaN	NaN	NaN	0.160042	NaN	NaN	NaN	NA	NA	-0.496157	NA	NA	0.0580408	NA	NA	-1.11379	NA	NA	-0.16221	NA	NA	-0.830104	NA	NA	NA	NA	NA	NA	NA	NA	NA
Q9P2B4	CTTNBP2 N-terminal-like protein	S563;S568	.vSSPLSPLsPGIksPTIPR	S9: 99.4; S14: 100.0	NA	NA	NA	NA	NA	NA	NA	NA	NA	NA	NA	NA	NA	NA	NaN	NaN	NaN	0.521471	NaN	NaN	NaN	NA	NA	0.252834	NA	NA	0.813219	NA	NA	-0.523395	NA	NA	0.23315	NA	NA	0.272518	NA	NA	NA	NA	NA	NA	NA	NA	NA
Q9UBG0	C-type mannose receptor 2	S1453	.gAFEGARYsR	S9: 99.7	tLGDQLSLLLGAR;gAWLGMNFNPk;lQGAVcGVSSGPPPPR;gGQSWR;aGQLSQGAAEEDHGcR	0.4613	0.388065	0.728535	-0.12024	0.653576	-0.423606	0.444736	0.601361	0.4613	0.601229	-0.235446	1.24123	-0.244653	0.0359011	NaN	NaN	0.577291	NaN	NaN	0.161162	NA	NA	0.0753853	NA	NA	0.455262	NA	NA	-0.658904	NA	NA	0.399668	NA	NA	0.266137	NA	NA	0.426233	NA	NA	-1.20959	NA	NA	-0.220273
O15320	Cutaneous T-cell lymphoma-associated antigen 5	S635	.fcSNSGRLsGPAELR	S9: 100.0	NA	NA	NA	NA	NA	NA	NA	NA	NA	NA	NA	NA	NA	NA	NaN	NaN	NaN	0.77535	NaN	NaN	NaN	NA	NA	-0.00506452	NA	NA	-0.407243	NA	NA	0.397114	NA	NA	-1.2898	NA	NA	0.735826	NA	NA	NA	NA	NA	NA	NA	NA	NA
P25106	C-X-C chemokine receptor type 7	S350	.lIDASRVsETEYSALEQSTk	S8: 100.0	NA	NA	NA	NA	NA	NA	NA	NA	NA	NA	NA	NA	NA	NA	NaN	NaN	NaN	0.558646	NaN	NaN	NaN	NA	NA	-0.279307	NA	NA	NA	NA	NA	NA	NA	NA	NA	NA	NA	NA	NA	NA	-0.510373	NA	NA	-0.123162	NA	NA	-0.435452
P15336	Cyclic AMP-dependent transcription factor ATF-2	S112;T116	.kmPLDLsPLAtPIIR	S7: 100.0; T11: 100.0	NA	NA	NA	NA	NA	NA	NA	NA	NA	NA	NA	NA	NA	NA	NaN	NaN	NaN	0.433873	NaN	NaN	NaN	NA	NA	-1.12977	NA	NA	NA	NA	NA	NA	NA	NA	NA	NA	NA	NA	NA	NA	-0.924054	NA	NA	1.3723	NA	NA	-1.33548
P15336	Cyclic AMP-dependent transcription factor ATF-2	T69;T71	.nDSVIVADQtPtPTR	T10: 100.0; T12: 99.5	NA	NA	NA	NA	NA	NA	NA	NA	NA	NA	NA	NA	NA	NA	NaN	NaN	0.861094	NaN	NaN	NaN	NaN	NA	-0.0674517	NA	NA	NA	NA	NA	NA	NA	NA	NA	NA	NA	NA	NA	NA	-0.598501	NA	NA	0.937271	NA	NA	-0.826227	NA
Q9UQ88	Cyclin-dependent kinase 11A	S271	.dLLSDLQDIsDSER	S10: 100.0	fGALLSDQGFDLMNk	0.124061	0.124061	0.5036	-0.948805	0.867289	NA	NA	NA	NA	-0.0472629	-0.715696	0.287105	-1.19285	0.606055	NaN	NaN	0.211617	NaN	NaN	0.404769	NA	NA	-0.640612	NA	NA	NA	NA	NA	NA	NA	NA	NA	NA	NA	NA	NA	NA	NA	NA	NA	NA	NA	NA	NA
Q9NYV4	Cyclin-dependent kinase 12	S301	.rQRsVSPYSR	S4: 100.0	NA	NA	NA	NA	NA	NA	NA	NA	NA	NA	NA	NA	NA	NA	NaN	NaN	NaN	0.0891863	NaN	NaN	NaN	NA	NA	0.867971	NA	NA	NA	NA	NA	NA	NA	NA	NA	NA	NA	NA	NA	NA	NA	NA	NA	NA	NA	NA	NA
Q9NYV4	Cyclin-dependent kinase 12	S301;S303	.qRsVsPYSR	S3: 100.0; S5: 100.0	NA	NA	NA	NA	NA	NA	NA	NA	NA	NA	NA	NA	NA	NA	NaN	NaN	NaN	0.0742812	NaN	NaN	NaN	NA	NA	1.34012	NA	NA	NA	NA	NA	NA	NA	NA	NA	NA	NA	NA	NA	NA	NA	NA	NA	NA	NA	NA	NA
Q9NYV4	Cyclin-dependent kinase 12	S332;S333	.rRssSPFLSk	S3: 100.0; S4: 99.4	NA	NA	NA	NA	NA	NA	NA	NA	NA	NA	NA	NA	NA	NA	NaN	NaN	NaN	0.396642	NaN	NaN	NaN	NA	NA	-0.626342	NA	NA	NA	NA	NA	NA	NA	NA	NA	NA	NA	NA	NA	NA	NA	NA	NA	NA	NA	NA	NA
Q9NYV4	Cyclin-dependent kinase 12	S332;S334	.rRsSsPFLSk	S3: 99.4; S5: 100.0	NA	NA	NA	NA	NA	NA	NA	NA	NA	NA	NA	NA	NA	NA	NaN	NaN	NaN	0.445559	NaN	NaN	NaN	NA	NA	-0.921582	NA	NA	NA	NA	NA	NA	NA	NA	NA	NA	NA	NA	NA	NA	NA	NA	NA	NA	NA	NA	NA
Q9NYV4	Cyclin-dependent kinase 12	S332;S334	.sSsPFLSkR	S1: 100.0; S3: 99.6	NA	NA	NA	NA	NA	NA	NA	NA	NA	NA	NA	NA	NA	NA	NaN	NaN	NaN	0.380213	NaN	NaN	NaN	NA	NA	0.543783	NA	NA	NA	NA	NA	NA	NA	NA	NA	NA	NA	NA	NA	NA	NA	NA	NA	NA	NA	NA	NA
Q9NYV4	Cyclin-dependent kinase 12	S345	.SLSRsPLPSR	S5: 100.0	NA	NA	NA	NA	NA	NA	NA	NA	NA	NA	NA	NA	NA	NA	NaN	NaN	NaN	0.18655	NaN	NaN	NaN	NA	NA	0.643873	NA	NA	NA	NA	NA	NA	NA	NA	NA	NA	NA	NA	NA	NA	NA	NA	NA	NA	NA	NA	NA
Q9NYV4	Cyclin-dependent kinase 12	S383;S385	.hSsIsPVRLPLNSSLGAELSR	S3: 100.0; S5: 100.0	NA	NA	NA	NA	NA	NA	NA	NA	NA	NA	NA	NA	NA	NA	NaN	NaN	NaN	0.88056	NaN	NaN	NaN	NA	NA	-0.225951	NA	NA	NA	NA	NA	NA	NA	NA	NA	NA	NA	NA	NA	NA	NA	NA	NA	NA	NA	NA	NA
Q14004	Cyclin-dependent kinase 13	S342	.kSPsPAGGGSSPYSR	S4: 99.3	NA	NA	NA	NA	NA	NA	NA	NA	NA	NA	NA	NA	NA	NA	NaN	NaN	NaN	0.380205	NaN	NaN	NaN	NA	NA	0.492548	NA	NA	NA	NA	NA	NA	NA	NA	NA	NA	NA	NA	NA	NA	NA	NA	NA	NA	NA	NA	NA
Q14004	Cyclin-dependent kinase 13	S395;S397	.sRsPYSPVLRR	S1: 100.0; S3: 99.2	NA	NA	NA	NA	NA	NA	NA	NA	NA	NA	NA	NA	NA	NA	NaN	NaN	NaN	0.284853	NaN	NaN	NaN	NA	NA	-0.27582	NA	NA	NA	NA	NA	NA	NA	NA	NA	NA	NA	NA	NA	NA	-0.0332182	NA	NA	-0.518421	NA	NA	0.185804
Q14004	Cyclin-dependent kinase 13	S436	.hsSISPSTLTLk	S2: 99.7	NA	NA	NA	NA	NA	NA	NA	NA	NA	NA	NA	NA	NA	NA	NaN	NaN	0.121904	0.448567	NaN	NaN	NaN	NA	-0.205131	-0.490469	NA	NA	NA	NA	NA	NA	NA	NA	NA	NA	NA	NA	NA	NA	-0.46931	NA	NA	-0.511628	NA	NA	0.810376
Q14004	Cyclin-dependent kinase 13	S436;S439	.hsSIsPSTLTLk	S2: 99.4; S5: 100.0	NA	NA	NA	NA	NA	NA	NA	NA	NA	NA	NA	NA	NA	NA	NaN	NaN	NaN	0.568788	NaN	NaN	NaN	NA	NA	-0.245914	NA	NA	0.501038	NA	NA	0.39531	NA	NA	0.310228	NA	NA	-0.245914	NA	NA	-0.674711	NA	NA	-0.36626	NA	NA	0.24592
Q14004	Cyclin-dependent kinase 13	S437;S439	.SRHSsIsPSTLTLk	S5: 99.4; S7: 100.0	NA	NA	NA	NA	NA	NA	NA	NA	NA	NA	NA	NA	NA	NA	NaN	NaN	0.248387	NaN	NaN	NaN	NaN	NA	0.216874	NA	NA	NA	NA	NA	NA	NA	NA	NA	NA	NA	NA	NA	NA	0.194265	NA	NA	1.40993	NA	NA	0.239484	NA
Q14004	Cyclin-dependent kinase 13	T1246	.iLELtPEPDRPR	T5: 100.0	NA	NA	NA	NA	NA	NA	NA	NA	NA	NA	NA	NA	NA	NA	NaN	NaN	NaN	0.00882897	NaN	NaN	NaN	NA	NA	-0.35798	NA	NA	-0.184835	NA	NA	-0.547661	NA	NA	-1.43929	NA	NA	-0.542096	NA	NA	0.105245	NA	NA	-0.719438	NA	NA	-0.642714
O94921	Cyclin-dependent kinase 14	S24	.rTLsESFSR	S4: 100.0	NA	NA	NA	NA	NA	NA	NA	NA	NA	NA	NA	NA	NA	NA	NaN	NaN	NaN	0.68311	NaN	NaN	NaN	NA	NA	-0.0446583	NA	NA	NA	NA	NA	NA	NA	NA	NA	NA	NA	NA	NA	NA	-0.421881	NA	NA	0.316412	NA	NA	0.426371
O94921	Cyclin-dependent kinase 14	S24	.TLsESFSR	S3: 100.0	NA	NA	NA	NA	NA	NA	NA	NA	NA	NA	NA	NA	NA	NA	NaN	NaN	0.249452	0.0500638	NaN	NaN	NaN	NA	0.122463	-0.047959	NA	NA	1.07938	NA	NA	0.276959	NA	NA	1.06595	NA	NA	1.21775	NA	-0.350097	-0.260905	NA	0.122463	-0.0250097	NA	0.510072	0.502889
O94921	Cyclin-dependent kinase 14	S78	.TQsTFDPFEkPANQVk	S3: 100.0	NA	NA	NA	NA	NA	NA	NA	NA	NA	NA	NA	NA	NA	NA	NaN	NaN	NaN	0.948631	NaN	NaN	NaN	NA	NA	-0.21341	NA	NA	NA	NA	NA	NA	NA	NA	NA	NA	NA	NA	NA	NA	0.17537	NA	NA	0.820293	NA	NA	-0.496222
O94921	Cyclin-dependent kinase 14	S95	.rVHsENNAcINFk	S4: 100.0	NA	NA	NA	NA	NA	NA	NA	NA	NA	NA	NA	NA	NA	NA	NaN	NaN	NaN	0.208418	NaN	NaN	NaN	NA	NA	0.214238	NA	NA	0.0694657	NA	NA	0.475364	NA	NA	-0.0828669	NA	NA	0.359011	NA	NA	NA	NA	NA	NA	NA	NA	NA
O94921	Cyclin-dependent kinase 14	S95	.vHsENNAcINFk	S3: 100.0	NA	NA	NA	NA	NA	NA	NA	NA	NA	NA	NA	NA	NA	NA	NaN	NaN	0.491669	0.954742	NaN	NaN	NaN	NA	-0.165569	-0.359065	NA	-0.121224	-0.600845	NA	-0.209914	0.498544	NA	0.344922	-0.489601	NA	-0.652707	0.351151	NA	NA	-1.15926	NA	NA	2.31566	NA	NA	-0.307745
Q00536	Cyclin-dependent kinase 16	S119	.rLsLPADIR	S3: 100.0	NA	NA	NA	NA	NA	NA	NA	NA	NA	NA	NA	NA	NA	NA	NaN	NaN	NaN	0.435638	NaN	NaN	NaN	NA	NA	-0.33651	NA	NA	NA	NA	NA	NA	NA	NA	NA	NA	NA	NA	NA	NA	0.411603	NA	NA	-0.755115	NA	NA	0.082095
Q00536	Cyclin-dependent kinase 16	S153	.rVsLSEIGFGk	S3: 100.0	NA	NA	NA	NA	NA	NA	NA	NA	NA	NA	NA	NA	NA	NA	NaN	NaN	NaN	0.934374	NaN	NaN	NaN	NA	NA	0.125813	NA	NA	NA	NA	NA	NA	NA	NA	NA	NA	NA	NA	NA	NA	0.314354	NA	NA	-0.0109268	NA	NA	-0.644765
Q00536	Cyclin-dependent kinase 16	S65	.gPLSsAPEIVHEDLk	S5: 99.6	NA	NA	NA	NA	NA	NA	NA	NA	NA	NA	NA	NA	NA	NA	NaN	NaN	0.0728938	NaN	NaN	NaN	NaN	NA	-0.301533	NA	NA	NA	NA	NA	NA	NA	NA	NA	NA	NA	NA	NA	NA	-0.0683972	NA	NA	-0.702995	NA	NA	-0.301533	NA
Q00537	Cyclin-dependent kinase 17	S137	.rIsmEDLNk	S3: 100.0	NA	NA	NA	NA	NA	NA	NA	NA	NA	NA	NA	NA	NA	NA	NaN	NaN	NaN	0.019107	NaN	NaN	NaN	NA	NA	-0.326268	NA	NA	-0.105957	NA	NA	0.0508855	NA	NA	-1.00509	NA	NA	-0.536492	NA	NA	0.0131107	NA	NA	-0.554453	NA	NA	-0.725592
Q00537	Cyclin-dependent kinase 17	S137	.rIsMEDLNk	S3: 100.0	NA	NA	NA	NA	NA	NA	NA	NA	NA	NA	NA	NA	NA	NA	NaN	NaN	NaN	0.573163	NaN	NaN	NaN	NA	NA	-0.264838	NA	NA	NA	NA	NA	NA	NA	NA	NA	NA	NA	NA	NA	NA	0.684886	NA	NA	-0.112196	NA	NA	-1.07701
Q00537	Cyclin-dependent kinase 17	S146	.rLsLPADIR	S3: 100.0	NA	NA	NA	NA	NA	NA	NA	NA	NA	NA	NA	NA	NA	NA	NaN	NaN	NaN	0.435638	NaN	NaN	NaN	NA	NA	-0.33651	NA	NA	NA	NA	NA	NA	NA	NA	NA	NA	NA	NA	NA	NA	0.411603	NA	NA	-0.755115	NA	NA	0.082095
Q00537	Cyclin-dependent kinase 17	S180	.rAsLSEIGFGk	S3: 100.0	NA	NA	NA	NA	NA	NA	NA	NA	NA	NA	NA	NA	NA	NA	NaN	NaN	NaN	0.537128	NaN	NaN	NaN	NA	NA	-0.0565489	NA	NA	0.00132063	NA	NA	0.54367	NA	NA	-0.548423	NA	NA	0.0719901	NA	NA	0.369133	NA	NA	-0.437254	NA	NA	-0.53291
Q07002	Cyclin-dependent kinase 18	S12	.rFsLSVPR	S3: 100.0	NA	NA	NA	NA	NA	NA	NA	NA	NA	NA	NA	NA	NA	NA	NaN	NaN	NaN	0.361381	NaN	NaN	NaN	NA	NA	0.125852	NA	NA	NA	NA	NA	NA	NA	NA	NA	NA	NA	NA	NA	NA	0.0960178	NA	NA	0.32128	NA	NA	0.155686
Q07002	Cyclin-dependent kinase 18	S130	.rAsLSDIGFGk	S3: 100.0	NA	NA	NA	NA	NA	NA	NA	NA	NA	NA	NA	NA	NA	NA	NaN	NaN	NaN	0.101976	NaN	NaN	NaN	NA	NA	-0.788374	NA	NA	-1.82755	NA	NA	-0.106618	NA	NA	-1.09454	NA	NA	-0.482211	NA	NA	NA	NA	NA	NA	NA	NA	NA
Q07002	Cyclin-dependent kinase 18	S87	.rFsmEDVSk	S3: 100.0	NA	NA	NA	NA	NA	NA	NA	NA	NA	NA	NA	NA	NA	NA	NaN	NaN	0.232548	0.00428765	NaN	NaN	NaN	NA	-0.157751	-0.600273	NA	-0.33323	-1.41903	NA	-0.742556	-0.456224	NA	-1.08281	-1.36221	NA	-0.0804409	-0.546501	NA	-0.126031	0.158121	NA	0.163106	-0.889086	NA	0.179751	-1.33488
Q07002	Cyclin-dependent kinase 18	S87	.rFsMEDVSk	S3: 100.0	NA	NA	NA	NA	NA	NA	NA	NA	NA	NA	NA	NA	NA	NA	NaN	NaN	NaN	0.00507104	NaN	NaN	NaN	NA	NA	-1.0366	NA	NA	-1.3029	NA	NA	-0.169743	NA	NA	-1.33097	NA	NA	-1.07596	NA	NA	NA	NA	NA	NA	NA	NA	NA
D6REC6	Cyclin-dependent kinase 7 (Fragment)	S71;T77	.SFGsPNRAYtHQVVTR	S4: 100.0; T10: 99.5	NA	NA	NA	NA	NA	NA	NA	NA	NA	NA	NA	NA	NA	NA	NaN	NaN	NaN	0.137823	NaN	NaN	NaN	NA	NA	0.207606	NA	NA	NA	NA	NA	NA	NA	NA	NA	NA	NA	NA	NA	NA	NA	NA	NA	NA	NA	NA	NA
E7ES52	Cyclin-dependent kinase inhibitor 1B	S10	.vSNGsPSLER	S5: 100.0	iLGTLk	0.290307	0.197657	1.98952	0.0793821	0.561116	NA	NA	NA	NA	-0.974539	0.078773	1.60404	0.349625	0.18404	NaN	0.915939	0.767156	NaN	0.984514	0.616537	NA	0.0869573	-0.135365	NA	0.383695	NA	NA	-1.15047	NA	NA	0.242375	NA	NA	0.180504	NA	NA	NA	NA	NA	NA	NA	NA	NA	NA
P46527	Cyclin-dependent kinase inhibitor 1B	S10	.vSNGsPSLER	S5: 100.0	NA	NA	NA	NA	NA	NA	NA	NA	NA	NA	NA	NA	NA	NA	NaN	NaN	0.0922541	0.126262	NaN	NaN	NaN	NA	-0.992413	-0.883766	NA	NA	NA	NA	NA	NA	NA	NA	NA	NA	NA	NA	NA	-0.326845	0.0824913	NA	-2.47615	-2.05589	NA	-0.515545	-0.744861
Q96S94	Cyclin-L2	S369	.aDsPVNGLPk	S3: 100.0	NA	NA	NA	NA	NA	NA	NA	NA	NA	NA	NA	NA	NA	NA	NaN	NaN	NaN	0.792802	NaN	NaN	NaN	NA	NA	-0.188673	NA	NA	0.583142	NA	NA	0.475996	NA	NA	0.484755	NA	NA	-0.0128477	NA	NA	-0.0020477	NA	NA	-1.18816	NA	NA	-0.058929
Q96S94	Cyclin-L2	S369	.akADsPVNGLPk	S5: 100.0	NA	NA	NA	NA	NA	NA	NA	NA	NA	NA	NA	NA	NA	NA	NaN	NaN	NaN	0.386663	NaN	NaN	NaN	NA	NA	-0.308493	NA	NA	NA	NA	NA	NA	NA	NA	NA	NA	NA	NA	NA	NA	0.304135	NA	NA	-0.783983	NA	NA	-0.0963847
Q8ND76	Cyclin-Y	S324;S326	.kRsAsADNLTLPR	S3: 100.0; S5: 100.0	NA	NA	NA	NA	NA	NA	NA	NA	NA	NA	NA	NA	NA	NA	NaN	NaN	NaN	0.0286704	NaN	NaN	NaN	NA	NA	-0.780483	NA	NA	NA	NA	NA	NA	NA	NA	NA	NA	NA	NA	NA	NA	-1.5473	NA	NA	-0.490042	NA	NA	-0.747003
Q8ND76	Cyclin-Y	S326	.kRSAsADNLTLPR	S5: 99.5	NA	NA	NA	NA	NA	NA	NA	NA	NA	NA	NA	NA	NA	NA	NaN	NaN	0.603923	NaN	NaN	NaN	NaN	NA	-0.332271	NA	NA	NA	NA	NA	NA	NA	NA	NA	NA	NA	NA	NA	NA	-0.539908	NA	NA	-0.124634	NA	NA	-0.699426	NA
Q8ND76	Cyclin-Y	S326	.rSAsADNLTLPR	S4: 100.0	NA	NA	NA	NA	NA	NA	NA	NA	NA	NA	NA	NA	NA	NA	NaN	NaN	0.376342	0.485297	NaN	NaN	NaN	NA	-0.343905	-0.0245975	NA	0.244269	-0.20726	NA	-0.576605	-0.950697	NA	-0.449766	0.0456935	NA	0.27857	0.43562	NA	-0.777151	NA	NA	-1.01696	NA	NA	-0.496671	NA
Q8ND76	Cyclin-Y	S326	.SAsADNLTLPR	S3: 100.0	NA	NA	NA	NA	NA	NA	NA	NA	NA	NA	NA	NA	NA	NA	NaN	0.588054	0.137398	0.111727	NaN	NaN	NaN	0.0902511	-0.36163	-0.237475	0.349909	1.01982	0.63951	1.17567	-0.370506	-0.100573	-0.283693	-0.135161	-0.153039	0.28788	-0.171256	-0.231801	0.0631656	-0.779988	-0.572363	0.117337	-1.21227	-0.734553	-0.299346	-0.34254	-0.0671386
Q8ND76	Cyclin-Y	S326;T331	.SAsADNLtLPR	S3: 100.0; T8: 100.0	NA	NA	NA	NA	NA	NA	NA	NA	NA	NA	NA	NA	NA	NA	NaN	NaN	0.744333	0.130705	NaN	NaN	NaN	NA	-0.0863062	0.280423	NA	NA	0.593337	NA	NA	-0.284338	NA	NA	1.05331	NA	NA	-0.434706	NA	0.284385	0.280423	NA	-0.348243	0.32193	NA	0.229608	0.834474
Q8N7R7	Cyclin-Y-like protein 1	S344	.rSFsADNFIGIQR	S4: 100.0	NA	NA	NA	NA	NA	NA	NA	NA	NA	NA	NA	NA	NA	NA	NaN	NaN	NaN	0.016469	NaN	NaN	NaN	NA	NA	-0.381568	NA	NA	NA	NA	NA	NA	NA	NA	NA	NA	NA	NA	NA	NA	-0.351593	NA	NA	-0.133002	NA	NA	-1.07532
Q8N7R7	Cyclin-Y-like protein 1	S344	.SFsADNFIGIQR	S3: 99.7	NA	NA	NA	NA	NA	NA	NA	NA	NA	NA	NA	NA	NA	NA	NaN	NaN	NaN	0.896674	NaN	NaN	NaN	NA	NA	-0.00483815	NA	NA	NA	NA	NA	NA	NA	NA	NA	NA	NA	NA	NA	NA	NA	NA	NA	NA	NA	NA	NA
P01034	Cystatin-C	S43	.lVGGPmDAsVEEEGVRR	S9: 100.0	aFcSFQIYAVPWQGTMTLSk;lVGGPMDASVEEEGVR;aLDFAVGEYNk;aLQVVR;aIQVVR;lVGGPMDASVEEEGVRR	-0.102351	-0.0637694	-0.362354	-0.464259	-0.0800358	0.0904069	-0.0949319	-0.417231	-1.20573	-0.665065	0.150011	0.0425601	-0.836464	0.0200733	NaN	0.337044	0.681856	NaN	0.362983	0.719804	NA	-0.444386	0.22275	NA	NA	0.421474	NA	NA	-1.31779	NA	NA	0.1075	NA	NA	0.0984246	NA	0.027614	0.429458	NA	-0.916386	-0.0581404	NA	0.411329	0.552806
P01034	Cystatin-C	S43	.lVGGPMDAsVEEEGVRR	S9: 100.0	aFcSFQIYAVPWQGTMTLSk;lVGGPMDASVEEEGVR;aLDFAVGEYNk;aLQVVR;aIQVVR;lVGGPMDASVEEEGVRR	-0.102351	-0.0637694	-0.362354	-0.464259	-0.0800358	0.0904069	-0.0949319	-0.417231	-1.20573	-0.665065	0.150011	0.0425601	-0.836464	0.0200733	NaN	NaN	0.0816948	NaN	NaN	0.676178	NA	NA	0.690977	NA	NA	NA	NA	NA	NA	NA	NA	NA	NA	NA	NA	NA	NA	0.478709	NA	NA	1.01733	NA	NA	-0.00411792
P21291	Cysteine and glycine-rich protein 1	S116	.iGGsERcPR	S4: 100.0	cSQAVYAAEk;gFGFGQGAGALVHSE;scFLcMVck;nLDSTTVAVHGEEIYck;gLESTTLADkDGEIYck;scFLcMVckk;iGGSERcPR;cSQAVYAAEkVIGAGk	0.627735	0.637568	1.89356	0.360064	0.278721	0.436409	0.856417	0.679869	1.24341	0.907922	-0.00228258	1.64598	0.725473	0.000396257	NaN	NaN	0.163158	NaN	NaN	0.436453	NA	NA	0.723625	NA	NA	NA	NA	NA	NA	NA	NA	NA	NA	NA	NA	NA	NA	NA	NA	NA	NA	NA	NA	NA
P21291	Cysteine and glycine-rich protein 1	S192	.gFGFGQGAGALVHsE	S14: 100.0	cSQAVYAAEk;gFGFGQGAGALVHSE;scFLcMVck;nLDSTTVAVHGEEIYck;gLESTTLADkDGEIYck;scFLcMVckk;iGGSERcPR;cSQAVYAAEkVIGAGk	0.627735	0.637568	1.89356	0.360064	0.278721	0.436409	0.856417	0.679869	1.24341	0.907922	-0.00228258	1.64598	0.725473	0.000396257	0.0807429	0.256618	0.0751179	0.322839	0.327911	0.320635	0.443796	0.607737	0.608803	1.0316	1.56007	1.3763	2.05097	1.76066	1.85702	0.289027	0.442151	0.511515	-0.127804	-0.546543	-0.321301	0.680105	0.548406	0.630071	-0.194057	-1.11083	-0.537137	0.172895	0.397382	0.453324
E9PND2	Cysteine and glycine-rich protein 1 (Fragment)	S79	.iGGsERcPR	S4: 100.0	gFGFGQGAGALV;cSQAVYAAEk;nLDSTTVAVHGEEIYck;gLESTTLADkDGEIYck;iGGSERcPR;cSQAVYAAEkVIGAGk	0.625163	0.122971	1.73233	0.593158	0.671914	NA	NA	NA	NA	0.0204514	0.0491529	2.29896	0.739499	0.0325686	NaN	NaN	0.163158	NaN	NaN	0.377279	NA	NA	0.723625	NA	NA	NA	NA	NA	NA	NA	NA	NA	NA	NA	NA	NA	NA	NA	NA	NA	NA	NA	NA	NA
P52943	Cysteine-rich protein 2	S115	.aSsVTTFTGEPNTcPR	S3: 99.6	aSSVTTFTGEPNTcPR;gVNTGAVGSYIYDRDPEGk;kVYFAEk;aSGPPkGPSR;kASGPPkGPSR	0.108183	0.0386776	0.592761	-0.229745	0.153083	0.180568	0.0478756	0.179824	0.149608	-0.122847	-0.193854	0.617877	-0.123114	0.202015	0.322756	0.308062	0.015918	0.228106	0.278072	0.944555	0.286141	0.462086	0.279991	NA	NA	0.107357	NA	NA	0.559066	NA	NA	-0.483325	NA	NA	-0.0726294	-0.328155	NA	0.231903	0.800857	NA	0.594648	-0.0157438	NA	0.285627
A6PWM2	Cysteine-rich with EGF-like domains 2 (Fragment)	S70	.TLSkYEsSEIR	S7: 99.2	NA	NA	NA	NA	NA	NA	NA	NA	NA	NA	NA	NA	NA	NA	NaN	NaN	NaN	0.147015	NaN	NaN	NaN	NA	NA	-0.652665	NA	NA	NA	NA	NA	NA	NA	NA	NA	NA	NA	NA	NA	NA	0.218256	NA	NA	-0.481045	NA	NA	-0.827471
P49589	Cysteine--tRNA ligase, cytoplasmic	S307	.aLQEGEGDLSIsADRLSEk	S12: 99.5	vSEYVPEIVNFVQk	-0.840916	NA	NA	NA	NA	NA	NA	NA	NA	-1.66267	-0.161639	0.783517	-1.52019	0.352215	NaN	NaN	0.125096	NaN	NaN	NaN	NA	NA	-2.22969	NA	NA	NA	NA	NA	NA	NA	NA	NA	NA	NA	NA	NA	NA	0.643239	NA	NA	-2.62999	NA	NA	-2.00676
P13569	Cystic fibrosis transmembrane conductance regulator	S1455;S1456	.lFPHRNsskck	S7: 100.0; S8: 100.0	NA	NA	NA	NA	NA	NA	NA	NA	NA	NA	NA	NA	NA	NA	NaN	NaN	NaN	0.0765377	NaN	NaN	NaN	NA	NA	-1.7293	NA	NA	NA	NA	NA	NA	NA	NA	NA	NA	NA	NA	NA	NA	0.00231567	NA	NA	-1.71141	NA	NA	-2.9011
P13569	Cystic fibrosis transmembrane conductance regulator	S737	.rLsLVPDSEQGEAILPR	S3: 100.0	NA	NA	NA	NA	NA	NA	NA	NA	NA	NA	NA	NA	NA	NA	NaN	NaN	0.0289594	0.359033	NaN	NaN	NaN	NA	-0.729088	-0.709242	NA	-0.650574	0.0563085	NA	-0.17197	-0.709242	NA	-1.05479	-1.5109	NA	-0.111936	0.356212	NA	-0.638589	NA	NA	-4.50399	NA	NA	-2.3506	NA
Q53TN4	Cytochrome b reductase 1	S248	.gsMPAYSGNNMDkSDSELNSEVAAR	S2: 100.0	nLALDEAGQR	0.0472596	0.424094	0.582361	-0.110956	0.575198	-0.321195	-1.49575	0.126069	-0.997899	-0.423054	0.0991034	-0.407146	0.0785464	0.405318	NaN	NaN	0.43667	NaN	NaN	0.407788	NA	NA	0.983197	NA	NA	NA	NA	NA	NA	NA	NA	NA	NA	NA	NA	NA	NA	-1.47718	NA	NA	2.4597	NA	NA	0.711154
Q53TN4	Cytochrome b reductase 1	S284	.nLALDEAGQRsTm	S11: 99.6	nLALDEAGQR	0.0472596	0.424094	0.582361	-0.110956	0.575198	-0.321195	-1.49575	0.126069	-0.997899	-0.423054	0.0991034	-0.407146	0.0785464	0.405318	NaN	0.642927	NaN	NaN	0.332327	NaN	NA	-0.0691157	NA	NA	NA	NA	NA	NA	NA	NA	NA	NA	NA	NA	NA	NA	NA	NA	NA	NA	NA	NA	NA	NA
Q53TN4	Cytochrome b reductase 1	S284	.nLALDEAGQRsTM	S11: 99.7	nLALDEAGQR	0.0472596	0.424094	0.582361	-0.110956	0.575198	-0.321195	-1.49575	0.126069	-0.997899	-0.423054	0.0991034	-0.407146	0.0785464	0.405318	NaN	0.287728	0.472168	NaN	0.335399	0.66639	NA	-0.48443	0.517799	NA	NA	1.48996	NA	NA	-1.43676	NA	NA	0.584824	NA	NA	0.438546	NA	-0.484504	NA	NA	-1.76288	NA	NA	-0.0308022	NA
Q53TN4	Cytochrome b reductase 1	S284;T285	.nLALDEAGQRstM	S11: 100.0; T12: 100.0	nLALDEAGQR	0.0472596	0.424094	0.582361	-0.110956	0.575198	-0.321195	-1.49575	0.126069	-0.997899	-0.423054	0.0991034	-0.407146	0.0785464	0.405318	NaN	0.627409	NaN	NaN	0.0910915	NaN	NA	-0.274414	NA	NA	NA	NA	NA	NA	NA	NA	NA	NA	NA	NA	NA	NA	NA	NA	NA	NA	NA	NA	NA	NA
Q53TN4	Cytochrome b reductase 1	T285	.nLALDEAGQRStm	T12: 99.6	nLALDEAGQR	0.0472596	0.424094	0.582361	-0.110956	0.575198	-0.321195	-1.49575	0.126069	-0.997899	-0.423054	0.0991034	-0.407146	0.0785464	0.405318	NaN	0.602973	0.179689	NaN	0.997989	0.301962	NA	-0.0352006	-0.422713	NA	0.64697	-0.367659	NA	-1.78861	-0.168172	NA	-0.156252	-0.736701	NA	0.0858513	-0.670097	NA	NA	-0.477767	NA	NA	-1.23664	NA	NA	0.427484
Q53TN4	Cytochrome b reductase 1	T285	.rNLALDEAGQRStm	T13: 99.7	nLALDEAGQR	0.0472596	0.424094	0.582361	-0.110956	0.575198	-0.321195	-1.49575	0.126069	-0.997899	-0.423054	0.0991034	-0.407146	0.0785464	0.405318	NaN	NaN	0.767256	NaN	NaN	0.330601	NA	NA	-0.273973	NA	NA	NA	NA	NA	NA	NA	NA	NA	NA	NA	NA	NA	NA	NA	NA	NA	NA	NA	NA	NA
Q14204	Cytoplasmic dynein 1 heavy chain 1	S4368	.TDsTSDGRPAWmR	S3: 99.4	gVAVLcTE;fGNPLLVQDVESYDPVLNPVLNR;fNYGFEYLGVQDk;iFVFEPPPGVk;vNFLPEIITLSk;tLINELVk;tMAITPR;gWDDLFNk;lLNTFLER;lVPFFk;iVPFFk;qNLDALLNQLk;tmAITPR;gNEIVLSAGSTPR;gIFEALRPLETLPVEGLIR;kLVPLLLEDGGEAPAALEAALEEk;sALEQMR;nLESALR;ikSQELEVk;vTDFGDkVEDPTFLNQLQSGVNR;lLLIQAFRPDR;iLDDDTIITTLENLkR;vWEQIDQMkEQPWVSVQPR;lLQDVRQDLADVVQVcEGk;sALEQMRk;kYEFGESDLR;tSFLDDAFRk;aLGHQLGR;lEGVEGVAHIIDPk;kLEHLITELVHQR;sALEQmR;iQG…	0.0209329	0.00676649	0.438473	-0.397503	0.229553	-0.238751	0.555817	-0.0994777	-0.169188	-0.700576	0.0814719	0.404397	-0.100397	0.9935	NaN	NaN	0.113811	NaN	NaN	0.568416	NA	NA	0.436174	NA	NA	NA	NA	NA	NA	NA	NA	NA	NA	NA	NA	NA	NA	-0.321314	NA	NA	2.31944	NA	NA	0.444438
Q14204	Cytoplasmic dynein 1 heavy chain 1	S4368	.TDsTSDGRPAWMR	S3: 99.1	gVAVLcTE;fGNPLLVQDVESYDPVLNPVLNR;fNYGFEYLGVQDk;iFVFEPPPGVk;vNFLPEIITLSk;tLINELVk;tMAITPR;gWDDLFNk;lLNTFLER;lVPFFk;iVPFFk;qNLDALLNQLk;tmAITPR;gNEIVLSAGSTPR;gIFEALRPLETLPVEGLIR;kLVPLLLEDGGEAPAALEAALEEk;sALEQMR;nLESALR;ikSQELEVk;vTDFGDkVEDPTFLNQLQSGVNR;lLLIQAFRPDR;iLDDDTIITTLENLkR;vWEQIDQMkEQPWVSVQPR;lLQDVRQDLADVVQVcEGk;sALEQMRk;kYEFGESDLR;tSFLDDAFRk;aLGHQLGR;lEGVEGVAHIIDPk;kLEHLITELVHQR;sALEQmR;iQG…	0.0209329	0.00676649	0.438473	-0.397503	0.229553	-0.238751	0.555817	-0.0994777	-0.169188	-0.700576	0.0814719	0.404397	-0.100397	0.9935	NaN	NaN	0.0583029	NaN	NaN	0.21134	NA	NA	0.405871	NA	NA	-0.0562607	NA	NA	-0.5707	NA	NA	0.732279	NA	NA	0.696432	NA	NA	-0.321927	NA	NA	1.18273	NA	NA	0.512521
Q13409	Cytoplasmic dynein 1 intermediate chain 2	S101	.SVSTPSEAGsQDSGDGAVGSR	S10: 100.0	eTQTPVMAQPk;sVSTPSEAGSQDSGDGAVGSR;qFFDER	0.470541	0.686794	0.798381	-0.392217	0.53691	-0.181716	0.743965	0.938489	0.43327	1.16814	0.024939	0.902455	1.40774	0.00305112	NaN	0.85605	NaN	NaN	0.623913	NaN	NA	-0.0224805	NA	NA	0.546608	NA	NA	-0.716461	NA	NA	-0.229322	NA	NA	0.184361	NA	NA	NA	NA	NA	NA	NA	NA	NA	NA
Q13409	Cytoplasmic dynein 1 intermediate chain 2	S104	.SVSTPSEAGSQDsGDGAVGSR	S13: 100.0	eTQTPVMAQPk;sVSTPSEAGSQDSGDGAVGSR;qFFDER	0.470541	0.686794	0.798381	-0.392217	0.53691	-0.181716	0.743965	0.938489	0.43327	1.16814	0.024939	0.902455	1.40774	0.00305112	NaN	0.174761	NaN	NaN	0.359182	NaN	NA	-0.646527	NA	NA	NA	NA	NA	NA	NA	NA	NA	NA	NA	NA	NA	NA	NA	NA	NA	NA	NA	NA	NA	NA
Q9Y6G9	Cytoplasmic dynein 1 light intermediate chain 1	S516	.iTRkPVTVSPTTPTsPTEGEAS	S15: 99.3	lQSLLAk;qPPTAAGRPVDASPR	-0.152712	0.0250283	-0.0876267	-0.651381	0.194103	-0.274556	-0.918968	-0.780447	1.2851	-0.462738	0.00889765	-0.47381	-0.731906	0.193917	NaN	0.53766	NaN	NaN	0.403169	NaN	NA	-0.517034	NA	NA	0.948552	NA	NA	-0.176421	NA	NA	-1.25199	NA	NA	-0.857647	NA	NA	NA	NA	NA	NA	NA	NA	NA	NA
Q9Y6G9	Cytoplasmic dynein 1 light intermediate chain 1	T512;S516	.kPVTVSPtTPTsPTEGEAS	T8: 99.2; S12: 98.4	lQSLLAk;qPPTAAGRPVDASPR	-0.152712	0.0250283	-0.0876267	-0.651381	0.194103	-0.274556	-0.918968	-0.780447	1.2851	-0.462738	0.00889765	-0.47381	-0.731906	0.193917	NaN	NaN	0.0997161	NaN	NaN	0.18811	NA	NA	-1.68561	NA	NA	NA	NA	NA	NA	NA	NA	NA	NA	NA	NA	NA	NA	NA	NA	NA	NA	NA	NA	NA
Q9Y6G9	Cytoplasmic dynein 1 light intermediate chain 1	T513;S516	.kPVTVSPTtPTsPTEGEAS	T9: 99.1; S12: 97.3	lQSLLAk;qPPTAAGRPVDASPR	-0.152712	0.0250283	-0.0876267	-0.651381	0.194103	-0.274556	-0.918968	-0.780447	1.2851	-0.462738	0.00889765	-0.47381	-0.731906	0.193917	NaN	0.0343187	NaN	NaN	0.389555	NaN	NA	-0.675171	NA	NA	-0.841679	NA	NA	-0.451744	NA	NA	-0.508663	NA	NA	-1.3933	NA	NA	NA	NA	NA	NA	NA	NA	NA	NA
O43237	Cytoplasmic dynein 1 light intermediate chain 2	S383	.aSEsPARGPSGSPR	S4: 100.0	gGPASVPSSSPGTSVk;tVLSNVQEELDR;wASVLR;aSESPARGPSGSPR;nILVFGEDGSGkTTLMTk	-0.0988203	0.100273	0.952695	-0.385251	0.269397	-0.123549	-0.144922	0.0803314	-0.33347	1.22763	-0.133343	-0.237574	-0.193091	0.550497	NaN	0.882241	0.431048	NaN	0.585205	0.765667	NA	0.0404074	0.843614	NA	NA	NA	NA	NA	NA	NA	NA	NA	NA	NA	NA	NA	0.0404074	NA	NA	-0.0827788	NA	NA	-0.978945	NA
O43237	Cytoplasmic dynein 1 light intermediate chain 2	S391	.aSESPARGPSGsPR	S12: 99.4	gGPASVPSSSPGTSVk;tVLSNVQEELDR;wASVLR;aSESPARGPSGSPR;nILVFGEDGSGkTTLMTk	-0.0988203	0.100273	0.952695	-0.385251	0.269397	-0.123549	-0.144922	0.0803314	-0.33347	1.22763	-0.133343	-0.237574	-0.193091	0.550497	NaN	NaN	0.684844	NaN	NaN	0.900036	NA	NA	0.660103	NA	NA	NA	NA	NA	NA	NA	NA	NA	NA	NA	NA	NA	NA	NA	NA	NA	NA	NA	NA	NA
O43237	Cytoplasmic dynein 1 light intermediate chain 2	T376	.qPAtPTRASESPAR	T4: 100.0	gGPASVPSSSPGTSVk;tVLSNVQEELDR;wASVLR;aSESPARGPSGSPR;nILVFGEDGSGkTTLMTk	-0.0988203	0.100273	0.952695	-0.385251	0.269397	-0.123549	-0.144922	0.0803314	-0.33347	1.22763	-0.133343	-0.237574	-0.193091	0.550497	NaN	0.151829	NaN	NaN	0.597842	NaN	NA	-0.413583	NA	NA	NA	NA	NA	NA	NA	NA	NA	NA	NA	NA	NA	NA	-0.97869	NA	NA	0.604551	NA	NA	-0.229202	NA
F5H2E2	Cytoplasmic linker-associated protein 1	S366;S368	.sRsDIDVNAAASAk	S1: 100.0; S3: 100.0	vLcPIIQTADYPINLAAIk	-0.366602	NA	NA	NA	NA	NA	NA	NA	NA	-0.446601	-0.344399	-0.388805	0.672289	0.667335	NaN	0.579359	NaN	NaN	NaN	NaN	NA	-0.209023	NA	NA	-0.491389	NA	NA	-0.114132	NA	NA	-0.303915	NA	NA	0.421509	NA	NA	NA	NA	NA	NA	NA	NA	NA	NA
F5H2E2	Cytoplasmic linker-associated protein 1	S368	.SRsDIDVNAAASAk	S3: 99.8	vLcPIIQTADYPINLAAIk	-0.366602	NA	NA	NA	NA	NA	NA	NA	NA	-0.446601	-0.344399	-0.388805	0.672289	0.667335	NaN	0.61455	0.300843	NaN	0.30031	0.537121	NA	-0.317651	-0.19349	NA	-0.559326	-1.08637	NA	0.51769	0.795611	NA	-0.493924	-0.506426	NA	-0.373995	-0.178593	NA	0.128007	0.39674	NA	-0.207469	0.318621	NA	-0.51575	-1.20103
F5H2E2	Cytoplasmic linker-associated protein 1	S422	.rQsSGSATNVASTPDNR	S3: 100.0	vLcPIIQTADYPINLAAIk	-0.366602	NA	NA	NA	NA	NA	NA	NA	NA	-0.446601	-0.344399	-0.388805	0.672289	0.667335	NaN	0.831004	0.514572	NaN	0.280943	0.707851	NA	0.244195	-0.652486	NA	NA	NA	NA	NA	NA	NA	NA	NA	NA	NA	NA	NA	0.244195	NA	NA	-0.428857	NA	NA	-0.720926	NA
F5H2E2	Cytoplasmic linker-associated protein 1	S422	.rQsSGSATNVASTPDNRGR	S3: 100.0	vLcPIIQTADYPINLAAIk	-0.366602	NA	NA	NA	NA	NA	NA	NA	NA	-0.446601	-0.344399	-0.388805	0.672289	0.667335	NaN	0.721585	NaN	NaN	0.919703	NaN	NA	0.0601995	NA	NA	NA	NA	NA	NA	NA	NA	NA	NA	NA	NA	NA	NA	NA	NA	NA	NA	NA	NA	NA	NA
F5H2E2	Cytoplasmic linker-associated protein 1	S422	.TRRQsSGSATNVASTPDNR	S5: 100.0	vLcPIIQTADYPINLAAIk	-0.366602	NA	NA	NA	NA	NA	NA	NA	NA	-0.446601	-0.344399	-0.388805	0.672289	0.667335	NaN	0.846732	NaN	NaN	NaN	NaN	NA	0.0194135	NA	NA	NA	NA	NA	NA	NA	NA	NA	NA	NA	NA	NA	NA	-0.447865	NA	NA	0.486692	NA	NA	-1.46089	NA
F5H2E2	Cytoplasmic linker-associated protein 1	S422;S425	.rQsSGsATNVASTPDNRGR	S3: 100.0; S6: 99.5	vLcPIIQTADYPINLAAIk	-0.366602	NA	NA	NA	NA	NA	NA	NA	NA	-0.446601	-0.344399	-0.388805	0.672289	0.667335	NaN	0.347173	NaN	NaN	0.230574	NaN	NA	0.398197	NA	NA	NA	NA	NA	NA	NA	NA	NA	NA	NA	NA	NA	NA	NA	NA	NA	NA	NA	NA	NA	NA
F5H2E2	Cytoplasmic linker-associated protein 1	S422;S425	.TRRQsSGsATNVASTPDNR	S5: 100.0; S8: 100.0	vLcPIIQTADYPINLAAIk	-0.366602	NA	NA	NA	NA	NA	NA	NA	NA	-0.446601	-0.344399	-0.388805	0.672289	0.667335	NaN	0.7087	NaN	NaN	0.264973	NaN	NA	0.152447	NA	NA	NA	NA	NA	NA	NA	NA	NA	NA	NA	NA	NA	NA	NA	NA	NA	NA	NA	NA	NA	NA
F5H2E2	Cytoplasmic linker-associated protein 1	S837	.nSSNTSVGsPSNTIGR	S9: 100.0	vLcPIIQTADYPINLAAIk	-0.366602	NA	NA	NA	NA	NA	NA	NA	NA	-0.446601	-0.344399	-0.388805	0.672289	0.667335	NaN	0.534395	0.29948	NaN	0.721905	NaN	NA	0.0807903	0.253204	NA	0.176176	0.642618	NA	0.681296	0.751273	NA	-0.387672	-0.558501	NA	0.107101	0.253204	NA	-0.482757	-0.286995	NA	1.71147	0.166001	NA	1.00462	0.713716
P16333	Cytoplasmic protein NCK1	S85	.rkPsVPDSASPADDSFVDPGER	S4: 98.8	NA	NA	NA	NA	NA	NA	NA	NA	NA	NA	NA	NA	NA	NA	NaN	NaN	NaN	0.33225	NaN	NaN	NaN	NA	NA	-0.318531	NA	NA	NA	NA	NA	NA	NA	NA	NA	NA	NA	NA	NA	NA	-0.516844	NA	NA	-0.120219	NA	NA	0.335701
O43639	Cytoplasmic protein NCK2	S90	.dAsPTPSTDAEYPANGSGADR	S3: 100.0	NA	NA	NA	NA	NA	NA	NA	NA	NA	NA	NA	NA	NA	NA	NaN	NaN	NaN	0.14832	NaN	NaN	NaN	NA	NA	-0.575234	NA	NA	NA	NA	NA	NA	NA	NA	NA	NA	NA	NA	NA	NA	NA	NA	NA	NA	NA	NA	NA
P53384	Cytosolic Fe-S cluster assembly factor NUBP1	S312	.iQEFcNLHQskEENLISS	S10: 100.0	lcASGAGATPDTAIEEIkEk	-1.10873	-0.648449	-0.0898964	-1.13516	-1.0823	0.0919183	-2.43473	-1.59193	-1.3086	-1.29757	0.204769	-0.746947	-1.31183	0.00122234	NaN	NaN	0.974573	NaN	NaN	0.351911	NA	NA	-0.16521	NA	NA	NA	NA	NA	NA	NA	NA	NA	NA	NA	NA	NA	NA	-1.23834	NA	NA	-0.409716	NA	NA	0.0792965
P47712	Cytosolic phospholipase A2	S727	.qNPSRcsVSLSNVEAR	S7: 100.0	NA	NA	NA	NA	NA	NA	NA	NA	NA	NA	NA	NA	NA	NA	NaN	NaN	0.428113	NaN	NaN	NaN	NaN	NA	0.48779	NA	NA	1.63301	NA	NA	-0.791113	NA	NA	0.594818	NA	NA	0.380762	NA	NA	NA	NA	NA	NA	NA	NA	NA	NA
P47712	Cytosolic phospholipase A2	S727;S729	.qNPSRcsVsLSNVEAR	S7: 100.0; S9: 100.0	NA	NA	NA	NA	NA	NA	NA	NA	NA	NA	NA	NA	NA	NA	NaN	NaN	NaN	0.0729433	NaN	NaN	NaN	NA	NA	0.271249	NA	NA	0.779894	NA	NA	-0.351624	NA	NA	0.899328	NA	NA	0.838778	NA	NA	NA	NA	NA	NA	NA	NA	NA
P47712	Cytosolic phospholipase A2	S729	.cSVsLSNVEAR	S4: 100.0	NA	NA	NA	NA	NA	NA	NA	NA	NA	NA	NA	NA	NA	NA	NaN	NaN	0.460684	0.364573	NaN	NaN	NaN	NA	0.0702483	0.343928	NA	0.36054	0.835728	NA	-0.53477	-0.460448	NA	0.0140499	0.534095	NA	0.500577	0.143438	NA	-1.6295	-1.39796	NA	2.56768	1.54188	NA	1.54553	1.20413
O43175	D-3-phosphoglycerate dehydrogenase	T78	.aGtGVDNVDLEAATR	T3: 100.0	qIPQATASMk;iLQDGGLQVVEk;nAGNcLSPAVIVGLLk;vTADVINAAEk;gTIQVITQGTSLk;cGEEIAVQFVDMVk;mQSFGMk;fMGTELNGk;tLGILGLGR;dLPLLLFR;qADVNLVNAk;aGTGVDNVDLEAATR;lQVVGR;aLQSGQcAGAALDVFTEEPPRDR;eASkQADVNLVNAk;kILQDGGLQVVEk;gGIVDEGALLR;cGEEIAVQFVDmVk;aWAGSPk;vLISDSLDPccR;aGTGVDNVDLEAATRk;sATkVTADVINAAEk;vTADVINAAEkLQVVGR;tQTSDPAmLPTmIGLLAEAGVR;qNLSkEELIAELQDcEGLIVR	-0.546827	-1.77692	0.363073	-1.63267	-0.0979584	0.21001	-0.693485	-1.67398	-0.790528	-1.79848	0.249722	0.0379865	-1.40907	0.0127112	NaN	NaN	0.107272	NaN	NaN	0.475374	NA	NA	-1.52953	NA	NA	NA	NA	NA	NA	NA	NA	NA	NA	NA	NA	NA	NA	NA	NA	NA	NA	NA	NA	NA
Q96B18	Dapper homolog 3	S426	.SQsETSLLGR	S3: 100.0	NA	NA	NA	NA	NA	NA	NA	NA	NA	NA	NA	NA	NA	NA	NaN	NaN	0.046458	0.0329942	NaN	NaN	NaN	NA	1.04411	0.926022	NA	NA	NA	NA	NA	NA	NA	NA	NA	NA	NA	NA	NA	-0.265888	0.531516	NA	0.75363	1.86209	NA	0.560033	0.920244
Q96B18	Dapper homolog 3	S520	.lLYGcAGsDSEcSAGR	S8: 100.0	NA	NA	NA	NA	NA	NA	NA	NA	NA	NA	NA	NA	NA	NA	NaN	NaN	NaN	0.466435	NaN	NaN	NaN	NA	NA	0.274777	NA	NA	NA	NA	NA	NA	NA	NA	NA	NA	NA	NA	NA	NA	NA	NA	NA	NA	NA	NA	NA
Q96B18	Dapper homolog 3	S6	.aFsFPVSPER	S3: 100.0	NA	NA	NA	NA	NA	NA	NA	NA	NA	NA	NA	NA	NA	NA	NaN	NaN	NaN	0.300655	NaN	NaN	NaN	NA	NA	0.483117	NA	NA	NA	NA	NA	NA	NA	NA	NA	NA	NA	NA	NA	NA	NA	NA	NA	NA	NA	NA	NA
Q5QP82	DDB1- and CUL4-associated factor 10	S349	.rTTsSSDLTTSSSSSGPR	S4: 99.1	NA	NA	NA	NA	NA	NA	NA	NA	NA	NA	NA	NA	NA	NA	NaN	NaN	0.23938	0.122429	NaN	NaN	NaN	NA	-0.549422	-0.784452	NA	0.370331	-0.131682	NA	-0.713994	-2.08837	NA	-0.38485	-1.19785	NA	-1.05176	-0.371053	NA	NA	NA	NA	NA	NA	NA	NA	NA
Q5QP82	DDB1- and CUL4-associated factor 10	S349	.TTsSSDLTTSSSSSGPR	S3: 99.5	NA	NA	NA	NA	NA	NA	NA	NA	NA	NA	NA	NA	NA	NA	NaN	NaN	NaN	0.0466777	NaN	NaN	NaN	NA	NA	-1.35039	NA	NA	NA	NA	NA	NA	NA	NA	NA	NA	NA	NA	NA	NA	-0.599759	NA	NA	-2.76942	NA	NA	-1.58957
Q58WW2	DDB1- and CUL4-associated factor 6	S336	.dGEQsPNVSLmQR	S5: 100.0	NA	NA	NA	NA	NA	NA	NA	NA	NA	NA	NA	NA	NA	NA	NaN	NaN	0.372217	NaN	NaN	NaN	NaN	NA	-0.333774	NA	NA	NA	NA	NA	NA	NA	NA	NA	NA	NA	NA	NA	NA	-0.627926	NA	NA	-0.0396213	NA	NA	0.448146	NA
Q96HY6	DDRGK domain-containing protein 1	S72	.dLGsRLQAQR	S4: 100.0	vAQPGPLEPEEPR;iQDLLAEGTITGVIDDR	-0.530762	-1.37836	0.825229	-0.814618	-0.185572	-0.393117	-0.0127869	-0.52681	-1.6423	-2.70826	0.0991033	2.33574	-2.56618	0.180347	NaN	NaN	0.300425	NaN	NaN	0.275624	NA	NA	-0.29851	NA	NA	NA	NA	NA	NA	NA	NA	NA	NA	NA	NA	NA	NA	NA	NA	NA	NA	NA	NA	NA
Q14185	Dedicator of cytokinesis protein 1	S1756;S1758	.rFsVsPSSPSSQQTPPPVTPR	S3: 100.0; S5: 100.0	NA	NA	NA	NA	NA	NA	NA	NA	NA	NA	NA	NA	NA	NA	NaN	NaN	NaN	0.416596	NaN	NaN	NaN	NA	NA	0.145531	NA	NA	0.789935	NA	NA	0.194396	NA	NA	0.145531	NA	NA	-0.11174	NA	NA	NA	NA	NA	NA	NA	NA	NA
Q14185	Dedicator of cytokinesis protein 1	S1756;T1767	.rFsVSPSSPSSQQtPPPVTPR	S3: 100.0; T14: 100.0	NA	NA	NA	NA	NA	NA	NA	NA	NA	NA	NA	NA	NA	NA	NaN	NaN	NaN	0.938487	NaN	NaN	NaN	NA	NA	-0.0392876	NA	NA	NA	NA	NA	NA	NA	NA	NA	NA	NA	NA	NA	NA	NA	NA	NA	NA	NA	NA	NA
Q14185	Dedicator of cytokinesis protein 1	S1756;T1772	.rFsVSPSSPSSQQTPPPVtPR	S3: 100.0; T19: 100.0	NA	NA	NA	NA	NA	NA	NA	NA	NA	NA	NA	NA	NA	NA	NaN	NaN	NaN	0.935256	NaN	NaN	NaN	NA	NA	-0.053823	NA	NA	0.792589	NA	NA	-0.800106	NA	NA	-0.113147	NA	NA	0.0055007	NA	NA	NA	NA	NA	NA	NA	NA	NA
Q14185	Dedicator of cytokinesis protein 1	S1858	.kQAsVDSGIVQ	S4: 100.0	NA	NA	NA	NA	NA	NA	NA	NA	NA	NA	NA	NA	NA	NA	NaN	NaN	0.483136	NaN	NaN	NaN	NaN	NA	-0.414224	NA	NA	NA	NA	NA	NA	NA	NA	NA	NA	NA	NA	NA	NA	NA	NA	NA	NA	NA	NA	NA	NA
Q14185	Dedicator of cytokinesis protein 1	T1767;T1772	.fSVSPSSPSSQQtPPPVtPR	T13: 99.3; T18: 100.0	NA	NA	NA	NA	NA	NA	NA	NA	NA	NA	NA	NA	NA	NA	NaN	NaN	NaN	0.424171	NaN	NaN	NaN	NA	NA	-0.385569	NA	NA	0.536219	NA	NA	-0.819315	NA	NA	-0.402522	NA	NA	-0.368615	NA	NA	NA	NA	NA	NA	NA	NA	NA
Q14185	Dedicator of cytokinesis protein 1	T1772	.rFSVSPSSPSSQQTPPPVtPR	T19: 100.0	NA	NA	NA	NA	NA	NA	NA	NA	NA	NA	NA	NA	NA	NA	NaN	NaN	NaN	0.131453	NaN	NaN	NaN	NA	NA	-0.608013	NA	NA	NA	NA	NA	NA	NA	NA	NA	NA	NA	NA	NA	NA	-0.612731	NA	NA	-0.603294	NA	NA	0.192251
Q96BY6	Dedicator of cytokinesis protein 10	S1292;S1295	.aSLAsLDsNPSTNEk	S5: 100.0; S8: 100.0	yAFELk	0.616286	NA	NA	NA	NA	0.711253	0.616979	0.616286	-0.266645	NA	NA	NA	NA	0.165419	NaN	0.498841	NaN	NaN	0.354703	NaN	NA	-0.341917	NA	NA	NA	NA	NA	NA	NA	NA	NA	NA	NA	NA	NA	NA	-0.901317	NA	NA	-1.99201	NA	NA	0.785841	NA
Q96BY6	Dedicator of cytokinesis protein 10	T1440	.SQtLPIIR	T3: 100.0	yAFELk	0.616286	NA	NA	NA	NA	0.711253	0.616979	0.616286	-0.266645	NA	NA	NA	NA	0.165419	NaN	NaN	0.857922	NaN	NaN	0.386902	NA	NA	-0.0479987	NA	NA	NA	NA	NA	NA	NA	NA	NA	NA	NA	NA	NA	NA	-0.413403	NA	NA	0.491141	NA	NA	0.248091
Q92608	Dedicator of cytokinesis protein 2	S1685	.vEQEEPIsPGSTLPEVk	S8: 100.0	NA	NA	NA	NA	NA	NA	NA	NA	NA	NA	NA	NA	NA	NA	NaN	NaN	0.197744	0.643229	NaN	NaN	NaN	NA	-0.457904	-0.061661	NA	1.25651	0.581798	NA	0.126297	-0.454552	NA	0.19112	0.0226922	NA	-1.14065	-0.0254448	NA	-1.12504	-1.18719	NA	-1.36305	1.35306	NA	-0.147152	1.22903
Q92608	Dedicator of cytokinesis protein 2	S587	.SSsSVGGLSVSSR	S3: 99.6	NA	NA	NA	NA	NA	NA	NA	NA	NA	NA	NA	NA	NA	NA	NaN	NaN	0.519107	0.571415	NaN	NaN	NaN	NA	0.464936	0.275074	NA	1.92103	1.55334	NA	0.532271	0.812835	NA	0.182327	0.275074	NA	1.52245	1.61099	NA	-0.920589	-0.759747	NA	-0.568364	-0.319906	NA	0.480201	0.458549
Q92608	Dedicator of cytokinesis protein 2	S838	.qkVQsmNEIVQSNLFk	S5: 100.0	NA	NA	NA	NA	NA	NA	NA	NA	NA	NA	NA	NA	NA	NA	NaN	0.0525324	NaN	NaN	NaN	NaN	NaN	0.69304	NA	NA	NA	NA	NA	NA	NA	NA	NA	NA	NA	NA	NA	NA	NA	NA	NA	NA	NA	NA	NA	NA	NA
Q8IZD9	Dedicator of cytokinesis protein 3	T604	.ltQNVDLLALLk	T2: 100.0	NA	NA	NA	NA	NA	NA	NA	NA	NA	NA	NA	NA	NA	NA	NaN	0.669172	NaN	NaN	NaN	NaN	NaN	-0.295805	NA	NA	NA	NA	NA	NA	NA	NA	NA	NA	NA	NA	NA	NA	NA	NA	NA	NA	NA	NA	NA	NA	NA
Q9H7D0	Dedicator of cytokinesis protein 5	S1766	.sLQLMDNR	S1: 100.0	NA	NA	NA	NA	NA	NA	NA	NA	NA	NA	NA	NA	NA	NA	NaN	NaN	0.747786	NaN	NaN	NaN	NaN	NA	-0.241978	NA	NA	NA	NA	NA	NA	NA	NA	NA	NA	NA	NA	NA	NA	-0.666359	NA	NA	-0.362701	NA	NA	0.747958	NA
Q96HP0	Dedicator of cytokinesis protein 6	S1190	.lHDFAEGPGQRsR	S12: 100.0	NA	NA	NA	NA	NA	NA	NA	NA	NA	NA	NA	NA	NA	NA	NaN	NaN	NaN	0.132597	NaN	NaN	NaN	NA	NA	-0.505082	NA	NA	NA	NA	NA	NA	NA	NA	NA	NA	NA	NA	NA	NA	-0.505082	NA	NA	-0.640785	NA	NA	0.179057
Q96N67	Dedicator of cytokinesis protein 7	S1383	.mNsLTFk	S3: 100.0	eSILGGVLk	-0.805073	-2.97558	1.06752	-2.7789	-0.805073	1.38847	-3.01533	-2.2197	1.30663	-0.0873686	-0.0446054	-0.502775	-1.43231	0.104358	NaN	NaN	0.0198425	NaN	NaN	0.150438	NA	NA	-0.479386	NA	NA	0.421037	NA	NA	0.332395	NA	NA	-0.54062	NA	NA	-0.927945	NA	NA	-0.294111	NA	NA	-1.11418	NA	NA	-0.394754
Q96N67	Dedicator of cytokinesis protein 7	S1432	.SPsGSAFGSQENLR	S3: 100.0	eSILGGVLk	-0.805073	-2.97558	1.06752	-2.7789	-0.805073	1.38847	-3.01533	-2.2197	1.30663	-0.0873686	-0.0446054	-0.502775	-1.43231	0.104358	NaN	NaN	0.597743	NaN	NaN	0.196716	NA	NA	0.033453	NA	NA	NA	NA	NA	NA	NA	NA	NA	NA	NA	NA	NA	NA	-0.623808	NA	NA	0.954711	NA	NA	0.690714
Q96N67	Dedicator of cytokinesis protein 7	S1432;S1438	.SPsGSAFGsQENLR	S3: 99.5; S9: 100.0	eSILGGVLk	-0.805073	-2.97558	1.06752	-2.7789	-0.805073	1.38847	-3.01533	-2.2197	1.30663	-0.0873686	-0.0446054	-0.502775	-1.43231	0.104358	NaN	0.251412	0.0415479	NaN	0.811405	0.983648	NA	0.273598	0.542498	NA	NA	0.0149742	NA	NA	1.42992	NA	NA	1.26911	NA	NA	0.705081	NA	-0.401303	NA	NA	0.822054	NA	NA	0.339731	NA
Q96N67	Dedicator of cytokinesis protein 7	S1438	.SPSGSAFGsQENLR	S9: 100.0	eSILGGVLk	-0.805073	-2.97558	1.06752	-2.7789	-0.805073	1.38847	-3.01533	-2.2197	1.30663	-0.0873686	-0.0446054	-0.502775	-1.43231	0.104358	NaN	NaN	0.970914	NaN	NaN	0.992663	NA	NA	-0.184363	NA	NA	NA	NA	NA	NA	NA	NA	NA	NA	NA	NA	NA	NA	NA	NA	NA	NA	NA	NA	NA
Q96N67	Dedicator of cytokinesis protein 7	S180	.smSIDDTPR	S1: 100.0	eSILGGVLk	-0.805073	-2.97558	1.06752	-2.7789	-0.805073	1.38847	-3.01533	-2.2197	1.30663	-0.0873686	-0.0446054	-0.502775	-1.43231	0.104358	NaN	0.0116376	0.0306494	NaN	0.219279	0.283614	NA	-0.670615	-0.201379	NA	0.651712	0.5574	NA	-0.114482	-0.245927	NA	-0.242692	-0.0199536	NA	-0.172773	0.0806459	NA	-1.01547	-0.588722	NA	-1.98366	-1.77362	NA	-0.659832	-0.609812
Q96N67	Dedicator of cytokinesis protein 7	S180	.sMSIDDTPR	S1: 100.0	eSILGGVLk	-0.805073	-2.97558	1.06752	-2.7789	-0.805073	1.38847	-3.01533	-2.2197	1.30663	-0.0873686	-0.0446054	-0.502775	-1.43231	0.104358	NaN	0.0265386	0.0444113	NaN	0.247882	0.161677	NA	-0.523091	-0.458294	NA	NA	0.702739	NA	NA	-0.00618566	NA	NA	0.161009	NA	NA	-0.0137009	NA	-0.248097	-0.508709	NA	-1.79715	-1.72311	NA	-0.464252	-0.458694
Q96N67	Dedicator of cytokinesis protein 7	S180;S182	.smsIDDTPR	S1: 100.0; S3: 100.0	eSILGGVLk	-0.805073	-2.97558	1.06752	-2.7789	-0.805073	1.38847	-3.01533	-2.2197	1.30663	-0.0873686	-0.0446054	-0.502775	-1.43231	0.104358	NaN	NaN	0.197763	NaN	NaN	0.674564	NA	NA	0.340673	NA	NA	0.871164	NA	NA	0.948211	NA	NA	0.457504	NA	NA	0.658715	NA	NA	-0.13535	NA	NA	-0.391427	NA	NA	0.223842
Q96N67	Dedicator of cytokinesis protein 7	S182	.SmsIDDTPR	S3: 100.0	eSILGGVLk	-0.805073	-2.97558	1.06752	-2.7789	-0.805073	1.38847	-3.01533	-2.2197	1.30663	-0.0873686	-0.0446054	-0.502775	-1.43231	0.104358	NaN	0.00848924	0.0147827	NaN	0.548108	0.195961	NA	-1.4074	-0.530007	NA	NA	0.746896	NA	NA	-0.646994	NA	NA	0.00994945	NA	NA	0.0885225	NA	-1.02471	-0.588529	NA	-2.11052	-1.73073	NA	-1.4074	-1.30636
Q96N67	Dedicator of cytokinesis protein 7	S182	.SMsIDDTPR	S3: 100.0	eSILGGVLk	-0.805073	-2.97558	1.06752	-2.7789	-0.805073	1.38847	-3.01533	-2.2197	1.30663	-0.0873686	-0.0446054	-0.502775	-1.43231	0.104358	NaN	0.109207	0.0753707	NaN	0.971004	0.140136	NA	-1.4189	-0.229672	NA	NA	NA	NA	NA	NA	NA	NA	NA	NA	NA	NA	NA	0.248016	0.334459	NA	-1.97723	-1.07089	NA	-1.03995	-0.907767
Q96N67	Dedicator of cytokinesis protein 7	S439;S440	.rNssIVGRR	S3: 100.0; S4: 100.0	eSILGGVLk	-0.805073	-2.97558	1.06752	-2.7789	-0.805073	1.38847	-3.01533	-2.2197	1.30663	-0.0873686	-0.0446054	-0.502775	-1.43231	0.104358	NaN	0.843562	0.010633	NaN	0.890374	0.102598	NA	-0.00381613	0.543858	NA	NA	NA	NA	NA	NA	NA	NA	NA	NA	NA	NA	NA	-1.10719	0.701034	NA	0.273375	0.600408	NA	-0.281007	-0.00734738
Q8NF50	Dedicator of cytokinesis protein 8	S451	.aLsLEENGVGSNFk	S3: 100.0	NA	NA	NA	NA	NA	NA	NA	NA	NA	NA	NA	NA	NA	NA	NaN	NaN	NaN	0.246144	NaN	NaN	NaN	NA	NA	0.592037	NA	NA	1.55428	NA	NA	0.946086	NA	NA	0.623651	NA	NA	0.0749712	NA	NA	NA	NA	NA	NA	NA	NA	NA
C9J5F6	Delphilin	S1001	.aLsDLQAGEGLR	S3: 100.0	NA	NA	NA	NA	NA	NA	NA	NA	NA	NA	NA	NA	NA	NA	NaN	NaN	NaN	0.980255	NaN	NaN	NaN	NA	NA	0.590302	NA	NA	NA	NA	NA	NA	NA	NA	NA	NA	NA	NA	NA	NA	-0.767964	NA	NA	1.94857	NA	NA	2.14382
Q08495	Dematin	S289	.SSsLPAYGR	S3: 99.6	NA	NA	NA	NA	NA	NA	NA	NA	NA	NA	NA	NA	NA	NA	NaN	NaN	0.971209	0.957129	NaN	NaN	NaN	NA	0.280797	0.288173	NA	0.891814	0.940139	NA	-1.73891	-1.96202	NA	0.678228	0.699612	NA	-0.230372	-0.0230255	NA	-1.27491	-1.1379	NA	1.59596	1.30564	NA	0.250726	0.349792
Q08495	Dematin	S333	.gNsLPcVLEQk	S3: 100.0	NA	NA	NA	NA	NA	NA	NA	NA	NA	NA	NA	NA	NA	NA	NaN	NaN	0.0144252	0.000518509	NaN	NaN	NaN	NA	-2.15655	-1.60058	NA	NA	0.388065	NA	NA	-0.699869	NA	NA	-0.751622	NA	NA	-0.833543	NA	-1.67189	-1.76549	NA	-2.91131	-2.1367	NA	-1.1627	-0.991869
Q08495	Dematin	S333	.mDRGNsLPcVLEQk	S6: 100.0	NA	NA	NA	NA	NA	NA	NA	NA	NA	NA	NA	NA	NA	NA	NaN	NaN	NaN	0.949629	NaN	NaN	NaN	NA	NA	-0.145786	NA	NA	0.923045	NA	NA	0.0129729	NA	NA	-0.304544	NA	NA	-0.727569	NA	NA	NA	NA	NA	NA	NA	NA	NA
Q08495	Dematin	S372	.hLsAEDFSR	S3: 100.0	NA	NA	NA	NA	NA	NA	NA	NA	NA	NA	NA	NA	NA	NA	NaN	NaN	NaN	0.122923	NaN	NaN	NaN	NA	NA	-0.0750008	NA	NA	-0.0686274	NA	NA	-2.52206	NA	NA	-0.82789	NA	NA	-0.251493	NA	NA	-0.944491	NA	NA	0.435922	NA	NA	-0.02219
Q8TEH3	DENN domain-containing protein 1A	S520;S523	.rTsVPsPEQPQPYR	S3: 99.6; S6: 100.0	gSGAILNTVk	-0.577521	NA	NA	NA	NA	-0.0557222	-1.99642	-1.42091	-1.30161	-0.0319988	0.0597396	-0.577521	-2.00311	0.0209294	NaN	0.503426	NaN	NaN	NaN	NaN	NA	0.368795	NA	NA	0.526187	NA	NA	0.695716	NA	NA	-0.577343	NA	NA	0.211404	NA	NA	NA	NA	NA	NA	NA	NA	NA	NA
Q8TEH3	DENN domain-containing protein 1A	S592	.sLEDLRAPk	S1: 100.0	gSGAILNTVk	-0.577521	NA	NA	NA	NA	-0.0557222	-1.99642	-1.42091	-1.30161	-0.0319988	0.0597396	-0.577521	-2.00311	0.0209294	NaN	NaN	0.261807	NaN	NaN	0.559963	NA	NA	-0.459775	NA	NA	-1.07501	NA	NA	0.890546	NA	NA	-0.332394	NA	NA	-0.0477794	NA	NA	0.244547	NA	NA	-0.764368	NA	NA	-0.279645
Q5VZ89	DENN domain-containing protein 4C	S1089	.STsLSALVR	S3: 100.0	NA	NA	NA	NA	NA	NA	NA	NA	NA	NA	NA	NA	NA	NA	NaN	0.241368	0.0514526	0.00255609	NaN	NaN	NaN	0.849371	1.10481	1.25479	NA	NA	0.739081	NA	NA	-0.0961428	NA	NA	2.33473	NA	NA	1.82133	NA	-0.497303	-0.399619	NA	1.63146	2.27274	NA	1.36804	1.42143
Q5VZ89	DENN domain-containing protein 4C	S1387	.iSsVPNSLSk	S3: 99.7	NA	NA	NA	NA	NA	NA	NA	NA	NA	NA	NA	NA	NA	NA	NaN	NaN	0.168905	0.188876	NaN	NaN	NaN	NA	-0.535063	-0.517039	NA	NA	-0.358455	NA	NA	0.490584	NA	NA	-1.04913	NA	NA	-0.675623	NA	-0.406751	NA	NA	-0.663376	NA	NA	-0.108589	NA
Q5VZ89	DENN domain-containing protein 4C	S1391	.iSSVPNsLSkR	S7: 99.5	NA	NA	NA	NA	NA	NA	NA	NA	NA	NA	NA	NA	NA	NA	NaN	NaN	NaN	0.758979	NaN	NaN	NaN	NA	NA	0.0591796	NA	NA	NA	NA	NA	NA	NA	NA	NA	NA	NA	NA	NA	NA	NA	NA	NA	NA	NA	NA	NA
Q5VZ89	DENN domain-containing protein 4C	S1398	.nVsLTR	S3: 100.0	NA	NA	NA	NA	NA	NA	NA	NA	NA	NA	NA	NA	NA	NA	NaN	NaN	NaN	0.0430396	NaN	NaN	NaN	NA	NA	0.54198	NA	NA	NA	NA	NA	NA	NA	NA	NA	NA	NA	NA	NA	NA	-0.266212	NA	NA	0.186429	NA	NA	1.03556
Q5VZ89	DENN domain-containing protein 4C	S753	.vPsGIFDVNSR	S3: 100.0	NA	NA	NA	NA	NA	NA	NA	NA	NA	NA	NA	NA	NA	NA	NaN	NaN	NaN	0.32041	NaN	NaN	NaN	NA	NA	-0.379746	NA	NA	NA	NA	NA	NA	NA	NA	NA	NA	NA	NA	NA	NA	-0.404237	NA	NA	-0.690984	NA	NA	-0.355256
Q5VZ89	DENN domain-containing protein 4C	S810	.ScsFSSESR	S3: 100.0	NA	NA	NA	NA	NA	NA	NA	NA	NA	NA	NA	NA	NA	NA	NaN	NaN	0.0945661	0.374194	NaN	NaN	NaN	NA	-0.557792	-0.198233	NA	NA	NA	NA	NA	NA	NA	NA	NA	NA	NA	NA	NA	-1.72239	-0.856831	NA	-0.567869	-0.226883	NA	-0.682286	-0.660355
Q5VZ89	DENN domain-containing protein 4C	S863	.THsFENVScHLPDSR	S3: 100.0	NA	NA	NA	NA	NA	NA	NA	NA	NA	NA	NA	NA	NA	NA	NaN	NaN	0.949282	NaN	NaN	NaN	NaN	NA	0.237863	NA	NA	NA	NA	NA	NA	NA	NA	NA	NA	NA	NA	NA	NA	-1.5512	NA	NA	1.23685	NA	NA	0.0767747	NA
Q5VZ89	DENN domain-containing protein 4C	S948	.rSsLYGIAk	S3: 99.7	NA	NA	NA	NA	NA	NA	NA	NA	NA	NA	NA	NA	NA	NA	NaN	NaN	NaN	0.0366122	NaN	NaN	NaN	NA	NA	-0.478751	NA	NA	-0.518146	NA	NA	-1.17032	NA	NA	-0.439356	NA	NA	-0.43428	NA	NA	NA	NA	NA	NA	NA	NA	NA
Q5VZ89	DENN domain-containing protein 4C	S948	.SsLYGIAk	S2: 99.6	NA	NA	NA	NA	NA	NA	NA	NA	NA	NA	NA	NA	NA	NA	NaN	NaN	0.130235	0.0145283	NaN	NaN	NaN	NA	-0.435861	-0.59509	NA	NA	-0.976138	NA	NA	0.633993	NA	NA	-0.292571	NA	NA	-0.606775	NA	-0.109054	-0.513843	NA	-0.34791	-0.85527	NA	-1.45181	-1.14175
Q5VZ89	DENN domain-containing protein 4C	T1088	.StSLSALVR	T2: 99.6	NA	NA	NA	NA	NA	NA	NA	NA	NA	NA	NA	NA	NA	NA	NaN	0.122651	NaN	NaN	NaN	NaN	NaN	1.43163	NA	NA	NA	NA	NA	NA	NA	NA	NA	NA	NA	NA	NA	NA	NA	NA	NA	NA	NA	NA	NA	NA	NA
P27707	Deoxycytidine kinase	S11	.ScPsFSASSEGTR	S4: 100.0	NA	NA	NA	NA	NA	NA	NA	NA	NA	NA	NA	NA	NA	NA	NaN	NaN	0.253763	0.609856	NaN	NaN	NaN	NA	0.769732	0.00489979	NA	NA	0.223345	NA	NA	0.0635126	NA	NA	0.664929	NA	NA	0.949772	NA	-0.961581	-0.813907	NA	0.769732	0.00489979	NA	1.56331	1.47297
O75140	DEP domain-containing protein 5	S496;S503	.kSAsScDVSSsPSLPSR	S4: 100.0; S11: 100.0	NA	NA	NA	NA	NA	NA	NA	NA	NA	NA	NA	NA	NA	NA	NaN	NaN	NaN	0.0983777	NaN	NaN	NaN	NA	NA	0.833765	NA	NA	1.52797	NA	NA	0.477282	NA	NA	1.19025	NA	NA	0.0265223	NA	NA	NA	NA	NA	NA	NA	NA	NA
P17661	Desmin	S28	.TFGGAPGFPLGsPLSSPVFPR	S12: 100.0	fLEQQNAALAAEVNR;iESLNEEIAFLk;dGEVVSEATQQQHEVL;iNLPIQTYSALNFR;tFGGAPGFPLGSPLSSPVFPR;qVEVLTNQR;tSGGAGGLGSLR;aDVDAATLAR;aQYETIAAk;fASEASGYQDNIAR;fANYIEk;dNLLDDLQR;nISEAEEWYk;vAELYEEELR;mALDVEIATYR;qEmMEYR;qEMmEYR;gTNDSLMR;vYQVSR;qEMMEYR;gTNDSLmR;qEmmEYR;qAkQEmMEYR;qAkQEMMEYR;kTVMIk;eLEDRFASEASGYQDNIAR;vDVERDNLLDDLQR;mALDVEIATYRk;rIESLNEEIAFLk;vAELYEEELRELR;iNLPIQTYSALNFRETSPEQR;fASEASGYQDNIARLEEEIR;…	0.203697	0.229021	1.93419	-0.316486	0.163759	-0.08615	0.0135591	0.0810495	0.375377	-0.372253	-0.105587	1.95277	0.709772	0.120741	0.559609	NaN	NaN	0.695366	NaN	NaN	-0.0796063	NA	NA	2.03325	NA	NA	0.968784	NA	NA	-0.371962	NA	NA	-0.896692	NA	NA	NA	NA	NA	NA	NA	NA	NA	NA	NA
P17661	Desmin	S60	.TsGGAGGLGSLR	S2: 100.0	fLEQQNAALAAEVNR;iESLNEEIAFLk;dGEVVSEATQQQHEVL;iNLPIQTYSALNFR;tFGGAPGFPLGSPLSSPVFPR;qVEVLTNQR;tSGGAGGLGSLR;aDVDAATLAR;aQYETIAAk;fASEASGYQDNIAR;fANYIEk;dNLLDDLQR;nISEAEEWYk;vAELYEEELR;mALDVEIATYR;qEmMEYR;qEMmEYR;gTNDSLMR;vYQVSR;qEMMEYR;gTNDSLmR;qEmmEYR;qAkQEmMEYR;qAkQEMMEYR;kTVMIk;eLEDRFASEASGYQDNIAR;vDVERDNLLDDLQR;mALDVEIATYRk;rIESLNEEIAFLk;vAELYEEELRELR;iNLPIQTYSALNFRETSPEQR;fASEASGYQDNIARLEEEIR;…	0.203697	0.229021	1.93419	-0.316486	0.163759	-0.08615	0.0135591	0.0810495	0.375377	-0.372253	-0.105587	1.95277	0.709772	0.120741	NaN	0.0875626	0.148693	NaN	0.0396137	0.0263689	NA	0.700343	0.507604	NA	1.70317	0.741198	NA	2.24754	2.34272	NA	-0.324092	-0.44091	NA	0.25943	0.205981	NA	NA	NA	NA	NA	NA	NA	NA	NA
P17661	Desmin	S68	.TSGGAGGLGsLR	S10: 100.0	fLEQQNAALAAEVNR;iESLNEEIAFLk;dGEVVSEATQQQHEVL;iNLPIQTYSALNFR;tFGGAPGFPLGSPLSSPVFPR;qVEVLTNQR;tSGGAGGLGSLR;aDVDAATLAR;aQYETIAAk;fASEASGYQDNIAR;fANYIEk;dNLLDDLQR;nISEAEEWYk;vAELYEEELR;mALDVEIATYR;qEmMEYR;qEMmEYR;gTNDSLMR;vYQVSR;qEMMEYR;gTNDSLmR;qEmmEYR;qAkQEmMEYR;qAkQEMMEYR;kTVMIk;eLEDRFASEASGYQDNIAR;vDVERDNLLDDLQR;mALDVEIATYRk;rIESLNEEIAFLk;vAELYEEELRELR;iNLPIQTYSALNFRETSPEQR;fASEASGYQDNIARLEEEIR;…	0.203697	0.229021	1.93419	-0.316486	0.163759	-0.08615	0.0135591	0.0810495	0.375377	-0.372253	-0.105587	1.95277	0.709772	0.120741	0.551245	0.480793	0.118448	0.211466	0.820696	0.223642	0.336543	0.620194	0.591797	1.07164	1.22088	0.944992	2.5559	3.15362	2.82911	-1.22476	0.254636	-0.270672	-0.213245	-1.5077	-0.532942	NA	NA	NA	NA	NA	NA	NA	NA	NA
P17661	Desmin	S72	.TSGGAGGLGSLRAsR	S14: 100.0	fLEQQNAALAAEVNR;iESLNEEIAFLk;dGEVVSEATQQQHEVL;iNLPIQTYSALNFR;tFGGAPGFPLGSPLSSPVFPR;qVEVLTNQR;tSGGAGGLGSLR;aDVDAATLAR;aQYETIAAk;fASEASGYQDNIAR;fANYIEk;dNLLDDLQR;nISEAEEWYk;vAELYEEELR;mALDVEIATYR;qEmMEYR;qEMmEYR;gTNDSLMR;vYQVSR;qEMMEYR;gTNDSLmR;qEmmEYR;qAkQEmMEYR;qAkQEMMEYR;kTVMIk;eLEDRFASEASGYQDNIAR;vDVERDNLLDDLQR;mALDVEIATYRk;rIESLNEEIAFLk;vAELYEEELRELR;iNLPIQTYSALNFRETSPEQR;fASEASGYQDNIARLEEEIR;…	0.203697	0.229021	1.93419	-0.316486	0.163759	-0.08615	0.0135591	0.0810495	0.375377	-0.372253	-0.105587	1.95277	0.709772	0.120741	NaN	NaN	0.464295	NaN	NaN	0.889265	NA	NA	0.123331	NA	NA	NA	NA	NA	NA	NA	NA	NA	NA	NA	NA	NA	NA	NA	NA	NA	NA	NA	NA	NA
Q14126	Desmoglein-2	S680	.vVPSFLPVDQGGsLVGR	S13: 100.0	aTQFTGATGAIMTTETTk;qESTSVLLQQSEk;vATPLPDPMASR;tLAEVcLGQk;sLQEANAEkVTQEIVTER;sEIQFLISDNQGFScPEk;iVSLEPAYPPVFYLNk	-0.0127003	-2.81122	0.741941	-1.61339	-0.0345602	0.0457001	-0.0127003	1.02211	-1.68091	0.335714	0.175142	-0.478208	-0.103341	0.277649	NaN	NaN	0.991184	NaN	NaN	0.381789	NA	NA	0.373116	NA	NA	NA	NA	NA	NA	NA	NA	NA	NA	NA	NA	NA	NA	-0.0192451	NA	NA	1.66325	NA	NA	0.82326
P15924	Desmoplakin	S22	.aEsGPDLR	S3: 100.0	lLEAQIASGGVVDPVNSVFLPk;aVTGYNDPETGNIISLFQAMNk;fLDQNLQk;fLSEMLk;lWDLEk;nQcTQVVQER;sQLQISNNR;iVQLkPR;lLEAQIATGGIIDPk;aITGFDDPFSGk;tLELQGLINDLQR;lSLQDAVSQGVIDQDMATR;sVEEVASEIQPFLR;eTQSQLETER;gAGSIAGASASPk;iSTEEAIR;fGDSNTVMR;fFDQYR;rVEEDIQQQk;sRELDEcFAQANDQMEILDSLIR;fLEFQYLTGGLVDPEVHGR;iSITEGIER;lTVDSAIAR;sLNESkIEIER;nTkIEVLEEELR;tVSVSEAIkk;lLSAER;lVFDGLR;yEVTSGGGGTSR;qLQNIIQATSR;qEAFSIR;lASLEELkR;nk…	-0.1942	-0.350995	0.229764	-0.617855	-0.0910536	-0.231803	0.14823	-0.0613682	-0.966325	-0.443861	0.255955	0.415731	-0.737418	0.130133	NaN	0.129258	0.221	NaN	0.0170234	0.0266803	NA	-0.893357	-0.801933	NA	NA	NA	NA	NA	NA	NA	NA	NA	NA	NA	NA	NA	-1.09715	-1.03796	NA	-0.222243	-0.452427	NA	-0.689567	-0.5659
P15924	Desmoplakin	S22	.aEsGPDLRYEVTSGGGGTSR	S3: 100.0	lLEAQIASGGVVDPVNSVFLPk;aVTGYNDPETGNIISLFQAMNk;fLDQNLQk;fLSEMLk;lWDLEk;nQcTQVVQER;sQLQISNNR;iVQLkPR;lLEAQIATGGIIDPk;aITGFDDPFSGk;tLELQGLINDLQR;lSLQDAVSQGVIDQDMATR;sVEEVASEIQPFLR;eTQSQLETER;gAGSIAGASASPk;iSTEEAIR;fGDSNTVMR;fFDQYR;rVEEDIQQQk;sRELDEcFAQANDQMEILDSLIR;fLEFQYLTGGLVDPEVHGR;iSITEGIER;lTVDSAIAR;sLNESkIEIER;nTkIEVLEEELR;tVSVSEAIkk;lLSAER;lVFDGLR;yEVTSGGGGTSR;qLQNIIQATSR;qEAFSIR;lASLEELkR;nk…	-0.1942	-0.350995	0.229764	-0.617855	-0.0910536	-0.231803	0.14823	-0.0613682	-0.966325	-0.443861	0.255955	0.415731	-0.737418	0.130133	NaN	0.18006	0.816275	NaN	0.999221	0.464454	NA	0.523211	-0.182354	NA	0.444726	-0.465003	NA	-0.115898	-0.371976	NA	-0.251236	0.00726744	NA	1.21589	0.565473	NA	-0.577713	NA	NA	3.15128	NA	NA	0.522533	NA
P15924	Desmoplakin	S22	.mIRAEsGPDLR	S6: 100.0	lLEAQIASGGVVDPVNSVFLPk;aVTGYNDPETGNIISLFQAMNk;fLDQNLQk;fLSEMLk;lWDLEk;nQcTQVVQER;sQLQISNNR;iVQLkPR;lLEAQIATGGIIDPk;aITGFDDPFSGk;tLELQGLINDLQR;lSLQDAVSQGVIDQDMATR;sVEEVASEIQPFLR;eTQSQLETER;gAGSIAGASASPk;iSTEEAIR;fGDSNTVMR;fFDQYR;rVEEDIQQQk;sRELDEcFAQANDQMEILDSLIR;fLEFQYLTGGLVDPEVHGR;iSITEGIER;lTVDSAIAR;sLNESkIEIER;nTkIEVLEEELR;tVSVSEAIkk;lLSAER;lVFDGLR;yEVTSGGGGTSR;qLQNIIQATSR;qEAFSIR;lASLEELkR;nk…	-0.1942	-0.350995	0.229764	-0.617855	-0.0910536	-0.231803	0.14823	-0.0613682	-0.966325	-0.443861	0.255955	0.415731	-0.737418	0.130133	NaN	0.632106	0.0745257	NaN	0.0519255	0.0545985	NA	0.0976007	-0.305111	NA	-0.831082	-0.788738	NA	-1.05749	-0.765146	NA	-0.91947	-0.883134	NA	0.143482	0.0854289	NA	-0.256069	-0.162997	NA	1.86594	0.908873	NA	-0.36135	-0.67503
P15924	Desmoplakin	S2209	.SmsFQGIR	S3: 100.0	lLEAQIASGGVVDPVNSVFLPk;aVTGYNDPETGNIISLFQAMNk;fLDQNLQk;fLSEMLk;lWDLEk;nQcTQVVQER;sQLQISNNR;iVQLkPR;lLEAQIATGGIIDPk;aITGFDDPFSGk;tLELQGLINDLQR;lSLQDAVSQGVIDQDMATR;sVEEVASEIQPFLR;eTQSQLETER;gAGSIAGASASPk;iSTEEAIR;fGDSNTVMR;fFDQYR;rVEEDIQQQk;sRELDEcFAQANDQMEILDSLIR;fLEFQYLTGGLVDPEVHGR;iSITEGIER;lTVDSAIAR;sLNESkIEIER;nTkIEVLEEELR;tVSVSEAIkk;lLSAER;lVFDGLR;yEVTSGGGGTSR;qLQNIIQATSR;qEAFSIR;lASLEELkR;nk…	-0.1942	-0.350995	0.229764	-0.617855	-0.0910536	-0.231803	0.14823	-0.0613682	-0.966325	-0.443861	0.255955	0.415731	-0.737418	0.130133	NaN	0.00291469	0.00313279	NaN	0.342871	0.17544	NA	-1.30123	-1.32758	NA	-1.53764	-1.74248	NA	-0.290398	-0.467969	NA	-1.30123	-1.15953	NA	-0.454026	-0.306439	NA	-0.615764	-0.642546	NA	-1.74995	-1.50238	NA	-1.71898	-1.55221
P15924	Desmoplakin	S2209	.SMsFQGIR	S3: 100.0	lLEAQIASGGVVDPVNSVFLPk;aVTGYNDPETGNIISLFQAMNk;fLDQNLQk;fLSEMLk;lWDLEk;nQcTQVVQER;sQLQISNNR;iVQLkPR;lLEAQIATGGIIDPk;aITGFDDPFSGk;tLELQGLINDLQR;lSLQDAVSQGVIDQDMATR;sVEEVASEIQPFLR;eTQSQLETER;gAGSIAGASASPk;iSTEEAIR;fGDSNTVMR;fFDQYR;rVEEDIQQQk;sRELDEcFAQANDQMEILDSLIR;fLEFQYLTGGLVDPEVHGR;iSITEGIER;lTVDSAIAR;sLNESkIEIER;nTkIEVLEEELR;tVSVSEAIkk;lLSAER;lVFDGLR;yEVTSGGGGTSR;qLQNIIQATSR;qEAFSIR;lASLEELkR;nk…	-0.1942	-0.350995	0.229764	-0.617855	-0.0910536	-0.231803	0.14823	-0.0613682	-0.966325	-0.443861	0.255955	0.415731	-0.737418	0.130133	0.189828	NaN	0.00966579	0.807563	NaN	0.42079	-0.528961	NA	-1.62619	-1.52474	NA	NA	-0.335206	NA	NA	-1.08734	NA	NA	0.265232	NA	NA	NA	NA	-1.34917	NA	NA	-1.25291	NA	NA	-1.90321
P15924	Desmoplakin	S2597	.iSTIsSVR	S5: 99.0	lLEAQIASGGVVDPVNSVFLPk;aVTGYNDPETGNIISLFQAMNk;fLDQNLQk;fLSEMLk;lWDLEk;nQcTQVVQER;sQLQISNNR;iVQLkPR;lLEAQIATGGIIDPk;aITGFDDPFSGk;tLELQGLINDLQR;lSLQDAVSQGVIDQDMATR;sVEEVASEIQPFLR;eTQSQLETER;gAGSIAGASASPk;iSTEEAIR;fGDSNTVMR;fFDQYR;rVEEDIQQQk;sRELDEcFAQANDQMEILDSLIR;fLEFQYLTGGLVDPEVHGR;iSITEGIER;lTVDSAIAR;sLNESkIEIER;nTkIEVLEEELR;tVSVSEAIkk;lLSAER;lVFDGLR;yEVTSGGGGTSR;qLQNIIQATSR;qEAFSIR;lASLEELkR;nk…	-0.1942	-0.350995	0.229764	-0.617855	-0.0910536	-0.231803	0.14823	-0.0613682	-0.966325	-0.443861	0.255955	0.415731	-0.737418	0.130133	NaN	NaN	0.192258	NaN	NaN	0.198502	NA	NA	-1.16458	NA	NA	NA	NA	NA	NA	NA	NA	NA	NA	NA	NA	NA	NA	NA	NA	NA	NA	NA	NA	NA
P15924	Desmoplakin	S2598	.iSTISsVR	S6: 99.7	lLEAQIASGGVVDPVNSVFLPk;aVTGYNDPETGNIISLFQAMNk;fLDQNLQk;fLSEMLk;lWDLEk;nQcTQVVQER;sQLQISNNR;iVQLkPR;lLEAQIATGGIIDPk;aITGFDDPFSGk;tLELQGLINDLQR;lSLQDAVSQGVIDQDMATR;sVEEVASEIQPFLR;eTQSQLETER;gAGSIAGASASPk;iSTEEAIR;fGDSNTVMR;fFDQYR;rVEEDIQQQk;sRELDEcFAQANDQMEILDSLIR;fLEFQYLTGGLVDPEVHGR;iSITEGIER;lTVDSAIAR;sLNESkIEIER;nTkIEVLEEELR;tVSVSEAIkk;lLSAER;lVFDGLR;yEVTSGGGGTSR;qLQNIIQATSR;qEAFSIR;lASLEELkR;nk…	-0.1942	-0.350995	0.229764	-0.617855	-0.0910536	-0.231803	0.14823	-0.0613682	-0.966325	-0.443861	0.255955	0.415731	-0.737418	0.130133	NaN	NaN	0.352036	NaN	NaN	0.117325	NA	NA	-0.223856	NA	NA	-0.87258	NA	NA	0.25624	NA	NA	-0.0524491	NA	NA	-0.395263	NA	NA	NA	NA	NA	NA	NA	NA	NA
P15924	Desmoplakin	S2821	.gLPSPYNmSsAPGSR	S10: 98.6	lLEAQIASGGVVDPVNSVFLPk;aVTGYNDPETGNIISLFQAMNk;fLDQNLQk;fLSEMLk;lWDLEk;nQcTQVVQER;sQLQISNNR;iVQLkPR;lLEAQIATGGIIDPk;aITGFDDPFSGk;tLELQGLINDLQR;lSLQDAVSQGVIDQDMATR;sVEEVASEIQPFLR;eTQSQLETER;gAGSIAGASASPk;iSTEEAIR;fGDSNTVMR;fFDQYR;rVEEDIQQQk;sRELDEcFAQANDQMEILDSLIR;fLEFQYLTGGLVDPEVHGR;iSITEGIER;lTVDSAIAR;sLNESkIEIER;nTkIEVLEEELR;tVSVSEAIkk;lLSAER;lVFDGLR;yEVTSGGGGTSR;qLQNIIQATSR;qEAFSIR;lASLEELkR;nk…	-0.1942	-0.350995	0.229764	-0.617855	-0.0910536	-0.231803	0.14823	-0.0613682	-0.966325	-0.443861	0.255955	0.415731	-0.737418	0.130133	NaN	0.128242	NaN	NaN	0.0229949	NaN	NA	-0.764803	NA	NA	-0.817519	NA	NA	-0.533806	NA	NA	-1.51197	NA	NA	-0.45218	NA	NA	NA	NA	NA	NA	NA	NA	NA	NA
P15924	Desmoplakin	S2821	.gLPSPYNMSsAPGSR	S10: 99.6	lLEAQIASGGVVDPVNSVFLPk;aVTGYNDPETGNIISLFQAMNk;fLDQNLQk;fLSEMLk;lWDLEk;nQcTQVVQER;sQLQISNNR;iVQLkPR;lLEAQIATGGIIDPk;aITGFDDPFSGk;tLELQGLINDLQR;lSLQDAVSQGVIDQDMATR;sVEEVASEIQPFLR;eTQSQLETER;gAGSIAGASASPk;iSTEEAIR;fGDSNTVMR;fFDQYR;rVEEDIQQQk;sRELDEcFAQANDQMEILDSLIR;fLEFQYLTGGLVDPEVHGR;iSITEGIER;lTVDSAIAR;sLNESkIEIER;nTkIEVLEEELR;tVSVSEAIkk;lLSAER;lVFDGLR;yEVTSGGGGTSR;qLQNIIQATSR;qEAFSIR;lASLEELkR;nk…	-0.1942	-0.350995	0.229764	-0.617855	-0.0910536	-0.231803	0.14823	-0.0613682	-0.966325	-0.443861	0.255955	0.415731	-0.737418	0.130133	NaN	0.0786938	NaN	NaN	0.040981	NaN	NA	-0.562594	NA	NA	-0.511102	NA	NA	-0.317691	NA	NA	-0.949007	NA	NA	-0.614086	NA	NA	-0.214634	NA	NA	-0.326463	NA	NA	-0.812747	NA
P15924	Desmoplakin	S2821	.gLPSPYNmSsAPGSRSGSR	S10: 100.0	lLEAQIASGGVVDPVNSVFLPk;aVTGYNDPETGNIISLFQAMNk;fLDQNLQk;fLSEMLk;lWDLEk;nQcTQVVQER;sQLQISNNR;iVQLkPR;lLEAQIATGGIIDPk;aITGFDDPFSGk;tLELQGLINDLQR;lSLQDAVSQGVIDQDMATR;sVEEVASEIQPFLR;eTQSQLETER;gAGSIAGASASPk;iSTEEAIR;fGDSNTVMR;fFDQYR;rVEEDIQQQk;sRELDEcFAQANDQMEILDSLIR;fLEFQYLTGGLVDPEVHGR;iSITEGIER;lTVDSAIAR;sLNESkIEIER;nTkIEVLEEELR;tVSVSEAIkk;lLSAER;lVFDGLR;yEVTSGGGGTSR;qLQNIIQATSR;qEAFSIR;lASLEELkR;nk…	-0.1942	-0.350995	0.229764	-0.617855	-0.0910536	-0.231803	0.14823	-0.0613682	-0.966325	-0.443861	0.255955	0.415731	-0.737418	0.130133	NaN	0.678383	NaN	NaN	0.778904	NaN	NA	-0.0884465	NA	NA	-0.437486	NA	NA	0.40416	NA	NA	-0.724491	NA	NA	0.260593	NA	NA	NA	NA	NA	NA	NA	NA	NA	NA
P15924	Desmoplakin	S2821	.gLPSPYNMSsAPGSRSGSR	S10: 99.1	lLEAQIASGGVVDPVNSVFLPk;aVTGYNDPETGNIISLFQAMNk;fLDQNLQk;fLSEMLk;lWDLEk;nQcTQVVQER;sQLQISNNR;iVQLkPR;lLEAQIATGGIIDPk;aITGFDDPFSGk;tLELQGLINDLQR;lSLQDAVSQGVIDQDMATR;sVEEVASEIQPFLR;eTQSQLETER;gAGSIAGASASPk;iSTEEAIR;fGDSNTVMR;fFDQYR;rVEEDIQQQk;sRELDEcFAQANDQMEILDSLIR;fLEFQYLTGGLVDPEVHGR;iSITEGIER;lTVDSAIAR;sLNESkIEIER;nTkIEVLEEELR;tVSVSEAIkk;lLSAER;lVFDGLR;yEVTSGGGGTSR;qLQNIIQATSR;qEAFSIR;lASLEELkR;nk…	-0.1942	-0.350995	0.229764	-0.617855	-0.0910536	-0.231803	0.14823	-0.0613682	-0.966325	-0.443861	0.255955	0.415731	-0.737418	0.130133	NaN	NaN	0.788149	NaN	NaN	0.0297845	NA	NA	-0.173219	NA	NA	NA	NA	NA	NA	NA	NA	NA	NA	NA	NA	NA	NA	NA	NA	NA	NA	NA	NA	NA
P15924	Desmoplakin	S2821;S2825	.gLPSPYNmSsAPGsR	S10: 99.2; S14: 100.0	lLEAQIASGGVVDPVNSVFLPk;aVTGYNDPETGNIISLFQAMNk;fLDQNLQk;fLSEMLk;lWDLEk;nQcTQVVQER;sQLQISNNR;iVQLkPR;lLEAQIATGGIIDPk;aITGFDDPFSGk;tLELQGLINDLQR;lSLQDAVSQGVIDQDMATR;sVEEVASEIQPFLR;eTQSQLETER;gAGSIAGASASPk;iSTEEAIR;fGDSNTVMR;fFDQYR;rVEEDIQQQk;sRELDEcFAQANDQMEILDSLIR;fLEFQYLTGGLVDPEVHGR;iSITEGIER;lTVDSAIAR;sLNESkIEIER;nTkIEVLEEELR;tVSVSEAIkk;lLSAER;lVFDGLR;yEVTSGGGGTSR;qLQNIIQATSR;qEAFSIR;lASLEELkR;nk…	-0.1942	-0.350995	0.229764	-0.617855	-0.0910536	-0.231803	0.14823	-0.0613682	-0.966325	-0.443861	0.255955	0.415731	-0.737418	0.130133	NaN	0.000500386	0.581328	NaN	0.0785067	0.0259262	NA	-0.8116	-0.186543	NA	-1.02775	NA	NA	-0.185466	NA	NA	-0.572699	NA	NA	-0.761591	NA	NA	-0.848176	0.0355302	NA	-0.370111	-0.0354979	NA	-1.04807	-0.6102
P15924	Desmoplakin	S2821;S2825	.gLPSPYNMSsAPGsR	S10: 100.0; S14: 100.0	lLEAQIASGGVVDPVNSVFLPk;aVTGYNDPETGNIISLFQAMNk;fLDQNLQk;fLSEMLk;lWDLEk;nQcTQVVQER;sQLQISNNR;iVQLkPR;lLEAQIATGGIIDPk;aITGFDDPFSGk;tLELQGLINDLQR;lSLQDAVSQGVIDQDMATR;sVEEVASEIQPFLR;eTQSQLETER;gAGSIAGASASPk;iSTEEAIR;fGDSNTVMR;fFDQYR;rVEEDIQQQk;sRELDEcFAQANDQMEILDSLIR;fLEFQYLTGGLVDPEVHGR;iSITEGIER;lTVDSAIAR;sLNESkIEIER;nTkIEVLEEELR;tVSVSEAIkk;lLSAER;lVFDGLR;yEVTSGGGGTSR;qLQNIIQATSR;qEAFSIR;lASLEELkR;nk…	-0.1942	-0.350995	0.229764	-0.617855	-0.0910536	-0.231803	0.14823	-0.0613682	-0.966325	-0.443861	0.255955	0.415731	-0.737418	0.130133	NaN	0.0505123	0.274588	NaN	0.0426189	0.0241964	NA	-0.730822	-0.892822	NA	-1.46474	NA	NA	0.245989	NA	NA	-0.759746	NA	NA	-0.269588	NA	NA	-0.577918	-1.35247	NA	-0.69207	-0.336096	NA	-1.01116	-0.892822
P15924	Desmoplakin	S2821;S2825	.gLPSPYNmSsAPGsRSGSR	S10: 100.0; S14: 99.4	lLEAQIASGGVVDPVNSVFLPk;aVTGYNDPETGNIISLFQAMNk;fLDQNLQk;fLSEMLk;lWDLEk;nQcTQVVQER;sQLQISNNR;iVQLkPR;lLEAQIATGGIIDPk;aITGFDDPFSGk;tLELQGLINDLQR;lSLQDAVSQGVIDQDMATR;sVEEVASEIQPFLR;eTQSQLETER;gAGSIAGASASPk;iSTEEAIR;fGDSNTVMR;fFDQYR;rVEEDIQQQk;sRELDEcFAQANDQMEILDSLIR;fLEFQYLTGGLVDPEVHGR;iSITEGIER;lTVDSAIAR;sLNESkIEIER;nTkIEVLEEELR;tVSVSEAIkk;lLSAER;lVFDGLR;yEVTSGGGGTSR;qLQNIIQATSR;qEAFSIR;lASLEELkR;nk…	-0.1942	-0.350995	0.229764	-0.617855	-0.0910536	-0.231803	0.14823	-0.0613682	-0.966325	-0.443861	0.255955	0.415731	-0.737418	0.130133	NaN	NaN	0.367439	NaN	NaN	0.280314	NA	NA	-0.228941	NA	NA	0.0591601	NA	NA	-0.724954	NA	NA	-0.517041	NA	NA	0.223307	NA	NA	NA	NA	NA	NA	NA	NA	NA
P15924	Desmoplakin	S2821;S2825;S2829	.gLPSPYNmSsAPGsRSGsR	S10: 99.1; S14: 99.1; S18: 99.1	lLEAQIASGGVVDPVNSVFLPk;aVTGYNDPETGNIISLFQAMNk;fLDQNLQk;fLSEMLk;lWDLEk;nQcTQVVQER;sQLQISNNR;iVQLkPR;lLEAQIATGGIIDPk;aITGFDDPFSGk;tLELQGLINDLQR;lSLQDAVSQGVIDQDMATR;sVEEVASEIQPFLR;eTQSQLETER;gAGSIAGASASPk;iSTEEAIR;fGDSNTVMR;fFDQYR;rVEEDIQQQk;sRELDEcFAQANDQMEILDSLIR;fLEFQYLTGGLVDPEVHGR;iSITEGIER;lTVDSAIAR;sLNESkIEIER;nTkIEVLEEELR;tVSVSEAIkk;lLSAER;lVFDGLR;yEVTSGGGGTSR;qLQNIIQATSR;qEAFSIR;lASLEELkR;nk…	-0.1942	-0.350995	0.229764	-0.617855	-0.0910536	-0.231803	0.14823	-0.0613682	-0.966325	-0.443861	0.255955	0.415731	-0.737418	0.130133	NaN	NaN	0.242619	NaN	NaN	0.634794	NA	NA	0.423539	NA	NA	NA	NA	NA	NA	NA	NA	NA	NA	NA	NA	NA	NA	NA	NA	NA	NA	NA	NA	NA
P15924	Desmoplakin	S2821;S2825;S2829	.gLPSPYNMSsAPGsRSGsR	S10: 100.0; S14: 99.3; S18: 99.3	lLEAQIASGGVVDPVNSVFLPk;aVTGYNDPETGNIISLFQAMNk;fLDQNLQk;fLSEMLk;lWDLEk;nQcTQVVQER;sQLQISNNR;iVQLkPR;lLEAQIATGGIIDPk;aITGFDDPFSGk;tLELQGLINDLQR;lSLQDAVSQGVIDQDMATR;sVEEVASEIQPFLR;eTQSQLETER;gAGSIAGASASPk;iSTEEAIR;fGDSNTVMR;fFDQYR;rVEEDIQQQk;sRELDEcFAQANDQMEILDSLIR;fLEFQYLTGGLVDPEVHGR;iSITEGIER;lTVDSAIAR;sLNESkIEIER;nTkIEVLEEELR;tVSVSEAIkk;lLSAER;lVFDGLR;yEVTSGGGGTSR;qLQNIIQATSR;qEAFSIR;lASLEELkR;nk…	-0.1942	-0.350995	0.229764	-0.617855	-0.0910536	-0.231803	0.14823	-0.0613682	-0.966325	-0.443861	0.255955	0.415731	-0.737418	0.130133	NaN	0.138939	NaN	NaN	0.864633	NaN	NA	-0.585074	NA	NA	NA	NA	NA	NA	NA	NA	NA	NA	NA	NA	NA	NA	-0.670565	NA	NA	-1.6989	NA	NA	-0.499582	NA
P15924	Desmoplakin	S2825	.gLPSPYNmSSAPGsR	S14: 100.0	lLEAQIASGGVVDPVNSVFLPk;aVTGYNDPETGNIISLFQAMNk;fLDQNLQk;fLSEMLk;lWDLEk;nQcTQVVQER;sQLQISNNR;iVQLkPR;lLEAQIATGGIIDPk;aITGFDDPFSGk;tLELQGLINDLQR;lSLQDAVSQGVIDQDMATR;sVEEVASEIQPFLR;eTQSQLETER;gAGSIAGASASPk;iSTEEAIR;fGDSNTVMR;fFDQYR;rVEEDIQQQk;sRELDEcFAQANDQMEILDSLIR;fLEFQYLTGGLVDPEVHGR;iSITEGIER;lTVDSAIAR;sLNESkIEIER;nTkIEVLEEELR;tVSVSEAIkk;lLSAER;lVFDGLR;yEVTSGGGGTSR;qLQNIIQATSR;qEAFSIR;lASLEELkR;nk…	-0.1942	-0.350995	0.229764	-0.617855	-0.0910536	-0.231803	0.14823	-0.0613682	-0.966325	-0.443861	0.255955	0.415731	-0.737418	0.130133	NaN	0.00757438	0.0464747	NaN	0.0994385	0.0807832	NA	-0.800453	-1.03722	NA	-0.800453	-1.07979	NA	-0.975297	-0.791063	NA	-1.00267	-1.26042	NA	-0.926752	-1.16487	NA	-0.441912	0.298711	NA	-0.542871	0.00411169	NA	-0.691986	0.018205
P15924	Desmoplakin	S2825	.gLPSPYNMSSAPGsR	S14: 100.0	lLEAQIASGGVVDPVNSVFLPk;aVTGYNDPETGNIISLFQAMNk;fLDQNLQk;fLSEMLk;lWDLEk;nQcTQVVQER;sQLQISNNR;iVQLkPR;lLEAQIATGGIIDPk;aITGFDDPFSGk;tLELQGLINDLQR;lSLQDAVSQGVIDQDMATR;sVEEVASEIQPFLR;eTQSQLETER;gAGSIAGASASPk;iSTEEAIR;fGDSNTVMR;fFDQYR;rVEEDIQQQk;sRELDEcFAQANDQMEILDSLIR;fLEFQYLTGGLVDPEVHGR;iSITEGIER;lTVDSAIAR;sLNESkIEIER;nTkIEVLEEELR;tVSVSEAIkk;lLSAER;lVFDGLR;yEVTSGGGGTSR;qLQNIIQATSR;qEAFSIR;lASLEELkR;nk…	-0.1942	-0.350995	0.229764	-0.617855	-0.0910536	-0.231803	0.14823	-0.0613682	-0.966325	-0.443861	0.255955	0.415731	-0.737418	0.130133	NaN	0.286631	0.0202641	NaN	0.0342572	0.246508	NA	-0.628701	-0.630993	NA	NA	-0.914494	NA	NA	-1.05097	NA	NA	-0.961435	NA	NA	-0.691465	NA	-0.674822	-0.576907	NA	-0.417269	-0.411442	NA	-0.58258	-0.442268
P15924	Desmoplakin	S2825	.gLPSPYNMSSAPGsRSGSR	S14: 99.7	lLEAQIASGGVVDPVNSVFLPk;aVTGYNDPETGNIISLFQAMNk;fLDQNLQk;fLSEMLk;lWDLEk;nQcTQVVQER;sQLQISNNR;iVQLkPR;lLEAQIATGGIIDPk;aITGFDDPFSGk;tLELQGLINDLQR;lSLQDAVSQGVIDQDMATR;sVEEVASEIQPFLR;eTQSQLETER;gAGSIAGASASPk;iSTEEAIR;fGDSNTVMR;fFDQYR;rVEEDIQQQk;sRELDEcFAQANDQMEILDSLIR;fLEFQYLTGGLVDPEVHGR;iSITEGIER;lTVDSAIAR;sLNESkIEIER;nTkIEVLEEELR;tVSVSEAIkk;lLSAER;lVFDGLR;yEVTSGGGGTSR;qLQNIIQATSR;qEAFSIR;lASLEELkR;nk…	-0.1942	-0.350995	0.229764	-0.617855	-0.0910536	-0.231803	0.14823	-0.0613682	-0.966325	-0.443861	0.255955	0.415731	-0.737418	0.130133	NaN	0.0558924	NaN	NaN	0.790521	NaN	NA	-0.585262	NA	NA	NA	NA	NA	NA	NA	NA	NA	NA	NA	NA	NA	NA	-0.338219	NA	NA	-0.832304	NA	NA	-0.336805	NA
P15924	Desmoplakin	S2825;S2829	.gLPSPYNmSSAPGsRSGsR	S14: 99.5; S18: 99.5	lLEAQIASGGVVDPVNSVFLPk;aVTGYNDPETGNIISLFQAMNk;fLDQNLQk;fLSEMLk;lWDLEk;nQcTQVVQER;sQLQISNNR;iVQLkPR;lLEAQIATGGIIDPk;aITGFDDPFSGk;tLELQGLINDLQR;lSLQDAVSQGVIDQDMATR;sVEEVASEIQPFLR;eTQSQLETER;gAGSIAGASASPk;iSTEEAIR;fGDSNTVMR;fFDQYR;rVEEDIQQQk;sRELDEcFAQANDQMEILDSLIR;fLEFQYLTGGLVDPEVHGR;iSITEGIER;lTVDSAIAR;sLNESkIEIER;nTkIEVLEEELR;tVSVSEAIkk;lLSAER;lVFDGLR;yEVTSGGGGTSR;qLQNIIQATSR;qEAFSIR;lASLEELkR;nk…	-0.1942	-0.350995	0.229764	-0.617855	-0.0910536	-0.231803	0.14823	-0.0613682	-0.966325	-0.443861	0.255955	0.415731	-0.737418	0.130133	NaN	NaN	0.199446	NaN	NaN	0.0844012	NA	NA	-0.564896	NA	NA	NA	NA	NA	NA	NA	NA	NA	NA	NA	NA	NA	NA	-1.01561	NA	NA	0.0422742	NA	NA	-0.114179
P15924	Desmoplakin	S53	.rGVITDQNsDGYcQTGTmSR	S9: 100.0	lLEAQIASGGVVDPVNSVFLPk;aVTGYNDPETGNIISLFQAMNk;fLDQNLQk;fLSEMLk;lWDLEk;nQcTQVVQER;sQLQISNNR;iVQLkPR;lLEAQIATGGIIDPk;aITGFDDPFSGk;tLELQGLINDLQR;lSLQDAVSQGVIDQDMATR;sVEEVASEIQPFLR;eTQSQLETER;gAGSIAGASASPk;iSTEEAIR;fGDSNTVMR;fFDQYR;rVEEDIQQQk;sRELDEcFAQANDQMEILDSLIR;fLEFQYLTGGLVDPEVHGR;iSITEGIER;lTVDSAIAR;sLNESkIEIER;nTkIEVLEEELR;tVSVSEAIkk;lLSAER;lVFDGLR;yEVTSGGGGTSR;qLQNIIQATSR;qEAFSIR;lASLEELkR;nk…	-0.1942	-0.350995	0.229764	-0.617855	-0.0910536	-0.231803	0.14823	-0.0613682	-0.966325	-0.443861	0.255955	0.415731	-0.737418	0.130133	NaN	NaN	0.162021	NaN	NaN	0.947697	NA	NA	0.896676	NA	NA	NA	NA	NA	NA	NA	NA	NA	NA	NA	NA	NA	NA	0.857451	NA	NA	2.49854	NA	NA	0.935901
P15924	Desmoplakin	S53	.rGVITDQNsDGYcQTGTMSR	S9: 100.0	lLEAQIASGGVVDPVNSVFLPk;aVTGYNDPETGNIISLFQAMNk;fLDQNLQk;fLSEMLk;lWDLEk;nQcTQVVQER;sQLQISNNR;iVQLkPR;lLEAQIATGGIIDPk;aITGFDDPFSGk;tLELQGLINDLQR;lSLQDAVSQGVIDQDMATR;sVEEVASEIQPFLR;eTQSQLETER;gAGSIAGASASPk;iSTEEAIR;fGDSNTVMR;fFDQYR;rVEEDIQQQk;sRELDEcFAQANDQMEILDSLIR;fLEFQYLTGGLVDPEVHGR;iSITEGIER;lTVDSAIAR;sLNESkIEIER;nTkIEVLEEELR;tVSVSEAIkk;lLSAER;lVFDGLR;yEVTSGGGGTSR;qLQNIIQATSR;qEAFSIR;lASLEELkR;nk…	-0.1942	-0.350995	0.229764	-0.617855	-0.0910536	-0.231803	0.14823	-0.0613682	-0.966325	-0.443861	0.255955	0.415731	-0.737418	0.130133	NaN	NaN	0.714016	NaN	NaN	0.973113	NA	NA	0.177896	NA	NA	NA	NA	NA	NA	NA	NA	NA	NA	NA	NA	NA	NA	-0.54637	NA	NA	1.14211	NA	NA	0.69209
P15924	Desmoplakin	Y2159	.gLIDRDLyR	Y8: 100.0	lLEAQIASGGVVDPVNSVFLPk;aVTGYNDPETGNIISLFQAMNk;fLDQNLQk;fLSEMLk;lWDLEk;nQcTQVVQER;sQLQISNNR;iVQLkPR;lLEAQIATGGIIDPk;aITGFDDPFSGk;tLELQGLINDLQR;lSLQDAVSQGVIDQDMATR;sVEEVASEIQPFLR;eTQSQLETER;gAGSIAGASASPk;iSTEEAIR;fGDSNTVMR;fFDQYR;rVEEDIQQQk;sRELDEcFAQANDQMEILDSLIR;fLEFQYLTGGLVDPEVHGR;iSITEGIER;lTVDSAIAR;sLNESkIEIER;nTkIEVLEEELR;tVSVSEAIkk;lLSAER;lVFDGLR;yEVTSGGGGTSR;qLQNIIQATSR;qEAFSIR;lASLEELkR;nk…	-0.1942	-0.350995	0.229764	-0.617855	-0.0910536	-0.231803	0.14823	-0.0613682	-0.966325	-0.443861	0.255955	0.415731	-0.737418	0.130133	NaN	NaN	0.306787	NaN	NaN	0.81184	NA	NA	-0.361916	NA	NA	NA	NA	NA	NA	NA	NA	NA	NA	NA	NA	NA	NA	NA	NA	NA	NA	NA	NA	NA
Q96JH7	Deubiquitinating protein VCIP135	S994	.sRESSPSHGLLk	S1: 99.8	NA	NA	NA	NA	NA	NA	NA	NA	NA	NA	NA	NA	NA	NA	NaN	NaN	0.731274	NaN	NaN	NaN	NaN	NA	0.0765071	NA	NA	0.284482	NA	NA	-0.102441	NA	NA	-0.827761	NA	NA	0.255455	NA	NA	NA	NA	NA	NA	NA	NA	NA	NA
Q96JH7	Deubiquitinating protein VCIP135	S994;S998	.sRESsPSHGLLk	S1: 99.6; S5: 99.6	NA	NA	NA	NA	NA	NA	NA	NA	NA	NA	NA	NA	NA	NA	NaN	NaN	0.928133	NaN	NaN	NaN	NaN	NA	-0.0975002	NA	NA	-0.562682	NA	NA	0.650228	NA	NA	-0.368298	NA	NA	0.173298	NA	NA	NA	NA	NA	NA	NA	NA	NA	NA
Q96JH7	Deubiquitinating protein VCIP135	S997;S998	.SREssPSHGLLk	S4: 99.5; S5: 100.0	NA	NA	NA	NA	NA	NA	NA	NA	NA	NA	NA	NA	NA	NA	NaN	NaN	0.873701	NaN	NaN	NaN	NaN	NA	-0.251204	NA	NA	NA	NA	NA	NA	NA	NA	NA	NA	NA	NA	NA	NA	NA	NA	NA	NA	NA	NA	NA	NA
Q96JH7	Deubiquitinating protein VCIP135	S998	.SRESsPSHGLLk	S5: 99.7	NA	NA	NA	NA	NA	NA	NA	NA	NA	NA	NA	NA	NA	NA	NaN	NaN	0.114353	NaN	NaN	NaN	NaN	NA	-0.706536	NA	NA	-0.425906	NA	NA	-1.26975	NA	NA	-1.55974	NA	NA	-0.408588	NA	NA	NA	NA	NA	NA	NA	NA	NA	NA
Q13574	Diacylglycerol kinase zeta	S75;S76	.rRssTVPPScNPR	S3: 100.0; S4: 100.0	NA	NA	NA	NA	NA	NA	NA	NA	NA	NA	NA	NA	NA	NA	NaN	NaN	NaN	0.446313	NaN	NaN	NaN	NA	NA	-0.341935	NA	NA	NA	NA	NA	NA	NA	NA	NA	NA	NA	NA	NA	NA	-0.810674	NA	NA	-1.56886	NA	NA	-0.814602
Q16555	Dihydropyrimidinase-related protein 2	T509	.gLYDGPVcEVSVtPk	T13: 100.0	aNITSLG;iAVGSDADLVIWDPDSVk;iVNDDQSFYADIYMEDGLIk;iVNDDQSFYADIYmEDGLIk;gSPLVVISQGk;gLYDGPVcEVSVTPk;fQMPDQGMTSADDFFQGTk;mDENQFVAVTSTNAAk;qIGENLIVPGGVk;sSAEVIAQAR;iVAPPGGR;mSVIWDk;vFNLYPR;tSPAkQQAPPVR;mVIPGGIDVHTR;aVGkDNFTLIPEGTNGTEER;qQAPPVR;mSVIWDkAVVTGk;iTSDRLLIk;dIGAIAQVHAENGDIIAEEQQR	0.288437	0.367146	0.820487	-0.117831	0.765198	NA	NA	NA	NA	0.125954	-0.100128	0.341485	0.675123	0.0292606	NaN	NaN	0.0835276	NaN	NaN	0.253412	NA	NA	-0.331075	NA	NA	0.361878	NA	NA	0.048181	NA	NA	-0.860788	NA	NA	-0.331075	NA	NA	NA	NA	NA	NA	NA	NA	NA
Q16555	Dihydropyrimidinase-related protein 2	T569	.aNItSLG	T4: 99.5	aNITSLG;iAVGSDADLVIWDPDSVk;iVNDDQSFYADIYMEDGLIk;iVNDDQSFYADIYmEDGLIk;gSPLVVISQGk;gLYDGPVcEVSVTPk;fQMPDQGMTSADDFFQGTk;mDENQFVAVTSTNAAk;qIGENLIVPGGVk;sSAEVIAQAR;iVAPPGGR;mSVIWDk;vFNLYPR;tSPAkQQAPPVR;mVIPGGIDVHTR;aVGkDNFTLIPEGTNGTEER;qQAPPVR;mSVIWDkAVVTGk;iTSDRLLIk;dIGAIAQVHAENGDIIAEEQQR	0.288437	0.367146	0.820487	-0.117831	0.765198	NA	NA	NA	NA	0.125954	-0.100128	0.341485	0.675123	0.0292606	NaN	NaN	0.76489	NaN	NaN	0.271865	NA	NA	-0.0176408	NA	NA	NA	NA	NA	NA	NA	NA	NA	NA	NA	NA	NA	NA	NA	NA	NA	NA	NA	NA	NA
Q14195	Dihydropyrimidinase-related protein 3	S522	.gsPTRPNPPVR	S2: 100.0	sNITSLS;mDENQFVAVTSTNAAk;gAPLVVIcQGk;qIGDNLIVPGGVk;gMTTVDDFFQGTk;iVAPPGGR;sAADLISQAR;mSVIWDk;iFNLYPR;dNFTAIPEGTNGVEER;aIGkDNFTAIPEGTNGVEER;mVIPGGIDVHTHFQMPYk;gSPTRPNPPVR;mADLHAVPR;nHQSAAEYNIFEGMELR;gmTTVDDFFQGTk;iSVGSDSDLVIWDPDAVk	0.282414	NA	NA	NA	NA	0.0360013	0.274209	0.693809	0.337377	NA	NA	NA	NA	0.0903528	NaN	0.466881	0.403561	NaN	0.661586	0.911965	NA	0.426948	0.0764642	NA	NA	NA	NA	NA	NA	NA	NA	NA	NA	NA	NA	NA	-0.586247	-0.153347	NA	1.7256	0.876367	NA	1.3273	0.0837248
Q14195	Dihydropyrimidinase-related protein 3	S564;T567	.iVAPPGGRsNItSLS	S9: 100.0; T12: 98.3	sNITSLS;mDENQFVAVTSTNAAk;gAPLVVIcQGk;qIGDNLIVPGGVk;gMTTVDDFFQGTk;iVAPPGGR;sAADLISQAR;mSVIWDk;iFNLYPR;dNFTAIPEGTNGVEER;aIGkDNFTAIPEGTNGVEER;mVIPGGIDVHTHFQMPYk;gSPTRPNPPVR;mADLHAVPR;nHQSAAEYNIFEGMELR;gmTTVDDFFQGTk;iSVGSDSDLVIWDPDAVk	0.282414	NA	NA	NA	NA	0.0360013	0.274209	0.693809	0.337377	NA	NA	NA	NA	0.0903528	NaN	NaN	0.0610336	NaN	NaN	0.0812007	NA	NA	0.832618	NA	NA	NA	NA	NA	NA	NA	NA	NA	NA	NA	NA	NA	NA	0.340302	NA	NA	1.03996	NA	NA	1.85432
Q14195	Dihydropyrimidinase-related protein 3	S570	.SNITSLs	S7: 100.0	sNITSLS;mDENQFVAVTSTNAAk;gAPLVVIcQGk;qIGDNLIVPGGVk;gMTTVDDFFQGTk;iVAPPGGR;sAADLISQAR;mSVIWDk;iFNLYPR;dNFTAIPEGTNGVEER;aIGkDNFTAIPEGTNGVEER;mVIPGGIDVHTHFQMPYk;gSPTRPNPPVR;mADLHAVPR;nHQSAAEYNIFEGMELR;gmTTVDDFFQGTk;iSVGSDSDLVIWDPDAVk	0.282414	NA	NA	NA	NA	0.0360013	0.274209	0.693809	0.337377	NA	NA	NA	NA	0.0903528	NaN	NaN	0.116115	NaN	NaN	0.806512	NA	NA	1.34597	NA	NA	NA	NA	NA	NA	NA	NA	NA	NA	NA	NA	NA	NA	-0.317775	NA	NA	1.34597	NA	NA	2.21105
Q14195	Dihydropyrimidinase-related protein 3	T509	.gmYDGPVFDLTTtPkGGTPAGSAR	T13: 100.0	sNITSLS;mDENQFVAVTSTNAAk;gAPLVVIcQGk;qIGDNLIVPGGVk;gMTTVDDFFQGTk;iVAPPGGR;sAADLISQAR;mSVIWDk;iFNLYPR;dNFTAIPEGTNGVEER;aIGkDNFTAIPEGTNGVEER;mVIPGGIDVHTHFQMPYk;gSPTRPNPPVR;mADLHAVPR;nHQSAAEYNIFEGMELR;gmTTVDDFFQGTk;iSVGSDSDLVIWDPDAVk	0.282414	NA	NA	NA	NA	0.0360013	0.274209	0.693809	0.337377	NA	NA	NA	NA	0.0903528	NaN	NaN	0.297005	NaN	NaN	0.694107	NA	NA	0.622186	NA	NA	NA	NA	NA	NA	NA	NA	NA	NA	NA	NA	NA	NA	-0.464493	NA	NA	1.15011	NA	NA	1.05821
Q14195	Dihydropyrimidinase-related protein 3	T567	.SNItSLS	T4: 99.4	sNITSLS;mDENQFVAVTSTNAAk;gAPLVVIcQGk;qIGDNLIVPGGVk;gMTTVDDFFQGTk;iVAPPGGR;sAADLISQAR;mSVIWDk;iFNLYPR;dNFTAIPEGTNGVEER;aIGkDNFTAIPEGTNGVEER;mVIPGGIDVHTHFQMPYk;gSPTRPNPPVR;mADLHAVPR;nHQSAAEYNIFEGMELR;gmTTVDDFFQGTk;iSVGSDSDLVIWDPDAVk	0.282414	NA	NA	NA	NA	0.0360013	0.274209	0.693809	0.337377	NA	NA	NA	NA	0.0903528	NaN	NaN	0.641719	NaN	NaN	0.437086	NA	NA	-0.454195	NA	NA	NA	NA	NA	NA	NA	NA	NA	NA	NA	NA	NA	NA	-0.435212	NA	NA	0.834346	NA	NA	-0.473178
Q9BPU6	Dihydropyrimidinase-related protein 5	T509;T514	.eMGtPLADtPTRPVTR	T4: 100.0; T9: 100.0	dIGAIAR	0.304589	0.304042	-0.422752	1.07633	1.03975	-0.397209	1.24663	0.0338483	0.985558	0.936219	-0.00677662	0.574887	0.928069	0.0114205	NaN	NaN	0.43042	NaN	NaN	0.428577	NA	NA	-0.307887	NA	NA	NA	NA	NA	NA	NA	NA	NA	NA	NA	NA	NA	NA	-0.278442	NA	NA	-0.635384	NA	NA	-0.337332
E9PHD6	DIP2 disco-interacting protein 2 homolog B (Drosophila)	S269	.gSNRSsLmDTADGVPVSSR	S6: 99.5	NA	NA	NA	NA	NA	NA	NA	NA	NA	NA	NA	NA	NA	NA	NaN	NaN	NaN	0.865818	NaN	NaN	NaN	NA	NA	-0.198666	NA	NA	NA	NA	NA	NA	NA	NA	NA	NA	NA	NA	NA	NA	NA	NA	NA	NA	NA	NA	NA
Q9BQC3	Diphthamide biosynthesis protein 2	S488	.gIAIAYEDEGsG	S11: 100.0	NA	NA	NA	NA	NA	NA	NA	NA	NA	NA	NA	NA	NA	NA	NaN	NaN	NaN	0.959697	NaN	NaN	NaN	NA	NA	-0.0218693	NA	NA	NA	NA	NA	NA	NA	NA	NA	NA	NA	NA	NA	NA	NA	NA	NA	NA	NA	NA	NA
P98082	Disabled homolog 2	S723	.qVsLPVTk	S3: 100.0	NA	NA	NA	NA	NA	NA	NA	NA	NA	NA	NA	NA	NA	NA	NaN	0.0619224	0.420779	0.140228	NaN	NaN	NaN	0.312473	0.185948	0.23488	1.23708	NA	0.995774	0.0910499	NA	-0.375976	0.879389	NA	1.13248	0.0927594	NA	0.073166	NA	-0.105619	-0.00228102	NA	1.77942	1.83698	NA	1.09756	1.08347
Q5VWQ8	Disabled homolog 2-interacting protein	S747	.SLsmVDLQDAR	S3: 100.0	NA	NA	NA	NA	NA	NA	NA	NA	NA	NA	NA	NA	NA	NA	NaN	NaN	NaN	0.262748	NaN	NaN	NaN	NA	NA	-0.140014	NA	NA	NA	NA	NA	NA	NA	NA	NA	NA	NA	NA	NA	NA	-0.331056	NA	NA	0.0471893	NA	NA	0.304834
Q5VWQ8	Disabled homolog 2-interacting protein	S747	.SLsMVDLQDAR	S3: 100.0	NA	NA	NA	NA	NA	NA	NA	NA	NA	NA	NA	NA	NA	NA	NaN	NaN	0.682267	0.518301	NaN	NaN	NaN	NA	0.0872425	0.178279	NA	NA	-0.210962	NA	NA	0.347494	NA	NA	-0.0190181	NA	NA	0.570648	NA	0.60807	-0.15846	NA	1.30701	1.30301	NA	-0.518238	0.131616
Q5VWQ8	Disabled homolog 2-interacting protein	S995	.qGPSPVsPNALDR	S7: 100.0	NA	NA	NA	NA	NA	NA	NA	NA	NA	NA	NA	NA	NA	NA	NaN	NaN	0.425872	0.22317	NaN	NaN	NaN	NA	-0.227914	-0.998402	NA	0.0761047	NA	NA	-0.531933	NA	NA	0.331135	NA	NA	-0.925099	NA	NA	NA	-0.604813	NA	NA	-1.90242	NA	NA	0.583727
Q9P265	Disco-interacting protein 2 homolog B	S259	.gSNRSsLmDTADGVPVSSR	S6: 99.6	NA	NA	NA	NA	NA	NA	NA	NA	NA	NA	NA	NA	NA	NA	NaN	NaN	NaN	0.378796	NaN	NaN	NaN	NA	NA	0.739705	NA	NA	0.739705	NA	NA	-0.689698	NA	NA	1.59844	NA	NA	1.22592	NA	NA	NA	NA	NA	NA	NA	NA	NA
P78536	Disintegrin and metalloproteinase domain-containing protein 17	S791	.sFEDLTDHPVTR	S1: 100.0	NA	NA	NA	NA	NA	NA	NA	NA	NA	NA	NA	NA	NA	NA	NaN	NaN	NaN	0.0169123	NaN	NaN	NaN	NA	NA	-0.465174	NA	NA	NA	NA	NA	NA	NA	NA	NA	NA	NA	NA	NA	NA	-0.210466	NA	NA	-0.387723	NA	NA	-0.542626
Q12959	Disks large homolog 1	S575	.eQmmNSSISSGSGsLR	S14: 99.5	NA	NA	NA	NA	NA	NA	NA	NA	NA	NA	NA	NA	NA	NA	NaN	NaN	NaN	0.984249	NaN	NaN	NaN	NA	NA	0.0424971	NA	NA	0.0630945	NA	NA	0.731595	NA	NA	0.023151	NA	NA	0.939553	NA	NA	-0.631206	NA	NA	0.0674659	NA	NA	0.0424971
Q9Y485	DmX-like protein 1	S1285	.smTSLAQk	S1: 100.0	NA	NA	NA	NA	NA	NA	NA	NA	NA	NA	NA	NA	NA	NA	NaN	NaN	0.274286	0.296367	NaN	NaN	NaN	NA	-0.927903	-0.171304	NA	NA	-0.985174	NA	NA	0.904427	NA	NA	-0.194288	NA	NA	0.187745	NA	0.205851	-0.0944691	NA	-1.06816	-0.62889	NA	-1.52578	-1.07318
Q9Y485	DmX-like protein 1	S1285;S1288	.smTsLAQk	S1: 100.0; S4: 100.0	NA	NA	NA	NA	NA	NA	NA	NA	NA	NA	NA	NA	NA	NA	NaN	NaN	0.225773	0.574655	NaN	NaN	NaN	NA	-0.75207	0.116573	NA	NA	-0.938942	NA	NA	0.363824	NA	NA	0.448196	NA	NA	-0.461835	NA	NA	0.602388	NA	NA	-1.29113	NA	NA	-0.130677
Q9Y485	DmX-like protein 1	S1896	.aSsFLDTSk	S3: 100.0	NA	NA	NA	NA	NA	NA	NA	NA	NA	NA	NA	NA	NA	NA	NaN	NaN	NaN	0.0136355	NaN	NaN	NaN	NA	NA	-0.495801	NA	NA	-0.559794	NA	NA	0.0195701	NA	NA	-0.431808	NA	NA	-0.362308	NA	NA	-0.357491	NA	NA	-1.62379	NA	NA	-0.651015
Q92466	DNA damage-binding protein 2	S24	.sRSPLELEPEAk	S1: 99.8	NA	NA	NA	NA	NA	NA	NA	NA	NA	NA	NA	NA	NA	NA	NaN	NaN	0.378957	0.572014	NaN	NaN	NaN	NA	-0.520338	-0.2089	NA	-0.416251	-0.258267	NA	0.997907	1.05771	NA	-0.624425	-0.619116	NA	0.0780807	-0.159533	NA	1.05812	0.179945	NA	-2.22567	-0.7459	NA	-1.10792	-1.13758
Q92466	DNA damage-binding protein 2	S24;S26	.sRsPLELEPEAk	S1: 100.0; S3: 100.0	NA	NA	NA	NA	NA	NA	NA	NA	NA	NA	NA	NA	NA	NA	NaN	NaN	0.0175014	0.284557	NaN	NaN	NaN	NA	-0.931511	-0.699523	NA	-1.03951	NA	NA	0.578003	NA	NA	-0.530161	NA	NA	-0.852522	NA	NA	-0.787724	NA	NA	-2.63022	NA	NA	-1.48533	NA
Q92466	DNA damage-binding protein 2	S26	.SRsPLELEPEAk	S3: 100.0	NA	NA	NA	NA	NA	NA	NA	NA	NA	NA	NA	NA	NA	NA	NaN	NaN	0.430209	0.538597	NaN	NaN	NaN	NA	-0.554837	-0.356874	NA	-0.851978	-0.764163	NA	1.13686	0.610215	NA	-0.915293	-0.706684	NA	-0.376037	-0.107754	NA	0.536585	0.620449	NA	-1.58216	-1.14685	NA	-1.26288	-1.1124
Q92466	DNA damage-binding protein 2	S26	.SRsPLELEPEAkk	S3: 99.7	NA	NA	NA	NA	NA	NA	NA	NA	NA	NA	NA	NA	NA	NA	NaN	NaN	NaN	0.512454	NaN	NaN	NaN	NA	NA	-0.293871	NA	NA	NA	NA	NA	NA	NA	NA	NA	NA	NA	NA	NA	NA	0.509442	NA	NA	-0.0988467	NA	NA	-0.71718
Q9NR33	DNA polymerase epsilon subunit 4	T11	.aAAAAAGSGtPR	T10: 100.0	NA	NA	NA	NA	NA	NA	NA	NA	NA	NA	NA	NA	NA	NA	NaN	NaN	0.341259	NaN	NaN	NaN	NaN	NA	-0.555151	NA	NA	-1.1572	NA	NA	0.462498	NA	NA	-1.39454	NA	NA	0.0469019	NA	NA	NA	NA	NA	NA	NA	NA	NA	NA
P28715	DNA repair protein complementing XP-G cells	S382;S384	.nAPAAVDEGsIsPR	S10: 100.0; S12: 100.0	NA	NA	NA	NA	NA	NA	NA	NA	NA	NA	NA	NA	NA	NA	NaN	NaN	0.42	NaN	NaN	NaN	NaN	NA	-0.6951	NA	NA	NA	NA	NA	NA	NA	NA	NA	NA	NA	NA	NA	NA	-0.217786	NA	NA	-2.31286	NA	NA	-1.17241	NA
P28715	DNA repair protein complementing XP-G cells	S384	.gRNAPAAVDEGSIsPR	S14: 99.7	NA	NA	NA	NA	NA	NA	NA	NA	NA	NA	NA	NA	NA	NA	NaN	NaN	0.490067	0.512543	NaN	NaN	NaN	NA	-0.183406	-0.225078	NA	NA	0.88217	NA	NA	-0.421429	NA	NA	-0.225078	NA	NA	-0.465725	NA	NA	NA	NA	NA	NA	NA	NA	NA
P28715	DNA repair protein complementing XP-G cells	S384	.nAPAAVDEGSIsPR	S12: 100.0	NA	NA	NA	NA	NA	NA	NA	NA	NA	NA	NA	NA	NA	NA	NaN	NaN	0.862102	0.389655	NaN	NaN	NaN	NA	-0.0629953	-0.0359848	NA	1.34063	0.948413	NA	0.399034	0.320874	NA	0.20381	-0.0177319	NA	-0.115927	-0.0327243	NA	-0.219425	-0.299689	NA	-1.23136	-1.27857	NA	0.372526	-0.271069
P49736	DNA replication licensing factor MCM2	S139	.gLLYDsDEEDEERPAR	S6: 100.0	NA	NA	NA	NA	NA	NA	NA	NA	NA	NA	NA	NA	NA	NA	NaN	NaN	0.186246	0.0206184	NaN	NaN	NaN	NA	0.636556	0.339455	NA	NA	NA	NA	NA	NA	NA	NA	NA	NA	NA	NA	NA	0.207993	0.242668	NA	0.907022	0.668952	NA	3.1221	1.69374
P49736	DNA replication licensing factor MCM2	S26	.gNDPLTsSPGR	S7: 98.9	NA	NA	NA	NA	NA	NA	NA	NA	NA	NA	NA	NA	NA	NA	NaN	NaN	0.791375	NaN	NaN	NaN	NaN	NA	-0.600963	NA	NA	NA	NA	NA	NA	NA	NA	NA	NA	NA	NA	NA	NA	-0.00623397	NA	NA	-1.02191	NA	NA	1.66119	NA
P49736	DNA replication licensing factor MCM2	S27	.gNDPLTSsPGR	S8: 99.4	NA	NA	NA	NA	NA	NA	NA	NA	NA	NA	NA	NA	NA	NA	NaN	NaN	0.793389	NaN	NaN	NaN	NaN	NA	-0.199739	NA	NA	NA	NA	NA	NA	NA	NA	NA	NA	NA	NA	NA	NA	NA	NA	NA	NA	NA	NA	NA	NA
P49736	DNA replication licensing factor MCM2	T25	.gNDPLtSSPGR	T6: 98.2	NA	NA	NA	NA	NA	NA	NA	NA	NA	NA	NA	NA	NA	NA	NaN	NaN	0.52939	NaN	NaN	NaN	NaN	NA	0.303279	NA	NA	NA	NA	NA	NA	NA	NA	NA	NA	NA	NA	NA	NA	NA	NA	NA	NA	NA	NA	NA	NA
Q02880	DNA topoisomerase 2-beta	S1522;S1524	.kVVEAVNsDsDSEFGIPk	S8: 100.0; S10: 100.0	NA	NA	NA	NA	NA	NA	NA	NA	NA	NA	NA	NA	NA	NA	NaN	NaN	0.216126	NaN	NaN	NaN	NaN	NA	-0.825429	NA	NA	NA	NA	NA	NA	NA	NA	NA	NA	NA	NA	NA	NA	0.295272	NA	NA	-3.09965	NA	NA	-0.787078	NA
Q02880	DNA topoisomerase 2-beta	S1550	.kAsGSENEGDYNPGR	S3: 99.7	NA	NA	NA	NA	NA	NA	NA	NA	NA	NA	NA	NA	NA	NA	NaN	NaN	NaN	0.0259749	NaN	NaN	NaN	NA	NA	-1.01949	NA	NA	NA	NA	NA	NA	NA	NA	NA	NA	NA	NA	NA	NA	-0.996009	NA	NA	-2.35575	NA	NA	-1.60646
Q02880	DNA topoisomerase 2-beta	S1550;S1552	.kAsGsENEGDYNPGR	S3: 100.0; S5: 100.0	NA	NA	NA	NA	NA	NA	NA	NA	NA	NA	NA	NA	NA	NA	NaN	NaN	NaN	0.0194186	NaN	NaN	NaN	NA	NA	-1.3848	NA	NA	NA	NA	NA	NA	NA	NA	NA	NA	NA	NA	NA	NA	-0.858983	NA	NA	-2.3324	NA	NA	-1.64424
P16989	DNA-binding protein A	S370	.aGEAPTENPAPPTQQSsAE	S17: 98.9	sVGDGETVEFDVVEGEk;nGYGFINR	-0.520653	-0.0430802	0.336342	-0.970108	-0.138871	-0.510217	-0.492366	-0.535861	-1.56475	0.0911555	-0.520653	-0.10482	-0.832877	0.0135171	NaN	NaN	0.503334	NaN	NaN	0.249782	NA	NA	-0.620993	NA	NA	NA	NA	NA	NA	NA	NA	NA	NA	NA	NA	NA	NA	NA	NA	NA	NA	NA	NA	NA
C9J4M6	DNA-directed RNA polymerase	S392	.aGVsQVLNR	S4: 100.0	NA	NA	NA	NA	NA	NA	NA	NA	NA	NA	NA	NA	NA	NA	NaN	0.213592	NaN	NaN	NaN	NaN	NaN	-0.575129	NA	NA	NA	NA	NA	NA	NA	NA	NA	NA	NA	NA	NA	NA	-1.19835	NA	NA	0.0480956	NA	NA	0.0690687	NA	NA
Q96KC8	DnaJ homolog subfamily C member 1	S479;S480	.dFDIAEQNEssDEESLRkER	S10: 100.0; S11: 99.3	NA	NA	NA	NA	NA	NA	NA	NA	NA	NA	NA	NA	NA	NA	NaN	NaN	NaN	0.0914091	NaN	NaN	NaN	NA	NA	-0.841005	NA	NA	NA	NA	NA	NA	NA	NA	NA	NA	NA	NA	NA	NA	0.74077	NA	NA	-1.33787	NA	NA	-1.34461
Q96KC8	DnaJ homolog subfamily C member 1	S479;S480	.qkDFDIAEQNEssDEESLRk	S12: 100.0; S13: 100.0	NA	NA	NA	NA	NA	NA	NA	NA	NA	NA	NA	NA	NA	NA	NaN	NaN	NaN	0.356645	NaN	NaN	NaN	NA	NA	-0.377125	NA	NA	NA	NA	NA	NA	NA	NA	NA	NA	NA	NA	NA	NA	-0.58174	NA	NA	0.468975	NA	NA	-1.61969
Q8WXX5	DnaJ homolog subfamily C member 9	S109	.kIsLEDIQAFEk	S3: 100.0	NA	NA	NA	NA	NA	NA	NA	NA	NA	NA	NA	NA	NA	NA	NaN	NaN	NaN	0.119339	NaN	NaN	NaN	NA	NA	-0.775093	NA	NA	NA	NA	NA	NA	NA	NA	NA	NA	NA	NA	NA	NA	-0.733822	NA	NA	-1.5574	NA	NA	0.149288
Q96EY1-2	DNJA3_HUMAN Isoform 2 of DnaJ homolog subfamily A member 3, mitochondrial	S287	.gSIIIsPcVVcR	S6: 100.0	NA	NA	NA	NA	NA	NA	NA	NA	NA	NA	NA	NA	NA	NA	NaN	0.156901	NaN	NaN	NaN	NaN	NaN	0.737698	NA	NA	0.881703	NA	NA	0.593693	NA	NA	1.25035	NA	NA	-0.278184	NA	NA	NA	NA	NA	NA	NA	NA	NA	NA	NA
Q7L591	Docking protein 3	S330	.aTsLPSLDTPGELR	S3: 100.0	dGGLGAAGDRSAGPGR	0.476961	NA	NA	NA	NA	NA	NA	NA	NA	-0.268619	0.524132	0.42979	0.792961	0.200827	0.018897	0.0392728	0.0325502	NaN	0.459616	0.547849	0.968556	1.23926	0.914104	1.3634	2.36915	2.2	0.814311	0.639544	0.528175	0.86325	1.41601	1.255	1.07386	1.23926	1.16411	0.365859	-0.50302	-0.348206	1.97622	2.23811	1.29055	2.64466	2.51663	2.48784
Q92685	Dol-P-Man:Man(5)GlcNAc(2)-PP-Dol alpha-1,3-mannosyltransferase	S11	.gRsGSAAQAEGLck	S3: 100.0	NA	NA	NA	NA	NA	NA	NA	NA	NA	NA	NA	NA	NA	NA	NaN	NaN	0.150327	0.0446294	NaN	NaN	NaN	NA	-0.922758	-0.934069	NA	NA	NA	NA	NA	NA	NA	NA	NA	NA	NA	NA	NA	NA	NA	NA	NA	NA	NA	NA	NA
Q92685	Dol-P-Man:Man(5)GlcNAc(2)-PP-Dol alpha-1,3-mannosyltransferase	S11;S13	.gRsGsAAQAEGLck	S3: 100.0; S5: 100.0	NA	NA	NA	NA	NA	NA	NA	NA	NA	NA	NA	NA	NA	NA	NaN	NaN	NaN	0.296488	NaN	NaN	NaN	NA	NA	-0.583107	NA	NA	NA	NA	NA	NA	NA	NA	NA	NA	NA	NA	NA	NA	NA	NA	NA	NA	NA	NA	NA
Q92685	Dol-P-Man:Man(5)GlcNAc(2)-PP-Dol alpha-1,3-mannosyltransferase	S13	.gRSGsAAQAEGLck	S5: 99.7	NA	NA	NA	NA	NA	NA	NA	NA	NA	NA	NA	NA	NA	NA	NaN	NaN	0.0281523	0.00450962	NaN	NaN	NaN	NA	-1.37371	-1.18857	NA	-2.12762	-3.23348	NA	-1.26744	-0.724815	NA	-1.47998	-1.845	NA	-0.409714	-0.227273	NA	NA	-0.0266537	NA	NA	-1.25552	NA	NA	-3.44415
Q92685	Dol-P-Man:Man(5)GlcNAc(2)-PP-Dol alpha-1,3-mannosyltransferase	S13	.SGsAAQAEGLck	S3: 99.6	NA	NA	NA	NA	NA	NA	NA	NA	NA	NA	NA	NA	NA	NA	NaN	NaN	0.0451199	0.1821	NaN	NaN	NaN	NA	-1.64716	-0.541332	NA	NA	0.657631	NA	NA	-0.54828	NA	NA	0.53001	NA	NA	1.1289	NA	-0.536209	-0.113302	NA	-1.47241	-0.541332	NA	-2.57451	-2.86051
Q5VZY9	Doublecortin and CaM kinase-like 1	S330	.SGksPSPSPTSPGSLR	S4: 100.0	sFEALLADLTR	0.158905	NA	NA	NA	NA	NA	NA	NA	NA	0.00287243	-0.182674	0.158905	2.46423	0.398313	NaN	NaN	0.290659	NaN	NaN	0.348381	NA	NA	-0.254566	NA	NA	NA	NA	NA	NA	NA	NA	NA	NA	NA	NA	NA	NA	NA	NA	NA	NA	NA	NA	NA
Q9UHG0	Doublecortin domain-containing protein 2	S128	.iNVsAR	S4: 100.0	NA	NA	NA	NA	NA	NA	NA	NA	NA	NA	NA	NA	NA	NA	NaN	NaN	NaN	0.149553	NaN	NaN	NaN	NA	NA	-1.87737	NA	NA	NA	NA	NA	NA	NA	NA	NA	NA	NA	NA	NA	NA	NA	NA	NA	NA	NA	NA	NA
Q9UHG0	Doublecortin domain-containing protein 2	S266;S270	.STVGSsDNSsPQPLkR	S6: 99.4; S10: 99.4	NA	NA	NA	NA	NA	NA	NA	NA	NA	NA	NA	NA	NA	NA	NaN	NaN	0.33861	NaN	NaN	NaN	NaN	NA	-0.309339	NA	NA	NA	NA	NA	NA	NA	NA	NA	NA	NA	NA	NA	NA	NA	NA	NA	NA	NA	NA	NA	NA
Q9UHG0	Doublecortin domain-containing protein 2	S270	.STVGSSDNSsPQPLkR	S10: 100.0	NA	NA	NA	NA	NA	NA	NA	NA	NA	NA	NA	NA	NA	NA	NaN	NaN	0.0302995	0.158384	NaN	NaN	NaN	NA	-1.50958	-1.03202	NA	NA	-1.01336	NA	NA	0.0564098	NA	NA	-1.88593	NA	NA	1.10554	NA	-1.55565	NA	NA	-0.313283	NA	NA	-1.79417	NA
P55265	Double-stranded RNA-specific adenosine deaminase	S825	.TMLLLSRsPEAQPk	S8: 98.8	tkVENGEGTIPVESSDIVPTWDGIR;dINAVLIDMER;kIGELVR	-0.255717	-0.472943	0.204081	-0.984085	-0.869762	0.822631	-1.35434	0.00170244	-0.745712	-2.01409	-0.0163923	0.899023	-2.09771	0.0780046	NaN	0.821074	0.698606	NaN	0.383908	0.391547	NA	0.114795	0.00546019	NA	NA	NA	NA	NA	NA	NA	NA	NA	NA	NA	NA	NA	0.56216	-0.191689	NA	-1.20129	-0.099935	NA	0.194963	0.457402
Q16643	Drebrin	S142	.lSsPVLHR	S3: 100.0	sPSDSSTASTPVAEQIER;mAPTPIPTRSPSDSSTASTPVAEQIER	0.0132154	NA	NA	NA	NA	0.0645813	-0.555187	0.589792	0.12715	NA	NA	NA	NA	0.825358	NaN	0.000879009	NaN	NaN	0.471831	NaN	NA	1.20865	NA	NA	0.734984	NA	NA	0.999573	NA	NA	1.46824	NA	NA	1.9523	NA	NA	0.0210962	NA	NA	2.68919	NA	NA	1.49555	NA
Q16643	Drebrin	S337	.mAPTPIPTRsPSDSSTASTPVAEQIER	S10: 99.4	sPSDSSTASTPVAEQIER;mAPTPIPTRSPSDSSTASTPVAEQIER	0.0132154	NA	NA	NA	NA	0.0645813	-0.555187	0.589792	0.12715	NA	NA	NA	NA	0.825358	NaN	NaN	0.0160247	NaN	NaN	0.400927	NA	NA	0.988495	NA	NA	0.988495	NA	NA	1.09281	NA	NA	-0.251313	NA	NA	1.06956	NA	NA	-0.377004	NA	NA	0.613934	NA	NA	0.322242
Q16643	Drebrin	S339	.mAPTPIPTRSPsDSSTASTPVAEQIER	S12: 99.3	sPSDSSTASTPVAEQIER;mAPTPIPTRSPSDSSTASTPVAEQIER	0.0132154	NA	NA	NA	NA	0.0645813	-0.555187	0.589792	0.12715	NA	NA	NA	NA	0.825358	NaN	NaN	0.457994	NaN	NaN	NaN	NA	NA	0.0198077	NA	NA	NA	NA	NA	NA	NA	NA	NA	NA	NA	NA	NA	NA	NA	NA	NA	NA	NA	NA	NA
Q16643	Drebrin	T346	.SPSDSSTAStPVAEQIER	T10: 100.0	sPSDSSTASTPVAEQIER;mAPTPIPTRSPSDSSTASTPVAEQIER	0.0132154	NA	NA	NA	NA	0.0645813	-0.555187	0.589792	0.12715	NA	NA	NA	NA	0.825358	NaN	NaN	0.410318	NaN	NaN	NaN	NA	NA	0.0567738	NA	NA	0.874606	NA	NA	0.144818	NA	NA	-0.123705	NA	NA	-0.0312708	NA	NA	NA	NA	NA	NA	NA	NA	NA
B4DDD6	Drebrin-like	S245	.amsTTSISSPQPGk	S3: 99.6	aMSTTSISSPQPGk;fQDVGPQAPVGSVYQk;amSTTSISSPQPGk;aEEDVEPEcIMEk;tWEQQQEVVSR;yQEQGGEASPQSR	-0.00800198	NA	NA	NA	NA	-0.013015	-0.550474	0.33463	-0.78146	0.214665	-0.109896	1.11253	1.12327	0.519181	NaN	0.378245	0.386122	NaN	0.151931	0.090693	NA	-0.113597	0.0696724	NA	NA	NA	NA	NA	NA	NA	NA	NA	NA	NA	NA	NA	0.37068	NA	NA	0.655766	NA	NA	-0.525741	NA
B4DDD6	Drebrin-like	S245	.aMsTTSISSPQPGk	S3: 99.2	aMSTTSISSPQPGk;fQDVGPQAPVGSVYQk;amSTTSISSPQPGk;aEEDVEPEcIMEk;tWEQQQEVVSR;yQEQGGEASPQSR	-0.00800198	NA	NA	NA	NA	-0.013015	-0.550474	0.33463	-0.78146	0.214665	-0.109896	1.11253	1.12327	0.519181	NaN	0.944082	NaN	NaN	0.475642	NaN	NA	-0.086081	NA	NA	NA	NA	NA	NA	NA	NA	NA	NA	NA	NA	NA	NA	-0.257109	NA	NA	0.734158	NA	NA	-0.481278	NA
B4DDD6	Drebrin-like	S245	.eRAmsTTSISSPQPGk	S5: 100.0	aMSTTSISSPQPGk;fQDVGPQAPVGSVYQk;amSTTSISSPQPGk;aEEDVEPEcIMEk;tWEQQQEVVSR;yQEQGGEASPQSR	-0.00800198	NA	NA	NA	NA	-0.013015	-0.550474	0.33463	-0.78146	0.214665	-0.109896	1.11253	1.12327	0.519181	NaN	0.754553	NaN	NaN	0.346954	NaN	NA	-0.127409	NA	NA	NA	NA	NA	NA	NA	NA	NA	NA	NA	NA	NA	NA	NA	NA	NA	NA	NA	NA	NA	NA
B4DDD6	Drebrin-like	S245;S248	.aMsTTsISSPQPGk	S3: 99.4; S6: 98.3	aMSTTSISSPQPGk;fQDVGPQAPVGSVYQk;amSTTSISSPQPGk;aEEDVEPEcIMEk;tWEQQQEVVSR;yQEQGGEASPQSR	-0.00800198	NA	NA	NA	NA	-0.013015	-0.550474	0.33463	-0.78146	0.214665	-0.109896	1.11253	1.12327	0.519181	NaN	0.4037	NaN	NaN	0.133417	NaN	NA	-0.701038	NA	NA	NA	NA	NA	NA	NA	NA	NA	NA	NA	NA	NA	NA	NA	NA	NA	NA	NA	NA	NA	NA
B4DDD6	Drebrin-like	S245;T247	.amsTtSISSPQPGk	S3: 99.2; T5: 98.5	aMSTTSISSPQPGk;fQDVGPQAPVGSVYQk;amSTTSISSPQPGk;aEEDVEPEcIMEk;tWEQQQEVVSR;yQEQGGEASPQSR	-0.00800198	NA	NA	NA	NA	-0.013015	-0.550474	0.33463	-0.78146	0.214665	-0.109896	1.11253	1.12327	0.519181	NaN	0.402893	0.0270575	NaN	0.279854	0.426885	NA	0.164605	0.730181	NA	NA	NA	NA	NA	NA	NA	NA	NA	NA	NA	NA	NA	-0.0239667	0.292273	NA	0.353177	0.603999	NA	0.541282	1.12325
B4DDD6	Drebrin-like	S245;T247	.aMsTtSISSPQPGk	S3: 99.4; T5: 98.8	aMSTTSISSPQPGk;fQDVGPQAPVGSVYQk;amSTTSISSPQPGk;aEEDVEPEcIMEk;tWEQQQEVVSR;yQEQGGEASPQSR	-0.00800198	NA	NA	NA	NA	-0.013015	-0.550474	0.33463	-0.78146	0.214665	-0.109896	1.11253	1.12327	0.519181	NaN	0.875198	0.563845	NaN	0.400044	0.337727	NA	0.124296	0.0764493	NA	NA	NA	NA	NA	NA	NA	NA	NA	NA	NA	NA	NA	0.109505	-0.0162574	NA	0.983537	0.344963	NA	0.139086	1.03106
B4DDD6	Drebrin-like	S250;S251	.amSTTSIssPQPGk	S8: 95.8; S9: 99.9	aMSTTSISSPQPGk;fQDVGPQAPVGSVYQk;amSTTSISSPQPGk;aEEDVEPEcIMEk;tWEQQQEVVSR;yQEQGGEASPQSR	-0.00800198	NA	NA	NA	NA	-0.013015	-0.550474	0.33463	-0.78146	0.214665	-0.109896	1.11253	1.12327	0.519181	NaN	NaN	0.909425	NaN	NaN	0.23215	NA	NA	0.0976957	NA	NA	NA	NA	NA	NA	NA	NA	NA	NA	NA	NA	NA	NA	NA	NA	NA	NA	NA	NA	NA
B4DDD6	Drebrin-like	S251	.amSTTSISsPQPGk	S9: 99.4	aMSTTSISSPQPGk;fQDVGPQAPVGSVYQk;amSTTSISSPQPGk;aEEDVEPEcIMEk;tWEQQQEVVSR;yQEQGGEASPQSR	-0.00800198	NA	NA	NA	NA	-0.013015	-0.550474	0.33463	-0.78146	0.214665	-0.109896	1.11253	1.12327	0.519181	NaN	NaN	0.137872	NaN	NaN	0.378222	NA	NA	-0.858346	NA	NA	NA	NA	NA	NA	NA	NA	NA	NA	NA	NA	NA	NA	-1.30398	NA	NA	-0.149431	NA	NA	-0.412707
B4DDD6	Drebrin-like	S251	.aMSTTSISsPQPGk	S9: 99.5	aMSTTSISSPQPGk;fQDVGPQAPVGSVYQk;amSTTSISSPQPGk;aEEDVEPEcIMEk;tWEQQQEVVSR;yQEQGGEASPQSR	-0.00800198	NA	NA	NA	NA	-0.013015	-0.550474	0.33463	-0.78146	0.214665	-0.109896	1.11253	1.12327	0.519181	NaN	0.0830784	NaN	NaN	0.380324	NaN	NA	-0.864365	NA	NA	NA	NA	NA	NA	NA	NA	NA	NA	NA	NA	NA	NA	-1.23327	NA	NA	-1.01067	NA	NA	-0.718055	NA
B4DDD6	Drebrin-like	S251	.aMSTTSISsPQPGkLR	S9: 100.0	aMSTTSISSPQPGk;fQDVGPQAPVGSVYQk;amSTTSISSPQPGk;aEEDVEPEcIMEk;tWEQQQEVVSR;yQEQGGEASPQSR	-0.00800198	NA	NA	NA	NA	-0.013015	-0.550474	0.33463	-0.78146	0.214665	-0.109896	1.11253	1.12327	0.519181	NaN	0.132646	NaN	NaN	0.988988	NaN	NA	0.595584	NA	NA	NA	NA	NA	NA	NA	NA	NA	NA	NA	NA	NA	NA	NA	NA	NA	NA	NA	NA	NA	NA
B4DDD6	Drebrin-like	T246;S251	.amStTSISsPQPGk	T4: 98.7; S9: 99.4	aMSTTSISSPQPGk;fQDVGPQAPVGSVYQk;amSTTSISSPQPGk;aEEDVEPEcIMEk;tWEQQQEVVSR;yQEQGGEASPQSR	-0.00800198	NA	NA	NA	NA	-0.013015	-0.550474	0.33463	-0.78146	0.214665	-0.109896	1.11253	1.12327	0.519181	NaN	NaN	0.559481	NaN	NaN	0.411569	NA	NA	0.195558	NA	NA	NA	NA	NA	NA	NA	NA	NA	NA	NA	NA	NA	NA	-0.660023	NA	NA	1.35413	NA	NA	0.267998
B4DDD6	Drebrin-like	T267	.qLtQPETHFGR	T3: 100.0	aMSTTSISSPQPGk;fQDVGPQAPVGSVYQk;amSTTSISSPQPGk;aEEDVEPEcIMEk;tWEQQQEVVSR;yQEQGGEASPQSR	-0.00800198	NA	NA	NA	NA	-0.013015	-0.550474	0.33463	-0.78146	0.214665	-0.109896	1.11253	1.12327	0.519181	NaN	NaN	0.0983515	NaN	NaN	0.792947	NA	NA	-0.256264	NA	NA	NA	NA	NA	NA	NA	NA	NA	NA	NA	NA	NA	NA	0.0639651	NA	NA	0.197595	NA	NA	0.107099
Q9UJU6	Drebrin-like protein	S269	.amsTTSISSPQPGk	S3: 100.0	aMSTTSISSPQPGk;aEEDVEPEcIMEk;fQDVGPQAPVGSVYQk;vAGTGEGGLEEMVEELNSGk;tWEQQQEVVSR;vMYAFcR;vVTEkSPTDWALFTYEGNSNDIR;vkDPNSGLPk;vAGTGEGGLEEmVEELNSGk;amSTTSISSPQPGk;yQEQGGEASPQR	0.13171	0.2297	0.954097	-0.0760028	0.732029	-0.0768954	-0.205517	0.302226	-0.779289	-0.74353	0.0251694	1.34661	0.895771	0.281871	NaN	0.892672	0.0704845	NaN	0.798712	0.436425	NA	-0.0616705	0.44015	NA	0.402307	0.664212	NA	0.313426	0.78861	NA	0.73469	-0.223764	NA	0.509318	0.44015	NA	0.37068	NA	NA	0.655766	NA	NA	-0.525741	NA
Q9UJU6	Drebrin-like protein	S269	.aMsTTSISSPQPGk	S3: 98.8	aMSTTSISSPQPGk;aEEDVEPEcIMEk;fQDVGPQAPVGSVYQk;vAGTGEGGLEEMVEELNSGk;tWEQQQEVVSR;vMYAFcR;vVTEkSPTDWALFTYEGNSNDIR;vkDPNSGLPk;vAGTGEGGLEEmVEELNSGk;amSTTSISSPQPGk;yQEQGGEASPQR	0.13171	0.2297	0.954097	-0.0760028	0.732029	-0.0768954	-0.205517	0.302226	-0.779289	-0.74353	0.0251694	1.34661	0.895771	0.281871	0.645648	0.248206	NaN	0.945203	0.990279	NaN	0.113046	0.213312	NA	-0.602355	0.536215	NA	0.763972	0.265705	NA	-0.0642416	0.106154	NA	0.528256	0.464668	NA	NA	-0.257109	NA	NA	0.734158	NA	NA	-0.481278	NA
Q9UJU6	Drebrin-like protein	S269	.eRAmsTTSISSPQPGk	S5: 100.0	aMSTTSISSPQPGk;aEEDVEPEcIMEk;fQDVGPQAPVGSVYQk;vAGTGEGGLEEMVEELNSGk;tWEQQQEVVSR;vMYAFcR;vVTEkSPTDWALFTYEGNSNDIR;vkDPNSGLPk;vAGTGEGGLEEmVEELNSGk;amSTTSISSPQPGk;yQEQGGEASPQR	0.13171	0.2297	0.954097	-0.0760028	0.732029	-0.0768954	-0.205517	0.302226	-0.779289	-0.74353	0.0251694	1.34661	0.895771	0.281871	NaN	0.754553	0.0264529	NaN	0.375468	0.861711	NA	-0.127409	0.575214	NA	NA	0.427708	NA	NA	0.780385	NA	NA	0.218261	NA	NA	0.722721	NA	NA	NA	NA	NA	NA	NA	NA	NA
Q9UJU6	Drebrin-like protein	S269;S272	.amsTTsISSPQPGk	S3: 99.5; S6: 99.5	aMSTTSISSPQPGk;aEEDVEPEcIMEk;fQDVGPQAPVGSVYQk;vAGTGEGGLEEMVEELNSGk;tWEQQQEVVSR;vMYAFcR;vVTEkSPTDWALFTYEGNSNDIR;vkDPNSGLPk;vAGTGEGGLEEmVEELNSGk;amSTTSISSPQPGk;yQEQGGEASPQR	0.13171	0.2297	0.954097	-0.0760028	0.732029	-0.0768954	-0.205517	0.302226	-0.779289	-0.74353	0.0251694	1.34661	0.895771	0.281871	NaN	NaN	0.521818	NaN	NaN	0.339919	NA	NA	0.257353	NA	NA	-0.91673	NA	NA	0.744119	NA	NA	2.63242	NA	NA	-0.229412	NA	NA	NA	NA	NA	NA	NA	NA	NA
Q9UJU6	Drebrin-like protein	S269;S272	.aMsTTsISSPQPGk	S3: 99.4; S6: 98.3	aMSTTSISSPQPGk;aEEDVEPEcIMEk;fQDVGPQAPVGSVYQk;vAGTGEGGLEEMVEELNSGk;tWEQQQEVVSR;vMYAFcR;vVTEkSPTDWALFTYEGNSNDIR;vkDPNSGLPk;vAGTGEGGLEEmVEELNSGk;amSTTSISSPQPGk;yQEQGGEASPQR	0.13171	0.2297	0.954097	-0.0760028	0.732029	-0.0768954	-0.205517	0.302226	-0.779289	-0.74353	0.0251694	1.34661	0.895771	0.281871	NaN	0.4037	NaN	NaN	0.384574	NaN	NA	-0.701038	NA	NA	NA	NA	NA	NA	NA	NA	NA	NA	NA	NA	NA	NA	NA	NA	NA	NA	NA	NA	NA	NA
Q9UJU6	Drebrin-like protein	S269;T271	.amsTtSISSPQPGk	S3: 99.2; T5: 98.5	aMSTTSISSPQPGk;aEEDVEPEcIMEk;fQDVGPQAPVGSVYQk;vAGTGEGGLEEMVEELNSGk;tWEQQQEVVSR;vMYAFcR;vVTEkSPTDWALFTYEGNSNDIR;vkDPNSGLPk;vAGTGEGGLEEmVEELNSGk;amSTTSISSPQPGk;yQEQGGEASPQR	0.13171	0.2297	0.954097	-0.0760028	0.732029	-0.0768954	-0.205517	0.302226	-0.779289	-0.74353	0.0251694	1.34661	0.895771	0.281871	NaN	0.402893	0.0270575	NaN	0.836254	0.582913	NA	0.164605	0.730181	NA	NA	NA	NA	NA	NA	NA	NA	NA	NA	NA	NA	NA	-0.0239667	0.292273	NA	0.353177	0.603999	NA	0.541282	1.12325
Q9UJU6	Drebrin-like protein	S269;T271	.aMsTtSISSPQPGk	S3: 99.4; T5: 98.8	aMSTTSISSPQPGk;aEEDVEPEcIMEk;fQDVGPQAPVGSVYQk;vAGTGEGGLEEMVEELNSGk;tWEQQQEVVSR;vMYAFcR;vVTEkSPTDWALFTYEGNSNDIR;vkDPNSGLPk;vAGTGEGGLEEmVEELNSGk;amSTTSISSPQPGk;yQEQGGEASPQR	0.13171	0.2297	0.954097	-0.0760028	0.732029	-0.0768954	-0.205517	0.302226	-0.779289	-0.74353	0.0251694	1.34661	0.895771	0.281871	NaN	0.875198	0.563845	NaN	0.461311	0.315755	NA	0.124296	0.0764493	NA	NA	NA	NA	NA	NA	NA	NA	NA	NA	NA	NA	NA	0.109505	-0.0162574	NA	0.983537	0.344963	NA	0.139086	1.03106
Q9UJU6	Drebrin-like protein	S274;S275	.amSTTSIssPQPGk	S8: 95.8; S9: 99.9	aMSTTSISSPQPGk;aEEDVEPEcIMEk;fQDVGPQAPVGSVYQk;vAGTGEGGLEEMVEELNSGk;tWEQQQEVVSR;vMYAFcR;vVTEkSPTDWALFTYEGNSNDIR;vkDPNSGLPk;vAGTGEGGLEEmVEELNSGk;amSTTSISSPQPGk;yQEQGGEASPQR	0.13171	0.2297	0.954097	-0.0760028	0.732029	-0.0768954	-0.205517	0.302226	-0.779289	-0.74353	0.0251694	1.34661	0.895771	0.281871	NaN	NaN	0.909425	NaN	NaN	0.37749	NA	NA	0.0976957	NA	NA	NA	NA	NA	NA	NA	NA	NA	NA	NA	NA	NA	NA	NA	NA	NA	NA	NA	NA	NA
Q9UJU6	Drebrin-like protein	S275	.amSTTSISsPQPGk	S9: 99.4	aMSTTSISSPQPGk;aEEDVEPEcIMEk;fQDVGPQAPVGSVYQk;vAGTGEGGLEEMVEELNSGk;tWEQQQEVVSR;vMYAFcR;vVTEkSPTDWALFTYEGNSNDIR;vkDPNSGLPk;vAGTGEGGLEEmVEELNSGk;amSTTSISSPQPGk;yQEQGGEASPQR	0.13171	0.2297	0.954097	-0.0760028	0.732029	-0.0768954	-0.205517	0.302226	-0.779289	-0.74353	0.0251694	1.34661	0.895771	0.281871	NaN	0.564234	0.137872	NaN	0.298381	0.318764	NA	-0.298033	-0.858346	NA	-0.619377	NA	NA	0.60793	NA	NA	0.0233116	NA	NA	-0.871976	NA	NA	NA	-1.30398	NA	NA	-0.149431	NA	NA	-0.412707
Q9UJU6	Drebrin-like protein	S275	.aMSTTSISsPQPGk	S9: 99.5	aMSTTSISSPQPGk;aEEDVEPEcIMEk;fQDVGPQAPVGSVYQk;vAGTGEGGLEEMVEELNSGk;tWEQQQEVVSR;vMYAFcR;vVTEkSPTDWALFTYEGNSNDIR;vkDPNSGLPk;vAGTGEGGLEEmVEELNSGk;amSTTSISSPQPGk;yQEQGGEASPQR	0.13171	0.2297	0.954097	-0.0760028	0.732029	-0.0768954	-0.205517	0.302226	-0.779289	-0.74353	0.0251694	1.34661	0.895771	0.281871	NaN	0.0830784	NaN	NaN	0.116739	NaN	NA	-0.864365	NA	NA	NA	NA	NA	NA	NA	NA	NA	NA	NA	NA	NA	NA	-1.23327	NA	NA	-1.01067	NA	NA	-0.718055	NA
Q9UJU6	Drebrin-like protein	S275	.aMSTTSISsPQPGkLR	S9: 100.0	aMSTTSISSPQPGk;aEEDVEPEcIMEk;fQDVGPQAPVGSVYQk;vAGTGEGGLEEMVEELNSGk;tWEQQQEVVSR;vMYAFcR;vVTEkSPTDWALFTYEGNSNDIR;vkDPNSGLPk;vAGTGEGGLEEmVEELNSGk;amSTTSISSPQPGk;yQEQGGEASPQR	0.13171	0.2297	0.954097	-0.0760028	0.732029	-0.0768954	-0.205517	0.302226	-0.779289	-0.74353	0.0251694	1.34661	0.895771	0.281871	NaN	0.132646	NaN	NaN	0.421224	NaN	NA	0.595584	NA	NA	NA	NA	NA	NA	NA	NA	NA	NA	NA	NA	NA	NA	NA	NA	NA	NA	NA	NA	NA	NA
Q9UJU6	Drebrin-like protein	T270;S275	.amStTSISsPQPGk	T4: 98.7; S9: 99.4	aMSTTSISSPQPGk;aEEDVEPEcIMEk;fQDVGPQAPVGSVYQk;vAGTGEGGLEEMVEELNSGk;tWEQQQEVVSR;vMYAFcR;vVTEkSPTDWALFTYEGNSNDIR;vkDPNSGLPk;vAGTGEGGLEEmVEELNSGk;amSTTSISSPQPGk;yQEQGGEASPQR	0.13171	0.2297	0.954097	-0.0760028	0.732029	-0.0768954	-0.205517	0.302226	-0.779289	-0.74353	0.0251694	1.34661	0.895771	0.281871	NaN	NaN	0.559481	NaN	NaN	0.840754	NA	NA	0.195558	NA	NA	NA	NA	NA	NA	NA	NA	NA	NA	NA	NA	NA	NA	-0.660023	NA	NA	1.35413	NA	NA	0.267998
Q9UJU6	Drebrin-like protein	T291	.qLtQPETHFGR	T3: 100.0	aMSTTSISSPQPGk;aEEDVEPEcIMEk;fQDVGPQAPVGSVYQk;vAGTGEGGLEEMVEELNSGk;tWEQQQEVVSR;vMYAFcR;vVTEkSPTDWALFTYEGNSNDIR;vkDPNSGLPk;vAGTGEGGLEEmVEELNSGk;amSTTSISSPQPGk;yQEQGGEASPQR	0.13171	0.2297	0.954097	-0.0760028	0.732029	-0.0768954	-0.205517	0.302226	-0.779289	-0.74353	0.0251694	1.34661	0.895771	0.281871	NaN	NaN	0.0983515	NaN	NaN	0.316129	NA	NA	-0.256264	NA	NA	NA	NA	NA	NA	NA	NA	NA	NA	NA	NA	NA	NA	0.0639651	NA	NA	0.197595	NA	NA	0.107099
Q8TEA8	D-tyrosyl-tRNA(Tyr) deacylase 1	S196	.SAsSGAEGDVSSEREP	S3: 99.6	NA	NA	NA	NA	NA	NA	NA	NA	NA	NA	NA	NA	NA	NA	NaN	NaN	NaN	0.182339	NaN	NaN	NaN	NA	NA	-0.582049	NA	NA	NA	NA	NA	NA	NA	NA	NA	NA	NA	NA	NA	NA	NA	NA	NA	NA	NA	NA	NA
Q8TEA8	D-tyrosyl-tRNA(Tyr) deacylase 1	S197	.SASsGAEGDVSSEREP	S4: 99.7	NA	NA	NA	NA	NA	NA	NA	NA	NA	NA	NA	NA	NA	NA	NaN	NaN	0.00849461	NaN	NaN	NaN	NaN	NA	-0.764048	NA	NA	NA	NA	NA	NA	NA	NA	NA	NA	NA	NA	NA	NA	-0.833557	NA	NA	-2.92874	NA	NA	-1.6042	NA
P36507	Dual specificity mitogen-activated protein kinase kinase 2	T394	.lNQPGtPTR	T6: 100.0	lcDFGVSGQLIDSMANSFVGTR;sYMAPER;rLEAFLTQk	-0.135767	NA	NA	NA	NA	-0.536692	0.779759	0.520663	1.42798	-0.307884	0.0363498	0.0836227	-0.317408	0.396747	NaN	0.0191486	0.0116895	NaN	0.329704	0.641151	NA	0.836215	0.554559	NA	1.66378	1.94207	NA	-0.462145	-0.630944	NA	1.82123	2.13675	NA	1.73714	2.02022	NA	-0.674902	-0.528956	NA	-0.0992892	0.449605	NA	1.57032	2.28992
P36507	Dual specificity mitogen-activated protein kinase kinase 2	T394	.lNQPGtPTRTAV	T6: 100.0	lcDFGVSGQLIDSMANSFVGTR;sYMAPER;rLEAFLTQk	-0.135767	NA	NA	NA	NA	-0.536692	0.779759	0.520663	1.42798	-0.307884	0.0363498	0.0836227	-0.317408	0.396747	0.051334	0.0505544	0.0512837	0.0661164	0.0795386	0.0669906	0.341902	0.594841	0.876276	3.13316	2.7617	3.54964	0.718076	-0.0908092	-0.136911	2.14267	1.30925	2.15535	0.187272	0.229806	0.546657	0.31413	0.18736	0.417533	-0.191128	-1.21888	-1.25842	1.80643	2.42392	2.46699
P36507	Dual specificity mitogen-activated protein kinase kinase 2	T394	.TLRLNQPGtPTR	T9: 100.0	lcDFGVSGQLIDSMANSFVGTR;sYMAPER;rLEAFLTQk	-0.135767	NA	NA	NA	NA	-0.536692	0.779759	0.520663	1.42798	-0.307884	0.0363498	0.0836227	-0.317408	0.396747	NaN	0.0238071	NaN	NaN	0.536146	NaN	NA	0.641469	NA	NA	NA	NA	NA	NA	NA	NA	NA	NA	NA	NA	NA	NA	0.6124	NA	NA	1.16498	NA	NA	0.375026	NA
P52564	Dual specificity mitogen-activated protein kinase kinase 6	S207	.mcDFGISGYLVDsVAk	S13: 100.0	NA	NA	NA	NA	NA	NA	NA	NA	NA	NA	NA	NA	NA	NA	NaN	NaN	NaN	0.317022	NaN	NaN	NaN	NA	NA	-0.912285	NA	NA	NA	NA	NA	NA	NA	NA	NA	NA	NA	NA	NA	NA	NA	NA	NA	NA	NA	NA	NA
Q13202	Dual specificity protein phosphatase 8	S395	.SFsLDIk	S3: 100.0	iLPWLDk;lLPWLDk	-1.34042	-2.44504	0.451142	-1.96922	-0.339103	0.139827	-1.42621	-2.95088	-1.21834	NA	NA	NA	NA	0.0259819	NaN	NaN	0.311485	NaN	NaN	0.10679	NA	NA	-0.482794	NA	NA	-0.494459	NA	NA	0.397658	NA	NA	-0.47113	NA	NA	-0.515277	NA	NA	NA	NA	NA	NA	NA	NA	NA
Q15569	Dual specificity testis-specific protein kinase 1	S437	.sLPSSPELPR	S1: 100.0	NA	NA	NA	NA	NA	NA	NA	NA	NA	NA	NA	NA	NA	NA	NaN	NaN	0.0962082	0.738591	NaN	NaN	NaN	NA	-0.418668	0.0183753	NA	NA	-0.829728	NA	NA	0.170247	NA	NA	-0.133496	NA	NA	0.401405	NA	-0.0934128	NA	NA	-0.6605	NA	NA	-0.176835	NA
Q15569	Dual specificity testis-specific protein kinase 1	S437;S441	.cRsLPSsPELPR	S3: 100.0; S7: 100.0	NA	NA	NA	NA	NA	NA	NA	NA	NA	NA	NA	NA	NA	NA	NaN	NaN	NaN	0.259425	NaN	NaN	NaN	NA	NA	-0.64965	NA	NA	0.807998	NA	NA	0.804377	NA	NA	-0.68574	NA	NA	-0.0752213	NA	NA	-0.940818	NA	NA	-1.56411	NA	NA	-0.00480732
Q15569	Dual specificity testis-specific protein kinase 1	S437;S441	.sLPSsPELPR	S1: 100.0; S5: 99.5	NA	NA	NA	NA	NA	NA	NA	NA	NA	NA	NA	NA	NA	NA	NaN	NaN	NaN	0.543585	NaN	NaN	NaN	NA	NA	-0.0337994	NA	NA	NA	NA	NA	NA	NA	NA	NA	NA	NA	NA	NA	NA	0.27547	NA	NA	-1.05962	NA	NA	0.236893
Q13627	Dual specificity tyrosine-phosphorylation-regulated kinase 1A	Y321	.iYQyIQSR	Y4: 100.0	NA	NA	NA	NA	NA	NA	NA	NA	NA	NA	NA	NA	NA	NA	NaN	0.00780541	0.0825658	0.618565	NaN	NaN	NaN	0.675047	0.530772	0.0452987	1.12084	0.720382	1.66477	0.66546	0.788976	0.514828	0.558847	0.623687	0.817878	0.634537	0.301148	0.298169	-0.143951	NA	-0.113358	0.910963	NA	-0.315682	0.12763	NA	1.10018
Q9Y4J8	Dystrobrevin alpha	S458	.sAPDISFTIDANk	S1: 100.0	NA	NA	NA	NA	NA	NA	NA	NA	NA	NA	NA	NA	NA	NA	NaN	NaN	NaN	0.453182	NaN	NaN	NaN	NA	NA	-0.613995	NA	NA	NA	NA	NA	NA	NA	NA	NA	NA	NA	NA	NA	NA	NA	NA	NA	NA	NA	NA	NA
Q09019	Dystrophia myotonica WD repeat-containing protein	S495	.SLSRSNsLPHPAGGGk	S7: 100.0	NA	NA	NA	NA	NA	NA	NA	NA	NA	NA	NA	NA	NA	NA	NaN	NaN	NaN	0.239268	NaN	NaN	NaN	NA	NA	-0.36508	NA	NA	0.254755	NA	NA	-0.374169	NA	NA	-0.36508	NA	NA	-0.908879	NA	NA	NA	NA	NA	NA	NA	NA	NA
P11532	Dystrophin	S3623	.SDsSQPmLLR	S3: 99.4	lQELQEATDELDLk;iLLSWVR;qLGEVASFGGSNIEPSVR;sEVEMVIk	0.937984	0.917803	0.806414	1.08847	1.20128	-0.250472	2.39502	1.2777	0.781242	-1.05932	0.102468	2.00876	1.5025	0.00740202	NaN	0.421683	0.633607	NaN	0.911953	0.749465	NA	0.506125	-0.480128	NA	0.590498	NA	NA	0.947403	NA	NA	0.683874	NA	NA	1.12895	NA	NA	-0.580309	-0.542374	NA	0.0563367	-1.30675	NA	-0.970467	-0.560751
P11532	Dystrophin	S3623	.SDsSQPMLLR	S3: 99.8	lQELQEATDELDLk;iLLSWVR;qLGEVASFGGSNIEPSVR;sEVEMVIk	0.937984	0.917803	0.806414	1.08847	1.20128	-0.250472	2.39502	1.2777	0.781242	-1.05932	0.102468	2.00876	1.5025	0.00740202	NaN	0.0476082	0.18437	NaN	0.324201	0.228079	NA	0.968313	0.272823	NA	1.26588	-0.145333	NA	0.808731	0.586169	NA	1.48147	0.327032	NA	1.30704	0.272823	NA	-0.236106	NA	NA	-0.288266	NA	NA	0.0524659	NA
P11532	Dystrophin	S3623;S3624	.SDssQPmLLR	S3: 100.0; S4: 100.0	lQELQEATDELDLk;iLLSWVR;qLGEVASFGGSNIEPSVR;sEVEMVIk	0.937984	0.917803	0.806414	1.08847	1.20128	-0.250472	2.39502	1.2777	0.781242	-1.05932	0.102468	2.00876	1.5025	0.00740202	NaN	NaN	0.0659891	NaN	NaN	0.0392069	NA	NA	0.931059	NA	NA	0.855405	NA	NA	1.78634	NA	NA	0.994745	NA	NA	2.97528	NA	NA	NA	NA	NA	NA	NA	NA	NA
P11532	Dystrophin	S3623;S3624	.SDssQPMLLR	S3: 100.0; S4: 100.0	lQELQEATDELDLk;iLLSWVR;qLGEVASFGGSNIEPSVR;sEVEMVIk	0.937984	0.917803	0.806414	1.08847	1.20128	-0.250472	2.39502	1.2777	0.781242	-1.05932	0.102468	2.00876	1.5025	0.00740202	NaN	0.541648	NaN	NaN	0.193411	NaN	NA	-0.218156	NA	NA	NA	NA	NA	NA	NA	NA	NA	NA	NA	NA	NA	NA	NA	NA	NA	NA	NA	NA	NA	NA
P11532	Dystrophin	S3624	.SDSsQPmLLR	S4: 99.4	lQELQEATDELDLk;iLLSWVR;qLGEVASFGGSNIEPSVR;sEVEMVIk	0.937984	0.917803	0.806414	1.08847	1.20128	-0.250472	2.39502	1.2777	0.781242	-1.05932	0.102468	2.00876	1.5025	0.00740202	NaN	0.113958	0.639901	NaN	0.228151	0.0158323	NA	0.709709	0.22766	NA	1.39253	0.334116	NA	1.63628	1.52821	NA	0.66428	0.554092	NA	1.99023	1.67025	NA	NA	-0.414437	NA	NA	-0.815696	NA	NA	-0.366366
P11532	Dystrophin	S3624	.SDSsQPMLLR	S4: 100.0	lQELQEATDELDLk;iLLSWVR;qLGEVASFGGSNIEPSVR;sEVEMVIk	0.937984	0.917803	0.806414	1.08847	1.20128	-0.250472	2.39502	1.2777	0.781242	-1.05932	0.102468	2.00876	1.5025	0.00740202	NaN	0.278739	0.352613	NaN	0.00712025	0.0255669	NA	0.489555	0.200579	NA	0.838434	0.633026	NA	1.76732	1.68386	NA	0.864639	0.0471693	NA	2.84066	1.31494	NA	-0.362369	NA	NA	0.489555	NA	NA	-0.847252	NA
P11532	Dystrophin	T3610	.vNGTtVSSPSTSLQR	T5: 98.8	lQELQEATDELDLk;iLLSWVR;qLGEVASFGGSNIEPSVR;sEVEMVIk	0.937984	0.917803	0.806414	1.08847	1.20128	-0.250472	2.39502	1.2777	0.781242	-1.05932	0.102468	2.00876	1.5025	0.00740202	NaN	0.206672	NaN	NaN	0.830156	NaN	NA	-0.658891	NA	NA	NA	NA	NA	NA	NA	NA	NA	NA	NA	NA	NA	NA	NA	NA	NA	NA	NA	NA	NA	NA
P11532	Dystrophin	T3616;S3617	.vNGTTVSSPStsLQR	T11: 97.3; S12: 98.9	lQELQEATDELDLk;iLLSWVR;qLGEVASFGGSNIEPSVR;sEVEMVIk	0.937984	0.917803	0.806414	1.08847	1.20128	-0.250472	2.39502	1.2777	0.781242	-1.05932	0.102468	2.00876	1.5025	0.00740202	NaN	NaN	0.479555	NaN	NaN	0.313378	NA	NA	-0.955601	NA	NA	NA	NA	NA	NA	NA	NA	NA	NA	NA	NA	NA	NA	NA	NA	NA	NA	NA	NA	NA
Q96L91	E1A-binding protein p400	S736	.aLsPVTSR	S3: 100.0	iAEIRk;lAELRk;iAELRk	-0.99243	NA	NA	NA	NA	NA	NA	NA	NA	-2.21423	0.0536515	0.802831	-2.03851	0.342078	NaN	NaN	0.342753	NaN	NaN	0.437195	NA	NA	-0.194741	NA	NA	NA	NA	NA	NA	NA	NA	NA	NA	NA	NA	NA	NA	NA	NA	NA	NA	NA	NA	NA
O75925	E3 SUMO-protein ligase PIAS1	S483;S485	.rTcPsLsPTSPLNNk	S5: 100.0; S7: 100.0	NA	NA	NA	NA	NA	NA	NA	NA	NA	NA	NA	NA	NA	NA	NaN	NaN	NaN	0.24119	NaN	NaN	NaN	NA	NA	-0.0122	NA	NA	-0.255645	NA	NA	0.411426	NA	NA	0.0280969	NA	NA	-0.0122	NA	NA	-0.0899954	NA	NA	-0.797314	NA	NA	0.0361379
O75925	E3 SUMO-protein ligase PIAS1	S483;S485	.TcPsLsPTSPLNNk	S4: 100.0; S6: 100.0	NA	NA	NA	NA	NA	NA	NA	NA	NA	NA	NA	NA	NA	NA	NaN	NaN	0.29461	0.304872	NaN	NaN	NaN	NA	-0.226208	-0.661095	NA	NA	NA	NA	NA	NA	NA	NA	NA	NA	NA	NA	NA	-0.343062	-0.146396	NA	0.0937608	-1.17579	NA	-0.0041516	0.54678
P49792	E3 SUMO-protein ligase RanBP2	T2450;S2454	.TAQEkDSLItPHVsR	T10: 99.5; S14: 100.0	sGFEGMFTkk;lSQSGHmLLNLSR;tAENFR;iAVAVLEETTR	0.367985	-0.0790266	-1.29354	1.39995	2.15785	-0.00101128	-0.313449	0.120359	2.05006	1.43009	-0.0272841	0.661015	2.00257	0.0593089	NaN	0.746601	0.437813	NaN	0.356391	0.555781	NA	-0.252829	-0.0922977	NA	NA	NA	NA	NA	NA	NA	NA	NA	NA	NA	NA	NA	-0.115399	0.00815642	NA	-0.439238	-0.192752	NA	0.765174	0.249474
Q14258	E3 ubiquitin/ISG15 ligase TRIM25	S100	.aSAPsPNAQVAcDHcLk	S5: 100.0	vLETFLAk;aVYQARPQLHk	0.106639	-0.236868	0.804103	0.0476015	0.451486	0.150101	-0.154818	-0.255385	-0.594496	-1.8814	0.300646	2.61914	-0.969013	0.941378	NaN	0.739223	NaN	NaN	0.782374	NaN	NA	0.00721082	NA	NA	-0.607766	NA	NA	1.06759	NA	NA	-0.13848	NA	NA	0.195003	NA	NA	NA	NA	NA	NA	NA	NA	NA	NA
Q5VTR2	E3 ubiquitin-protein ligase BRE1A	S138	.aLVVPEPEPDSDsNQER	S13: 100.0	NA	NA	NA	NA	NA	NA	NA	NA	NA	NA	NA	NA	NA	NA	NaN	NaN	0.089858	NaN	NaN	NaN	NaN	NA	-1.26215	NA	NA	NA	NA	NA	NA	NA	NA	NA	NA	NA	NA	NA	NA	-0.242607	NA	NA	-2.0014	NA	NA	-0.522898	NA
Q5VTR2	E3 ubiquitin-protein ligase BRE1A	S138	.kALVVPEPEPDSDsNQER	S14: 100.0	NA	NA	NA	NA	NA	NA	NA	NA	NA	NA	NA	NA	NA	NA	NaN	NaN	0.287752	0.976085	NaN	NaN	NaN	NA	-0.68827	0.100427	NA	-1.11359	NA	NA	1.53887	NA	NA	-0.614757	NA	NA	0.0234854	NA	NA	0.345433	NA	NA	-2.05171	NA	NA	-0.761784	NA
Q8TDB6	E3 ubiquitin-protein ligase DTX3L	S202	.qQFsPSMTER	S4: 100.0	NA	NA	NA	NA	NA	NA	NA	NA	NA	NA	NA	NA	NA	NA	NaN	NaN	0.306562	0.280645	NaN	NaN	NaN	NA	-0.544715	-0.212344	NA	NA	-0.169657	NA	NA	0.075098	NA	NA	-0.0233221	NA	NA	-0.203791	NA	-0.125776	-0.220898	NA	-0.963653	-0.548312	NA	0.389597	0.595728
Q8TDB6	E3 ubiquitin-protein ligase DTX3L	S221	.dScIsPSEPETkAEQk	S5: 99.4	NA	NA	NA	NA	NA	NA	NA	NA	NA	NA	NA	NA	NA	NA	NaN	NaN	0.37979	0.30327	NaN	NaN	NaN	NA	-0.251285	-0.282294	NA	-0.713626	NA	NA	1.07698	NA	NA	-0.433763	NA	NA	0.0661551	NA	NA	-0.068807	-0.813241	NA	-2.16206	-0.684453	NA	0.32688	0.119864
Q9ULT8	E3 ubiquitin-protein ligase HECTD1	S1567	.TNATNNmNLsR	S10: 100.0	NA	NA	NA	NA	NA	NA	NA	NA	NA	NA	NA	NA	NA	NA	NaN	NaN	0.0596181	0.183183	NaN	NaN	NaN	NA	-0.324817	-0.443087	NA	-1.14114	-0.683023	NA	0.129592	0.327306	NA	-0.724697	-0.82149	NA	0.200605	0.120871	NA	-0.0265555	0.194827	NA	-0.823234	-1.02035	NA	-0.0765593	-0.114398
Q9ULT8	E3 ubiquitin-protein ligase HECTD1	S1571	.SSsDNNTNTLGR	S3: 100.0	NA	NA	NA	NA	NA	NA	NA	NA	NA	NA	NA	NA	NA	NA	NaN	NaN	NaN	0.373554	NaN	NaN	NaN	NA	NA	0.281145	NA	NA	NA	NA	NA	NA	NA	NA	NA	NA	NA	NA	NA	NA	NA	NA	NA	NA	NA	NA	NA
Q7Z6Z7	E3 ubiquitin-protein ligase HUWE1	S1368	.dLsmSEEDQmmR	S3: 100.0	aGSSTPGDAPPAVAEVQGR;sAATSGAGSTTSGVVSGSLGSR;lLVGNDDVHIIAR;lLGPSAAADILQLSSSLPLQSR;tPTEAPADcR	0.218673	1.03768	0.489277	-1.0909	0.911755	0.341094	0.377353	-0.00498668	-1.13389	1.1553	-0.137778	0.179926	0.235264	0.3706	NaN	NaN	0.0040548	NaN	NaN	0.385777	NA	NA	1.3132	NA	NA	0.672763	NA	NA	-0.476558	NA	NA	3.08672	NA	NA	2.41855	NA	NA	0.167303	NA	NA	3.73395	NA	NA	1.57737
Q7Z6Z7	E3 ubiquitin-protein ligase HUWE1	S1368	.dLsmSEEDQmMR	S3: 99.1	aGSSTPGDAPPAVAEVQGR;sAATSGAGSTTSGVVSGSLGSR;lLVGNDDVHIIAR;lLGPSAAADILQLSSSLPLQSR;tPTEAPADcR	0.218673	1.03768	0.489277	-1.0909	0.911755	0.341094	0.377353	-0.00498668	-1.13389	1.1553	-0.137778	0.179926	0.235264	0.3706	NaN	NaN	0.501193	NaN	NaN	0.343118	NA	NA	0.0712949	NA	NA	NA	NA	NA	NA	NA	NA	NA	NA	NA	NA	NA	NA	NA	NA	NA	NA	NA	NA	NA
Q7Z6Z7	E3 ubiquitin-protein ligase HUWE1	S1368	.dLsmSEEDQMmR	S3: 99.1	aGSSTPGDAPPAVAEVQGR;sAATSGAGSTTSGVVSGSLGSR;lLVGNDDVHIIAR;lLGPSAAADILQLSSSLPLQSR;tPTEAPADcR	0.218673	1.03768	0.489277	-1.0909	0.911755	0.341094	0.377353	-0.00498668	-1.13389	1.1553	-0.137778	0.179926	0.235264	0.3706	NaN	NaN	0.501193	NaN	NaN	0.343118	NA	NA	0.0712949	NA	NA	NA	NA	NA	NA	NA	NA	NA	NA	NA	NA	NA	NA	NA	NA	NA	NA	NA	NA	NA
Q7Z6Z7	E3 ubiquitin-protein ligase HUWE1	S1907	.gSGTAsDDEFENLR	S6: 100.0	aGSSTPGDAPPAVAEVQGR;sAATSGAGSTTSGVVSGSLGSR;lLVGNDDVHIIAR;lLGPSAAADILQLSSSLPLQSR;tPTEAPADcR	0.218673	1.03768	0.489277	-1.0909	0.911755	0.341094	0.377353	-0.00498668	-1.13389	1.1553	-0.137778	0.179926	0.235264	0.3706	NaN	NaN	0.150657	NaN	NaN	0.666122	NA	NA	-0.100319	NA	NA	NA	NA	NA	NA	NA	NA	NA	NA	NA	NA	NA	NA	NA	NA	NA	NA	NA	NA	NA
Q7Z6Z7	E3 ubiquitin-protein ligase HUWE1	S2362	.dGGsGNSTIIVSR	S4: 100.0	aGSSTPGDAPPAVAEVQGR;sAATSGAGSTTSGVVSGSLGSR;lLVGNDDVHIIAR;lLGPSAAADILQLSSSLPLQSR;tPTEAPADcR	0.218673	1.03768	0.489277	-1.0909	0.911755	0.341094	0.377353	-0.00498668	-1.13389	1.1553	-0.137778	0.179926	0.235264	0.3706	NaN	0.366825	NaN	NaN	0.244464	NaN	NA	0.221706	NA	NA	NA	NA	NA	NA	NA	NA	NA	NA	NA	NA	NA	NA	NA	NA	NA	NA	NA	NA	NA	NA
Q7Z6Z7	E3 ubiquitin-protein ligase HUWE1	S2362;S2365	.dGGsGNsTIIVSR	S4: 100.0; S7: 100.0	aGSSTPGDAPPAVAEVQGR;sAATSGAGSTTSGVVSGSLGSR;lLVGNDDVHIIAR;lLGPSAAADILQLSSSLPLQSR;tPTEAPADcR	0.218673	1.03768	0.489277	-1.0909	0.911755	0.341094	0.377353	-0.00498668	-1.13389	1.1553	-0.137778	0.179926	0.235264	0.3706	NaN	0.0846506	0.00405885	NaN	0.400969	0.373372	NA	1.44942	1.83618	NA	NA	NA	NA	NA	NA	NA	NA	NA	NA	NA	NA	NA	-0.0184293	0.196713	NA	2.59753	2.42208	NA	1.59115	2.2357
Q7Z6Z7	E3 ubiquitin-protein ligase HUWE1	S2887	.aGsSTPGDAPPAVAEVQGR	S3: 98.9	aGSSTPGDAPPAVAEVQGR;sAATSGAGSTTSGVVSGSLGSR;lLVGNDDVHIIAR;lLGPSAAADILQLSSSLPLQSR;tPTEAPADcR	0.218673	1.03768	0.489277	-1.0909	0.911755	0.341094	0.377353	-0.00498668	-1.13389	1.1553	-0.137778	0.179926	0.235264	0.3706	NaN	0.813914	0.730818	NaN	0.411286	0.39078	NA	-0.0617459	0.280321	NA	NA	1.85028	NA	NA	0.191433	NA	NA	-0.198423	NA	NA	0.0724433	NA	-0.516194	0.178399	NA	0.941323	0.526022	NA	0.334545	0.403209
Q7Z6Z7	E3 ubiquitin-protein ligase HUWE1	S3662	.aQcETLsPDGLPEEQPQTTk	S7: 99.4	aGSSTPGDAPPAVAEVQGR;sAATSGAGSTTSGVVSGSLGSR;lLVGNDDVHIIAR;lLGPSAAADILQLSSSLPLQSR;tPTEAPADcR	0.218673	1.03768	0.489277	-1.0909	0.911755	0.341094	0.377353	-0.00498668	-1.13389	1.1553	-0.137778	0.179926	0.235264	0.3706	NaN	0.232955	NaN	NaN	0.868841	NaN	NA	-0.776328	NA	NA	NA	NA	NA	NA	NA	NA	NA	NA	NA	NA	NA	NA	NA	NA	NA	NA	NA	NA	NA	NA
Q7Z6Z7	E3 ubiquitin-protein ligase HUWE1	S3757	.lGSSGLGsASSIQAAVR	S8: 100.0	aGSSTPGDAPPAVAEVQGR;sAATSGAGSTTSGVVSGSLGSR;lLVGNDDVHIIAR;lLGPSAAADILQLSSSLPLQSR;tPTEAPADcR	0.218673	1.03768	0.489277	-1.0909	0.911755	0.341094	0.377353	-0.00498668	-1.13389	1.1553	-0.137778	0.179926	0.235264	0.3706	NaN	0.331661	0.000529248	NaN	0.296815	0.366546	NA	0.081849	0.660543	NA	NA	0.207683	NA	NA	0.343479	NA	NA	0.731795	NA	NA	1.44427	NA	-0.224404	0.647929	NA	-0.679619	1.46914	NA	-0.21299	1.12285
Q7Z6Z7	E3 ubiquitin-protein ligase HUWE1	S3757;S3759	.lGSSGLGsAsSIQAAVR	S8: 100.0; S10: 100.0	aGSSTPGDAPPAVAEVQGR;sAATSGAGSTTSGVVSGSLGSR;lLVGNDDVHIIAR;lLGPSAAADILQLSSSLPLQSR;tPTEAPADcR	0.218673	1.03768	0.489277	-1.0909	0.911755	0.341094	0.377353	-0.00498668	-1.13389	1.1553	-0.137778	0.179926	0.235264	0.3706	NaN	NaN	0.0471086	NaN	NaN	0.796153	NA	NA	1.00278	NA	NA	NA	NA	NA	NA	NA	NA	NA	NA	NA	NA	NA	NA	NA	NA	NA	NA	NA	NA	NA
Q7Z6Z7	E3 ubiquitin-protein ligase HUWE1	S3759;S3760	.lGSSGLGSAssIQAAVR	S10: 100.0; S11: 99.6	aGSSTPGDAPPAVAEVQGR;sAATSGAGSTTSGVVSGSLGSR;lLVGNDDVHIIAR;lLGPSAAADILQLSSSLPLQSR;tPTEAPADcR	0.218673	1.03768	0.489277	-1.0909	0.911755	0.341094	0.377353	-0.00498668	-1.13389	1.1553	-0.137778	0.179926	0.235264	0.3706	NaN	NaN	0.000381141	NaN	NaN	0.381943	NA	NA	2.14062	NA	NA	NA	NA	NA	NA	NA	NA	NA	NA	NA	NA	NA	NA	0.827032	NA	NA	2.25745	NA	NA	2.15789
Q7Z6Z7	E3 ubiquitin-protein ligase HUWE1	T2889	.aGSStPGDAPPAVAEVQGR	T5: 100.0	aGSSTPGDAPPAVAEVQGR;sAATSGAGSTTSGVVSGSLGSR;lLVGNDDVHIIAR;lLGPSAAADILQLSSSLPLQSR;tPTEAPADcR	0.218673	1.03768	0.489277	-1.0909	0.911755	0.341094	0.377353	-0.00498668	-1.13389	1.1553	-0.137778	0.179926	0.235264	0.3706	NaN	0.0985534	0.0779664	NaN	0.275848	0.151451	NA	-0.458905	0.0668107	NA	0.414616	0.184739	NA	-0.656604	-0.468902	NA	-0.578195	-0.294032	NA	-0.339615	0.31779	NA	NA	NA	NA	NA	NA	NA	NA	NA
Q96PU5	E3 ubiquitin-protein ligase NEDD4-like	S342	.ScsVTDAVAEQGHLPPPSAPAGR	S3: 100.0	NA	NA	NA	NA	NA	NA	NA	NA	NA	NA	NA	NA	NA	NA	NaN	NaN	0.805115	0.325499	NaN	NaN	NaN	NA	0.832143	-0.0825255	NA	1.26764	0.52706	NA	0.889945	-0.0240415	NA	-2.09627	-0.473141	NA	0.77434	0.0933467	NA	NA	-0.141009	NA	NA	0.315605	NA	NA	-1.69675
Q96PU5	E3 ubiquitin-protein ligase NEDD4-like	S448	.SLsSPTVTLSAPLEGAk	S3: 99.7	NA	NA	NA	NA	NA	NA	NA	NA	NA	NA	NA	NA	NA	NA	NaN	NaN	NaN	0.0465791	NaN	NaN	NaN	NA	NA	-1.52095	NA	NA	NA	NA	NA	NA	NA	NA	NA	NA	NA	NA	NA	NA	-0.324877	NA	NA	-1.53614	NA	NA	-2.52224
Q9UPQ7	E3 ubiquitin-protein ligase PDZRN3	S774;S778	.STPLTLEIsPDNsLRR	S9: 100.0; S13: 100.0	NA	NA	NA	NA	NA	NA	NA	NA	NA	NA	NA	NA	NA	NA	NaN	NaN	0.692885	0.43863	NaN	NaN	NaN	NA	-0.102021	-0.358098	NA	NA	NA	NA	NA	NA	NA	NA	NA	NA	NA	NA	NA	-0.734429	-0.765925	NA	0.553803	0.0497285	NA	0.530387	0.546692
Q06587	E3 ubiquitin-protein ligase RING1	S38	.TPQEAIMDGTEIAVsPR	S15: 100.0	NA	NA	NA	NA	NA	NA	NA	NA	NA	NA	NA	NA	NA	NA	NaN	NaN	0.165499	NaN	NaN	NaN	NaN	NA	-0.980855	NA	NA	NA	NA	NA	NA	NA	NA	NA	NA	NA	NA	NA	NA	-0.315081	NA	NA	-1.64663	NA	NA	-0.0944788	NA
Q8WU17	E3 ubiquitin-protein ligase RNF139	T663	.nGVIQHTGAAAEEFNDDtD	T18: 100.0	NA	NA	NA	NA	NA	NA	NA	NA	NA	NA	NA	NA	NA	NA	NaN	NaN	NaN	0.92464	NaN	NaN	NaN	NA	NA	0.582472	NA	NA	NA	NA	NA	NA	NA	NA	NA	NA	NA	NA	NA	NA	NA	NA	NA	NA	NA	NA	NA
Q96BH1	E3 ubiquitin-protein ligase RNF25	S450	.rEsLGLESk	S3: 100.0	NA	NA	NA	NA	NA	NA	NA	NA	NA	NA	NA	NA	NA	NA	NaN	NaN	NaN	0.765814	NaN	NaN	NaN	NA	NA	-0.296195	NA	NA	NA	NA	NA	NA	NA	NA	NA	NA	NA	NA	NA	NA	NA	NA	NA	NA	NA	NA	NA
Q96BH1	E3 ubiquitin-protein ligase RNF25	S450	.rEsLGLESkDGS	S3: 100.0	NA	NA	NA	NA	NA	NA	NA	NA	NA	NA	NA	NA	NA	NA	NaN	NaN	0.0593602	0.00104328	NaN	NaN	NaN	NA	-0.296792	-0.756167	NA	-0.101067	-0.0887204	NA	0.470778	-0.746987	NA	-0.183848	-0.765346	NA	-0.187465	-0.103817	NA	-0.400203	-0.180555	NA	-1.32871	-0.838702	NA	-0.291729	-1.10648
Q5T4S7	E3 ubiquitin-protein ligase UBR4	S2719	.hVTLPSsPR	S7: 99.2	aAPPPPPPPPPLESSPR;vcLNLPYFLR	-0.264153	0.243428	-1.18929	-0.121071	-0.0916886	-0.366504	-1.40248	0.0412142	-2.2413	-0.606986	-0.0104369	0.861139	-0.746777	0.0772112	NaN	0.756376	NaN	NaN	0.390434	NaN	NA	-0.0628878	NA	NA	NA	NA	NA	NA	NA	NA	NA	NA	NA	NA	NA	NA	-0.0761882	NA	NA	-0.0495874	NA	NA	-0.890534	NA
Q5T4S7	E3 ubiquitin-protein ligase UBR4	T2715	.hVtLPSSPR	T3: 100.0	aAPPPPPPPPPLESSPR;vcLNLPYFLR	-0.264153	0.243428	-1.18929	-0.121071	-0.0916886	-0.366504	-1.40248	0.0412142	-2.2413	-0.606986	-0.0104369	0.861139	-0.746777	0.0772112	NaN	0.703444	0.678789	NaN	0.480459	0.474443	NA	-0.405079	-0.258823	NA	NA	0.550751	NA	NA	0.92847	NA	NA	-0.181801	NA	NA	-0.321387	NA	NA	-0.120324	NA	NA	-0.342095	NA	NA	-0.258823
O95071	E3 ubiquitin-protein ligase UBR5	S1549	.rIsQSQPVR	S3: 100.0	NA	NA	NA	NA	NA	NA	NA	NA	NA	NA	NA	NA	NA	NA	NaN	NaN	0.812219	NaN	NaN	NaN	NaN	NA	0.0214764	NA	NA	NA	NA	NA	NA	NA	NA	NA	NA	NA	NA	NA	NA	NA	NA	NA	NA	NA	NA	NA	NA
Q96PU4	E3 ubiquitin-protein ligase UHRF2	S667	.rPIsDDDcPSASk	S4: 100.0	NA	NA	NA	NA	NA	NA	NA	NA	NA	NA	NA	NA	NA	NA	NaN	NaN	0.0283291	NaN	NaN	NaN	NaN	NA	-1.00958	NA	NA	NA	NA	NA	NA	NA	NA	NA	NA	NA	NA	NA	NA	0.155201	NA	NA	-1.38088	NA	NA	-1.46451	NA
Q8NHG8	E3 ubiquitin-protein ligase ZNRF2	S135	.dRPVGGsPGGPR	S7: 100.0	NA	NA	NA	NA	NA	NA	NA	NA	NA	NA	NA	NA	NA	NA	NaN	NaN	0.0495385	0.750028	NaN	NaN	NaN	NA	-0.671365	0.0683593	NA	NA	NA	NA	NA	NA	NA	NA	NA	NA	NA	NA	NA	-0.746539	NA	NA	-0.596191	NA	NA	-0.918602	NA
Q8NHG8	E3 ubiquitin-protein ligase ZNRF2	S19	.aYsGSDLPSSSSGGANGTAGGGGGAR	S3: 99.3	NA	NA	NA	NA	NA	NA	NA	NA	NA	NA	NA	NA	NA	NA	NaN	NaN	NaN	0.783591	NaN	NaN	NaN	NA	NA	0.158722	NA	NA	NA	NA	NA	NA	NA	NA	NA	NA	NA	NA	NA	NA	NA	NA	NA	NA	NA	NA	NA
E9PDQ9	E74-like factor 1 (ets domain transcription factor)	Y136	.yADSPGASSPEQPk	Y1: 99.6	NA	NA	NA	NA	NA	NA	NA	NA	NA	NA	NA	NA	NA	NA	NaN	NaN	NaN	0.267482	NaN	NaN	NaN	NA	NA	0.334361	NA	NA	NA	NA	NA	NA	NA	NA	NA	NA	NA	NA	NA	NA	NA	NA	NA	NA	NA	NA	NA
E9PGU7	E9PGU7_HUMAN Tyrosineprotein phosphatase nonreceptor type 3	S226;S228	.rsLsVEHLETk	S2: 100.0; S4: 100.0	NA	NA	NA	NA	NA	NA	NA	NA	NA	NA	NA	NA	NA	NA	NaN	NaN	0.600287	0.490751	NaN	NaN	NaN	NA	-0.577016	-0.496964	NA	NA	NA	NA	NA	NA	NA	NA	NA	NA	NA	NA	NA	NA	NA	NA	NA	NA	NA	NA	NA
E9PNN6	E9PNN6_HUMAN Aldehyde dehydrogenase, dimeric NADPpreferring	T380	.gTAAWDPtMAR	T8: 100.0	NA	NA	NA	NA	NA	NA	NA	NA	NA	NA	NA	NA	NA	NA	NaN	0.0832183	NaN	NaN	NaN	NaN	NaN	-1.33248	NA	NA	NA	NA	NA	NA	NA	NA	NA	NA	NA	NA	NA	NA	-0.388367	NA	NA	-3.14386	NA	NA	-0.879213	NA	NA
Q15075	Early endosome antigen 1	S52	.SLGsADELFk	S4: 100.0	vcDAcFNDLQG;iQTTVTELQk;iQAGEGETAVLNQLQEk;aAQLATEIADIk;iQNLEALLQk;dLDcQQLQSR;vSQLDIQIk;aAILDLEk;vLSLETSVNELNSQLNESkEk;iQHEELNNR	0.156053	0.402185	0.298263	-0.23826	0.0183509	-0.0561661	-0.205736	-0.459381	-0.243199	-1.72993	0.0707396	2.00507	-0.581432	0.811325	NaN	NaN	0.765682	NaN	NaN	0.34669	NA	NA	0.111115	NA	NA	0.213701	NA	NA	0.849449	NA	NA	-0.184343	NA	NA	-0.0989176	NA	NA	-0.166193	NA	NA	0.296301	NA	NA	0.735918
C9JRL6	Echinoderm microtubule-associated protein-like 2	S136	.rYLsPER	S4: 100.0	sELPScR;tVAEGHGDTLYVGTTR;tkEVIFSVEDGSVk	-0.394969	NA	NA	NA	NA	-0.452695	-0.58347	-0.394969	-0.362177	NA	NA	NA	NA	0.00272367	NaN	NaN	0.17253	NaN	NaN	0.177901	NA	NA	-0.666981	NA	NA	NA	NA	NA	NA	NA	NA	NA	NA	NA	NA	NA	NA	-1.30573	NA	NA	-1.25385	NA	NA	-0.0801081
Q32P44	Echinoderm microtubule-associated protein-like 3	S176	.aIsSANLLVR	S3: 100.0	lVQWGPGLVALQEAEIPEHFGAVR	-0.525733	NA	NA	NA	NA	NA	NA	NA	NA	-0.211241	-0.108516	-1.91092	-0.840225	0.160692	NaN	0.0192156	0.00160594	NaN	0.630975	0.608545	NA	1.50774	1.59	NA	NA	1.21635	NA	NA	-0.24075	NA	NA	2.3359	NA	NA	1.40235	NA	0.176439	0.0828444	NA	1.82766	2.87272	NA	1.6079	2.02042
Q32P44	Echinoderm microtubule-associated protein-like 3	S197	.gGkDPLsSPGGPGSR	S7: 99.3	lVQWGPGLVALQEAEIPEHFGAVR	-0.525733	NA	NA	NA	NA	NA	NA	NA	NA	-0.211241	-0.108516	-1.91092	-0.840225	0.160692	NaN	0.327055	NaN	NaN	NaN	NaN	NA	-0.40598	NA	NA	-0.437792	NA	NA	-1.51485	NA	NA	-0.374169	NA	NA	-1.16235	NA	NA	0.784319	NA	NA	-0.0276385	NA	NA	0.805529	NA
Q32P44	Echinoderm microtubule-associated protein-like 3	S889	.TPSLsPASSLDV	S5: 98.8	lVQWGPGLVALQEAEIPEHFGAVR	-0.525733	NA	NA	NA	NA	NA	NA	NA	NA	-0.211241	-0.108516	-1.91092	-0.840225	0.160692	NaN	NaN	0.0324734	NaN	NaN	0.299178	NA	NA	0.116191	NA	NA	0.374402	NA	NA	0.292682	NA	NA	0.400716	NA	NA	1.12287	NA	NA	NA	NA	NA	NA	NA	NA	NA
Q32P44	Echinoderm microtubule-associated protein-like 3	S889;S892	.TPSLsPAsSLDV	S5: 99.1; S8: 98.3	lVQWGPGLVALQEAEIPEHFGAVR	-0.525733	NA	NA	NA	NA	NA	NA	NA	NA	-0.211241	-0.108516	-1.91092	-0.840225	0.160692	NaN	NaN	0.113818	NaN	NaN	NaN	NA	NA	0.391141	NA	NA	NA	NA	NA	NA	NA	NA	NA	NA	NA	NA	NA	NA	0.243165	NA	NA	0.686294	NA	NA	0.539117
Q9HC35	Echinoderm microtubule-associated protein-like 4	S144;S146	.asPsPQPSSQPLQIHR	S2: 100.0; S4: 100.0	aTLLEDQQDPSPSS;hYLGHTDcVk;vQQQEDEITVLk;wFVLDAETR;lSALESR;tTVEPTPGkGPk;cLAIHPDkIR;iILWDHDLNPER;dMSIIQWk;aALADVLR;aSPSPQPSSQPLQIHR	-0.226464	-0.890664	-0.0718257	-0.657042	-0.139778	-0.0409671	0.354081	-1.33609	-0.111676	-0.896954	-0.0220913	0.0404277	-0.568264	0.0287984	NaN	NaN	0.51715	NaN	NaN	0.545761	NA	NA	0.209267	NA	NA	1.12884	NA	NA	1.36875	NA	NA	0.151235	NA	NA	1.10641	NA	NA	-0.934835	NA	NA	-0.815809	NA	NA	-0.229952
Q9HC35	Echinoderm microtubule-associated protein-like 4	S146	.aSPsPQPSSQPLQIHR	S4: 100.0	aTLLEDQQDPSPSS;hYLGHTDcVk;vQQQEDEITVLk;wFVLDAETR;lSALESR;tTVEPTPGkGPk;cLAIHPDkIR;iILWDHDLNPER;dMSIIQWk;aALADVLR;aSPSPQPSSQPLQIHR	-0.226464	-0.890664	-0.0718257	-0.657042	-0.139778	-0.0409671	0.354081	-1.33609	-0.111676	-0.896954	-0.0220913	0.0404277	-0.568264	0.0287984	NaN	0.81303	NaN	NaN	0.323376	NaN	NA	-0.130679	NA	NA	-0.0713925	NA	NA	-0.0352746	NA	NA	-0.215349	NA	NA	0.173763	NA	NA	-0.253619	NA	NA	1.46216	NA	NA	-0.142736	NA
Q9HC35	Echinoderm microtubule-associated protein-like 4	S200	.iPsTPkLIPk	S3: 99.4	aTLLEDQQDPSPSS;hYLGHTDcVk;vQQQEDEITVLk;wFVLDAETR;lSALESR;tTVEPTPGkGPk;cLAIHPDkIR;iILWDHDLNPER;dMSIIQWk;aALADVLR;aSPSPQPSSQPLQIHR	-0.226464	-0.890664	-0.0718257	-0.657042	-0.139778	-0.0409671	0.354081	-1.33609	-0.111676	-0.896954	-0.0220913	0.0404277	-0.568264	0.0287984	NaN	0.0438069	NaN	NaN	0.801784	NaN	NA	-1.61954	NA	NA	-1.74654	NA	NA	0.388177	NA	NA	-0.785166	NA	NA	-1.49254	NA	NA	1.13009	NA	NA	-3.05419	NA	NA	-3.05739	NA
Q9HC35	Echinoderm microtubule-associated protein-like 4	S200;T201	.iPstPkLIPk	S3: 100.0; T4: 100.0	aTLLEDQQDPSPSS;hYLGHTDcVk;vQQQEDEITVLk;wFVLDAETR;lSALESR;tTVEPTPGkGPk;cLAIHPDkIR;iILWDHDLNPER;dMSIIQWk;aALADVLR;aSPSPQPSSQPLQIHR	-0.226464	-0.890664	-0.0718257	-0.657042	-0.139778	-0.0409671	0.354081	-1.33609	-0.111676	-0.896954	-0.0220913	0.0404277	-0.568264	0.0287984	NaN	NaN	0.00324823	NaN	NaN	0.496311	NA	NA	-1.7199	NA	NA	-1.7264	NA	NA	0.1734	NA	NA	-1.21244	NA	NA	-1.33603	NA	NA	0.211134	NA	NA	-2.14884	NA	NA	-1.7134
Q9HC35	Echinoderm microtubule-associated protein-like 4	S200;T201	.lSkIPstPkLIPk	S6: 100.0; T7: 100.0	aTLLEDQQDPSPSS;hYLGHTDcVk;vQQQEDEITVLk;wFVLDAETR;lSALESR;tTVEPTPGkGPk;cLAIHPDkIR;iILWDHDLNPER;dMSIIQWk;aALADVLR;aSPSPQPSSQPLQIHR	-0.226464	-0.890664	-0.0718257	-0.657042	-0.139778	-0.0409671	0.354081	-1.33609	-0.111676	-0.896954	-0.0220913	0.0404277	-0.568264	0.0287984	NaN	NaN	0.127451	NaN	NaN	0.408131	NA	NA	-1.1439	NA	NA	NA	NA	NA	NA	NA	NA	NA	NA	NA	NA	NA	NA	0.0207933	NA	NA	-0.492652	NA	NA	-1.79515
Q9HC35	Echinoderm microtubule-associated protein-like 4	S978	.aTLLEDQQDPsPSS	S11: 99.2	aTLLEDQQDPSPSS;hYLGHTDcVk;vQQQEDEITVLk;wFVLDAETR;lSALESR;tTVEPTPGkGPk;cLAIHPDkIR;iILWDHDLNPER;dMSIIQWk;aALADVLR;aSPSPQPSSQPLQIHR	-0.226464	-0.890664	-0.0718257	-0.657042	-0.139778	-0.0409671	0.354081	-1.33609	-0.111676	-0.896954	-0.0220913	0.0404277	-0.568264	0.0287984	NaN	0.75031	0.290012	NaN	0.1663	0.553253	NA	-0.21594	-0.633635	NA	NA	NA	NA	NA	NA	NA	NA	NA	NA	NA	NA	NA	0.749139	NA	NA	-1.18102	NA	NA	-2.49456	NA
O60447	Ecotropic viral integration site 5 protein homolog	S805	.rREsYSTTV	S4: 98.5	NA	NA	NA	NA	NA	NA	NA	NA	NA	NA	NA	NA	NA	NA	NaN	NaN	NaN	0.769274	NaN	NaN	NaN	NA	NA	0.0611804	NA	NA	NA	NA	NA	NA	NA	NA	NA	NA	NA	NA	NA	NA	NA	NA	NA	NA	NA	NA	NA
Q8N4Y2	EF-hand calcium-binding domain-containing protein 4A	S392	.rGsGHLPSAR	S3: 100.0	NA	NA	NA	NA	NA	NA	NA	NA	NA	NA	NA	NA	NA	NA	NaN	NaN	0.0950424	NaN	NaN	NaN	NaN	NA	0.830689	NA	NA	NA	NA	NA	NA	NA	NA	NA	NA	NA	NA	NA	NA	-0.037967	NA	NA	1.13588	NA	NA	2.03227	NA
Q8N4Y2	EF-hand calcium-binding domain-containing protein 4A	S392;S397	.rGsGHLPsAR	S3: 100.0; S8: 100.0	NA	NA	NA	NA	NA	NA	NA	NA	NA	NA	NA	NA	NA	NA	NaN	NaN	0.982859	0.497663	NaN	NaN	NaN	NA	0.51646	0.463189	NA	NA	NA	NA	NA	NA	NA	NA	NA	NA	NA	NA	NA	NA	NA	NA	NA	NA	NA	NA	NA
Q96C19	EF-hand domain-containing protein D2	S74	.aDLNQGIGEPQsPSR	S12: 100.0	rADLNQGIGEPQSPSR;dGFIDLMELk;sFFEAk;rADLNQGIGEPQSPSRR;lSEIDVSSEGVk	0.0316243	0.369179	0.0184183	-0.212832	0.981286	-0.296383	-0.289958	-0.0361326	-1.19963	0.246734	-0.0492026	0.627851	-0.0546698	0.956447	NaN	0.419772	NaN	NaN	0.272751	NaN	NA	-0.263484	NA	NA	0.32337	NA	NA	0.200277	NA	NA	-0.727245	NA	NA	-1.09093	NA	NA	NA	NA	NA	NA	NA	NA	NA	NA
Q96C19	EF-hand domain-containing protein D2	S74	.aDLNQGIGEPQsPSRR	S12: 100.0	rADLNQGIGEPQSPSR;dGFIDLMELk;sFFEAk;rADLNQGIGEPQSPSRR;lSEIDVSSEGVk	0.0316243	0.369179	0.0184183	-0.212832	0.981286	-0.296383	-0.289958	-0.0361326	-1.19963	0.246734	-0.0492026	0.627851	-0.0546698	0.956447	NaN	NaN	0.0369488	NaN	NaN	0.593852	NA	NA	-0.437119	NA	NA	-0.753574	NA	NA	-0.495458	NA	NA	-0.181175	NA	NA	-0.675899	NA	NA	-0.112729	NA	NA	-0.0686803	NA	NA	-0.24496
Q96C19	EF-hand domain-containing protein D2	S74	.rADLNQGIGEPQsPSR	S13: 99.7	rADLNQGIGEPQSPSR;dGFIDLMELk;sFFEAk;rADLNQGIGEPQSPSRR;lSEIDVSSEGVk	0.0316243	0.369179	0.0184183	-0.212832	0.981286	-0.296383	-0.289958	-0.0361326	-1.19963	0.246734	-0.0492026	0.627851	-0.0546698	0.956447	NaN	0.0881564	0.0193696	NaN	0.459327	0.512135	NA	-0.642758	-0.60781	NA	NA	0.112047	NA	NA	-0.434778	NA	NA	-0.908487	NA	NA	-0.865117	NA	-0.91953	0.132496	NA	-0.642758	-2.05354	NA	-0.698941	-0.327823
Q96C19	EF-hand domain-containing protein D2	S74	.rADLNQGIGEPQsPSRR	S13: 100.0	rADLNQGIGEPQSPSR;dGFIDLMELk;sFFEAk;rADLNQGIGEPQSPSRR;lSEIDVSSEGVk	0.0316243	0.369179	0.0184183	-0.212832	0.981286	-0.296383	-0.289958	-0.0361326	-1.19963	0.246734	-0.0492026	0.627851	-0.0546698	0.956447	NaN	0.100851	0.465448	NaN	0.896491	0.416583	NA	0.215902	-0.563068	NA	0.268499	NA	NA	0.539778	NA	NA	0.947593	NA	NA	0.293591	NA	NA	0.112874	1.01211	NA	0.151431	-0.343786	NA	0.732926	-0.78235
Q8N3D4	EH domain-binding protein 1-like protein 1	S462	.gTPEAPPRGsQGR	S10: 100.0	NA	NA	NA	NA	NA	NA	NA	NA	NA	NA	NA	NA	NA	NA	NaN	NaN	0.0515594	NaN	NaN	NaN	NaN	NA	0.770682	NA	NA	NA	NA	NA	NA	NA	NA	NA	NA	NA	NA	NA	NA	NA	NA	NA	NA	NA	NA	NA	NA
Q9Y6R1	Electrogenic sodium bicarbonate cotransporter 1	S1069	.eRsPTFLER	S3: 100.0	NA	NA	NA	NA	NA	NA	NA	NA	NA	NA	NA	NA	NA	NA	NaN	NaN	0.0727797	0.00812141	NaN	NaN	NaN	NA	-1.45984	-1.13499	NA	NA	-1.64028	NA	NA	-0.322776	NA	NA	-0.358368	NA	NA	0.220821	NA	-0.124808	-0.3241	NA	-2.01602	-2.17389	NA	-2.10044	-2.22591
Q9Y6R1	Electrogenic sodium bicarbonate cotransporter 1	S1078	.SPTFLERHTsc	S10: 100.0	NA	NA	NA	NA	NA	NA	NA	NA	NA	NA	NA	NA	NA	NA	NaN	NaN	NaN	0.494008	NaN	NaN	NaN	NA	NA	-0.507512	NA	NA	NA	NA	NA	NA	NA	NA	NA	NA	NA	NA	NA	NA	NA	NA	NA	NA	NA	NA	NA
Q9Y6R1	Electrogenic sodium bicarbonate cotransporter 1	S12	.gAsFLk	S3: 100.0	NA	NA	NA	NA	NA	NA	NA	NA	NA	NA	NA	NA	NA	NA	NaN	NaN	NaN	0.0131292	NaN	NaN	NaN	NA	NA	-2.49079	NA	NA	-2.52132	NA	NA	-0.374864	NA	NA	-1.85733	NA	NA	0.00631481	NA	NA	-0.634135	NA	NA	-5.07841	NA	NA	-2.8389
Q9Y6R1	Electrogenic sodium bicarbonate cotransporter 1	S223	.kSNLRsLADIGk	S6: 99.5	NA	NA	NA	NA	NA	NA	NA	NA	NA	NA	NA	NA	NA	NA	NaN	NaN	NaN	0.0429672	NaN	NaN	NaN	NA	NA	-2.62758	NA	NA	NA	NA	NA	NA	NA	NA	NA	NA	NA	NA	NA	NA	-0.253464	NA	NA	-2.92557	NA	NA	-2.55162
Q9Y6R1	Electrogenic sodium bicarbonate cotransporter 1	S223	.sLADIGk	S1: 100.0	NA	NA	NA	NA	NA	NA	NA	NA	NA	NA	NA	NA	NA	NA	NaN	NaN	NaN	0.00270053	NaN	NaN	NaN	NA	NA	-2.42191	NA	NA	-3.37516	NA	NA	-0.460906	NA	NA	-1.92168	NA	NA	0.163252	NA	NA	-1.40786	NA	NA	-4.38816	NA	NA	-3.07648
Q9Y6R1	Electrogenic sodium bicarbonate cotransporter 1	S223	.SNLRsLADIGk	S5: 100.0	NA	NA	NA	NA	NA	NA	NA	NA	NA	NA	NA	NA	NA	NA	NaN	NaN	NaN	0.00155467	NaN	NaN	NaN	NA	NA	-2.63267	NA	NA	-3.34429	NA	NA	-2.02378	NA	NA	-3.14647	NA	NA	-0.387533	NA	NA	-0.0525777	NA	NA	-3.10079	NA	NA	-2.92291
Q9Y6R1	Electrogenic sodium bicarbonate cotransporter 1	S232	.SLADIGkTVsSASR	S10: 100.0	NA	NA	NA	NA	NA	NA	NA	NA	NA	NA	NA	NA	NA	NA	NaN	NaN	0.417682	0.246061	NaN	NaN	NaN	NA	-0.381974	0.680116	NA	NA	1.05599	NA	NA	0.852203	NA	NA	-0.470246	NA	NA	0.508029	NA	0.175149	NA	NA	0.453313	NA	NA	-0.939097	NA
Q9Y6R1	Electrogenic sodium bicarbonate cotransporter 1	S232;S233	.SLADIGkTVssASR	S10: 100.0; S11: 100.0	NA	NA	NA	NA	NA	NA	NA	NA	NA	NA	NA	NA	NA	NA	NaN	NaN	0.00988897	0.0127486	NaN	NaN	NaN	NA	-0.812791	-0.962067	NA	-0.731861	-0.538283	NA	0.0757051	-0.455782	NA	-1.75069	-2.22389	NA	0.154663	0.114672	NA	-0.823422	-0.405607	NA	-4.13198	-3.12168	NA	-2.36071	-2.05265
Q9Y6R1	Electrogenic sodium bicarbonate cotransporter 1	S232;S235	.SLADIGkTVsSAsR	S10: 99.6; S13: 99.6	NA	NA	NA	NA	NA	NA	NA	NA	NA	NA	NA	NA	NA	NA	NaN	NaN	0.0758484	0.0724311	NaN	NaN	NaN	NA	-0.877931	-2.28964	NA	-1.15339	NA	NA	-0.602473	NA	NA	-2.32976	NA	NA	-0.455322	NA	NA	NA	-0.0257849	NA	NA	-3.20916	NA	NA	-1.71409
Q9Y6R1	Electrogenic sodium bicarbonate cotransporter 1	S235	.SLADIGkTVSSAsR	S13: 99.8	NA	NA	NA	NA	NA	NA	NA	NA	NA	NA	NA	NA	NA	NA	NaN	NaN	0.116882	NaN	NaN	NaN	NaN	NA	-0.652667	NA	NA	-0.84371	NA	NA	-0.461623	NA	NA	-2.29495	NA	NA	-0.334157	NA	NA	NA	NA	NA	NA	NA	NA	NA	NA
Q9Y6R1	Electrogenic sodium bicarbonate cotransporter 1	S245	.mFTNPDNGsPAmTHR	S9: 100.0	NA	NA	NA	NA	NA	NA	NA	NA	NA	NA	NA	NA	NA	NA	NaN	NaN	0.269288	0.0306859	NaN	NaN	NaN	NA	-1.33532	-0.986985	NA	-0.379251	-0.356359	NA	-3.31747	-0.827054	NA	-2.29138	-1.6418	NA	0.886568	0.87118	NA	NA	0.386786	NA	NA	-0.0246576	NA	NA	-1.85562
Q9Y6R1	Electrogenic sodium bicarbonate cotransporter 1	S245	.mFTNPDNGsPAMTHR	S9: 100.0	NA	NA	NA	NA	NA	NA	NA	NA	NA	NA	NA	NA	NA	NA	NaN	NaN	0.369027	0.0683611	NaN	NaN	NaN	NA	-0.339444	-0.702644	NA	-0.711564	NA	NA	0.0326772	NA	NA	-2.08633	NA	NA	0.429128	NA	NA	NA	-0.0634746	NA	NA	-0.967665	NA	NA	-1.29045
Q9Y6R1	Electrogenic sodium bicarbonate cotransporter 1	T1071	.SPtFLER	T3: 99.7	NA	NA	NA	NA	NA	NA	NA	NA	NA	NA	NA	NA	NA	NA	NaN	NaN	NaN	0.00451728	NaN	NaN	NaN	NA	NA	-1.11499	NA	NA	-0.550507	NA	NA	-0.524726	NA	NA	-1.1114	NA	NA	-1.11499	NA	NA	-0.600279	NA	NA	-4.08021	NA	NA	-1.86757
Q9Y6R1	Electrogenic sodium bicarbonate cotransporter 1	T1071;S1078	.SPtFLERHTsc	T3: 99.5; S10: 99.5	NA	NA	NA	NA	NA	NA	NA	NA	NA	NA	NA	NA	NA	NA	NaN	NaN	NaN	0.661358	NaN	NaN	NaN	NA	NA	-0.00833005	NA	NA	NA	NA	NA	NA	NA	NA	NA	NA	NA	NA	NA	NA	NA	NA	NA	NA	NA	NA	NA
Q9Y6R1	Electrogenic sodium bicarbonate cotransporter 1	T1077	.SPTFLERHtSc	T9: 99.5	NA	NA	NA	NA	NA	NA	NA	NA	NA	NA	NA	NA	NA	NA	NaN	NaN	0.751294	NaN	NaN	NaN	NaN	NA	-0.231136	NA	NA	NA	NA	NA	NA	NA	NA	NA	NA	NA	NA	NA	NA	NA	NA	NA	NA	NA	NA	NA	NA
Q9Y6R1	Electrogenic sodium bicarbonate cotransporter 1	T1077;S1078	.SPTFLERHtsc	T9: 100.0; S10: 100.0	NA	NA	NA	NA	NA	NA	NA	NA	NA	NA	NA	NA	NA	NA	NaN	NaN	NaN	0.489512	NaN	NaN	NaN	NA	NA	-0.123904	NA	NA	NA	NA	NA	NA	NA	NA	NA	NA	NA	NA	NA	NA	NA	NA	NA	NA	NA	NA	NA
Q9Y6R1	Electrogenic sodium bicarbonate cotransporter 1	T254	.nLtSSSLNDISDkPEk	T3: 100.0	NA	NA	NA	NA	NA	NA	NA	NA	NA	NA	NA	NA	NA	NA	NaN	NaN	0.0310252	NaN	NaN	NaN	NaN	NA	-2.96964	NA	NA	NA	NA	NA	NA	NA	NA	NA	NA	NA	NA	NA	NA	-1.12492	NA	NA	-3.64687	NA	NA	-2.29241	NA
Q9Y6R1	Electrogenic sodium bicarbonate cotransporter 1	T254;S257	.nLtSSsLNDISDkPEk	T3: 100.0; S6: 99.4	NA	NA	NA	NA	NA	NA	NA	NA	NA	NA	NA	NA	NA	NA	NaN	NaN	0.0219688	NaN	NaN	NaN	NaN	NA	-1.59348	NA	NA	-3.25927	NA	NA	-1.18435	NA	NA	-2.00262	NA	NA	-0.356139	NA	NA	NA	NA	NA	NA	NA	NA	NA	NA
Q8IUD2	ELKS/Rab6-interacting/CAST family member 1	S17	.vEPSSQsPGRSPR	S7: 99.4	iAELER;lAELER	-0.0751195	NA	NA	NA	NA	NA	NA	NA	NA	2.37648	-0.0825043	0.311493	-0.979712	0.607143	NaN	0.942548	NaN	NaN	0.280822	NaN	NA	0.0380473	NA	NA	NA	NA	NA	NA	NA	NA	NA	NA	NA	NA	NA	NA	NA	NA	NA	NA	NA	NA	NA	NA
G8JLD3	ELKS/RAB6-interacting/CAST family member 1	S17	.SVGkVEPSSQsPGRSPR	S11: 99.6	lAELER;iAELER	0.394901	NA	NA	NA	NA	-0.909616	1.19088	1.07167	-0.281869	NA	NA	NA	NA	0.639242	NaN	0.995795	NaN	NaN	0.131311	NaN	NA	0.360757	NA	NA	NA	NA	NA	NA	NA	NA	NA	NA	NA	NA	NA	NA	0.749671	NA	NA	-1.48267	NA	NA	0.322288	NA
D6RBS5	ELMO/CED-12 domain-containing 2 (Fragment)	T37	.iFDtYVGAQRTHR	T4: 99.0	NA	NA	NA	NA	NA	NA	NA	NA	NA	NA	NA	NA	NA	NA	NaN	NaN	0.112829	NaN	NaN	NaN	NaN	NA	-0.579131	NA	NA	NA	NA	NA	NA	NA	NA	NA	NA	NA	NA	NA	NA	-0.781295	NA	NA	-0.376966	NA	NA	-1.54311	NA
P29692	Elongation factor 1-delta	S133	.aTAPQTQHVsPmR	S10: 100.0	gVVQELQQAISk;sIQLDGLVWGASk;qENGASVILR;lNVLEk;iASLEVENQSLR;iWFDkFk;gVVQELQQAISkLEAR;akkPALVAk;iWFDkFkYDDAER;kPALVAk;fYEQMNGPVAGASR;lVPVGYGIRk;sSILLDVkPWDDETDmAQLEAcVR	-0.319678	-1.1102	0.289994	-0.771993	-0.227035	0.143907	-0.0793532	-1.16825	0.0240737	-1.25607	0.0420103	0.528114	-1.16252	0.0596862	NaN	0.554634	NaN	NaN	0.191578	NaN	NA	-0.168253	NA	NA	-0.554341	NA	NA	0.5479	NA	NA	-0.720754	NA	NA	0.318797	NA	NA	-0.168274	NA	NA	0.468875	NA	NA	-0.911905	NA
P29692	Elongation factor 1-delta	S133	.aTAPQTQHVsPMR	S10: 100.0	gVVQELQQAISk;sIQLDGLVWGASk;qENGASVILR;lNVLEk;iASLEVENQSLR;iWFDkFk;gVVQELQQAISkLEAR;akkPALVAk;iWFDkFkYDDAER;kPALVAk;fYEQMNGPVAGASR;lVPVGYGIRk;sSILLDVkPWDDETDmAQLEAcVR	-0.319678	-1.1102	0.289994	-0.771993	-0.227035	0.143907	-0.0793532	-1.16825	0.0240737	-1.25607	0.0420103	0.528114	-1.16252	0.0596862	NaN	0.455632	0.199314	NaN	0.594202	0.533125	NA	-0.0491062	0.117486	NA	-1.60959	-0.622243	NA	0.450104	1.0394	NA	-0.949877	-0.520298	NA	0.135968	0.478379	NA	-0.130487	0.0229942	NA	0.846943	1.79426	NA	-0.363002	-0.0885954
P13639	Elongation factor 2	T57	.aGETRFtDTR	T7: 99.4	sTLTDSLVck;qFAEMYVAk;cELLYEGPPDDEAAMGIk;vFSGLVSTGLk;eGIPALDNFLDk;vFDAIMNFk;iWcFGPDGTGPNILTDITk;tFcQLILDPIFk;sDPVVSYR;gGGQIIPTAR;fSVSPVVR;tILMMGR;vNFTVDQIR;yFDPANGk;aGIIASAR;kIWcFGPDGTGPNILTDITk;fYAFGR;gEGQLGPAER;kVEDMMk;iMGPNYTPGkk;vAVEAkNPADLPk;ikPVLMMNk;yRcELLYEGPPDDEAAMGIk;vFDAIMNFkk;vFDAIMNFkkEETAk;rcLYASVLTAQPR;yLAEkYEWDVAEAR;gLkEGIPALDNFLDk;gLkEGIPALDNFLDkL;lIEkLDIk;aRPFPDGLAEDIDkGEVSAR;akk…	-0.0916484	-0.672758	0.574872	-0.601307	0.262062	0.112346	0.889414	-0.744808	0.262586	-1.57319	0.0701148	0.796539	-0.78225	0.599506	NaN	0.381792	0.3962	NaN	0.0211465	0.00826974	NA	-0.685856	-0.108666	NA	NA	-1.97541	NA	NA	-0.106734	NA	NA	-0.795364	NA	NA	1.61723	NA	-0.0453198	-0.0465214	NA	-0.889312	0.0861504	NA	-1.74477	-1.85291
P13639	Elongation factor 2	T57	.ftDTRkDEQER	T2: 100.0	sTLTDSLVck;qFAEMYVAk;cELLYEGPPDDEAAMGIk;vFSGLVSTGLk;eGIPALDNFLDk;vFDAIMNFk;iWcFGPDGTGPNILTDITk;tFcQLILDPIFk;sDPVVSYR;gGGQIIPTAR;fSVSPVVR;tILMMGR;vNFTVDQIR;yFDPANGk;aGIIASAR;kIWcFGPDGTGPNILTDITk;fYAFGR;gEGQLGPAER;kVEDMMk;iMGPNYTPGkk;vAVEAkNPADLPk;ikPVLMMNk;yRcELLYEGPPDDEAAMGIk;vFDAIMNFkk;vFDAIMNFkkEETAk;rcLYASVLTAQPR;yLAEkYEWDVAEAR;gLkEGIPALDNFLDk;gLkEGIPALDNFLDkL;lIEkLDIk;aRPFPDGLAEDIDkGEVSAR;akk…	-0.0916484	-0.672758	0.574872	-0.601307	0.262062	0.112346	0.889414	-0.744808	0.262586	-1.57319	0.0701148	0.796539	-0.78225	0.599506	NaN	NaN	0.430461	NaN	NaN	0.147034	NA	NA	-0.756713	NA	NA	NA	NA	NA	NA	NA	NA	NA	NA	NA	NA	NA	NA	0.294262	NA	NA	-0.757445	NA	NA	-1.30989
Q9UI08	Ena/VASP-like protein	S130	.qVQNGPsPDEmDIQRR	S7: 100.0	NA	NA	NA	NA	NA	NA	NA	NA	NA	NA	NA	NA	NA	NA	NaN	NaN	NaN	0.397555	NaN	NaN	NaN	NA	NA	-0.377405	NA	NA	0.0499638	NA	NA	0.165407	NA	NA	-0.865145	NA	NA	-0.991858	NA	NA	-0.804774	NA	NA	0.904899	NA	NA	-1.21348
Q9UI08	Ena/VASP-like protein	S259	.SDANRAsSGGGGGGLMEEMNk	S7: 100.0	NA	NA	NA	NA	NA	NA	NA	NA	NA	NA	NA	NA	NA	NA	NaN	NaN	0.458436	NaN	NaN	NaN	NaN	NA	-0.34901	NA	NA	NA	NA	NA	NA	NA	NA	NA	NA	NA	NA	NA	NA	0.200754	NA	NA	-1.33388	NA	NA	0.530979	NA
Q9UI08	Ena/VASP-like protein	S331	.SNsVEkPVSSILSR	S3: 100.0	NA	NA	NA	NA	NA	NA	NA	NA	NA	NA	NA	NA	NA	NA	NaN	NaN	0.116657	0.00918062	NaN	NaN	NaN	NA	1.05319	1.89528	NA	0.0525448	0.17074	NA	2.51333	1.76837	NA	1.46835	2.27008	NA	0.638028	0.816445	NA	NA	-0.178552	NA	NA	2.98475	NA	NA	1.89528
Q9UI08	Ena/VASP-like protein	S345	.TPsVAkSPEAk	S3: 100.0	NA	NA	NA	NA	NA	NA	NA	NA	NA	NA	NA	NA	NA	NA	NaN	NaN	0.728782	NaN	NaN	NaN	NaN	NA	0.236348	NA	NA	NA	NA	NA	NA	NA	NA	NA	NA	NA	NA	NA	NA	0.147007	NA	NA	-1.46517	NA	NA	0.325688	NA
Q9UI08	Ena/VASP-like protein	S369	.mkPAGsVNDMALDAFDLDR	S6: 100.0	NA	NA	NA	NA	NA	NA	NA	NA	NA	NA	NA	NA	NA	NA	NaN	NaN	NaN	0.968018	NaN	NaN	NaN	NA	NA	-0.0926421	NA	NA	NA	NA	NA	NA	NA	NA	NA	NA	NA	NA	NA	NA	-0.250813	NA	NA	-1.2464	NA	NA	0.0655283
F5GX15	Enah/Vasp-like	S132	.qVQNGPsPDEMDIQRR	S7: 100.0	NA	NA	NA	NA	NA	NA	NA	NA	NA	NA	NA	NA	NA	NA	NaN	NaN	NaN	0.561286	NaN	NaN	NaN	NA	NA	-0.312347	NA	NA	NA	NA	NA	NA	NA	NA	NA	NA	NA	NA	NA	NA	NA	NA	NA	NA	NA	NA	NA
P78549	Endonuclease III-like protein 1	S22	.SRsLGPGAGPR	S3: 99.7	NA	NA	NA	NA	NA	NA	NA	NA	NA	NA	NA	NA	NA	NA	NaN	NaN	0.163066	NaN	NaN	NaN	NaN	NA	-0.607336	NA	NA	NA	NA	NA	NA	NA	NA	NA	NA	NA	NA	NA	NA	-0.607336	NA	NA	-2.64051	NA	NA	-1.28127	NA
P78549	Endonuclease III-like protein 1	Y177	.lIyPVGFWR	Y3: 100.0	NA	NA	NA	NA	NA	NA	NA	NA	NA	NA	NA	NA	NA	NA	NaN	NaN	NaN	0.364802	NaN	NaN	NaN	NA	NA	0.212997	NA	NA	NA	NA	NA	NA	NA	NA	NA	NA	NA	NA	NA	NA	0.226957	NA	NA	0.199036	NA	NA	-0.283618
Q7L9B9	Endonuclease/exonuclease/phosphatase family domain-containing protein 1	S16	.SIPRDPsDLSHSR	S7: 100.0	NA	NA	NA	NA	NA	NA	NA	NA	NA	NA	NA	NA	NA	NA	NaN	NaN	0.100716	NaN	NaN	NaN	NaN	NA	1.19317	NA	NA	NA	NA	NA	NA	NA	NA	NA	NA	NA	NA	NA	NA	0.0607545	NA	NA	2.4495	NA	NA	1.64694	NA
Q7L9B9	Endonuclease/exonuclease/phosphatase family domain-containing protein 1	S16;S19	.SIPRDPsDLsHSR	S7: 100.0; S10: 100.0	NA	NA	NA	NA	NA	NA	NA	NA	NA	NA	NA	NA	NA	NA	NaN	NaN	0.780168	0.464745	NaN	NaN	NaN	NA	0.236593	-0.0984077	NA	NA	-0.229238	NA	NA	0.0605629	NA	NA	-0.541335	NA	NA	1.20693	NA	-0.412331	-0.123378	NA	0.281161	-0.141791	NA	0.192025	0.0714067
Q7L9B9	Endonuclease/exonuclease/phosphatase family domain-containing protein 1	S160	.mALsIVDFR	S4: 100.0	NA	NA	NA	NA	NA	NA	NA	NA	NA	NA	NA	NA	NA	NA	NaN	NaN	NaN	0.388931	NaN	NaN	NaN	NA	NA	-0.162958	NA	NA	NA	NA	NA	NA	NA	NA	NA	NA	NA	NA	NA	NA	NA	NA	NA	NA	NA	NA	NA
Q7L9B9	Endonuclease/exonuclease/phosphatase family domain-containing protein 1	S160	.mALsIVDFRR	S4: 100.0	NA	NA	NA	NA	NA	NA	NA	NA	NA	NA	NA	NA	NA	NA	NaN	NaN	NaN	0.369038	NaN	NaN	NaN	NA	NA	0.190943	NA	NA	NA	NA	NA	NA	NA	NA	NA	NA	NA	NA	NA	NA	0.0865989	NA	NA	-0.419394	NA	NA	0.492165
Q7L9B9	Endonuclease/exonuclease/phosphatase family domain-containing protein 1	S173	.eHGPFRsVEDLVR	S7: 100.0	NA	NA	NA	NA	NA	NA	NA	NA	NA	NA	NA	NA	NA	NA	NaN	NaN	NaN	0.00640464	NaN	NaN	NaN	NA	NA	0.529692	NA	NA	0.128573	NA	NA	-0.55029	NA	NA	0.396898	NA	NA	0.835965	NA	NA	0.66671	NA	NA	0.479074	NA	NA	0.652161
Q7L9B9	Endonuclease/exonuclease/phosphatase family domain-containing protein 1	S554	.nGsGVALER	S3: 100.0	NA	NA	NA	NA	NA	NA	NA	NA	NA	NA	NA	NA	NA	NA	NaN	NaN	NaN	0.260299	NaN	NaN	NaN	NA	NA	-0.233934	NA	NA	NA	NA	NA	NA	NA	NA	NA	NA	NA	NA	NA	NA	NA	NA	NA	NA	NA	NA	NA
Q99961	Endophilin-A2	S287	.iAASsSFR	S5: 99.2	aVTEVLAR;lAEVkDSLDIEVk	0.423262	NA	NA	NA	NA	-0.0679367	0.60499	0.617136	-0.104327	0.827393	-0.0848977	0.781349	0.600786	0.0285016	0.382131	NaN	NaN	0.166575	NaN	NaN	-0.654377	NA	NA	NA	NA	NA	NA	NA	NA	NA	NA	NA	NA	NA	NA	-1.24339	NA	NA	-0.654377	NA	NA	-1.05401	NA	NA
Q99961	Endophilin-A2	S288	.iAASSsFR	S6: 99.7	aVTEVLAR;lAEVkDSLDIEVk	0.423262	NA	NA	NA	NA	-0.0679367	0.60499	0.617136	-0.104327	0.827393	-0.0848977	0.781349	0.600786	0.0285016	0.00011325	NaN	0.320103	0.303262	NaN	0.838939	-0.966188	NA	-0.344975	NA	NA	NA	NA	NA	NA	NA	NA	NA	NA	NA	NA	-1.03017	NA	NA	-0.987472	NA	NA	-0.944904	NA	NA
P14625	Endoplasmin	S172	.SGTsEFLNk	S4: 100.0	tFEINPR;sILFVPTSAPR;lTESPcALVASQYGWSGNmER;lIINSLYk;lTESPcALVASQYGWSGNMER;lISLTDENALSGNEELTVk;eAESSPFVER;nLGTIAk;eFGTNIk;sGTSEFLNk;sGYLLPDTk;tLDMIk;gVVDSDDLPLNVSR;gLFDEYGSk;fQNVAk;yLNFVk;dISTNYYASQk;eAVEkEFEPLLNWMk;kEAESSPFVER;kTFEINPR;dISTNYYASQkk;kTLDMIk;tLDMIkk;gLFDEYGSkk;eVEEDEYkAFYk;iADDkYNDTFWk;iADDkYNDTFWkEFGTNIk;vFITDDFHDMMPk;eFEPLLNWMkDk;tVWDWELMNDIkPIWQRPSk;eAVEkEFEPLLNWMkDk;sEkFAFQAEVNR…	-0.527567	-1.12754	0.126049	-1.07096	-0.343645	0.00820311	-0.0384627	-1.14756	-0.269713	-1.87234	0.085726	0.269966	-1.23418	0.0198052	NaN	NaN	0.0151545	NaN	NaN	0.54482	NA	NA	-0.882238	NA	NA	NA	NA	NA	NA	NA	NA	NA	NA	NA	NA	NA	NA	-0.450741	NA	NA	-0.282032	NA	NA	-2.1033
Q9HCU0	Endosialin	S746	.SPTEPMPPRGsLTGVQTcR	S11: 100.0	lLWIGLQR;tFLEAWR	0.296656	NA	NA	NA	NA	0.471487	0.751605	0.188257	0.210675	2.65755	-0.399525	0.371456	0.464098	0.106203	NaN	0.75721	NaN	NaN	0.503713	NaN	NA	0.399914	NA	NA	NA	NA	NA	NA	NA	NA	NA	NA	NA	NA	NA	NA	-0.887749	NA	NA	0.547502	NA	NA	0.515261	NA
Q5W0J8	Enoyl CoA hydratase domain containing 3 (Fragment)	S32	.fcsRDPAGAGR	S3: 100.0	NA	NA	NA	NA	NA	NA	NA	NA	NA	NA	NA	NA	NA	NA	NaN	0.549176	NaN	NaN	NaN	NaN	NaN	-0.381542	NA	NA	NA	NA	NA	NA	NA	NA	NA	NA	NA	NA	NA	NA	0.154596	NA	NA	1.19564	NA	NA	-0.917679	NA	NA
Q14244	Ensconsin	S183	.SVsTmNLSk	S3: 99.4	NA	NA	NA	NA	NA	NA	NA	NA	NA	NA	NA	NA	NA	NA	NaN	NaN	NaN	0.803606	NaN	NaN	NaN	NA	NA	-0.119447	NA	NA	0.534904	NA	NA	-0.040076	NA	NA	-0.198819	NA	NA	-0.539584	NA	NA	NA	NA	NA	NA	NA	NA	NA
Q14244	Ensconsin	S202	.lSSsSATLLNSPDR	S4: 100.0	NA	NA	NA	NA	NA	NA	NA	NA	NA	NA	NA	NA	NA	NA	NaN	NaN	0.18432	0.0268284	NaN	NaN	NaN	NA	-0.100431	-0.442026	NA	NA	NA	NA	NA	NA	NA	NA	NA	NA	NA	NA	NA	-0.100431	-0.480029	NA	-0.0852402	-0.168466	NA	0.217436	-0.198122
Q14244	Ensconsin	S202;S209	.lSSsSATLLNsPDR	S4: 100.0; S11: 100.0	NA	NA	NA	NA	NA	NA	NA	NA	NA	NA	NA	NA	NA	NA	NaN	NaN	0.266921	NaN	NaN	NaN	NaN	NA	-1.55571	NA	NA	NA	NA	NA	NA	NA	NA	NA	NA	NA	NA	NA	NA	NA	NA	NA	NA	NA	NA	NA	NA
[truncated: 4,300 more rows]
[truncated: 105 more columns]
