# Supplementary material for: Quantification of Pancreatic Cancer Proteome and Phosphorylome: Indicates Molecular Events Likely Contributing to Cancer and Activity of Drug Targets
Source: PLoS One. 2014 Mar 26;9(3):e90948. doi: 10.1371/journal.pone.0090948 (PMC3966770; doi:10.1371/journal.pone.0090948)
Supplement: File S6 — All proteins listed in this excel file were shown to be significantly up- or down-regulated in tumor compared to non-tumor tissue. In the first sheet, proteins were deemed significantly modulated if they displayed p-values≤0.05. In the second sheet of the file, proteins were deemed significantly modulated if they displayed log2 T/NT≤−0.3 or ≥0.3 & p-values≤0.05. In the third sheet of the file proteins were deemed significantly modulated if they were measureable in tumor and non-tumor of all twelve cases (e.g. no non-available) and displayed log2 T/NT≤−0.3 or ≥0.3 & p-values≤0.05. The other sheets in this excel file contained significantly modulated proteins associated to the GO terms, DNA damage and repair, proliferation, focal adhesions and lamellipodia, and others. (XLSX) [file pone.0090948.s010.xlsx]

## Sheet: Pro_TvNT_p<0.05
All proteins in this table were shown to be significantly (p≤0.05) up- or down-regulated in tumor compared to non-tumor tissue.			Protein log2ratios													TiO2 + IMAC + Non-enrich
		Peptides in non-modified Protein	All cases (Median)	Case 1	Case 4	Case 5	Case 6	Case 7	Case 8	Case 9	Case 10	Case 11	Case 12	Case 13	Case 14	Protein
Uniprot-ID	Protein		log2 T/NT ratios	log2 T/NT ratios	log2 T/NT ratios	log2 T/NT ratios	log2 T/NT ratios	log2 T/NT ratios	log2 T/NT ratios	log2 T/NT ratios	log2 T/NT ratios	log2 T/NT ratios	log2 T/NT ratios	log2 T/NT ratios	log2 T/NT ratios	t.test p-values
Q92538	Golgi-specific brefeldin A-resistance guanine nucleotide exchange factor 1	xSEILR;lSELLR;cVESLSFIVR	1.397	0.989099	0.68893	2.12098	2.61356	0.168836	3.46365	2.15079	2.04005	0.975417	0.0475284	1.97886	3.28058	0.00028395
P49840	Glycogen synthase kinase-3 alpha	eIVALk;eIVAIk;eLVAIk	1.1005	1.1886	0.756087	1.17067	0.545468	NA	NA	NA	NA	2.99673	1.21649	0.992177	0.767024	0.00294263
Q86TC9	Myopalladin	nEAGIVScTAR	1.04979	0.731659	2.28502	1.1039	1.5279	NA	NA	NA	NA	0.855703	-0.238113	1.24149	1.64869	0.00335894
C9JD84	Latent-transforming growth factor beta-binding protein 1	vVFTPSIck;dIDEcQQGNLcVNGQck;qLcccSVGk;dkcQcPPNFTGk	1.02934	0.661389	0.866051	-0.143461	0.128008	0.313718	1.32895	2.22444	1.02934	NA	NA	NA	NA	0.0196294
Q86Z02	Homeodomain-interacting protein kinase 1	eIVALk;eIVAIk;eLVAIk	1.00153	1.1886	0.756087	1.17067	0.545468	0.449977	2.50756	1.71132	0.848143	2.99673	1.21649	0.992177	0.767024	0.000159015
O14974	Protein phosphatase 1 regulatory subunit 12A	qGVDIEAAR;tYDETYQR	0.988586	-0.351412	1.09822	0.135755	0.803398	NA	NA	NA	NA	1.34178	-0.01257	1.06572	1.40083	0.0231306
P11532	Dystrophin	lQELQEATDELDLk;iLLSWVR;qLGEVASFGGSNIEPSVR;sEVEMVIk	0.937984	0.917803	0.806414	1.08847	1.20128	-0.250472	2.39502	1.2777	0.781242	-1.05932	0.102468	2.00876	1.5025	0.00740202
Q9Y2D5	A-kinase anchor protein 2	qVLQSTQSPR	0.894277	1.07728	0.799241	0.703489	0.989313	NA	NA	NA	NA	NA	NA	NA	NA	0.0018845
Q86W92-2	Isoform 2 of Liprin-beta-1	vMEWLR	0.874921	NA	NA	NA	NA	0.210958	1.01109	1.2159	0.738755	NA	NA	NA	NA	0.0354932
E9PP16	Liprin-beta-2	vMEWLR	0.874921	NA	NA	NA	NA	0.210958	1.01109	1.2159	0.738755	NA	NA	NA	NA	0.0354932
P15941	Mucin-1	dISEMFLQIYk;qGGFLGLSNIk;yVPPSSTDRSPYEk;dISEmFLQIYk	0.873034	0.873034	0.862848	0.665884	-0.216694	1.7367	0.10078	1.47881	1.05102	0.52311	0.0633744	1.17013	1.66372	0.000857195
Q96IZ0	PRKC apoptosis WT1 regulator protein	sTTSVSEEDVSSR	0.87081	0.839962	0.330254	0.0246184	1.10539	0.438478	3.14132	1.22107	0.672446	1.2179	-0.175345	2.44555	0.502838	0.00482036
Q8NHQ9	ATP-dependent RNA helicase DDX55	aLEVLVk	0.853815	2.04037	0.508553	1.03727	0.260317	0.466442	2.28472	1.82354	-0.890672	1.04172	-0.313436	0.868664	0.749222	0.0106725
O43684	Mitotic checkpoint protein BUB3	vLVWDLR;nMGYVQQR;tPcNAGTFSQPEk	0.828122	0.82801	1.08423	0.828234	1.06617	0.0896178	1.59121	1.49257	0.736832	-0.680747	0.18612	1.59184	-0.200563	0.00593151
Q7Z2W4	Zinc finger CCCH-type antiviral protein 1	wQMLIGk;qQIcNQQPPcSR;aTDLGGTSQAGTSQR	0.824673	1.63619	0.837857	1.60909	0.274674	-0.577406	1.56892	0.706893	1.13064	1.83376	0.40702	0.811488	-0.687626	0.00706285
Q02818	Nucleobindin-1	yLQEVIDVLETDGHFREk;dLELLIQTATR;lSQETEALGR	0.800258	1.47153	0.494088	2.58639	1.89476	0.206543	2.81509	2.05453	2.24435	-0.517264	0.0658679	1.61228	1.58079	0.000966335
E2QRB5	NCK-associated protein 5-like	lEAESLNISk	0.799561	NA	NA	NA	NA	1.28972	0.545847	0.843291	0.755831	NA	NA	NA	NA	0.0119416
Q8WVV4	Protein POF1B	yFGELLADLSR	0.797289	0.588058	0.783193	1.18363	1.67449	0.0101472	1.77283	0.663824	0.571131	-0.512983	0.862804	2.52678	0.752658	0.0025291
Q96JY6	PDZ and LIM domain protein 2	cSTSIANQAVR	0.784732	0.735202	0.804724	1.26895	1.87624	-0.615942	1.09241	0.521627	0.18986	0.198169	-0.355318	0.511599	1.33029	0.0110889
Q9UDT6	CAP-Gly domain-containing linker protein 2	vLQLEEELTLR	0.779886	NA	NA	NA	NA	-0.146464	2.95032	0.834891	1.19408	0.161131	-0.0993209	1.52763	0.800726	0.0413402
Q9NR12	PDZ and LIM domain protein 7	yTFAPSVSLNk;vLEEGGFFEEk;vVLEGPAPWGFR;gAIFcPPcYDVR;lSLGLSR;aSAPAADPPRYTFAPSVSLNk;hSQPATPTPLQSR;lQGGkDFNVPLSISR;yAPDkTSTVLTR;iTGEIMHALk;aSAPAADPPR;lMENTEDWRPRPGTGQSR	0.778039	0.59905	1.16241	0.775314	0.543643	0.126626	1.25862	1.58873	0.0221079	1.10063	-0.100947	1.96094	1.36461	0.000738852
O43294	Transforming growth factor beta-1-induced transcript 1 protein	gSLDTMLGLLQSDLSR;dFLQLFAPR;cGFcNQPIR;rDFLQLFAPR;aSATSATLELDR	0.751828	1.43196	0.237545	1.58567	0.976191	-0.00293258	0.746416	0.780032	0.250157	2.9628	0.199751	1.24349	0.493608	0.00288257
P28799	Granulins	sRcPDGSTccELPSGk;qGVccADRR;cPDGSTccELPSGk;qHccPAGYTcNVk	0.747226	NA	NA	NA	NA	-0.406762	0.497765	1.89143	1.48573	2.62224	-0.270131	1.12207	2.4707	0.0241096
P40763	Signal transducer and activator of transcription 3	sQGDMQDLNGNNQSVTR;iVELFR;iVEIFR;eGGVTFTWVEkDISGk	0.697433	0.242397	0.944581	1.33552	1.25986	-0.0574526	1.4694	0.954544	0.673171	-0.0550536	-0.0655828	0.431577	1.00773	0.00162915
Q01995	Transgelin	qmEQVAQFLk;tLmALGSLAVTk;qMEQVAQFLk;tLMALGSLAVTk;lGFQVWLk;tDMFQTVDLFEGk;nGVILSk;eFTESQLQEGk;aAEDYGVIk;gDPNWFMk;dMAAVQR;gPSYGMSR;tDMFQTVDLFEGkDmAAVQR;tDmFQTVDLFEGkDMAAVQR;aAEDYGVIkTDmFQTVDLFEGk;tDMFQTVDLFEGkDMAAVQR;aAEDYGVIkTDMFQTVDLFEGk;gASQAGMTGYGRPR;rEFTESQLQEGk;lVNSLYPDGSkPVk;gDPNWFMkk;gRLGFQVWLk;lVEWIIVQcGPDVGRPDR;kYDEELEER;gASQAGmTGYGRPR;hVIGLQMGSNR;nDGHYRGDPNWFMk;hVIGLQmGSNR;iEkkYDEELEER;eFT…	0.682193	0.802268	1.8189	0.694523	0.41797	0.682753	0.563557	0.954833	0.508655	-0.484374	-0.196832	1.99169	1.37163	0.00385329
Q05682-4	Isoform 4 of Caldesmon	rGSIGENQIkDEk;yEIEETETVTk;tTTTNTQVEGDDEAAFLER;lQEALER;iNEWLTk;aEFLNk;vGVSSR;eAEGAPQVEAGkR;gSSLkIEER;sQNGEFMTHk;kGFTEVk;aSVDTkEAEGAPQVEAGk;qSVDkVTSPTkV;qkEFDPTITDASLSLPSR;qERYEIEETETVTk;sAkPTkPAASDLPVPAEGVR;gNVFSSPTAAGTPNkETAGLk;iDSRLEQYTSAIEGTk;hTENTFSRPGGR;lkHTENTFSRPGGR;lkEEIERR;iAYQRNDDDEEEAARER;rLQEALER;qQEAALELEELkk;lEQYTSAIEGTk;qkQQEAALELEELkk;sESRQERYEIEETETVTk;eAEGAPQVEAGk;sTHQAAIVSk;qSVD…	0.681545	1.02136	1.23342	0.602275	0.658979	NA	NA	NA	NA	-0.0142535	-0.0469189	1.70638	0.656205	0.010571
Q8TDZ2	Protein-methionine sulfoxide oxidase MICAL1	lNEIEAALR	0.675616	NA	NA	NA	NA	NA	NA	NA	NA	1.06748	0.252826	0.93304	0.418192	0.0426396
Q8IVF2	Protein AHNAK2	lDLkGPk;fkMPSFGVSAPGk;aEVTAPDVk;aEVTVPDVEVSLPSVEVDVQAPR;mSLSSmEVDVQAPR	0.661852	1.32059	0.472731	0.734224	0.453362	0.308881	0.848197	1.44489	-0.376058	0.964511	0.401757	3.30702	0.923935	0.00528353
P21291	Cysteine and glycine-rich protein 1	cSQAVYAAEk;gFGFGQGAGALVHSE;scFLcMVck;nLDSTTVAVHGEEIYck;gLESTTLADkDGEIYck;scFLcMVckk;iGGSERcPR;cSQAVYAAEkVIGAGk	0.627735	0.637568	1.89356	0.360064	0.278721	0.436409	0.856417	0.679869	1.24341	0.907922	-0.00228258	1.64598	0.725473	0.000396257
E9PND2	Cysteine and glycine-rich protein 1 (Fragment)	gFGFGQGAGALV;cSQAVYAAEk;nLDSTTVAVHGEEIYck;gLESTTLADkDGEIYck;iGGSERcPR;cSQAVYAAEkVIGAGk	0.625163	0.122971	1.73233	0.593158	0.671914	NA	NA	NA	NA	0.0204514	0.0491529	2.29896	0.739499	0.0325686
P21333	Filamin-A	aSGPGLNTTGVPASLPVEFTIDAk;yTPVQQGPVGVNVTYGGDPIPk;gAGTGGLGLAVEGPSEAk;vANPSGNLTETYVQDR;aGVAPLQVk;aYGPGIEPTGNMVk;tPcEEILVk;aNLPQSFQVDTSk;vQVQDNEGcPVEALVk;dGScGVAYVVQEPGDYEVSVk;yTILIk;eGPYSISVLYGDEEVPR;sPFSVAVSPSLDLSk;aEAGVPAEFSIWTR;lYSVSYLLk;aYGPGIEPTGNmVk;yGGQPVPNFPSk;aWGPGLEGGVVGk;lDVQFSGLTk;vTAQGPGLEPSGNIANk;dAGEGGLSLAIEGPSk;eNGVYLIDVk;gAGSYTIMVLFADQATPTSPIR;aGQSAAGAAPGGGVDTR;cSGPGLSPGmVR;gTVEPQLE…	0.618191	0.794681	1.43637	0.633071	0.544432	-0.218078	0.993417	1.01987	0.415286	0.444495	-0.207519	1.62042	0.766535	0.00134097
Q05682	Caldesmon	yEIEETETVTk;tTTTNTQVEGDDEAAFLER;lQEALER;iNEWLTk;aEFLNk;vGVSSR;eAEGAPQVEAGkR;gSSLkIEER;sQNGEFMTHk;kGFTEVk;aSVDTkEAEGAPQVEAGk;qSVDkVTSPTkV;qkEFDPTITDASLSLPSR;qERYEIEETETVTk;sAkPTkPAASDLPVPAEGVR;gNVFSSPTAAGTPNkETAGLk;iDSRLEQYTSAIEGTk;hTENTFSRPGGR;lkHTENTFSRPGGR;lkEEIERR;iAYQRNDDDEEEAARER;rLQEALER;tTESQEETVVmSLk;qQEAALELEELkk;lEQYTSAIEGTk;qkQQEAALELEELkk;sESRQERYEIEETETVTk;eAEGAPQVEAGk;lkEEIER;rkVLEE…	0.597376	1.01503	1.28016	0.581168	0.601181	0.0251342	0.786247	0.731973	0.673229	-0.00281543	-0.0469189	1.67208	0.656205	0.000936985
Q8WX93	Palladin	vLGVPPPQIFWk;yAALSDQGLDIk;nEAGIVScTAR;gVTPAGFPk;iFEGMPVTFTcR;lMVQAVNQR;lISEIEYR;vLGVPPPQIFWkk;fkEDLLNNGQPR;lISEIEYRLER;iASDEEIQGTkDAVIQDLER;eAHkPPVFIEk;aGQNSFSLELVVAAk;lmVQAVNQR;dAGIYTcIATNR;lTYEER;fFRPHFLQAPGDLTVQEGk;lQNTGVADGYPVRLEcR;iYWFkDGk	0.588262	0.909322	1.46971	0.484912	0.476204	0.0405986	0.725955	1.01551	1.07703	0.876244	-0.295303	0.956558	0.243152	0.000696929
Q8TEW8	Partitioning defective 3 homolog B	iLGLFIR	0.580818	NA	NA	NA	NA	-0.637209	0.451183	1.22852	1.87103	0.603547	0.132487	0.872139	0.558089	0.0459354
Q04695	Keratin, type I cytoskeletal 17	eVATNSELVQSGk;aLEEANTELEVk;iLLDVk;aTMQNLNDR;lSGGLGAGScR;aTmQNLNDR;tkFETEQALR;iLNEMRDQYEk;lASYLDkVR;sEISELRR;tIVEEVQDGkVISSR;lEQEIATYR;vLDELTLAR;lAADDFR;tMQALEIELQSQLSMk;dAEDWFFSk;qFTSSSSIk;lASYLDk;qFTSSSSIkGSSGLGGGSSR;tmQALEIELQSQLSmk	0.572373	0.377721	0.613389	1.41446	0.568847	-0.366525	1.24629	1.86374	1.01501	0.474397	0.194034	2.07886	-0.18707	0.00495728
E9PCT1	Serine/arginine repetitive matrix 1	mAAADSVQQR	0.56581	NA	NA	NA	NA	NA	NA	NA	NA	1.1797	0.633045	0.498575	0.379894	0.0318398
Q8IYB3	Serine/arginine repetitive matrix protein 1	mAAADSVQQR	0.56581	NA	NA	NA	NA	NA	NA	NA	NA	1.1797	0.633045	0.498575	0.379894	0.0318398
Q14315	Filamin-C	aFGPGLEGGLVNk;qAPSIATIGSTcDLNLk;gVAGVPAEFSIWTR;lIALLEVLSQk;gAGTGGLGLTVEGPcEAk;lVSIDSk;lLGWIQNk;lGSFGSITR;gAGGQGQLDVR;iQQNTFTR;fTVETR;ecPEGHVVTYTPMAPGNYLIAIk;cSGPGLGAGVR;lkPGAPVR;iEcDDkGDGScDVR;kIQQNTFTR;aGTNMMMVGVHGPk;fVPQEMGPHTVAVk;wcNEHLk;rDTVEVALEDkGDSTFR;gAGSGELkVTVk;gPGLSQAFVGQk;gGLVGTPAPFSIDTk;aWGPGLETGQVGk;iTESDLSQLTASIR;vTVLFAGQNIER;yGGDEIPYSPFR;lTDLQR;aFGPGLEPTGcIVDkPAEFTIDAR;gTEEPVkVR;l…	0.561539	0.285732	1.60197	0.519979	0.3843	0.175697	1.19448	1.05144	0.577351	0.241732	-0.147138	1.96148	0.646511	0.00237949
Q14195-2	Isoform LCRMP-4 of Dihydropyrimidinase-related protein 3	sNITSLS;gAPLVVIcQGk;qIGDNLIVPGGVk;gMYDGPVFDLTTTPk;aITIASQTNcPLYVTk;gMTTVDDFFQGTk;iSVGSDSDLVIWDPDAVk;sAADLISQAR;tLDFDALSVGQR;iFNLYPR;aIGkDNFTAIPEGTNGVEER;mVIPGGIDVHTHFQMPYk;gSPTRPNPPVR;gSGSRPGIEGDTPR;mADLHAVPR;rIVAPPGGR;iVNDDQSFYADIYMEDGLIk;iVNDDQSFYADIYmEDGLIk;mDENQFVAVTSTNAAk;iVAPPGGR;mSVIWDk;dNFTAIPEGTNGVEER;nHQSAAEYNIFEGMELR;gmTTVDDFFQGTk;fIPcSPFSDYVYkR;kMADLHAVPR	0.554892	0.677372	0.950909	0.591856	0.853514	0.0482609	0.353566	0.721087	0.327422	0.452757	-0.353246	0.90569	1.02773	0.000700998
P13611-2	Isoform V1 of Versican core protein	aQcGGGLLGVR;yEINSLIR;fDAYcFk;lATVGELQAAWR;fQGQcYk;dGFIQR;kGTVAcGQPPVVENAk;fTFEEAAkEcENQDAR;aATSRYTLNFEAAQk;tWDAAEREcR;yPIRAPR;mFEHDFR;yTLNFEAAQk;iTcMNPSAYQR;nGFDQcDYGWLSDASVR;tWDAAER;cLcLPSYVGALcEQDTETcDYGWHk;vGkSPPVR;sPPVRGSLSGk;fDAYcFkR;vGHDYQWIGLNDk;yFAHRR;rTWDAAER;yHckDGFIQR;gQDSTIAASEQQVAAR;lLASDAGLYR;eIVISER;aYGFEMAk;gTVAcGQPPVVENAk;iTcmNPSAYQR;iGQDYk;lGEPNYGAEIR;vGcYGDkmGk;vGcYGDkMGk;rTWDA…	0.541217	0.640865	-0.077918	0.776673	0.487595	-0.00422424	0.771685	0.86145	1.63501	1.89967	-0.414278	0.784063	0.746482	0.00444392
Q13951-2	Isoform 2 of Core-binding factor subunit beta	gWIDLQR	0.537479	0.341659	-0.219825	0.733299	-0.00984244	0.00309082	1.68418	1.57069	0.84168	NA	NA	NA	NA	0.0462019
B1AHM9	Fibulin 1 (Fragment)	dcSLPYATESk;ccHccLLGR	0.524813	NA	NA	NA	NA	-0.0607575	1.86372	2.39575	0.300448	0.415676	-0.0342202	0.917888	0.898978	0.0322134
Q14005	Pro-interleukin-16	fEAWNIIk;fSGLLGR	0.520432	0.41589	1.73175	0.00943691	0.913107	-0.264226	0.915453	1.24329	0.124325	-0.0167801	-0.104717	-0.342422	1.73049	0.0329654
P37802	Transgelin-2	dDGLFSGDPNWFPk;yGINTTDIFQTVDLWEGk;iQASTMAFk;gASQAGmTGYGMPR;gASQAGMTGYGMPR;nFSDNQLQEGk;nVIGLQMGTNR;qmEQISQFLQAAER;eNFQNWLk;tLMNLGGLAVAR;qMEQISQFLQAAER;gASQAGmTGYGmPR;gASQAGMTGYGmPR;nVIGLQmGTNR;nMAcVQR;tLMNLGGLAVARDDGLFSGDPNWFPk;dGTVLcELINALYPEGQAPVkk;nmAcVQR;kIQASTMAFk;nFSDNQLQEGkNVIGLQMGTNR;dDGLFSGDPNWFPkk;dVGRPQPGRENFQNWLk;iQASTmAFk;tLmNLGGLAVAR;dGTVLcELINALYPEGQAPVk;dVGRPQPGR;kDVGRPQPGR;nFSDNQL…	0.519377	0.457314	1.03227	0.362849	0.550708	0.425087	0.864194	1.19753	0.39715	0.353818	0.0756996	1.04441	0.122065	0.000233949
Q9Y4G6	Talin-2	qVAASTAQLLVAck;vMVTNVTSLLk;eLIEcAR;gITMATAk;vALSIk;lLLAAk;vALSLk;fFYSDQNVDSRDPVQLNLLYVQAR;lQAAGNAVkR;sIAAATSALVk;eVANSTANLVk;gITmATAk;aAVPTVSDQAAAMQLSQcAk;qADETLDFEEQILEAAk;wAASPk;lLGITk;vmVTNVTSLLk;aVAAGNScRQEDVIATANLSR	0.517873	NA	NA	NA	NA	-0.340883	1.02285	0.645223	0.613097	0.847365	-0.146443	0.736693	0.785107	0.0199912
P02751	Fibronectin	tTPPTTATPIR;sYTITGLQPGTDYk;dLQFVEVTDVk;vTWAPPPSIDLTNFLVR;gLAFTDVDVDSIk;fLATTPNSLLVSWQPPR;nLQPASEYTVSLVAIk;tFYScTTEGR;sTTPDITGYR;mSESGFk;wcGTTQNYDADQk;lTVGLTR;iGDTWSk;fTNIGPDTMR;gNLLQcIcTGNGR;wLPSSSPVTGYR;iTGYIIk;eYLGAIcScTcFGGQR;sDTVPSPR;aQITGYR;iScTIANR;sEPLIGR;yQcYcYGR;iGDTWR;lGVRPSQGGEAPR;vGDTYERPk;qYNVGPSVSkYPLR;gNLLQcIcTGNGRGEWk;tIkPDVR;dGQERDAPIVNk;vFAVSHGR;wcHDNGVNYk;hYQINQQWER;vPGTSTSATLT…	0.513191	1.20377	0.526321	0.865131	0.226812	-0.0969598	1.94249	1.63845	-0.006898	2.76044	-0.202606	0.747925	-0.0484004	0.0131579
	Myosin light chain kinase, smooth muscle	sSLPPVLGTESDATVk;lTILAAR;vSDFYDIEER;aGESVELFGk;fGQVFR;iEGYPDPEVVWFkDDQSIR;rSESQGTAPAFk;tIRDLEVVEGSAAR;ikLIDFGLAR;rLENAGSLk;dLEVVEGSAAR;iIDFGLAR;lIDFGLAR;iLDFGLAR;iIDEDFELTER;qEHcGcYTLLVENk	0.497419	0.624901	1.84284	0.267095	0.233562	0.00359079	0.789273	1.17713	-0.670726	-0.0272999	-0.170297	2.0512	0.953784	0.0295494
Q14847	LIM and SH3 domain protein 1	mGPSGGEGMEPER;qQSELQSQVR;tQDQISNIk;mTLNMk;qSFTMVADTPENLR;gFSVVADTPELQR;acFHcETck;lkQQSELQSQVR;ykEEFEk;vNcLDkFWHk;mGPSGGEGmEPERR;mGPSGGEGMEPERR;tGDTGMLPANYVEAI;mGPSGGEGmEPER;qSFTmVADTPENLR;iVYPTEk;kPYcNAHYPk;mTLNmk	0.495881	0.491844	0.842591	0.413483	0.903577	0.250889	1.57383	0.512626	1.0041	0.353786	0.0197223	0.877915	0.565091	0.00020142
Q92598	Heat shock protein 105 kDa	sQFEELcAELLQk;lMSSNSTDLPLNIEcFMNDkDVSGk;gcALQcAILSPAFk;vLTFIR;vLTFLR;dISTTLNADEAVAR	0.495743	-0.332034	0.604936	-0.635831	0.495743	0.250067	1.24465	0.810513	0.128071	2.39654	-0.102127	0.934342	0.608325	0.0406801
G3V1V0	Myosin light polypeptide 6	aLGQNPTNAEVLk;iLYSQcGDVmR;iLYSQcGDVMR;eAFQLFDR;eGNGTVMGAELR;eGNGTVMGAEIR;vLDFEHFLPmLQTVAk;vLDFEHFLPMLQTVAk;hVLVTLGEk;vLGNPkSDEMNVk;nkDQGTYEDYVEGLR;vFDkEGNGTVMGAELR;vFDkEGNGTVMGAEIR;eAFQLFDRTGDGk;mTEEEVEMLVAGHEDSNGcINYEGkRR;vLGNPk;vFDkEGNGTVmGAELR;vFDkEGNGTVmGAEIR;dQGTYEDYVEGLR;aLGQNPTNAEVLkVLGNPk;eGNGTVmGAELR;eGNGTVmGAEIR	0.491454	0.301659	1.70755	0.344977	0.722727	0.139741	1.48446	0.896938	0.815393	0.0846074	-0.0493749	1.46577	0.419184	0.00192525
D9YZV3	Tropomyosin 1 (Alpha) isoform 3	mEIQEIQLk;mELQEIQLk;qLEDELVSLQk;aTDAEADVASLNR;lATALQk;lVIIESDLER;iQLVEEELDR;aEFAER;aTDAEADVASLNRR;kATDAEADVASLNR;kMQMLk;aQkDEEkMEIQEIQLk;skQLEDELVSLQkk;kLVIIESDLER;skQLEDELVSLQk;qLEDELVSLQkk;iQLVEEELDRAQER;lATALQkLEEAEkAADESER;cAELEEELkTVTNNLk;lVIIESDLERAEER;lATALQkLEEAEk;lEEAEkAADESER;eAETRAEFAER;kATDAEADVASLNRR;rIQLVEEELDR;rIQLVEEELDRAQER;kLVIIESDLERAEER;lEEAEkAADESERGMk;hIAEDADRkYEEVAR;lVIIESD…	0.490005	0.417149	1.54791	0.36078	0.477898	NA	NA	NA	NA	-0.153916	-0.0392176	1.25849	0.617251	0.0303142
Q96PK2	Microtubule-actin cross-linking factor 1, isoform 4	lLSDTVASDPGVLQEQLATTk;dAVTVGLLDk;aLLELVPWR;lTVEEAVR	0.488055	0.643878	1.0338	0.231407	0.655235	-0.0724307	1.82679	0.24842	0.167475	-0.49074	-0.052788	1.12456	-0.14019	0.0430021
Q86U86	Protein polybromo-1	dTLNIR;lRDLMLR	0.482151	NA	NA	NA	NA	0.236596	1.67417	0.759535	0.726365	-0.0973364	0.192128	0.0329667	0.772393	0.0329176
Q96CX2	BTB/POZ domain-containing protein KCTD12	sPSGGAAGPLLTPSQSLDGSR;eAEYFELPELVR;dLQLVLPDYFPER;lGAPQQPGPGPPPSR;yILDYLR;gSYTIGR;dGFLFR;fFLDRDGFLFR;fFIDRDGFLFR;lGAPQQPGPGPPPSRR;eVFGDTLNESRDPDRPPER;iTVcGk;rLGAPQQPGPGPPPSR;rLGAPQQPGPGPPPSRR	0.477479	0.644359	0.268696	0.278007	0.891077	-0.147644	0.59339	0.662656	1.19979	-0.364322	-0.0449002	1.00793	1.48663	0.00677386
Q9UK76	Hematological and neurological expressed 1 protein	sSGGREDLESSGLQR	0.476911	0.950679	0.0181285	0.117224	0.326811	0.211056	0.90747	1.4766	0.225001	0.476911	-0.073736	1.25742	1.00853	0.00281906
Q13409	Cytoplasmic dynein 1 intermediate chain 2	eTQTPVMAQPk;sVSTPSEAGSQDSGDGAVGSR;qFFDER	0.470541	0.686794	0.798381	-0.392217	0.53691	-0.181716	0.743965	0.938489	0.43327	1.16814	0.024939	0.902455	1.40774	0.00305112
P06703	Protein S100-A6	lmEDLDR;lQDAEIAR;eLTIGSk;lMEDLDR;eLkELIQk;eLIQkELTIGSk;eLTIGSkLQDAEIAR	0.470105	1.11854	0.309573	0.543367	0.408824	0.415638	0.838952	1.96107	0.572028	-0.12165	-0.0571967	0.460686	0.286906	0.00494127
Q9UBG0	C-type mannose receptor 2	tLGDQLSLLLGAR;gAWLGMNFNPk;lQGAVcGVSSGPPPPR;gGQSWR;aGQLSQGAAEEDHGcR	0.4613	0.388065	0.728535	-0.12024	0.653576	-0.423606	0.444736	0.601361	0.4613	0.601229	-0.235446	1.24123	-0.244653	0.0359011
P52594	Arf-GAP domain and FG repeat-containing protein 1	qIWLGLFDDR;gTPSQSPVVGR	0.452283	0.080897	0.61698	-0.105166	0.426846	0.00485585	0.293026	0.47772	0.968938	0.524365	-0.298094	0.965837	0.50553	0.00772324
P31942	Heterogeneous nuclear ribonucleoprotein H3	sTGEAFVQFASk;aTENDIANFFSPLNPIR;eIAENALGk;yIEIFR;yIELFR;dGMDNQGGYGSVGR;vHIDIGADGR;dGmDNQGGYGSVGR;aTGEADVEFVTHEDAVAAmSk;hNGPNDASDGTVR	0.446844	-0.0233851	1.07992	-0.101282	0.801591	0.422071	2.45855	0.058213	1.34464	-0.459162	0.024511	1.71078	0.650935	0.0215601
P07951-2	Isoform 2 of Tropomyosin beta chain	mEIQEMQLk;mELQEMQLk;lVILEGELER;qLEEEQQALQk;qLEEEQQALQkk;ckQLEEEQQALQk;kLVILEGELER;aMkDEEkMEIQEMQLk;aMkDEEkMELQEMQLk;kLVILEGELERSEER;amkDEEkMEIQEmQLk;amkDEEkMELQEmQLk;tIDDLEETLASAk;tmDQALk;qLEEELR;aTDAEADVASLNR;lATALQk;iQLVEEELDR;aEFAER;aTDAEADVASLNRR;kATDAEADVASLNR;kMQMLk;iQLVEEELDRAQER;qLEEELRTMDQALk;lATALQkLEEAEkAADESER;lATALQkLEEAEk;lEEAEkAADESER;eAETRAEFAER;aRQLEEELR;kATDAEADVASLNRR;rIQLVEEEL…	0.439582	0.432064	1.58324	0.382636	0.55249	0.159797	0.475016	0.619235	0.306685	-0.153916	-0.0609662	1.36128	0.70517	0.00423562
C9JFC3	Uncharacterized protein	eIEMASEERPPAQALEIMMGLk;tTDMAPSkETEMALAk;vALSSETEVALAR;dMTLPPETNVILTkDk	0.435174	NA	NA	NA	NA	-0.332426	1.01934	1.00239	1.26764	0.468594	-0.153675	0.265878	1.44349	0.0322384
O15075	Serine/threonine-protein kinase DCLK1	sFEALLADLTR	0.429108	0.0352848	0.636016	1.17413	0.671899	-0.0504568	0.397266	0.794183	0.429046	NA	NA	NA	NA	0.0086414
Q9UHD8	Septin-9	sTLINTLFk;qVENAGAIGPSR;fQDLGVk;nEkAPVDFGYVGIDSILEQMR;sVQPTSEERIPk;lEPkPQPPVAEATPR;rTELSIDISSk;yLQEEVNINR;sFEVEEVETPNSTPPR	0.424799	0.4814	1.2362	0.0903175	0.69398	0.193716	-0.187561	0.900293	-0.303915	0.614245	0.144445	0.75073	0.572739	0.00716049
Q99961	Endophilin-A2	aVTEVLAR;lAEVkDSLDIEVk	0.423262	NA	NA	NA	NA	-0.0679367	0.60499	0.617136	-0.104327	0.827393	-0.0848977	0.781349	0.600786	0.0285016
P08727	Keratin, type I cytoskeletal 19	aLEAANGELEVk;tLQGLEIELQSQLSMk;gQVGGQVSVEVDSAPGTDLAk;tLQGLEIELQSQLSmk;sQYEVmAEQNR;lTmQNLNDR;iTmQNLNDR;sQYEVMAEQNR;qSSATSSFGGLGGGSVR;lTMQNLNDR;iTMQNLNDR;lEQEIATYR;aALEDTLAETEAR;fGPGVAFR;dAEAWFTSR;mSVEADINGLR;vLDELTLAR;sEVTDLR;iLSDMR;eVAGHTEQLQMSR;kDAEAWFTSR;eVAGHTEQLQmSR;sQYEVmAEQNRk;mSVEADINGLRR;fGAQLAHIQALISGIEAQLGDVR;sQYEVMAEQNRk;sEVTDLRR;nHEEEISTLR;tEELNREVAGHTEQLQMSR;sRLEQEIATYR;iRDWYQk;iLGATI…	0.421689	0.198355	0.382662	0.411805	1.0779	0.0745547	0.815641	1.42807	0.300259	-0.83926	0.408977	2.36182	-0.0340358	0.0379531
P01008	Antithrombin-III	aDGEScSASMMYQEGk;eVPLNTIIFMGR;eQLQDMGLVDLFSPEk;aFLEVNEEGSEAAASTAVVIAGR;dIPMNPMcIYR;lQPLDFkENAEQSR;aNRPFLVFIR;fRIEDGFSLk;rVWELSk;aTEDEGSEQkIPEATNR;sLNPNRVTFk;aTEDEGSEQkIPEATNRR;eQLQDmGLVDLFSPEk;vANPcVk;aDGEScSASMmYQEGk;eVPLNTIIFmGR	0.419665	0.204631	-0.182465	0.269247	0.770752	0.752477	1.13751	0.842924	0.835597	1.23928	-0.212604	-0.174094	1.24072	0.00501781
Q6ZN40	Q6ZN40_HUMAN Tropomyosin 1 (Alpha), isoform CRA_f	mEIQEIQLk;mELQEIQLk;aTDAEADVASLNR;lATALQk;lVIIESDLER;iQLVEEELDR;aEFAER;aTDAEADVASLNRR;kATDAEADVASLNR;kMQMLk;aQkDEEkMEIQEIQLk;kLVIIESDLER;iQLVEEELDRAQER;lATALQkLEEAEkAADESER;cAELEEELkTVTNNLk;vAHAkEENLSMHQMLDQTLLELNNM;skQLEEDIAAk;lVIIESDLERAEER;lATALQkLEEAEk;lEEAEkAADESER;eAETRAEFAER;kATDAEADVASLNRR;rIQLVEEELDR;rIQLVEEELDRAQER;kLVIIESDLERAEER;lEEAEkAADESERGMk;hIAEDADRkYEEVAR;lVIIESDLERAEERAELSEGk;s…	0.41491	0.408567	1.61214	0.312161	0.431316	0.159797	0.384034	0.594606	-0.0343776	-0.116963	-0.0469189	1.2717	0.651201	0.00987375
O43399-4	Isoform 4 of Tumor protein D54	tSAALSTVGSAISR;tQETLSQAGQk;sFEDRVGTIk;lGLSTLGELkQNLSR	0.4091	0.213442	0.567355	0.279516	1.35433	0.408235	0.64769	0.170727	0.452933	0.669226	-0.168477	0.41945	1.04309	0.00116748
P40306	Proteasome subunit beta type-10	lPFTALGSGQDAALAVLEDR;tLSSPTEPVkR;iHFIAPk	0.407714	0.186204	0.261315	0.0996072	1.01696	0.389986	-0.607281	1.33306	1.32373	1.27096	-0.240227	-0.0538363	1.28945	0.0239371
P47756	F-actin-capping protein subunit beta	lTSTVMLWLQTNk;sTLNEIYFGk;sGSGTmNLGGSLTR;sGSGTMNLGGSLTR;dIVNGLR;rLPPQQIEk;tkDIVNGLR;sPWSNkYDPPLEDGAMPSAR;lVEDMENkIR	0.404986	0.32948	0.592628	0.282841	0.538027	0.0382165	1.77757	0.797524	1.05641	-0.0144241	-0.0506516	0.597235	0.761529	0.00321772
O00515	Ladinin-1	lNLWISR;sLVSDkTSISEk;kENSETTLTR;lSGVVTSR	0.401102	0.366295	0.00423375	-0.117263	0.593248	0.514528	0.721387	0.643229	-0.32078	1.01017	0.366486	0.957473	-0.482816	0.0280326
Q9Y4K4	Mitogen-activated protein kinase kinase kinase kinase 5	fALTTk	0.399102	0.691176	0.284604	-0.341199	0.0480933	0.469291	0.453717	1.00403	0.180387	2.05871	-0.332395	0.411388	0.0285735	0.0493275
Q92597	Protein NDRG1	mADcGGLPQISQPAk;tASGSSVTSLDGTR;sIIGMGTGAGAYILTR	0.398424	0.187385	0.219965	-0.408477	0.668175	-0.124941	3.04887	0.963414	0.747038	1.39058	0.0366781	-0.0169205	1.00227	0.0352739
P01833	Polymeric immunoglobulin receptor	qSSGENcDVVVNTLGk;nADLQVLkPEPELVYEDLR;aFVNcDENSR;rAPAFEGR;cPLLVDSEGWVk;aDEGWYWcGVk;tVTINcPFkTENAQk;lSDAGQYLcQAGDDSNSNkk;lVSLTLNLVTR;tTVEIk;iLLNPQDkDGSFSVVITGLR	0.398006	0.463859	-0.351323	0.00476353	0.639778	-0.221259	0.0809397	2.14414	1.4533	0.727007	0.693742	-0.255601	1.58897	0.0289979
P14618-2	Isoform M1 of Pyruvate kinase isozymes M1/M2	lFEELVR;kLFEELVR;gDLGIEIPAEk;iTLDNAYMEk;gADFLVTEVENGGSLGSk;cDENILWLDYk;iYVDDGLISLQVk;gSGTAEVELk;nTGIIcTIGPASR;vFLAQk;lDIDSPPITAR;vNFAMNVGk;sGMNVAR;aGkPVIcATQmLESMIk;tATESFASDPILYRPVAVALDTk;gIFPVLckDPVQEAWAEDVDLR;aGkPVIcATQMLESMIk;gDLGIEIPAEkVFLAQk;iTLDNAYMEkcDENILWLDYk;gSGTAEVELkk;qkGADFLVTEVENGGSLGSkk;sVETLkEMIk;rFDEILEASDGIMVAR;sVETLkEmIk;mQHLIAR;qAHLYR;fDEILEASDGImVAR;qkGADFLVTEVENGGSLGSk;rFDE…	0.391545	0.208253	0.917027	0.187064	0.344159	0.278666	0.618452	0.840783	0.349904	0.422804	0.213675	0.487629	0.225302	9.97906e-05
Q01518	Adenylyl cyclase-associated protein 1	lVTTVTEIAG;aLLVTASQcQQPAENk;tLWNGQk;cVNTTLQIk;nSLDcEIVSAk;eMNDAAMFYTNR;qVAYIYk;aQSGPVR;iNSITVDNckk;kEPAVLELEGk;sGPkPFSAPkPQTSPSPk;gkINSITVDNck;hAEMVHTGLk;hAEMVHTGLkLER;wRVENQENVSNLVIEDTELk	0.391009	0.865132	1.00431	0.262677	0.506494	-0.0785569	0.953978	0.930744	0.214178	-0.0695495	-0.117716	0.406612	0.392013	0.00396809
P41219	Peripherin	nLQEAEEWYk;mALDIEIATYR;lLEGEESR;kLLEGEESR;nLQEAEEWYkSk;mALDIEIATYRk;eLELLGR;dVDDATLSRLELER;iEEEIR;lEEEIR;lEEELR	0.383051	0.17722	0.0909135	0.443061	0.812334	0.221604	1.51948	0.640952	1.67406	-0.358658	-0.0540875	0.518894	1.00612	0.00931357
P14618	Pyruvate kinase isozymes M1/M2	lAPITSDPTEATAVGAVEASFk;gDLGIEIPAEk;iTLDNAYMEk;gADFLVTEVENGGSLGSk;cDENILWLDYk;iYVDDGLISLQVk;ccSGAIIVLTk;gSGTAEVELk;nTGIIcTIGPASR;vFLAQk;lDIDSPPITAR;vNFAMNVGk;sGMNVAR;aGkPVIcATQmLESMIk;tATESFASDPILYRPVAVALDTk;gIFPVLckDPVQEAWAEDVDLR;aGkPVIcATQMLESMIk;gDLGIEIPAEkVFLAQk;iTLDNAYMEkcDENILWLDYk;gSGTAEVELkk;qkGADFLVTEVENGGSLGSkk;sVETLkEMIk;rFDEILEASDGIMVAR;sVETLkEmIk;mQHLIAR;qAHLYR;fDEILEASDGImVAR;qkGADFL…	0.382741	0.25632	0.916428	0.210399	0.321403	0.2868	0.618452	0.783703	0.343702	0.556824	0.19735	0.487629	0.314131	4.20441e-05
Q6Y7W6	PERQ amino acid-rich with GYF domain-containing protein 2	aEEETRMENSLPAk;rQEELRR	0.376088	NA	NA	NA	NA	0.0224403	0.205375	0.135093	0.351605	0.902967	-0.130361	0.927553	0.873574	0.0302253
Q14980	Nuclear mitotic apparatus protein 1	sAPASQASLR;kQQNQELQEQLR;cLEEkNEILQGk;qFLEVELDQAR;lADDLSTLQEk;aTSSTQSLAR;dSAQTSVTQAQR;sQAGVSSGAPPGR;qQEQADSLER;eLAAFR;aVQAQGGESQQEAQR;eIEEIR;eLEEIR;eLEELR;eIEELR	0.369064	-0.121724	0.613859	0.09288	1.49581	0.0551426	0.263346	0.248491	0.822472	0.567969	0.0917811	1.40759	0.538358	0.00621618
Q9Y490	Talin-1	aQEAcGPLEMDSALSVVQNLEk;lGAASLGAEDPETQVVLINAVk;iPEAPAGPPSDFGLFLSDDDPk;vSQMAQYFEPLTLAAVGAASk;vLVQNAAGSQEk;eVANSTANLVk;aLSTDPAAPNLk;aSAGPQPLLVQSck;aSVPTIQDQASAMQLSQcAk;sIAAATSALVk;aAMEPIVISAk;vVAPTISSPVcQEQLVEAGR;vLGEAMTGISQNAk;qVAASTAQLLVAck;vGDDPAVWQLk;aLGDLISATk;dLDQASLAAVSQQLAPR;aVASAAAALVLk;aIAVTVQEMVTk;vMVTNVTSLLk;lNEAAAGLNQAATELVQASR;tLAESALQLLYTAk;mVGGIAQIIAAQEEMLR;vAGSVTELIQAAEAMk;aGALQcSPS…	0.368071	0.362931	1.01707	0.251122	0.562224	-0.240345	0.590665	0.567119	0.520599	0.481542	-0.125346	0.683877	0.548771	0.00106276
Q15942	Zyxin	fSPGAPGGSGSQPNQk;qNVAVNELcGR;cNTcGEPITDR;vNPFRPGDSEPPPAPGAQR;cSVcSEPIMPEPGRDETVR;fGPVVAPkPk;vVALDkNFHMk;gPPASSPAPAPk;sPGAPGPLTLk;fTPVASk;fSPVTPk	0.36344	0.721381	0.762047	0.154965	0.645457	-0.374085	-0.205696	0.947882	-0.0739851	1.22235	-0.143735	0.882602	0.532578	0.0180621
Q9NZU5	LIM and cysteine-rich domains protein 1	lGLQYMELIPk;gLLENELk;dGAPWcGR;lLMDSk;ySTLTAR;ekQPVTGTEGAFYR;gLLENELkLmEEFVk	0.360899	0.400095	0.0671093	0.672906	0.798925	0.16703	0.60135	0.675238	0.0309298	0.181112	-0.250872	0.311707	0.842213	0.00320853
Q9HBL0	Tensin-1	vSSPPPTIMQQNk;sGSLGQPSPSAQR;sYVESVAR;lFGFVAR;lLSGFGLER;aTSETLAADPTPAATIVHFk;vLEFGWPDLHTPALEk;ekQPAEPPAPLR;eLDRLLSGFGLER;sRPAGGSAVPSSGR;hFLIETGPR;ySmPDNSPETR;aASDGQYENQSPEATSPR;qGAMYHTQHLR;tmEDScELDLVYVTER;vSAQGITLTDNQR	0.359089	0.0977038	0.645662	0.119673	0.606353	-0.140242	0.545562	0.702899	0.553767	0.68246	-0.048727	0.734469	1.30827	0.00174368
Q7Z406	Myosin-14	aQAELENVSGALNEAESk;rLELQLQEVQGR;qLLQANPILEAFGNAk;eQADFAIEALAk;eQADFALEALAk;ncAAYLk;tVGQLYk;gFMDGk;fDQLLAEEk;cNGVLEGIR;qGFPNR;aILTPR;aLLTPR;aTDkSFVEk;qkLQLEk;mNPPkFSk;kEEELQAALAR;vkPLLQVTR;kFDQLLAEEk;sMLQDREDQSILcTGESGAGk;tLAVAAR;eLFQETLESLR;eAEALTQR;kQELELVVSELEAR;lkGLEAEVLR;lAEQLRAEAELcAEAEETRGR;lAEFSSQAAEEEEkVk;lALEAEVSELR;lLGLGVTDFSR;rLDGESSELQEQmVEQQQR;lkEVVLQVEEER;lQQHIQELEAHLEAEEGAR;qRYEILT…	0.349285	0.25527	1.36422	0.386335	0.328848	-0.0545932	0.736521	0.610046	0.245999	-0.193827	0.100849	1.74147	-0.0437213	0.0202803
P06733	Alpha-enolase	sGETEDTFIADLVVGLcTGQIk;tIAPALVSk;vNQIGSVTESLQAck;vNQIGSVTESIQAck;lMIEMDGTENk;dATNVGDEGGFAPNILENk;gNPTVEVDLFTSk;aAVPSGASTGIYEALELR;fTASAGIQVVGDDLTVTNPk;yISPDQLADLYk;lAMQEFMILPVGAANFR;fGANAILGVSLAVck;scNcLLLk;eGLELLk;gVPLYR;eIFDSR;sFIkDYPVVSIEDPFDQDDWGAWQk;aVEHINk;kLNVTEQEk;nFRNPLAk;iGAEVYHNLk;sGkYDLDFk;lAQANGWGVMVSHR;aAVPSGASTGIYEALELRDNDkTR;yNQLLRIEEELGSk;aGYTDkVVIGMDVAASEFFR;tIAPALVSkk;eIFDSRGNP…	0.346644	0.0326593	0.905897	-0.0920372	0.589941	0.170475	0.803538	1.02746	0.455611	0.457515	0.15841	0.428797	0.299592	0.00118374
P35749	Myosin-11	eQEVTVLk;lEAQVQELQSk;aLETQMEEMk;eIENLTQQYEEk;qAcILMIk;lEVNMQALk;yEILAANAIPk;lQNEVESVTGmLNEAEGk;lQNEVESVTGMLNEAEGk;iAQLEEELEEEQGNMEAMSDR;lQQELDDLVVDLDNQR;lDAFLVLEQLR;mTESSLPSASk;lVWVPSEk;vDYNASAWLTk;lQDFASTVEALEEGk;iTDVIMAFQAMcR;iAQLEEELEEEQGNmEAMSDR;dVASLSSQLQDTQELLQEETR;eLDEATESNEAMGR;lMTTLR;qLVSNLEk;dTSITGELEk;sTIAALEAk;iVDMYk;iAQLEEQVEQEAR;eLDEATESNEAmGR;aTQQAEQLSNELATER;eILLQVEDER;vVSSVLQLGNI…	0.343101	0.340579	1.72689	0.119593	0.0682367	0.214705	0.179943	0.350937	0.145179	0.0400946	-0.0820216	1.93028	0.837948	0.0275162
Q14767	Latent-transforming growth factor beta-binding protein 2	sGAAPPTPPR;aAPALPR;aQPGWGSPR;sSAAGEGTLAR;sTPLGQQQPAPR;cTNLEGSFR;rSTPLGQQQPAPR;gScSRPQLcVcR;eQDAPVAGLQPVER;sLGPGTcTLPLAQR;iYFcQIPcLNGGR;rPGGSYPAAAAAk;sGAAPPTPPRGR	0.336656	0.230074	0.654477	0.501982	1.52679	-0.392751	-0.419146	0.415423	0.760297	1.25954	0.0508666	0.716285	1.65799	0.0122151
P26038	Moesin	tQEQLALEMAELTAR;fYPEDVSEELIQDITQR;aLELEQER;aLTSELANAR;iSQLEMAR;eSPLLFk;gFSTWLk;eSEAVEWQQk;qRIDEFESM;qRIDEFESm;aLTSELANARDESk;aQMVQEDLEkTR;kESPLLFk;aQMVQEDLEkTRAELk;kTQEQLALEMAELTAR;iLALcMGNHELYMR;gMLREDAVLEYLk;akFYPEDVSEELIQDITQR;tANDmIHAENmR;kTANDmIHAENmR;aQQELEEQTRR;iQVWHEEHR;kTANDMIHAENMR;tANDMIHAENMR;vLEQHkLNk;yGDFNkEVHk;aLTSELANARDESkk;eRQEAEEAkEALLQASR;lNkDQWEER;qkkESEAVEWQQk;aQSEAEkLAk;iSQ…	0.333956	0.255733	0.570199	0.391285	0.524836	-0.00342777	0.629666	0.647657	0.525331	-0.142548	-0.0110852	0.548537	0.445458	0.000762069
P18206	Vinculin	mQEAMTQEVSDVFSDTTTPIk;eAFQPQEPDFPPPPPDLEQLR;tISPmVmDAk;aVAGNISDPGLQk;aGEVINQPMMMAAR;tISPMVMDAk;dMPPAFIk;iPTISTQLk;vMLVNSMNTVk;aQQVSQGLDVLTAk;mTGLVDEAIDTk;vAMANIQPQMLVAGATSIAR;eLLPVLISAMk;sTVEGIQASVk;eTVQTTEDQILk;gQGSSPVAMQk;aLIQcAk;eLTPQVVSAAR;aLASIDSk;tNLLQVcER;wIDNPTVDDR;iLGAVAk;nQWIDNVEk;iFVTTk;iLLVAk;mSAEINEIIR;mLGQMTDQVADLR;mALLMAEMSR;gILSGTSDLLLTFDEAEVR;nFTVEk;nLGPGmTk;gNDIIAAAk;eILGTck;iLS…	0.326294	0.774713	0.816808	0.196158	0.251779	-0.0551467	0.882927	0.581377	0.314984	-0.193641	-0.0571643	0.829498	0.369439	0.00446063
B2ZZ83	Filamin B	vSYFPTVPGVYIVSTk;sSTETcYSAIPk;vLPTYDASk;sPFVVQVGEAcNPNAcR;vLQSFTVDSSk;sPFEVQVGPEAGMQk;sGcIVNNLAEFTVDPk;iFFAGDTIPk;sPFTVGVAAPLDLSk;aAGSGELGVTMk;vAVTEGcQPSR;aYGPGLEk;iGNLQTDLSDGLR;tFEMSDFIVDTR;sSFLVDcSk;gIEPTGNMVk;aGGPGLER;iFAQDGEGQR;vFGPGVER;dAGEGLLAVQITDQEGkPk;aGSNMLLIGVHGPTTPcEEVSMk;qMQLENVSVALEFLDRESIk;vLQSFTVDSSkAGLAPLEVR;vNIGQGSHPQk;vkVEPAVDTSR;hVGNQQYNVTYVVk;aAGSGELGVTMkGPk;gLEELVk;lIALLEVLS…	0.325547	0.201681	0.870969	0.247876	0.409212	-0.0318984	0.603085	0.856669	0.274641	0.374211	0.131292	1.65255	-0.152052	0.00846853
Q15149-4	Isoform 4 of Plectin	yASGSSASLGGPESAVA;aQLEPVASPAk;eGLTSIEEVTk;lQEAGILSAEELQR;lLDPEDVDVPQPDEk;vLALPEPSPAAPTLR;lLDAQLATGGIVDPR;lLDAQLSTGGIVDPSk;sLVPAAELLESR;aPVPASELLASGVLSR;qVEEEILALk;lAEVEAALEk;lLFNDVQTLk;sLSAIYLEk;cVEDPETGLcLLPLTDk;sYVDPSTDER;qAEVELASR;gTQGAEEVLR;mQAVQEATR;qLEMSAEAER;cVEDPETGLR;lSVAAQEAAR;lQAEEVAQQk;lTVDEAVR;lQLEAcETR;lTVEEAVR;gLLSAEVAR;lVASMEEAR;nLVDNITGQR;aFcGFEDPR;lAAEQELIR;qYDIDDAIAk;eLIPTEEALR…	0.324777	0.508258	0.557052	0.249511	0.480813	-0.200103	1.0494	0.688692	0.419107	0.330607	0.0332954	0.954996	0.1272	0.00162054
Q15149	Plectin	yASGSSASLGGPESAVA;aQLEPVASPAk;eGLTSIEEVTk;lQEAGILSAEELQR;lLDPEDVDVPQPDEk;vLALPEPSPAAPTLR;lLDAQLATGGIVDPR;lLDAQLSTGGIVDPSk;sLVPAAELLESR;aPVPASELLASGVLSR;qVEEEILALk;lAEVEAALEk;lLFNDVQTLk;sLSAIYLEk;cVEDPETGLcLLPLTDk;sYVDPSTDER;qAEVELASR;gTQGAEEVLR;mQAVQEATR;qLEMSAEAER;cVEDPETGLR;lSVAAQEAAR;eGVMVAk;lQAEEVAQQk;lTVDEAVR;lQLEAcETR;lTVEEAVR;gLLSAEVAR;lVASMEEAR;nLVDNITGQR;aFcGFEDPR;lAAEQELIR;qYDIDDAIAk;eL…	0.323641	0.506732	0.557052	0.249426	0.480813	-0.200103	1.0494	0.688692	0.419107	0.327281	0.0331216	0.953427	0.127084	0.00163178
Q13263	Transcription intermediary factor 1-beta	fQWDLNAWTk;lLASLVk;kLLASLVk;lTEDkADVQSIIGLQR;lDLDLTADSQPPVFk;vSLERLDLDLTADSQPPVFk	0.321597	0.353885	1.2043	0.767588	1.46966	0.236543	2.00913	0.321333	1.081	-0.865044	0.0903774	0.498209	-0.204411	0.025765
P00558	Phosphoglycerate kinase 1	vLPGVDALSNI;aLmDEVVk;gcITIIGGGDTATccAk;aLMDEVVk;acANPAAGSVILLENLR;vLNNMEIGTSLFDEEGAk;aAVPSIk;fcLDNGAk;aGGFLMk;eLNYFAk;vDFNVPMk;dVLFLk;nNQITNNQR;yAEAVTR;tGQATVASGIPAGWMGLDcGPESSkk;iTLPVDFVTADkFDENAk;vLNNMEIGTSLFDEEGAkIVk;dcVGPEVEkAcANPAAGSVILLENLR;aEPAkIEAFR;ikAAVPSIk;aGGFLMkk;vDFNVPMkNNQITNNQR;lGDVYVNDAFGTAHR;iVkDLMSk;aLESPERPFLAILGGAk;sLLGkDVLFLkDcVGPEVEk;lTLDkLDVk;dVLFLkDcVGPEVEk;akQIVWNGPVGVFE…	0.307493	0.0383408	0.849388	0.323398	0.130157	0.0864312	1.03583	0.802209	0.154667	0.453828	0.263036	0.637991	-0.174659	0.00456764
Q9BPU6	Dihydropyrimidinase-related protein 5	dIGAIAR	0.304589	0.304042	-0.422752	1.07633	1.03975	-0.397209	1.24663	0.0338483	0.985558	0.936219	-0.00677662	0.574887	0.928069	0.0114205
Q13557-8	Isoform Delta 6 of Calcium/calmodulin-dependent protein kinase type II subunit delta	fYFENALSk;icDPGLTAFEPEALGNLVEGMDFHR;dLkPENLLLASk;eSTESSNTTIEDEDVkAR	0.300857	0.0635833	0.484242	0.116014	0.472522	-0.0324115	0.805155	0.197012	0.300857	NA	NA	NA	NA	0.0174815
Q13185	Chromobox protein homolog 3	iIGATDSSGELMFLMk;wkDSDEADLVLAk;iIGATDSSGELmFLmk;iIGATDSSGELMFLmk	0.291989	0.292437	0.307568	0.140958	0.508031	0.517108	0.229351	0.325238	0.177722	-0.444275	0.284349	-0.00660468	0.318353	0.0118267
O43707	Alpha-actinin-4	dYETATLSDIk;mAPYQGPDAVPGALDYk;lVSIGAEEIVDGNAk;lSGSNPYTTVTPQIINSk;qFASQANVVGPWIQTk;gISQEQmQEFR;gISQEQMQEFR;vQQLVPk;tIQEmQQk;lSGSNPYTTVTPQIINSkWEk;lSNRPAFMPSEGk;iSNRPAFMPSEGk;eAILAIHk;vLAVNQENEHLMEDYEk;dGLAFNALIHR;mLDAEDIVNTARPDEk;vLAGDkNFITAEELR;iSIEMNGTLEDQLSHLk;rQFASQANVVGPWIQTk;tIPWLEDRVPQk;dHALLEEQSk;kDDPVTNLNNAFEVAEk;sTLPDADRER;rDHALLEEQSk;vLAGDkNFITAEELRR;acLISLGYDVENDRQGEAEFNR;eTTDTDTADQVIA…	0.288958	-0.00891915	0.994083	0.0897466	0.604465	-0.0519689	0.267075	0.441804	0.612539	-0.626207	0.179282	0.967515	0.360629	0.0333116
Q16555	Dihydropyrimidinase-related protein 2	aNITSLG;iAVGSDADLVIWDPDSVk;iVNDDQSFYADIYMEDGLIk;iVNDDQSFYADIYmEDGLIk;gSPLVVISQGk;gLYDGPVcEVSVTPk;fQMPDQGMTSADDFFQGTk;mDENQFVAVTSTNAAk;qIGENLIVPGGVk;sSAEVIAQAR;iVAPPGGR;mSVIWDk;vFNLYPR;tSPAkQQAPPVR;mVIPGGIDVHTR;aVGkDNFTLIPEGTNGTEER;qQAPPVR;mSVIWDkAVVTGk;iTSDRLLIk;dIGAIAQVHAENGDIIAEEQQR	0.288437	0.367146	0.820487	-0.117831	0.765198	NA	NA	NA	NA	0.125954	-0.100128	0.341485	0.675123	0.0292606
P02545	Prelamin-A/C	tVLcGTcGQPADk;eAALSTALSEk;iDSLSAQLSQLQk;mQQQLDEYQELLDIk;lSPSPTSQR;sGAQASSTPLSPTR;qLQDEmLR;sLETENAGLR;eGDLIAAQAR;aAYEAELGDAR;qLQDEMLR;sVGGSGGGSFGDNLVTR;tALINSTGEEVAMR;lAVYIDR;lEAALGEAk;lQLELSk;lADALQELR;sNEDQSMGNWQIk;dLEALLNSk;aQNTWGcGNSLR;aGQVVTIWAAGAGATHSPPTDLVWk;tLDSVAkER;lVEIDNGkQR;aAYEAELGDARk;nSNLVGAAHEELQQSR;kQLQDEMLR;nIYSEELRETk;sNEDQSMGNWQIkR;lQEkEDLQELNDR;eAALSTALSEkR;aRLQLELSk;tALINSTGE…	0.288185	0.187485	0.376761	0.406827	0.58013	-0.166526	1.13986	0.428933	0.446699	-0.51565	0.0891892	1.16408	0.305479	0.0203411
P35579	Myosin-9	nTDQASMPDNTAAQk;aLEQQVEEMk;qAcVLMIk;lEVNLQAMk;aNLQIDQINTDLNLER;iAQLEEQLDNETk;lTEMETLQSQLmAEk;iMGIPEEEQMGLLR;nFINNPLAQADWAAk;lTEMETLQSQLMAEk;dFSALESQLQDTQELLQEENR;qLLQANPILEAFGNAk;sMEAEMIQLQEELAAAER;lEEEQIILEDQNck;yEILTPNSIPk;iAEFTTNLTEEEEk;iAQLEEELEEEQGNTELINDR;tQLEELEDELQATEDAk;eQADFAIEALAk;eQADFALEALAk;mQQNIQELEEQLEEEESAR;lQVELDNVTGLLSQSDSk;qQQLTAmk;eLEDATETADAmNR;qQQLTAMk;ncAAYLk;tVGQLYk;gFMDG…	0.287718	0.370163	0.54367	0.292138	0.556902	-0.0792231	0.712346	0.649114	0.294663	-0.0449935	-0.0465219	0.88302	-0.0995594	0.0059331
P51858	Hepatoma-derived growth factor	iDEMPEAAVk;gFSEGLWEIENNPTVk;cGDLVFAk;dLFPYEESkEk;kGFSEGLWEIENNPTVk;mkGYPHWPAR;iDEmPEAAVk;gYPHWPAR	0.284449	0.0760075	0.851014	-0.0107816	0.829253	0.311541	0.829555	0.569513	-0.0741724	0.17351	0.193349	1.06535	-0.507785	0.0231867
Q9NZM1	Myoferlin	wGTSGLVGR;sLDGEGNFNWR;tQGLVPEHVETR;kVDNELNPVWNEILEFDLR;lALHILR;vIVESASNIPk;iYPLPDDPSVPAPPR;wVTFLLk;lTEkEEEIVDWWSk;aNVTVLDTQIR;vGETIIDLENR;eLPDSVPQEcTVR;lNSEMDITPk;lQMWVDVFPk;sIFSPVVkLNSEMDITPk;vFLPkEELYMPPLVIk	0.279081	1.20757	-0.543457	0.192635	0.174956	-0.100434	1.03523	1.01331	0.344319	0.541599	-0.183487	0.60843	0.375483	0.0270513
P07355	Annexin A2	aLLYLcGGDD;sYSPYDMLESIR;tPAQYDASELk;lmVALAk;aEDGSVIDYELIDQDAR;lMVALAk;sLYYYIQQDTk;gLGTDEDSLIEIIcSR;gVDEVTIVNILTNR;dALNIETAIk;tNQELQEINR;dLYDAGVk;qDIAFAYQR;eLASALk;sEVDMLk;wISImTER;wISIMTER;sEVDmLk;lYDSMk;aYTNFDAER;aEDGSVIDYELIDQDARDLYDAGVk;sVPHLQk;sNAQRQDIAFAYQR;dLYDAGVkR;vYkEMYk;kELASALk;tPAQYDASELkASMk;rAEDGSVIDYELIDQDAR;kLMVALAk;tDLEkDIISDTSGDFRk;tDLEkDIISDTSGDFR;sYSPYDMLESIRk;gTDVPkWISIMTER;r…	0.278214	0.326517	-0.306556	0.0225708	0.50524	-0.0276942	1.01931	1.00634	0.855864	-0.336277	0.149573	0.370855	0.606669	0.0255227
Q13547	Histone deacetylase 1	lFENLR;sIRPDNMSEYSk	0.269513	0.283262	-0.249027	0.668023	0.386797	-0.0226337	1.16178	0.80045	-0.0458108	-0.417924	0.236615	0.347701	0.96205	0.0327475
Q92769	Histone deacetylase 2	lFENLR;sIRPDNMSEYSk	0.269513	0.283262	-0.249027	0.668023	0.386797	-0.0226337	1.16178	0.80045	-0.0458108	-0.417924	0.236615	0.347701	0.96205	0.0327475
Q9NQT8	Kinesin-like protein KIF13B	lcSGLFER;tVAATNmNEESSR	0.266661	1.49646	0.201586	0.311325	0.240884	NA	NA	NA	NA	-0.215599	0.588356	1.75183	0.266661	0.0475178
P27816	Microtubule-associated protein 4	eAQTLDSQIQETSI;tTTLSGTAPAAGVVPSR;lATNTSAPDLk;wPTETDVSSAk;tTTAAAVASTGPSSR;dMTLPPETNVILTkDk;eIEMASEERPPAQALEIMMGLk;nVVLPTETEVAPAkDVTLLk;tTDMAPSkETEMALAk;hVPGGGNVQIQNk;vALSSETEVALAR;sVPADLSRPk;aSPSkPASAPASR;vGSLDNVGHLPAGGAVk;tAGPIASAQkQPAGk;dmALATk	0.265878	0.510002	0.532583	-0.0632543	0.578325	-0.0594556	0.503186	0.635286	-0.0666917	0.809938	-0.0688772	0.275117	1.15027	0.00551758
Q5JRS3	Ubiquitin-like modifier activating enzyme 1 (Fragment)	lAELNSYVPV;nIILGGVk;lQTSSVLVSGLR;gLGVEIAk;qLYVLGHEAMk;qLYVLGHEAMkR	0.262047	NA	NA	NA	NA	0.357136	0.773209	0.085298	0.930473	0.0802117	0.0873317	0.572766	0.0310385	0.0225589
P04792	Heat shock protein beta-1	lATQSNEITIPVTFESR;aQLGGPEAAk;qLSSGVSEIR;lFDQAFGLPR;aQLGGPEAAkSDETAAk;tkDGVVEITGk;vSLDVNHFAPDELTVk;tkDGVVEITGkHEER;rVPFSLLR;hTADRWR;dGVVEITGk;kYTLPPGVDPTQVSSSLSPEGTLTVEAPMPk	0.258058	0.0674528	0.919854	-0.550134	0.362758	0.149469	0.194895	0.169163	0.543182	0.209217	0.265191	0.973788	-0.0756163	0.0449251
P15311	Ezrin	vTTMDAELEFAIQPNTTGk;lFFLQVk;eLSEQIQR;eNPLQFk;iALLEEAR;lALLEEAR;qLFDQVVk;qLLTLSSELSQAR;gFPTWLk;iGFPWSEIR;sGYLSSER;qRIDEFEAL;qAVDQIkSQEQLAAELAEYTAk;akFYPEDVAEELIQDITQk;nISFNDkk;ekEELMLR;kENPLQFk;kAPDFVFYAPR;fVIkPIDk;tHNDIIHNENMR;aLQLEEERkR;rkPDTIEVQQMk;fGDYNkEVHk;iALLEEARR;tHNDIIHNENmR;rRkPDTIEVQQMk;sQEQLAAELAEYTAk;vSAQEVR;aLQLEEERk;rRkPDTIEVQQmk;ekEELmLR;vTTmDAELEFAIQPNTTGk;aQEEAERLEADR;aPDFVFYAPR…	0.251756	-0.176176	0.721129	0.0913724	0.411276	0.196594	0.35884	0.474607	0.20121	0.0790747	0.271988	0.697701	-0.217622	0.0115902
H0YKX9	Annexin (Fragment)	gLGTDEDSLIEIIcS;tPAQYDASELk;gVDEVTIVNILTNR;dALNIETAIk;qDIAFAYQR;eLASALk;aYTNFDAER;sNAQRQDIAFAYQR;kELASALk;tPAQYDASELkASMk;aYTNFDAERDALNIETAIk;tkGVDEVTIVNILTNR;tkkELASALk;tPAQYDASELkASmk;qDIAFAYQRR;sNAQRQDIAFAYQRR	0.251604	0.234567	-0.35816	-0.0455498	0.525609	-0.0238122	0.930649	1.02946	0.953805	-0.454052	0.189039	0.260267	0.606669	0.047906
P63104	14-3-3 protein zeta/delta	fLIPNASQAESk;dIcNDVLSLLEk;sVTEQGAELSNEER;vVSSIEQk;fLIPNASQAESkVFYLk;gIVDQSQQAYQEAFEISkk;yLAEVAAGDDkk;sVTEQGAELSNEERNLLSVAYk;vVSSIEQkTEGAEk;lAEQAERYDDMAAcMk;iETELRDIcNDVLSLLEk;vVSSIEQkTEGAEkk;nLLSVAYk;dSTLIMQLLR;nVVGAR;akLAEQAER;emQPTHPIR;eMQPTHPIR;dSTLImQLLR;akLAEQAERYDDMAAcMk;lAEQAERYDDmAAcMk;mkGDYYR	0.247067	0.0444306	0.629488	0.0627243	0.435794	0.289834	0.356955	0.344575	0.309142	-0.241357	0.203456	0.656241	-0.0699207	0.00773643
Q96G03	Phosphoglucomutase-2	aVLPTSk;aAmGPGISR;aAMGPGISR;lFENLR;mNDLTIIQTTQGFcR;nYDGkNNYPk;gIVISFDAR	0.245648	0.0648074	-0.0419996	0.107625	0.465076	-0.0595842	1.27695	0.557021	0.0762489	0.0517172	0.0110536	0.622279	0.899605	0.0203276
P06753-2	Isoform 2 of Tropomyosin alpha-3 chain	mLDQTLLDLNEm;mLDQTLLDLNEM;lMDQNLk;lVIIEGDLER;iQVLQQQADDAEERAER;kLVIIEGDLER;aLkDEEkMELQEIQLk;tIDDLEDkLk;cREmDEQIR;cTkEEHLcTQR;cREMDEQIR;eQAEAEVASLNRR;kIQVLQQQADDAEERAER;kLVIIEGDLERTEER;aREQAEAEVASLNRR;lVIIEGDLERTEERAELAESR;lmDQNLk;aLkDEEkmELQEIQLk;mEIQEIQLk;mELQEIQLk;lATALQk;iQLVEEELDR;aEFAER;iQLVEEELDRAQER;lATALQkLEEAEkAADESER;lATALQkLEEAEk;lEEAEkAADESER;eAETRAEFAER;hIAEEADRkYEEVAR;rIQLVEEELDR;rI…	0.234283	0.203461	0.958886	0.0763622	0.480683	0.139698	0.215008	0.388578	-0.246422	-0.130241	-0.0194646	0.820938	0.291834	0.0263254
P35580	Myosin-10	iVGLDQVTGMTETAFGSAYk;nTDQASMPENTVAQk;eQADFAVEALAk;mEEEILLLEDQNSk;qLLQANPILESFGNAk;tTLQVDTLNAELAAER;aLELDPNLYR;iVFQEFR;lQNELDNVSTLLEEAEkk;aILTPR;aLLTPR;yLFVDR;vkPLLQVTR;aLAYDkLEk;kLVWIPSER;aLEEALEAkEEFER;nkQEVMISDLEER;cIIPNHEkR;vSEGDRLRVELAEk;aQTkEQADFAVEALAk;iGQLEEQLEQEAkER;iAEcSSQLAEEEEkAk;tQLEELEDELQATEDAk;ncAAYLk;tVGQLYk;gFMDGk;fDQLLAEEk;aDEWLMk;nTNPNFVR;aLSLAR;cNGVLEGIR;lMATLR;qGFPNR;cIIPNHEk…	0.225926	0.266005	1.19022	0.268456	0.343155	-0.0998335	0.35295	0.453288	0.228155	-0.192425	-0.0409827	1.18155	0.125087	0.0217837
P60174	Triosephosphate isomerase	vPADTEVVcAPPTAYIDFAR;qSLGELIGTLNAAk;vTNGAFTGEISPGMIk;vVLAYEPVWAIGTGk;sNVSDAVAQSTR;iAVAAQNcYk;vVFEQTk;fFVGGNWk;eLASQPDVDGFLVGGASLkPEFVDIINAkQ;tATPQQAQEVHEk;dcGATWVVLGHSER;vIADNVkDWSk;kFFVGGNWk;kQSLGELIGTLNAAk;vAHALAEGLGVIAcIGEk;lDEREAGITEk;vAHALAEGLGVIAcIGEkLDER;vAHALAEGLGVIAcIGEkLDEREAGITEk;dcGATWVVLGHSERR;iIYGGSVTGATck;eLASQPDVDGFLVGGASLkPEFVDIINAk;eAGITEkVVFEQTk;hVFGESDELIGQk;tATPQQAQEVHEkLR	0.225474	-0.173783	0.916208	-0.11677	0.43865	0.222982	0.430942	0.318198	0.3295	-0.0748589	0.226121	0.776883	-0.215986	0.0318307
Q00839	Heterogeneous nuclear ribonucleoprotein U	sSGPTSLFAVTVAPPGAR;yNILGTNTIMDk;fIEIAAR;nFILDQTNVSAAAQR;nGQDLGVAFk;tTWVTk;ekPYFPIPEEYTFIQNVPLEDR;lQAALDDEEAGGRPAMEPGNGSLDLGGDSAGR;dLPEHAVLk;qMADTGkLNTLLQR;gYFEYIEENkYSR;vTEkIPVR;mMVAGFkk;vSELkEELk;aSYGVSk;aELMER;lkVSELkEELk;gLkAELMER;ekPYFPIPEEYTFIQNVPLEDRVR;aVVVcPkDEDYkQR;nFILDQTNVSAAAQRR;kMcLFAGFQR	0.210632	0.0568123	0.722898	0.031248	0.826827	0.353916	0.667529	0.173377	0.707246	-0.266303	0.169822	0.48546	-0.25438	0.0174921
P04075	Fructose-bisphosphate aldolase A	gILAADESTGSIAk;cQYVTEk;lQSIGTENTEENR;aLQASALk;aLANSLAcQGk;qLLLTADDR;vLAAVYk;gGVVGIk;vDkGVVPLAGTNGETTTQGLDGLSER;iVAPGkGILAADESTGSIAk;aAQEEYVkR;rALANSLAcQGk;skGGVVGIk;gILAADESTGSIAkR;gGVVGIkVDk;aDDGRPFPQVIk;fSHEEIAMATVTALR;iGEHTPSALAIMENANVLAR;rLQSIGTENTEENRR;rLQSIGTENTEENR;lQSIGTENTEENRR;eLSDIAHR;gVVPLAGTNGETTTQGLDGLSER;aAQEEYVk;iVAPGk;cPLLkPWALTFSYGR;fSHEEIAmATVTALR;iGEHTPSALAImENANVLAR;dGADFAk;i…	0.199445	0.0508	0.576206	-0.0396617	0.118669	0.0609804	0.261835	0.489235	0.03014	0.747944	0.259598	0.459158	-0.180343	0.0139196
Q08945	FACT complex subunit SSRP1	aDVIQATGDAIcIFR;sFDFEIETk	0.195396	0.147948	1.15095	-0.156222	0.195396	0.255548	1.0992	0.926087	0.0726166	0.0152903	0.118462	1.23112	-0.127711	0.0208689
Q92945	Far upstream element-binding protein 2	iGQQPQQPGAPPQQDYTk;sVSLTGAPESVQk;vQISPDSGGLPER;iINDLLQSLR;cGLVIGR;mILIQDGSQNTNVDkPLR;dQGGFGDRNEYGSR;iGGGIDVPVPR;aGLVIGk;aWEEYYkk;gSPQQIDHAk;aINQQTGAFVEISR;kIQNDAGVR;iGGDAATTVNNSTPDFGFGGQkR;gGETIkQLQER	0.189654	0.0680019	1.11495	-0.0678725	0.374778	0.115682	0.0935192	0.129703	0.401959	0.0915734	0.0794489	1.03194	0.159913	0.0206106
P06727	Apolipoprotein A-IV	sLAPYAQDTQEk;sELTQQLNALFQDk;qLTPYAQR;aLVQQMEQLR;tQVNTQAEQLR;gNLRGNTEGLQk;lVPFATELHER;dkVNSFFSTFk;tQVNTQAEQLRR;kLVPFATELHER;iGDNLRELQQR;sLAELGGHLDQQVEEFRR;iDQNVEELkGR;iSASAEELR;iSASAEELRQR;iDQTVEELRR;vNSFFSTFk;lAPLAEDVRGNLR;lGEVNTYAGDLQk;lEPYADQLR;nAEELkAR;sLAPYAQDTQEkLNHQLEGLTFQMk;rVEPYGENFNk;eIEEIR;eLEEIR;eLEELR;eIEELR	0.187511	0.119724	-0.431984	-0.0428541	0.531517	0.479663	0.608258	0.421124	0.35914	0.383849	-0.0460278	-0.132292	0.382203	0.0369093
Q01130	Serine/arginine-rich splicing factor 2	dAEDAMDAMDGAVLDGR;vGDVYIPR;gFAFVR;tSPDTLRR;dAEDAmDAMDGAVLDGR;dAEDAmDAmDGAVLDGR;dAEDAMDAmDGAVLDGR	0.186661	0.178764	0.593827	0.413426	1.21021	-0.0108639	0.210996	0.404996	-0.229628	0.543079	0.0780451	0.840522	-0.184934	0.0182113
P18669	Phosphoglycerate mutase 1	aLPFWNEEIVPQIk;aMEAVAAQGk;sYDVPPPPMEPDHPFYSNISk;aLPFWNEEIVPQIkEGk;kAMEAVAAQGk;yADLTEDQLPScESLkDTIAR;dAGYEFDIcFTSVQkR;amEAVAAQGk;kAmEAVAAQGk;hYGGLTGLNkAETAAk;dAGYEFDIcFTSVQk;vLIAAHGNSLR;aLPFWNEEIVPQIkEGkR	0.180513	0.0423551	0.537768	0.00592573	0.00534233	-0.106221	0.2293	0.322757	0.78063	0.688089	0.173928	0.365687	-0.309582	0.0343984
P04406	Glyceraldehyde-3-phosphate dehydrogenase	wGDAGAEYVVESTGVFTTMEk;gALQNIIPASTGAAk;vPTANVSVVDLTcR;iISNAScTTNcLAPLAk;wGDAGAEYVVESTGVFTTmEk;lVINGNPITIFQER;lTGMAFR;vIPELNGk;lISWYDNEFGYSNR;lTGmAFR;vGVNGFGR;ikWGDAGAEYVVESTGVFTTmEk;vIISAPSADAPMFVMGVNHEk;ikWGDAGAEYVVESTGVFTTMEk;aGAHLQGGAk;vkVGVNGFGR;vVDLmAHMASkE;vVDLMAHMASk;vVDLMAHMASkE;lVINGNPITIFQERDPSk;vIPELNGkLTGMAFR;dGRGALQNIIPASTGAAk;vIISAPSADAPMFVMGVNHEkYDNSLk;lTGMAFRVPTANVSVVDLTcR;vIHDNFGI…	0.180244	0.278474	0.715872	-0.0847966	0.188394	0.14311	0.0568263	0.542083	0.16368	-0.0151334	0.151433	0.339669	-0.22996	0.0299013
P58107	Epiplakin	gYFDEEMNR;cVEDPETGLYLLQIIk;mSIYQAMWk;lSVEEAVAAGVVGGEIQEk;lLSAER;vTFSGLR;vLADPSDDTk	0.165798	1.21985	0.203795	0.0489195	0.241072	-0.0757276	1.79971	1.12691	-0.0267868	-0.307347	0.101793	0.97127	0.00523805	0.0406717
Q9BQA1	Methylosome protein 50	iLLWDTR	0.147884	NA	NA	NA	NA	0.47631	0.840128	0.594534	0.0529701	0.128632	-0.00416855	0.0207902	0.167135	0.0369802
P12268	Inosine-5-monophosphate dehydrogenase 2	nLIDAGVDALR;fVPYLIAGIQHScQDIGAk;eANEILQR;rFGVPVIADGGIQNVGHIAk	0.134722	0.419785	1.02451	0.152092	0.758963	0.0138792	1.13818	0.597878	-0.212774	-0.478758	0.0778434	0.487422	0.0824679	0.0353238
P01034	Cystatin-C	aFcSFQIYAVPWQGTMTLSk;lVGGPMDASVEEEGVR;aLDFAVGEYNk;aLQVVR;aIQVVR;lVGGPMDASVEEEGVRR	-0.102351	-0.0637694	-0.362354	-0.464259	-0.0800358	0.0904069	-0.0949319	-0.417231	-1.20573	-0.665065	0.150011	0.0425601	-0.836464	0.0200733
Q9BUF5	Tubulin beta-6 chain	aLTVPELTQQMFDAR;mASTFIGNSTAIQELFk;iSEQFSAMFR;sGPFGQLFRPDNFIFGQTGAGNNWAk;mASTFIGNSTAIQELFkR;eIVHIQAGQcGNQIGTk;nSSYFVEWIPNNVk;iMNTFSVMPSPk;eVDEQMLAIQSk;fPGQLNADLR;lAVNmVPFPR;lAVNMVPFPR;yLTVATVFR;nmmAAcDPR;nmMAAcDPR;nMmAAcDPR;nMMAAcDPR;kLAVNMVPFPR;lHFFMPGFAPLTSR;gSQQYR;eVDEQmLAIQSk;fPGQLNADLRk;lHFFmPGFAPLTSR;aALVDLEPGTMDSVR;aALVDLEPGTmDSVR;iSEQFSAmFR	-0.137111	-0.0278042	0.287237	-0.76207	-0.00958347	0.00147383	-0.42004	-0.259448	-0.290354	-0.565872	-0.0390649	0.0627673	-0.548539	0.036346
Q9HC35	Echinoderm microtubule-associated protein-like 4	aTLLEDQQDPSPSS;hYLGHTDcVk;vQQQEDEITVLk;wFVLDAETR;lSALESR;tTVEPTPGkGPk;cLAIHPDkIR;iILWDHDLNPER;dMSIIQWk;aALADVLR;aSPSPQPSSQPLQIHR	-0.226464	-0.890664	-0.0718257	-0.657042	-0.139778	-0.0409671	0.354081	-1.33609	-0.111676	-0.896954	-0.0220913	0.0404277	-0.568264	0.0287984
P02671	Fibrinogen alpha chain	qLEQVIAk;tFPGFFSPMLGEFVSETESR;tFPGFFSPmLGEFVSETESR;dSDWPFcSDEDWNYk;gGSTSYGTGSETESPR;aLTDmPQMR;aLTDMPQmR;aQLVDmk;gSESGIFTNTk;aQLVDMk;aLTDMPQMR;nSLFEYQk;gLIDEVNQDFTNR;aLTDmPQmR;vPPEWk;vTSGSTTTTR;gDFSSANNR;qFTSSTSYNR;dLLPSR;mELERPGGNEITR;tVIGPDGHk;aQLVDMkR;qFTSSTSYNRGDSTFESk;qHLPLIk;eVDLkDYEDQQk;vQHIQLLQk;sQLQkVPPEWk;hPDEAAFFDTASTGk;rLEVDIDIk;lkNSLFEYQk;mkPVPDLVPGNFk;vIEkVQHIQLLQk;gLIDEVNQDFTNRINk;d…	-0.236466	0.0212454	-0.751326	-0.0813716	-0.439236	-0.228085	0.435363	-0.17848	-0.962474	0.0897596	-0.265979	-0.336811	-0.496551	0.032025
P52272	Heterogeneous nuclear ribonucleoprotein M	mGPAMGPALGAGIER;iNEILSNALk;aFITNIPFDVk;gIGMGNIGPAGMGMEGIGFGINk;nLPFDFTWk;lGSTVFVANLDYk;vGEVTYVELLMDAEGk;qGGGGGGGSVPGIER;mVPAGMGAGLER;mGAGMGFGLER;mGGMEGPFGGGMENMGR;mVPAGmGAGLER;mGLAMGGGGGASFDR;fESPEVAER;gcAVVEFk;mGANNLER;mGANSLER;fGSGmNmGR;mGPGIDR;lGGAGMER;mGPAIER;mGPVMDR;mGLSMER;mGLVMDR;mAAPIDR;mATGLER;mGPVmDR;lGGAGmER;mGLSmER;aIEMER;fGSGMNMGR;mGLVmDR;acQIFVR;wQSLkDLVk;gcGVVkFESPEVAER;iNEILSNALkR…	-0.247853	-0.311279	-0.00962174	-0.630587	-0.256059	0.0555822	-0.933128	-0.506332	-0.551592	0.172017	0.0847583	-0.0250069	-0.869866	0.0153953
P53396	ATP-citrate synthase	iGNTGGMLDNILASk;aFDSGIIPMEFVNk;eAYPEEAYIADLDAk;lTLLNPk;sINNPDMR;gVTIIGPATVGGIkPGcFk;akPAMPQDSVPSPR;lLVGVDEkLNPEDIkk;aGkDLVSSLTSGLLTIGDR;gGPNYQEGLR;akPAmPQDSVPSPR;lIMGIGHR;tILSLMTR;sAYDSTMETMNYAQIR;lGQEATVGk	-0.286406	-0.268169	-0.326192	-0.508825	0.0815563	-0.439558	0.102101	-0.406346	0.0970527	-0.798021	0.00176732	-0.278656	-1.17908	0.0137324
O60716	Catenin delta-1	sLDNNYSTPNER;lVLINk;lRETQGIEk;aLSAIADLLTNEHER;hAIPNLVk;eIPQAER	-0.287837	-0.276428	-0.0561839	-0.625193	-0.0492529	0.0621166	-0.571244	-0.0694638	-0.50057	-1.02375	0.294717	-0.510446	-1.17721	0.0134434
Q9UJS0	Calcium-binding mitochondrial carrier protein Aralar2	fGLYLPLFkPSVSTSk;dVEVTkEEFVLAAQk;iAPLEEGTLPFNLAEAQR	-0.290875	-1.06565	-0.19051	-0.316113	-1.41317	0.00954829	-0.156196	-0.835084	-0.428461	-2.62452	0.931934	0.280661	-2.99163	0.0490605
P35611	Alpha-adducin	sLVQGELVTASk;tAGPQSQVLcGVVMDR;iREQNLQDIk;yFDRVDENNPEYLRER;wQIGEQEFEALMR;iNLQGDIVDR	-0.298971	-0.0183872	-0.12517	-0.241337	0.0879851	-0.382332	-0.756901	-0.256769	-0.957086	-0.999194	0.107026	-0.616199	-0.2571	0.00673948
O94903	Proline synthase co-transcribed bacterial homolog protein	lmAVPNLFMLETVDSVk;lMAVPNLFmLETVDSVk;iLSLcPEIk;dLPAIQPR;wHFIGHLQk;lMAVPNLFMLETVDSVk	-0.306242	-0.862239	0.696871	-1.11307	-0.0664526	0.0942537	-1.56484	-1.09853	-0.720647	-2.06282	0.135118	0.817992	-1.54551	0.0452918
Q13884	Beta-1-syntrophin	tIIQSPYEk;gAGAGHPGAGGAQPPDSPAGVR;qLEIHSPDAk;eVLLEVk;smALADPENR;sGLLEVLVR;mPILISk;vIAEVR;aGkEVLLEVk	-0.328678	-0.948782	0.18612	-0.825722	-0.0553573	-0.438473	-0.693549	-1.51189	-0.106396	-1.52502	0.190218	0.325612	-0.933542	0.0162579
P11277	Spectrin beta chain, erythrocyte	gQQLVEAAEIDcQDLEER;sTASWAER;lQTHADLNk;fLDLLEPLGRR;dALLLWcQMk;aLQFLk;eTWLSENQR;vDNVNAFIER;vQLIEDR;wQAFQTLVSER;qIETQERPR;eLHLLGVQVQQFQDVATR;wVNSHLAR;vQLLEDR;aLQFLkEQR;aAMRETWLSENQR	-0.342323	-0.105314	-1.10129	-0.213887	-0.0577726	-0.887499	-0.392259	-0.0980375	-1.19819	-0.743899	-0.0391491	-0.791311	-0.55825	0.00141704
O14791	Apolipoprotein L1	aLDNLAR;vAQELEEkLNILNNNYk;iLQADQEL	-0.343618	-0.0797624	-0.992233	-0.123084	-0.0687571	0.138188	-0.491853	-1.173	-0.576702	-0.924185	0.108211	-0.524206	-0.220838	0.00814273
P23588	Eukaryotic translation initiation factor 4B	sILPTAPR;gLNISAVR;aFGSGYR;aASIFGGAkPVDTAAR;aAREPNIDR;lNLkPR;sRTGSESSQTGTSTTSSR	-0.373803	-0.528132	0.4405	-0.578476	-0.0115385	0.169456	-1.21023	-1.37443	-0.594316	-0.581903	0.0654138	0.24338	-1.4909	0.0346486
P62258	14-3-3 protein epsilon	eAAENSLVAYk;lIccDILDVLDk;vAGmDVELTVEER;vAGMDVELTVEER;qmVETELk;qMVETELk;nVIGAR;yLAEFATGNDRk;lAEQAERYDEMVESMk;kVAGMDVELTVEER;lIccDILDVLDkHLIPAANTGESk;kVAGmDVELTVEER;nLLSVAYk;dSTLIMQLLR;iISSIEQk;yLAEFATGNDR;dSTLImQLLR	-0.383997	-0.173935	0.382239	-0.670791	-0.288869	-0.255051	-0.88167	-0.409882	-1.06022	-1.64742	-0.00246202	0.0459718	-0.978833	0.011922
C9JRL6	Echinoderm microtubule-associated protein-like 2	sELPScR;tVAEGHGDTLYVGTTR;tkEVIFSVEDGSVk	-0.394969	NA	NA	NA	NA	-0.452695	-0.58347	-0.394969	-0.362177	NA	NA	NA	NA	0.00272367
P05408	Neuroendocrine protein 7B2	vSEADIQR;lLHGVMEQLGIARPR;kLLYEk;kLIYEk;tPDRVSEADIQR	-0.399033	-0.437421	-0.751332	-0.395001	-0.193452	-0.342044	-0.327945	-0.403065	0.0690387	-0.676568	-0.359734	0.326495	-1.55948	0.00907429
Q15056	Eukaryotic translation initiation factor 4H	aYSSFGGGR;gSNMDFREPTEEER;tVATPLNQVANPNSAIFGGARPR;gGFGFRk;lQIkPR;lQLkPR;fRDGPPLR;sLRVDIAEGR;tGPPMGSR;gGFGFR;vDIAEGR;tGPPmGSR	-0.423929	-0.858182	0.0630919	-0.847739	0.143242	0.094415	-0.484895	-0.960396	-0.525811	-0.920243	0.128987	0.00190424	-1.43084	0.0124192
Q06210	Glucosamine--fructose-6-phosphate aminotransferase [isomerizing] 1	aVQTLQMELQQIMk;gYDFESETDTETIAk;gALTVGITNTVGSSISR;vIFLEDDDVAAVVDGR;gYDVDFPR;yMYDNR;eTDcGVHINAGPEIGVASTk;rkEIMLGLk;eSQDTSFTTLVER;eILETLIk;eIFEQPESVVNTMR;eIMLGLk;gSPLLIGVR;gNFSSFMQk;cGIFAYLNYHVPR	-0.434103	-1.2469	-0.15897	-1.32759	-0.370901	0.0580549	-0.410935	-1.55116	-0.394248	-2.46214	0.277093	0.272661	-2.01186	0.0134474
P55036	26S proteasome non-ATPase regulatory subunit 4	iIAFVGSPVEDNEkDLVk;aAAASAAEAGIATTGTEDSDDALLk;lHTVQPk;vAHLALk;vLESTmVcVDNSEYmR	-0.445333	-0.72307	-1.28022	-0.994029	-0.904393	-0.322969	-0.599211	-0.436216	-0.33429	-0.547205	0.191221	-0.334668	-1.03937	0.000276765
P62753	40S ribosomal protein S6	lNISFPATGcQk;mATEVAADALGEEWk;dIPGLTDTTVPR;qGFPMk;lIEVDDERk;mkLNISFPATGcQk;iSGGNDkQGFPMk;gHScYRPR;lIEVDDER;kGEkDIPGLTDTTVPR;qGVLTHGR;nkEEAAEYAk;vRLLLSk;lFNLSkEDDVR	-0.452124	-0.903529	0.292786	-0.937848	-0.206974	-0.146488	-0.227058	-1.24156	-0.503004	-0.819249	-0.199145	0.205411	-1.5851	0.00957169
Q8WVM8	Sec1 family domain-containing protein 1	iLDNLMEMk;lTSAVSSLPELLEk;nSLFTGDTLGAGQFSFQRPLLVLVDR;mLNFNVPHIk;vMNTGSQFVMEGVk;lIDLHTNVATAVLEHIk;qTVALkR;iLDNLmEmk	-0.45525	-0.758863	-0.355455	-1.01627	-0.0262731	-0.215475	-0.557822	-1.02782	-0.45525	-1.69733	-0.00841168	-0.127869	-1.24062	0.00189152
Q8TAQ2	SWI/SNF complex subunit SMARCC2	sLVALLVETQMk;dIGEGNLSTAAAAALAAAAVk;qQLLADR	-0.483368	-0.325302	-0.11744	-0.435136	-0.501821	-0.00267147	-1.14628	-0.586441	-1.13454	-1.23095	0.119127	0.669368	-0.873048	0.0177974
Q00341	Vigilin	iEGDPQGVQQAk;tTTIAVEVk;dQGLSIMVSGk;iDLPAENSNSETIIITGk;eIAEEYGGVMVSFPR;iTQQMPk;sGLVPQQIk;tLPWGPk;gNSLQEILER;eLLELASR;lVGEIMQETGTR;yVIGPk;lSVTVDPk;dFSVQIk;iQDIELk;lQDLELk;sFTVDIR;dkFPEVIINFPDPAQk;aGLLER;tIIGQkGER;iEGDPQGVQQAkR;vkELQAEQEDR;sGTQSDkVTLk;aVERLEVEk;tkDLIIEQR;qLLHLAEEk;iVGELEQMVSEDVPLDHR;iQIPRPDDPSNQIk;aSVITQVFHVPLEER;tGAHLELSLAk;rcDIIIISGRk;yVIGQk;icLEImQR;iLSLQk;iLSIQk;iTQQmPk;rcDIIIIS…	-0.501711	-0.729801	0.250894	-0.89651	-0.304368	0.0822705	-0.623528	-1.15349	-0.396969	-1.83062	0.0175537	0.304554	-1.76449	0.0172419
Q9P2E9	Ribosome-binding protein 1	dALNQATSQVESk;lLATEQEDAAVAk;aMEALATAEQAck;eVPMVVVPPVGAk;lIEILSEk;vEPAVSSVVNSIQVLTSk;aAILETAPk;tQLEWTEAILEDEQTQR;tLVSTVGSMVFNEGEAQR;gNTPATGTTQGk;lQSSEAEVR;eQEITAVQAR;eAEETQSTLQAEcDQYR;lQQENSILR;gDPVAILk;sIEALLEAGQAR;sILAETEGMLR;aENSQLTER;eVAGLR;eALELR;eAIELR;tTQEQLAR;vAkVEPAVSSVVNSIQVLTSk;kVEGAPTQGR;kVEGAQNQGk;aQEQQQQMAELHSk;hPPAPAEPSSDLASk;kLTSDLGR;kLQEQLEk;ekGPTLLk;akVGAAEEELQk;hLEEIVEk;tAGPLESS…	-0.511569	-1.46523	0.202537	-1.35491	-0.0386271	0.0113384	-0.017113	-2.05205	-0.587518	-2.56479	0.177463	0.598353	-2.08682	0.0323729
P49590	Probable histidine--tRNA ligase, mitochondrial	gLAPEVADR;yDLTVPFAR	-0.519891	NA	NA	NA	NA	-0.302243	-0.349231	-1.03074	-0.729463	NA	NA	NA	NA	0.0391617
P16989	DNA-binding protein A	sVGDGETVEFDVVEGEk;nGYGFINR	-0.520653	-0.0430802	0.336342	-0.970108	-0.138871	-0.510217	-0.492366	-0.535861	-1.56475	0.0911555	-0.520653	-0.10482	-0.832877	0.0135171
P60468	Protein transport protein Sec61 subunit beta	pGPTPSGTNVGSSGR;tTSAGTGGMWR;tTSAGTGGmWR	-0.527105	-1.81666	0.124179	-0.870788	-0.227014	-0.459778	-1.35506	-2.08021	-0.672775	-2.94917	0.0964838	0.860114	-3.36854	0.0158136
P14625	Endoplasmin	tFEINPR;sILFVPTSAPR;lTESPcALVASQYGWSGNmER;lIINSLYk;lTESPcALVASQYGWSGNMER;lISLTDENALSGNEELTVk;eAESSPFVER;nLGTIAk;eFGTNIk;sGTSEFLNk;sGYLLPDTk;tLDMIk;gVVDSDDLPLNVSR;gLFDEYGSk;fQNVAk;yLNFVk;dISTNYYASQk;eAVEkEFEPLLNWMk;kEAESSPFVER;kTFEINPR;dISTNYYASQkk;kTLDMIk;tLDMIkk;gLFDEYGSkk;eVEEDEYkAFYk;iADDkYNDTFWk;iADDkYNDTFWkEFGTNIk;vFITDDFHDMMPk;eFEPLLNWMkDk;tVWDWELMNDIkPIWQRPSk;eAVEkEFEPLLNWMkDk;sEkFAFQAEVNR…	-0.527567	-1.12754	0.126049	-1.07096	-0.343645	0.00820311	-0.0384627	-1.14756	-0.269713	-1.87234	0.085726	0.269966	-1.23418	0.0198052
Q15424	Scaffold attachment factor B1	gLPPPPR;sVLMER;yEQERRPAVR;gRYPDHSVDR	-0.534938	-0.797324	-0.164793	-0.534938	-0.498466	NA	NA	NA	NA	-0.68068	0.244509	0.278313	-0.786713	0.0489581
Q14151	Scaffold attachment factor B2	gLPPPPR;sVLMER	-0.534938	-0.783274	-0.224118	-0.534938	-0.498466	NA	NA	NA	NA	-0.68068	0.244509	0.278313	-0.786713	0.0443893
O43175	D-3-phosphoglycerate dehydrogenase	qIPQATASMk;iLQDGGLQVVEk;nAGNcLSPAVIVGLLk;vTADVINAAEk;gTIQVITQGTSLk;cGEEIAVQFVDMVk;mQSFGMk;fMGTELNGk;tLGILGLGR;dLPLLLFR;qADVNLVNAk;aGTGVDNVDLEAATR;lQVVGR;aLQSGQcAGAALDVFTEEPPRDR;eASkQADVNLVNAk;kILQDGGLQVVEk;gGIVDEGALLR;cGEEIAVQFVDmVk;aWAGSPk;vLISDSLDPccR;aGTGVDNVDLEAATRk;sATkVTADVINAAEk;vTADVINAAEkLQVVGR;tQTSDPAmLPTmIGLLAEAGVR;qNLSkEELIAELQDcEGLIVR	-0.546827	-1.77692	0.363073	-1.63267	-0.0979584	0.21001	-0.693485	-1.67398	-0.790528	-1.79848	0.249722	0.0379865	-1.40907	0.0127112
Q8TEH3	DENN domain-containing protein 1A	gSGAILNTVk	-0.577521	NA	NA	NA	NA	-0.0557222	-1.99642	-1.42091	-1.30161	-0.0319988	0.0597396	-0.577521	-2.00311	0.0209294
P11171	Protein 4.1	fLALGSk;vVVHQETEIADE;iVITGDADIDHDQVLVQAIk;eQHPDMSVTk;vSLLDDTVYEcVVEk;gVPWNFTFNVk;tVkGGISETR	-0.581272	0.207405	-0.0491976	-0.735901	-0.495699	-0.395593	-2.04865	-0.535406	-1.8922	0.308391	-0.129925	-1.18718	-0.756776	0.0128229
Q9NR45	Sialic acid synthase	qLLPcEmAcNEk;qLLPcEMAcNEk;vGSGDTNNFPYLEk;pLELELcPGR;vkIPEGTILTMDMLTVk;vkIPEGTILTmDMLTVk;vkIPEGTILTMDmLTVk;aLERPYTSk;gYPPEDIFNLVGkk;vLVTVEEDDTIMEELVDNHGkk;vLVTVEEDDTImEELVDNHGk;vkIPEGTILTmDmLTVk;iPEGTILTMDMLTVk;gYPPEDIFNLVGk;hLEFSHDQYR;iPEGTILTmDmLTVk;vISEYQk	-0.608775	-0.591041	-0.093305	-0.926783	-0.522338	-0.0465772	-0.744541	-1.12546	-0.570779	-1.8365	0.200913	-0.231068	-1.60162	0.00309434
P30050	60S ribosomal protein L12	cTGGEVGATSALAPk;iGPLGLSPk;qAQIEVVPSASALIIk;eLSGTIk;iTIQNR;lTIQNR;kVGDDIAk;hPHDIIDDINSGAVEcPAS;eLSGTIkEILGTAQSVGcNVDGR;hSGNITFDEIVNIAR;eILGTAQSVGcNVDGR;aLkEPPRDR	-0.612756	-1.16225	0.356604	-1.01903	-0.328928	0.0152788	-1.21672	-1.66288	-0.550552	-1.53829	0.143374	-0.135629	-1.67274	0.00553759
Q53EL6	Programmed cell death protein 4	dLNLGEMk;dLPELALDTPR;tLTPIIQEYFEHGDTNEVAEMLR;aVGDGILcNTYIDSYkGTVDcVQAR;iYNEIPDINLDVPHSYSVLER;dLPELALDTPRAPQLVGQFIAR;sGLTVPTSPk;fVSEGDGGR;lLSDLcGTVMSTTDVEk;fVEEcFQAGIISk	-0.624726	-0.726748	0.0855949	-0.815079	0.261764	0.0314588	-0.811441	-2.2615	-1.16212	-1.64419	0.317634	-0.743124	-1.64863	0.00878709
Q9BZQ8	Protein Niban	iFQEALVQITLPTVQk;vLTSEDEYNLLSDR;qYDYDSSTIR;gLEGTIR;vLFEkEVNEVSQNFQTTk;vNLLHER;fRFPHIDLVVQR;fSALLSDcVR;amVAQPAEk;aMVAQPAEk;sDMDQIVNSk;nFSPYYSR	-0.634581	-1.0969	0.377072	-0.997341	-0.144642	-0.00979032	-1.12463	-0.997724	-0.944442	-2.38932	0.187235	-0.209539	-1.90702	0.00885368
O43516	WAS/WASL-interacting protein family member 1	gTALGGGSIR	-0.650909	-0.520632	-1.0046	-0.275253	-0.637569	-0.0393088	-1.57471	-1.4623	-1.23487	NA	NA	NA	NA	0.0038216
Q9P035	3-hydroxyacyl-CoA dehydratase 3	vSQWWER;vELSDVQNPAISITENVLHFk	-0.679984	0.114533	-0.71224	-0.938071	-0.75423	0.290585	-0.218954	-0.490427	-0.791163	-1.46427	0.331183	-0.647727	-1.44742	0.00793779
Q96A65	Exocyst complex component 4	vLGVQRPLLQSTIIVEk	-0.694451	-0.742372	-0.564767	-0.646531	-0.936229	-0.229062	-0.783345	-0.227259	-1.10856	NA	NA	NA	NA	0.000578545
O95831	Apoptosis-inducing factor 1, mitochondrial	iSGLGLTPEQk;vMPNAIVQSVGVSSGk;iLPEYLSNWTMEk;eLWFSDDPNVTk;lFNIHED;lNDGSQITYEk;sLSAIDR;aLGTEVIQLFPEkGNMGk;vLIVSEDPELPYMRPPLSk;cLIATGGTPR;cLIATGGTPRSLSAIDR;sATEQSGTGIR	-0.695309	-1.04926	0.117501	-0.786471	-0.493353	0.0417602	-1.02945	-1.42862	-0.818449	-2.54192	0.437412	0.350892	-1.81048	0.0152491
Q5SW79	Centrosomal protein of 170 kDa	tSSMEISSILQELk	-0.717413	-0.584526	-0.850299	-1.20724	-0.271375	NA	NA	NA	NA	NA	NA	NA	NA	0.0351012
P05387	60S acidic ribosomal protein P2	nIEDVIAQGIGk;yVASYLLAALGGNSSPSAk;vISELNGk;vISELNGkNIEDVIAQGIGk;iLDSVGIEADDDRLNk;kILDSVGIEADDDRLNk;yVASYLLAALGGNSSPSAkDIk;iLDSVGIEADDDRLNkVISELNGk	-0.756413	-1.82435	0.478986	-1.43027	-0.133537	0.0138839	-0.586579	-1.86005	-0.933098	-2.68014	0.208089	0.609144	-2.12033	0.0221357
Q9UN36	Protein NDRG2	mADSGGQPQLTQPGk;dLNFER;gGDITLR	-0.788965	-0.585626	-0.14171	-1.12581	-0.786219	-0.160556	-2.58083	-1.17001	-2.3021	-1.84527	0.557421	-0.846661	-1.29464	0.00252299
Q96Q06-2	Isoform 2 of Perilipin-4	nTLGSGVTGAANVAk;dTVFSGVTGAMSMAk;dAVcSGVTGAANVAk;gTIQTGVDTSk;gTIQTGVDTTk;gTVQTSVDTTk;gAVQGGLDTTk;dTLAQLQDcFR;tVLTGTkDTVcSGVTGAVNVAk;tVLTGTkDTVcSGVTGAMNVAk;tVLTGTkDTVTTGLMGAVNVAk;tVLTGTkDAVcSGVTGAANVAk;tVLSGAkDAVTTGVTGAVNVAk;tVLTGTk;tVLTGTkDTVTTGLmGAVNVAk;tVLTGTkDTVcSGVTGAmNVAk;iVLTGTkDTVcSGVTGAANVAk;tVLTGTkDTVcSGVTSAVNVAk;tVLTGTkDTVTTGLVGAVNVAk;akDAVSSGVASVVDVAk;gVVQGGLDTTR;eAIQGGLDTTk;gAVQTGLk;gT…	-0.804361	0.0518832	-1.86365	-0.906263	-1.78245	0.517585	-0.770353	-1.07114	-1.33717	-0.0605738	0.00791835	-1.55804	1.14192	0.0425848
Q96Q06	Perilipin-4	dTVFSGVTGAMSMAk;dAVcSGVTGAANVAk;gAVQTGVDTAk;gTIQTGVDTSk;gTIQTGVDTTk;gTVQTSVDTTk;gAVQGGLDTTk;dTLAQLQDcFR;tVLTGTkDTVcSGVTGAVNVAk;tVLTGTkDTVcSGVTGAMNVAk;tVLTGTkDTVTTGLMGAVNVAk;tVLTGTkDAVcSGVTGAANVAk;tVLSGAkDAVTTGVTGAVNVAk;tVLTGTk;tVLTGTkDTVTTGLmGAVNVAk;tVLTGTkDTVcSGVTGAmNVAk;iVLTGTkDTVcSGVTGAANVAk;tVLTGTkDTVcSGVTSAVNVAk;tVLTGTkDTVTTGLVGAVNVAk;akDAVSSGVASVVDVAk;gVVQGGLDTTR;eAIQGGLDTTk;gAVQTGLk;gTVQTG…	-0.804361	0.0447826	-1.85977	-0.880006	-1.71607	0.361942	-0.978597	-1.07114	-1.33717	-0.0605738	0.0122143	-1.4749	1.16407	0.0352638
P16157	Ankyrin-1	lVPLVQATFPENAVTk;vAELLLER;fWLSDcPR;vkLALQAQPVPDELVTk;eLQFSVEDINR;eLVNYGANVNAQSQk;lLGNQATFSPIVTVEPR;fVIFAk;qNQVEVAR;eIILETTTk;vMELLLk	-0.837737	0.467289	-1.83973	-0.77979	-1.89607	-1.13284	-1.43608	0.0603206	-1.7356	0.265581	-0.0650408	-2.18606	-1.48777	0.00404632
Q5TDH0	Protein DDI1 homolog 2	vLVEQQQDR	-0.85101	NA	NA	NA	NA	-0.774812	-1.49691	-0.570441	-1.63799	0.293527	0.129178	-2.01171	-0.927208	0.0197773
P50440-2	GATM_HUMAN Isoform 2 of Glycine amidinotransferase, mitochondrial	gTLQSYLD;vmVDANEVPIQk;tPDFESTGLYSAMPR;aENAcVPPFTIEVk;fVTTEFEPcFDAADFIR;wLSMNVLMLDEk;vMVDANEVPIQk;wLSMNVLmLDEk;lGITTIk;yWPFYQk;sQVTNYLGIEWMR;aGWTIITPPTPIIPDDHPLWMSSk;tEGVTVR;dIFAQR;rGTLQSYLD;qGGHYFPk;rVMVDANEVPIQk;rPDPIDWSLk;ykTPDFESTGLYSAMPR;kAVAEIEEMcNILk;wLSMNVLMLDEkR;aVAEIEEMcNILkTEGVTVR;nScAADDkATEPLPk;vHIISFk;rHLAPDYR;hLAPDYR;qGGHYFPkDHLkk;aGRDIFAQR;qGGHYFPkDHLk;sRFFEYR;nANSLGGGFHcWTcDVR;sII…	-0.912336	-1.55954	-0.238765	-1.76434	-0.290254	-0.0841386	-0.966858	-2.33752	-1.20084	NA	NA	NA	NA	0.00794397
P31937	3-hydroxyisobutyrate dehydrogenase, mitochondrial	dLGLAQDSATSTk;iLNMSSGR;lGLDPk;iLNmSSGR	-0.912753	-0.968583	-0.642363	-1.05558	-0.477013	-0.0169372	-0.797134	-1.37376	-0.912753	-1.51668	0.369632	-1.07928	-0.932709	0.000360098
O14639	Actin-binding LIM protein 1	vDNEILDYkDLAAIPk	-0.924143	-0.362906	-0.565151	-1.93383	-0.543541	0.11302	-2.8314	-1.78824	0.522246	-2.26768	0.0387591	-0.996444	-1.50417	0.00671791
Q14157	Ubiquitin-associated protein 2-like	aINVLLEGNPDTHSWEMVGk	-0.930572	NA	NA	NA	NA	NA	NA	NA	NA	-0.885655	-0.092562	-0.975488	-1.16295	0.0457015
Q15751	Probable E3 ubiquitin-protein ligase HERC1	aFIER;aFLER	-0.947195	-1.30414	-0.562759	-1.56978	-1.12445	NA	NA	NA	NA	-1.92208	0.575089	-0.449133	-0.769941	0.014118
O95394	Phosphoacetylglucosamine mutase	qAVTPPGLQEAINDLVkk;vLIDISEk;aFVRPSGTEDVVR;mGLLAVLR;aFVELTk;yLEEVMkVPVYcTk;sLkVDcANGIGALk	-0.961045	-1.29269	0.152526	-1.73105	-1.01415	-0.249548	-0.961045	-1.83162	-1.27179	-1.31929	-0.104698	-0.361866	-1.15069	0.00040358
Q3SY69	Mitochondrial 10-formyltetrahydrofolate dehydrogenase	lLQYcETGVk;lGFTGSTPIGk;fLFPEGIk;aMVEAVQLIADGk;eGATLVYGGR;vSLELGGk;sAAcLAAGNTLVLkPAQVTPLTALk;iGDPLDR;kLGFTGSTPIGk;fAELSVk;dAFENGEWGR;eESFGPIMVISk;scDVEPNDTVDALYNR;fQNGDIDGVLQR;lVEEIR;fEGFIQk;scDVEPNDTVDALYNRFLFPEGIk;vVEEIkk;qSGFGkDLGEEALNEYLk;amVEAVQLIADGk;lLQYcETGVkEGATLVYGGR;amVEAVQLIADGkAPR	-1.04677	-1.33537	0.202793	-1.24346	-0.367524	-0.0763521	-1.67931	-2.5609	-1.26186	-2.47056	0.022277	-0.198961	-1.97739	0.00287777
P09210	Glutathione S-transferase A2	nDGYLMFQQVPMVEIDGMk;aILNYIASk;wLLAAAGVEFEEk;fLQPGSPR;iSNLPTVk;lALIQEk;yFPAFEk;sHGQDYLVGNk;kFLQPGSPR;sAEDLDkLR;iSNLPTVkk;nRYFPAFEk;gRMESIR;yNLYGk	-1.06678	-1.53494	0.0167866	-1.73987	-0.786801	0.053301	-1.58688	-2.35611	-1.43903	-2.59655	0.432328	0.547615	-2.53402	0.00599099
P53384	Cytosolic Fe-S cluster assembly factor NUBP1	lcASGAGATPDTAIEEIkEk	-1.10873	-0.648449	-0.0898964	-1.13516	-1.0823	0.0919183	-2.43473	-1.59193	-1.3086	-1.29757	0.204769	-0.746947	-1.31183	0.00122234
Q6P597	Kinesin light chain 3	sQARRLAQENVWLR	-1.11369	-2.28481	-0.557482	-1.13308	-1.01966	0.337608	-1.86446	-1.75249	-1.92472	-1.23173	0.287749	-0.196358	-2.74135	0.00178216
Q9H3Q1	Cdc42 effector protein 4	dSSSLSScTSGILEER	-1.25235	-1.3863	1.15999	-2.57705	-0.233653	-0.708333	-2.05813	-1.73747	-1.11839	NA	NA	NA	NA	0.0346782
Q13202	Dual specificity protein phosphatase 8	iLPWLDk;lLPWLDk	-1.34042	-2.44504	0.451142	-1.96922	-0.339103	0.139827	-1.42621	-2.95088	-1.21834	NA	NA	NA	NA	0.0259819
O43306-2	Isoform 2 of Adenylate cyclase type 6	dAEPPSPTPAGPPR	-1.63047	NA	NA	NA	NA	-0.789147	-0.816145	-2.4448	-2.66656	NA	NA	NA	NA	0.0455714
Q05397	Focal adhesion kinase 1	tHLGTGmER	-1.69633	NA	NA	NA	NA	-0.704744	-1.72203	-1.67063	-2.06292	NA	NA	NA	NA	0.0132544
O75387	Large neutral amino acids transporter small subunit 3	gTSENLPER	-1.86222	NA	NA	NA	NA	-0.834468	-1.7647	-2.78575	-1.95974	-1.98492	0.158707	-1.29548	-4.01886	0.00463449

## Sheet: Pro_TvNT>or<0.3_p<0.05
All proteins in this table were shown to be significantly (log2 T/NT ≤-0.3 or ≥0.3 & p≤0.05) regulated in tumor compared to non-tumor tissue.			Protein log2ratios													TiO2 + IMAC + Non-enrich
		Peptides in non-modified Protein	All cases (Median)	Case 1	Case 4	Case 5	Case 6	Case 7	Case 8	Case 9	Case 10	Case 11	Case 12	Case 13	Case 14	Protein
Uniprot-ID	Protein		log2 T/NT ratios	log2 T/NT ratios	log2 T/NT ratios	log2 T/NT ratios	log2 T/NT ratios	log2 T/NT ratios	log2 T/NT ratios	log2 T/NT ratios	log2 T/NT ratios	log2 T/NT ratios	log2 T/NT ratios	log2 T/NT ratios	log2 T/NT ratios	t.test p-values
Q92538	Golgi-specific brefeldin A-resistance guanine nucleotide exchange factor 1	xSEILR;lSELLR;cVESLSFIVR	1.397	0.989099	0.68893	2.12098	2.61356	0.168836	3.46365	2.15079	2.04005	0.975417	0.0475284	1.97886	3.28058	0.00028395
P49840	Glycogen synthase kinase-3 alpha	eIVALk;eIVAIk;eLVAIk	1.1005	1.1886	0.756087	1.17067	0.545468	NA	NA	NA	NA	2.99673	1.21649	0.992177	0.767024	0.00294263
Q86TC9	Myopalladin	nEAGIVScTAR	1.04979	0.731659	2.28502	1.1039	1.5279	NA	NA	NA	NA	0.855703	-0.238113	1.24149	1.64869	0.00335894
C9JD84	Latent-transforming growth factor beta-binding protein 1	vVFTPSIck;dIDEcQQGNLcVNGQck;qLcccSVGk;dkcQcPPNFTGk	1.02934	0.661389	0.866051	-0.143461	0.128008	0.313718	1.32895	2.22444	1.02934	NA	NA	NA	NA	0.0196294
Q86Z02	Homeodomain-interacting protein kinase 1	eIVALk;eIVAIk;eLVAIk	1.00153	1.1886	0.756087	1.17067	0.545468	0.449977	2.50756	1.71132	0.848143	2.99673	1.21649	0.992177	0.767024	0.000159015
O14974	Protein phosphatase 1 regulatory subunit 12A	qGVDIEAAR;tYDETYQR	0.988586	-0.351412	1.09822	0.135755	0.803398	NA	NA	NA	NA	1.34178	-0.01257	1.06572	1.40083	0.0231306
P11532	Dystrophin	lQELQEATDELDLk;iLLSWVR;qLGEVASFGGSNIEPSVR;sEVEMVIk	0.937984	0.917803	0.806414	1.08847	1.20128	-0.250472	2.39502	1.2777	0.781242	-1.05932	0.102468	2.00876	1.5025	0.00740202
Q9Y2D5	A-kinase anchor protein 2	qVLQSTQSPR	0.894277	1.07728	0.799241	0.703489	0.989313	NA	NA	NA	NA	NA	NA	NA	NA	0.0018845
Q86W92-2	Isoform 2 of Liprin-beta-1	vMEWLR	0.874921	NA	NA	NA	NA	0.210958	1.01109	1.2159	0.738755	NA	NA	NA	NA	0.0354932
E9PP16	Liprin-beta-2	vMEWLR	0.874921	NA	NA	NA	NA	0.210958	1.01109	1.2159	0.738755	NA	NA	NA	NA	0.0354932
P15941	Mucin-1	dISEMFLQIYk;qGGFLGLSNIk;yVPPSSTDRSPYEk;dISEmFLQIYk	0.873034	0.873034	0.862848	0.665884	-0.216694	1.7367	0.10078	1.47881	1.05102	0.52311	0.0633744	1.17013	1.66372	0.000857195
Q96IZ0	PRKC apoptosis WT1 regulator protein	sTTSVSEEDVSSR	0.87081	0.839962	0.330254	0.0246184	1.10539	0.438478	3.14132	1.22107	0.672446	1.2179	-0.175345	2.44555	0.502838	0.00482036
Q8NHQ9	ATP-dependent RNA helicase DDX55	aLEVLVk	0.853815	2.04037	0.508553	1.03727	0.260317	0.466442	2.28472	1.82354	-0.890672	1.04172	-0.313436	0.868664	0.749222	0.0106725
O43684	Mitotic checkpoint protein BUB3	vLVWDLR;nMGYVQQR;tPcNAGTFSQPEk	0.828122	0.82801	1.08423	0.828234	1.06617	0.0896178	1.59121	1.49257	0.736832	-0.680747	0.18612	1.59184	-0.200563	0.00593151
Q7Z2W4	Zinc finger CCCH-type antiviral protein 1	wQMLIGk;qQIcNQQPPcSR;aTDLGGTSQAGTSQR	0.824673	1.63619	0.837857	1.60909	0.274674	-0.577406	1.56892	0.706893	1.13064	1.83376	0.40702	0.811488	-0.687626	0.00706285
Q02818	Nucleobindin-1	yLQEVIDVLETDGHFREk;dLELLIQTATR;lSQETEALGR	0.800258	1.47153	0.494088	2.58639	1.89476	0.206543	2.81509	2.05453	2.24435	-0.517264	0.0658679	1.61228	1.58079	0.000966335
E2QRB5	NCK-associated protein 5-like	lEAESLNISk	0.799561	NA	NA	NA	NA	1.28972	0.545847	0.843291	0.755831	NA	NA	NA	NA	0.0119416
Q8WVV4	Protein POF1B	yFGELLADLSR	0.797289	0.588058	0.783193	1.18363	1.67449	0.0101472	1.77283	0.663824	0.571131	-0.512983	0.862804	2.52678	0.752658	0.0025291
Q96JY6	PDZ and LIM domain protein 2	cSTSIANQAVR	0.784732	0.735202	0.804724	1.26895	1.87624	-0.615942	1.09241	0.521627	0.18986	0.198169	-0.355318	0.511599	1.33029	0.0110889
Q9UDT6	CAP-Gly domain-containing linker protein 2	vLQLEEELTLR	0.779886	NA	NA	NA	NA	-0.146464	2.95032	0.834891	1.19408	0.161131	-0.0993209	1.52763	0.800726	0.0413402
Q9NR12	PDZ and LIM domain protein 7	yTFAPSVSLNk;vLEEGGFFEEk;vVLEGPAPWGFR;gAIFcPPcYDVR;lSLGLSR;aSAPAADPPRYTFAPSVSLNk;hSQPATPTPLQSR;lQGGkDFNVPLSISR;yAPDkTSTVLTR;iTGEIMHALk;aSAPAADPPR;lMENTEDWRPRPGTGQSR	0.778039	0.59905	1.16241	0.775314	0.543643	0.126626	1.25862	1.58873	0.0221079	1.10063	-0.100947	1.96094	1.36461	0.000738852
O43294	Transforming growth factor beta-1-induced transcript 1 protein	gSLDTMLGLLQSDLSR;dFLQLFAPR;cGFcNQPIR;rDFLQLFAPR;aSATSATLELDR	0.751828	1.43196	0.237545	1.58567	0.976191	-0.00293258	0.746416	0.780032	0.250157	2.9628	0.199751	1.24349	0.493608	0.00288257
P28799	Granulins	sRcPDGSTccELPSGk;qGVccADRR;cPDGSTccELPSGk;qHccPAGYTcNVk	0.747226	NA	NA	NA	NA	-0.406762	0.497765	1.89143	1.48573	2.62224	-0.270131	1.12207	2.4707	0.0241096
P40763	Signal transducer and activator of transcription 3	sQGDMQDLNGNNQSVTR;iVELFR;iVEIFR;eGGVTFTWVEkDISGk	0.697433	0.242397	0.944581	1.33552	1.25986	-0.0574526	1.4694	0.954544	0.673171	-0.0550536	-0.0655828	0.431577	1.00773	0.00162915
Q01995	Transgelin	qmEQVAQFLk;tLmALGSLAVTk;qMEQVAQFLk;tLMALGSLAVTk;lGFQVWLk;tDMFQTVDLFEGk;nGVILSk;eFTESQLQEGk;aAEDYGVIk;gDPNWFMk;dMAAVQR;gPSYGMSR;tDMFQTVDLFEGkDmAAVQR;tDmFQTVDLFEGkDMAAVQR;aAEDYGVIkTDmFQTVDLFEGk;tDMFQTVDLFEGkDMAAVQR;aAEDYGVIkTDMFQTVDLFEGk;gASQAGMTGYGRPR;rEFTESQLQEGk;lVNSLYPDGSkPVk;gDPNWFMkk;gRLGFQVWLk;lVEWIIVQcGPDVGRPDR;kYDEELEER;gASQAGmTGYGRPR;hVIGLQMGSNR;nDGHYRGDPNWFMk;hVIGLQmGSNR;iEkkYDEELEER;eFT…	0.682193	0.802268	1.8189	0.694523	0.41797	0.682753	0.563557	0.954833	0.508655	-0.484374	-0.196832	1.99169	1.37163	0.00385329
Q05682-4	Isoform 4 of Caldesmon	rGSIGENQIkDEk;yEIEETETVTk;tTTTNTQVEGDDEAAFLER;lQEALER;iNEWLTk;aEFLNk;vGVSSR;eAEGAPQVEAGkR;gSSLkIEER;sQNGEFMTHk;kGFTEVk;aSVDTkEAEGAPQVEAGk;qSVDkVTSPTkV;qkEFDPTITDASLSLPSR;qERYEIEETETVTk;sAkPTkPAASDLPVPAEGVR;gNVFSSPTAAGTPNkETAGLk;iDSRLEQYTSAIEGTk;hTENTFSRPGGR;lkHTENTFSRPGGR;lkEEIERR;iAYQRNDDDEEEAARER;rLQEALER;qQEAALELEELkk;lEQYTSAIEGTk;qkQQEAALELEELkk;sESRQERYEIEETETVTk;eAEGAPQVEAGk;sTHQAAIVSk;qSVD…	0.681545	1.02136	1.23342	0.602275	0.658979	NA	NA	NA	NA	-0.0142535	-0.0469189	1.70638	0.656205	0.010571
Q8TDZ2	Protein-methionine sulfoxide oxidase MICAL1	lNEIEAALR	0.675616	NA	NA	NA	NA	NA	NA	NA	NA	1.06748	0.252826	0.93304	0.418192	0.0426396
Q8IVF2	Protein AHNAK2	lDLkGPk;fkMPSFGVSAPGk;aEVTAPDVk;aEVTVPDVEVSLPSVEVDVQAPR;mSLSSmEVDVQAPR	0.661852	1.32059	0.472731	0.734224	0.453362	0.308881	0.848197	1.44489	-0.376058	0.964511	0.401757	3.30702	0.923935	0.00528353
P21291	Cysteine and glycine-rich protein 1	cSQAVYAAEk;gFGFGQGAGALVHSE;scFLcMVck;nLDSTTVAVHGEEIYck;gLESTTLADkDGEIYck;scFLcMVckk;iGGSERcPR;cSQAVYAAEkVIGAGk	0.627735	0.637568	1.89356	0.360064	0.278721	0.436409	0.856417	0.679869	1.24341	0.907922	-0.00228258	1.64598	0.725473	0.000396257
E9PND2	Cysteine and glycine-rich protein 1 (Fragment)	gFGFGQGAGALV;cSQAVYAAEk;nLDSTTVAVHGEEIYck;gLESTTLADkDGEIYck;iGGSERcPR;cSQAVYAAEkVIGAGk	0.625163	0.122971	1.73233	0.593158	0.671914	NA	NA	NA	NA	0.0204514	0.0491529	2.29896	0.739499	0.0325686
P21333	Filamin-A	aSGPGLNTTGVPASLPVEFTIDAk;yTPVQQGPVGVNVTYGGDPIPk;gAGTGGLGLAVEGPSEAk;vANPSGNLTETYVQDR;aGVAPLQVk;aYGPGIEPTGNMVk;tPcEEILVk;aNLPQSFQVDTSk;vQVQDNEGcPVEALVk;dGScGVAYVVQEPGDYEVSVk;yTILIk;eGPYSISVLYGDEEVPR;sPFSVAVSPSLDLSk;aEAGVPAEFSIWTR;lYSVSYLLk;aYGPGIEPTGNmVk;yGGQPVPNFPSk;aWGPGLEGGVVGk;lDVQFSGLTk;vTAQGPGLEPSGNIANk;dAGEGGLSLAIEGPSk;eNGVYLIDVk;gAGSYTIMVLFADQATPTSPIR;aGQSAAGAAPGGGVDTR;cSGPGLSPGmVR;gTVEPQLE…	0.618191	0.794681	1.43637	0.633071	0.544432	-0.218078	0.993417	1.01987	0.415286	0.444495	-0.207519	1.62042	0.766535	0.00134097
Q05682	Caldesmon	yEIEETETVTk;tTTTNTQVEGDDEAAFLER;lQEALER;iNEWLTk;aEFLNk;vGVSSR;eAEGAPQVEAGkR;gSSLkIEER;sQNGEFMTHk;kGFTEVk;aSVDTkEAEGAPQVEAGk;qSVDkVTSPTkV;qkEFDPTITDASLSLPSR;qERYEIEETETVTk;sAkPTkPAASDLPVPAEGVR;gNVFSSPTAAGTPNkETAGLk;iDSRLEQYTSAIEGTk;hTENTFSRPGGR;lkHTENTFSRPGGR;lkEEIERR;iAYQRNDDDEEEAARER;rLQEALER;tTESQEETVVmSLk;qQEAALELEELkk;lEQYTSAIEGTk;qkQQEAALELEELkk;sESRQERYEIEETETVTk;eAEGAPQVEAGk;lkEEIER;rkVLEE…	0.597376	1.01503	1.28016	0.581168	0.601181	0.0251342	0.786247	0.731973	0.673229	-0.00281543	-0.0469189	1.67208	0.656205	0.000936985
Q8WX93	Palladin	vLGVPPPQIFWk;yAALSDQGLDIk;nEAGIVScTAR;gVTPAGFPk;iFEGMPVTFTcR;lMVQAVNQR;lISEIEYR;vLGVPPPQIFWkk;fkEDLLNNGQPR;lISEIEYRLER;iASDEEIQGTkDAVIQDLER;eAHkPPVFIEk;aGQNSFSLELVVAAk;lmVQAVNQR;dAGIYTcIATNR;lTYEER;fFRPHFLQAPGDLTVQEGk;lQNTGVADGYPVRLEcR;iYWFkDGk	0.588262	0.909322	1.46971	0.484912	0.476204	0.0405986	0.725955	1.01551	1.07703	0.876244	-0.295303	0.956558	0.243152	0.000696929
Q8TEW8	Partitioning defective 3 homolog B	iLGLFIR	0.580818	NA	NA	NA	NA	-0.637209	0.451183	1.22852	1.87103	0.603547	0.132487	0.872139	0.558089	0.0459354
Q04695	Keratin, type I cytoskeletal 17	eVATNSELVQSGk;aLEEANTELEVk;iLLDVk;aTMQNLNDR;lSGGLGAGScR;aTmQNLNDR;tkFETEQALR;iLNEMRDQYEk;lASYLDkVR;sEISELRR;tIVEEVQDGkVISSR;lEQEIATYR;vLDELTLAR;lAADDFR;tMQALEIELQSQLSMk;dAEDWFFSk;qFTSSSSIk;lASYLDk;qFTSSSSIkGSSGLGGGSSR;tmQALEIELQSQLSmk	0.572373	0.377721	0.613389	1.41446	0.568847	-0.366525	1.24629	1.86374	1.01501	0.474397	0.194034	2.07886	-0.18707	0.00495728
E9PCT1	Serine/arginine repetitive matrix 1	mAAADSVQQR	0.56581	NA	NA	NA	NA	NA	NA	NA	NA	1.1797	0.633045	0.498575	0.379894	0.0318398
Q8IYB3	Serine/arginine repetitive matrix protein 1	mAAADSVQQR	0.56581	NA	NA	NA	NA	NA	NA	NA	NA	1.1797	0.633045	0.498575	0.379894	0.0318398
Q14315	Filamin-C	aFGPGLEGGLVNk;qAPSIATIGSTcDLNLk;gVAGVPAEFSIWTR;lIALLEVLSQk;gAGTGGLGLTVEGPcEAk;lVSIDSk;lLGWIQNk;lGSFGSITR;gAGGQGQLDVR;iQQNTFTR;fTVETR;ecPEGHVVTYTPMAPGNYLIAIk;cSGPGLGAGVR;lkPGAPVR;iEcDDkGDGScDVR;kIQQNTFTR;aGTNMMMVGVHGPk;fVPQEMGPHTVAVk;wcNEHLk;rDTVEVALEDkGDSTFR;gAGSGELkVTVk;gPGLSQAFVGQk;gGLVGTPAPFSIDTk;aWGPGLETGQVGk;iTESDLSQLTASIR;vTVLFAGQNIER;yGGDEIPYSPFR;lTDLQR;aFGPGLEPTGcIVDkPAEFTIDAR;gTEEPVkVR;l…	0.561539	0.285732	1.60197	0.519979	0.3843	0.175697	1.19448	1.05144	0.577351	0.241732	-0.147138	1.96148	0.646511	0.00237949
Q14195-2	Isoform LCRMP-4 of Dihydropyrimidinase-related protein 3	sNITSLS;gAPLVVIcQGk;qIGDNLIVPGGVk;gMYDGPVFDLTTTPk;aITIASQTNcPLYVTk;gMTTVDDFFQGTk;iSVGSDSDLVIWDPDAVk;sAADLISQAR;tLDFDALSVGQR;iFNLYPR;aIGkDNFTAIPEGTNGVEER;mVIPGGIDVHTHFQMPYk;gSPTRPNPPVR;gSGSRPGIEGDTPR;mADLHAVPR;rIVAPPGGR;iVNDDQSFYADIYMEDGLIk;iVNDDQSFYADIYmEDGLIk;mDENQFVAVTSTNAAk;iVAPPGGR;mSVIWDk;dNFTAIPEGTNGVEER;nHQSAAEYNIFEGMELR;gmTTVDDFFQGTk;fIPcSPFSDYVYkR;kMADLHAVPR	0.554892	0.677372	0.950909	0.591856	0.853514	0.0482609	0.353566	0.721087	0.327422	0.452757	-0.353246	0.90569	1.02773	0.000700998
P13611-2	Isoform V1 of Versican core protein	aQcGGGLLGVR;yEINSLIR;fDAYcFk;lATVGELQAAWR;fQGQcYk;dGFIQR;kGTVAcGQPPVVENAk;fTFEEAAkEcENQDAR;aATSRYTLNFEAAQk;tWDAAEREcR;yPIRAPR;mFEHDFR;yTLNFEAAQk;iTcMNPSAYQR;nGFDQcDYGWLSDASVR;tWDAAER;cLcLPSYVGALcEQDTETcDYGWHk;vGkSPPVR;sPPVRGSLSGk;fDAYcFkR;vGHDYQWIGLNDk;yFAHRR;rTWDAAER;yHckDGFIQR;gQDSTIAASEQQVAAR;lLASDAGLYR;eIVISER;aYGFEMAk;gTVAcGQPPVVENAk;iTcmNPSAYQR;iGQDYk;lGEPNYGAEIR;vGcYGDkmGk;vGcYGDkMGk;rTWDA…	0.541217	0.640865	-0.077918	0.776673	0.487595	-0.00422424	0.771685	0.86145	1.63501	1.89967	-0.414278	0.784063	0.746482	0.00444392
Q13951-2	Isoform 2 of Core-binding factor subunit beta	gWIDLQR	0.537479	0.341659	-0.219825	0.733299	-0.00984244	0.00309082	1.68418	1.57069	0.84168	NA	NA	NA	NA	0.0462019
B1AHM9	Fibulin 1 (Fragment)	dcSLPYATESk;ccHccLLGR	0.524813	NA	NA	NA	NA	-0.0607575	1.86372	2.39575	0.300448	0.415676	-0.0342202	0.917888	0.898978	0.0322134
Q14005	Pro-interleukin-16	fEAWNIIk;fSGLLGR	0.520432	0.41589	1.73175	0.00943691	0.913107	-0.264226	0.915453	1.24329	0.124325	-0.0167801	-0.104717	-0.342422	1.73049	0.0329654
P37802	Transgelin-2	dDGLFSGDPNWFPk;yGINTTDIFQTVDLWEGk;iQASTMAFk;gASQAGmTGYGMPR;gASQAGMTGYGMPR;nFSDNQLQEGk;nVIGLQMGTNR;qmEQISQFLQAAER;eNFQNWLk;tLMNLGGLAVAR;qMEQISQFLQAAER;gASQAGmTGYGmPR;gASQAGMTGYGmPR;nVIGLQmGTNR;nMAcVQR;tLMNLGGLAVARDDGLFSGDPNWFPk;dGTVLcELINALYPEGQAPVkk;nmAcVQR;kIQASTMAFk;nFSDNQLQEGkNVIGLQMGTNR;dDGLFSGDPNWFPkk;dVGRPQPGRENFQNWLk;iQASTmAFk;tLmNLGGLAVAR;dGTVLcELINALYPEGQAPVk;dVGRPQPGR;kDVGRPQPGR;nFSDNQL…	0.519377	0.457314	1.03227	0.362849	0.550708	0.425087	0.864194	1.19753	0.39715	0.353818	0.0756996	1.04441	0.122065	0.000233949
Q9Y4G6	Talin-2	qVAASTAQLLVAck;vMVTNVTSLLk;eLIEcAR;gITMATAk;vALSIk;lLLAAk;vALSLk;fFYSDQNVDSRDPVQLNLLYVQAR;lQAAGNAVkR;sIAAATSALVk;eVANSTANLVk;gITmATAk;aAVPTVSDQAAAMQLSQcAk;qADETLDFEEQILEAAk;wAASPk;lLGITk;vmVTNVTSLLk;aVAAGNScRQEDVIATANLSR	0.517873	NA	NA	NA	NA	-0.340883	1.02285	0.645223	0.613097	0.847365	-0.146443	0.736693	0.785107	0.0199912
P02751	Fibronectin	tTPPTTATPIR;sYTITGLQPGTDYk;dLQFVEVTDVk;vTWAPPPSIDLTNFLVR;gLAFTDVDVDSIk;fLATTPNSLLVSWQPPR;nLQPASEYTVSLVAIk;tFYScTTEGR;sTTPDITGYR;mSESGFk;wcGTTQNYDADQk;lTVGLTR;iGDTWSk;fTNIGPDTMR;gNLLQcIcTGNGR;wLPSSSPVTGYR;iTGYIIk;eYLGAIcScTcFGGQR;sDTVPSPR;aQITGYR;iScTIANR;sEPLIGR;yQcYcYGR;iGDTWR;lGVRPSQGGEAPR;vGDTYERPk;qYNVGPSVSkYPLR;gNLLQcIcTGNGRGEWk;tIkPDVR;dGQERDAPIVNk;vFAVSHGR;wcHDNGVNYk;hYQINQQWER;vPGTSTSATLT…	0.513191	1.20377	0.526321	0.865131	0.226812	-0.0969598	1.94249	1.63845	-0.006898	2.76044	-0.202606	0.747925	-0.0484004	0.0131579
	Myosin light chain kinase, smooth muscle	sSLPPVLGTESDATVk;lTILAAR;vSDFYDIEER;aGESVELFGk;fGQVFR;iEGYPDPEVVWFkDDQSIR;rSESQGTAPAFk;tIRDLEVVEGSAAR;ikLIDFGLAR;rLENAGSLk;dLEVVEGSAAR;iIDFGLAR;lIDFGLAR;iLDFGLAR;iIDEDFELTER;qEHcGcYTLLVENk	0.497419	0.624901	1.84284	0.267095	0.233562	0.00359079	0.789273	1.17713	-0.670726	-0.0272999	-0.170297	2.0512	0.953784	0.0295494
Q14847	LIM and SH3 domain protein 1	mGPSGGEGMEPER;qQSELQSQVR;tQDQISNIk;mTLNMk;qSFTMVADTPENLR;gFSVVADTPELQR;acFHcETck;lkQQSELQSQVR;ykEEFEk;vNcLDkFWHk;mGPSGGEGmEPERR;mGPSGGEGMEPERR;tGDTGMLPANYVEAI;mGPSGGEGmEPER;qSFTmVADTPENLR;iVYPTEk;kPYcNAHYPk;mTLNmk	0.495881	0.491844	0.842591	0.413483	0.903577	0.250889	1.57383	0.512626	1.0041	0.353786	0.0197223	0.877915	0.565091	0.00020142
Q92598	Heat shock protein 105 kDa	sQFEELcAELLQk;lMSSNSTDLPLNIEcFMNDkDVSGk;gcALQcAILSPAFk;vLTFIR;vLTFLR;dISTTLNADEAVAR	0.495743	-0.332034	0.604936	-0.635831	0.495743	0.250067	1.24465	0.810513	0.128071	2.39654	-0.102127	0.934342	0.608325	0.0406801
G3V1V0	Myosin light polypeptide 6	aLGQNPTNAEVLk;iLYSQcGDVmR;iLYSQcGDVMR;eAFQLFDR;eGNGTVMGAELR;eGNGTVMGAEIR;vLDFEHFLPmLQTVAk;vLDFEHFLPMLQTVAk;hVLVTLGEk;vLGNPkSDEMNVk;nkDQGTYEDYVEGLR;vFDkEGNGTVMGAELR;vFDkEGNGTVMGAEIR;eAFQLFDRTGDGk;mTEEEVEMLVAGHEDSNGcINYEGkRR;vLGNPk;vFDkEGNGTVmGAELR;vFDkEGNGTVmGAEIR;dQGTYEDYVEGLR;aLGQNPTNAEVLkVLGNPk;eGNGTVmGAELR;eGNGTVmGAEIR	0.491454	0.301659	1.70755	0.344977	0.722727	0.139741	1.48446	0.896938	0.815393	0.0846074	-0.0493749	1.46577	0.419184	0.00192525
D9YZV3	Tropomyosin 1 (Alpha) isoform 3	mEIQEIQLk;mELQEIQLk;qLEDELVSLQk;aTDAEADVASLNR;lATALQk;lVIIESDLER;iQLVEEELDR;aEFAER;aTDAEADVASLNRR;kATDAEADVASLNR;kMQMLk;aQkDEEkMEIQEIQLk;skQLEDELVSLQkk;kLVIIESDLER;skQLEDELVSLQk;qLEDELVSLQkk;iQLVEEELDRAQER;lATALQkLEEAEkAADESER;cAELEEELkTVTNNLk;lVIIESDLERAEER;lATALQkLEEAEk;lEEAEkAADESER;eAETRAEFAER;kATDAEADVASLNRR;rIQLVEEELDR;rIQLVEEELDRAQER;kLVIIESDLERAEER;lEEAEkAADESERGMk;hIAEDADRkYEEVAR;lVIIESD…	0.490005	0.417149	1.54791	0.36078	0.477898	NA	NA	NA	NA	-0.153916	-0.0392176	1.25849	0.617251	0.0303142
Q96PK2	Microtubule-actin cross-linking factor 1, isoform 4	lLSDTVASDPGVLQEQLATTk;dAVTVGLLDk;aLLELVPWR;lTVEEAVR	0.488055	0.643878	1.0338	0.231407	0.655235	-0.0724307	1.82679	0.24842	0.167475	-0.49074	-0.052788	1.12456	-0.14019	0.0430021
Q86U86	Protein polybromo-1	dTLNIR;lRDLMLR	0.482151	NA	NA	NA	NA	0.236596	1.67417	0.759535	0.726365	-0.0973364	0.192128	0.0329667	0.772393	0.0329176
Q96CX2	BTB/POZ domain-containing protein KCTD12	sPSGGAAGPLLTPSQSLDGSR;eAEYFELPELVR;dLQLVLPDYFPER;lGAPQQPGPGPPPSR;yILDYLR;gSYTIGR;dGFLFR;fFLDRDGFLFR;fFIDRDGFLFR;lGAPQQPGPGPPPSRR;eVFGDTLNESRDPDRPPER;iTVcGk;rLGAPQQPGPGPPPSR;rLGAPQQPGPGPPPSRR	0.477479	0.644359	0.268696	0.278007	0.891077	-0.147644	0.59339	0.662656	1.19979	-0.364322	-0.0449002	1.00793	1.48663	0.00677386
Q9UK76	Hematological and neurological expressed 1 protein	sSGGREDLESSGLQR	0.476911	0.950679	0.0181285	0.117224	0.326811	0.211056	0.90747	1.4766	0.225001	0.476911	-0.073736	1.25742	1.00853	0.00281906
Q13409	Cytoplasmic dynein 1 intermediate chain 2	eTQTPVMAQPk;sVSTPSEAGSQDSGDGAVGSR;qFFDER	0.470541	0.686794	0.798381	-0.392217	0.53691	-0.181716	0.743965	0.938489	0.43327	1.16814	0.024939	0.902455	1.40774	0.00305112
P06703	Protein S100-A6	lmEDLDR;lQDAEIAR;eLTIGSk;lMEDLDR;eLkELIQk;eLIQkELTIGSk;eLTIGSkLQDAEIAR	0.470105	1.11854	0.309573	0.543367	0.408824	0.415638	0.838952	1.96107	0.572028	-0.12165	-0.0571967	0.460686	0.286906	0.00494127
Q9UBG0	C-type mannose receptor 2	tLGDQLSLLLGAR;gAWLGMNFNPk;lQGAVcGVSSGPPPPR;gGQSWR;aGQLSQGAAEEDHGcR	0.4613	0.388065	0.728535	-0.12024	0.653576	-0.423606	0.444736	0.601361	0.4613	0.601229	-0.235446	1.24123	-0.244653	0.0359011
P52594	Arf-GAP domain and FG repeat-containing protein 1	qIWLGLFDDR;gTPSQSPVVGR	0.452283	0.080897	0.61698	-0.105166	0.426846	0.00485585	0.293026	0.47772	0.968938	0.524365	-0.298094	0.965837	0.50553	0.00772324
P31942	Heterogeneous nuclear ribonucleoprotein H3	sTGEAFVQFASk;aTENDIANFFSPLNPIR;eIAENALGk;yIEIFR;yIELFR;dGMDNQGGYGSVGR;vHIDIGADGR;dGmDNQGGYGSVGR;aTGEADVEFVTHEDAVAAmSk;hNGPNDASDGTVR	0.446844	-0.0233851	1.07992	-0.101282	0.801591	0.422071	2.45855	0.058213	1.34464	-0.459162	0.024511	1.71078	0.650935	0.0215601
P07951-2	Isoform 2 of Tropomyosin beta chain	mEIQEMQLk;mELQEMQLk;lVILEGELER;qLEEEQQALQk;qLEEEQQALQkk;ckQLEEEQQALQk;kLVILEGELER;aMkDEEkMEIQEMQLk;aMkDEEkMELQEMQLk;kLVILEGELERSEER;amkDEEkMEIQEmQLk;amkDEEkMELQEmQLk;tIDDLEETLASAk;tmDQALk;qLEEELR;aTDAEADVASLNR;lATALQk;iQLVEEELDR;aEFAER;aTDAEADVASLNRR;kATDAEADVASLNR;kMQMLk;iQLVEEELDRAQER;qLEEELRTMDQALk;lATALQkLEEAEkAADESER;lATALQkLEEAEk;lEEAEkAADESER;eAETRAEFAER;aRQLEEELR;kATDAEADVASLNRR;rIQLVEEEL…	0.439582	0.432064	1.58324	0.382636	0.55249	0.159797	0.475016	0.619235	0.306685	-0.153916	-0.0609662	1.36128	0.70517	0.00423562
C9JFC3	Uncharacterized protein	eIEMASEERPPAQALEIMMGLk;tTDMAPSkETEMALAk;vALSSETEVALAR;dMTLPPETNVILTkDk	0.435174	NA	NA	NA	NA	-0.332426	1.01934	1.00239	1.26764	0.468594	-0.153675	0.265878	1.44349	0.0322384
O15075	Serine/threonine-protein kinase DCLK1	sFEALLADLTR	0.429108	0.0352848	0.636016	1.17413	0.671899	-0.0504568	0.397266	0.794183	0.429046	NA	NA	NA	NA	0.0086414
Q9UHD8	Septin-9	sTLINTLFk;qVENAGAIGPSR;fQDLGVk;nEkAPVDFGYVGIDSILEQMR;sVQPTSEERIPk;lEPkPQPPVAEATPR;rTELSIDISSk;yLQEEVNINR;sFEVEEVETPNSTPPR	0.424799	0.4814	1.2362	0.0903175	0.69398	0.193716	-0.187561	0.900293	-0.303915	0.614245	0.144445	0.75073	0.572739	0.00716049
Q99961	Endophilin-A2	aVTEVLAR;lAEVkDSLDIEVk	0.423262	NA	NA	NA	NA	-0.0679367	0.60499	0.617136	-0.104327	0.827393	-0.0848977	0.781349	0.600786	0.0285016
P08727	Keratin, type I cytoskeletal 19	aLEAANGELEVk;tLQGLEIELQSQLSMk;gQVGGQVSVEVDSAPGTDLAk;tLQGLEIELQSQLSmk;sQYEVmAEQNR;lTmQNLNDR;iTmQNLNDR;sQYEVMAEQNR;qSSATSSFGGLGGGSVR;lTMQNLNDR;iTMQNLNDR;lEQEIATYR;aALEDTLAETEAR;fGPGVAFR;dAEAWFTSR;mSVEADINGLR;vLDELTLAR;sEVTDLR;iLSDMR;eVAGHTEQLQMSR;kDAEAWFTSR;eVAGHTEQLQmSR;sQYEVmAEQNRk;mSVEADINGLRR;fGAQLAHIQALISGIEAQLGDVR;sQYEVMAEQNRk;sEVTDLRR;nHEEEISTLR;tEELNREVAGHTEQLQMSR;sRLEQEIATYR;iRDWYQk;iLGATI…	0.421689	0.198355	0.382662	0.411805	1.0779	0.0745547	0.815641	1.42807	0.300259	-0.83926	0.408977	2.36182	-0.0340358	0.0379531
P01008	Antithrombin-III	aDGEScSASMMYQEGk;eVPLNTIIFMGR;eQLQDMGLVDLFSPEk;aFLEVNEEGSEAAASTAVVIAGR;dIPMNPMcIYR;lQPLDFkENAEQSR;aNRPFLVFIR;fRIEDGFSLk;rVWELSk;aTEDEGSEQkIPEATNR;sLNPNRVTFk;aTEDEGSEQkIPEATNRR;eQLQDmGLVDLFSPEk;vANPcVk;aDGEScSASMmYQEGk;eVPLNTIIFmGR	0.419665	0.204631	-0.182465	0.269247	0.770752	0.752477	1.13751	0.842924	0.835597	1.23928	-0.212604	-0.174094	1.24072	0.00501781
Q6ZN40	Q6ZN40_HUMAN Tropomyosin 1 (Alpha), isoform CRA_f	mEIQEIQLk;mELQEIQLk;aTDAEADVASLNR;lATALQk;lVIIESDLER;iQLVEEELDR;aEFAER;aTDAEADVASLNRR;kATDAEADVASLNR;kMQMLk;aQkDEEkMEIQEIQLk;kLVIIESDLER;iQLVEEELDRAQER;lATALQkLEEAEkAADESER;cAELEEELkTVTNNLk;vAHAkEENLSMHQMLDQTLLELNNM;skQLEEDIAAk;lVIIESDLERAEER;lATALQkLEEAEk;lEEAEkAADESER;eAETRAEFAER;kATDAEADVASLNRR;rIQLVEEELDR;rIQLVEEELDRAQER;kLVIIESDLERAEER;lEEAEkAADESERGMk;hIAEDADRkYEEVAR;lVIIESDLERAEERAELSEGk;s…	0.41491	0.408567	1.61214	0.312161	0.431316	0.159797	0.384034	0.594606	-0.0343776	-0.116963	-0.0469189	1.2717	0.651201	0.00987375
O43399-4	Isoform 4 of Tumor protein D54	tSAALSTVGSAISR;tQETLSQAGQk;sFEDRVGTIk;lGLSTLGELkQNLSR	0.4091	0.213442	0.567355	0.279516	1.35433	0.408235	0.64769	0.170727	0.452933	0.669226	-0.168477	0.41945	1.04309	0.00116748
P40306	Proteasome subunit beta type-10	lPFTALGSGQDAALAVLEDR;tLSSPTEPVkR;iHFIAPk	0.407714	0.186204	0.261315	0.0996072	1.01696	0.389986	-0.607281	1.33306	1.32373	1.27096	-0.240227	-0.0538363	1.28945	0.0239371
P47756	F-actin-capping protein subunit beta	lTSTVMLWLQTNk;sTLNEIYFGk;sGSGTmNLGGSLTR;sGSGTMNLGGSLTR;dIVNGLR;rLPPQQIEk;tkDIVNGLR;sPWSNkYDPPLEDGAMPSAR;lVEDMENkIR	0.404986	0.32948	0.592628	0.282841	0.538027	0.0382165	1.77757	0.797524	1.05641	-0.0144241	-0.0506516	0.597235	0.761529	0.00321772
O00515	Ladinin-1	lNLWISR;sLVSDkTSISEk;kENSETTLTR;lSGVVTSR	0.401102	0.366295	0.00423375	-0.117263	0.593248	0.514528	0.721387	0.643229	-0.32078	1.01017	0.366486	0.957473	-0.482816	0.0280326
Q9Y4K4	Mitogen-activated protein kinase kinase kinase kinase 5	fALTTk	0.399102	0.691176	0.284604	-0.341199	0.0480933	0.469291	0.453717	1.00403	0.180387	2.05871	-0.332395	0.411388	0.0285735	0.0493275
Q92597	Protein NDRG1	mADcGGLPQISQPAk;tASGSSVTSLDGTR;sIIGMGTGAGAYILTR	0.398424	0.187385	0.219965	-0.408477	0.668175	-0.124941	3.04887	0.963414	0.747038	1.39058	0.0366781	-0.0169205	1.00227	0.0352739
P01833	Polymeric immunoglobulin receptor	qSSGENcDVVVNTLGk;nADLQVLkPEPELVYEDLR;aFVNcDENSR;rAPAFEGR;cPLLVDSEGWVk;aDEGWYWcGVk;tVTINcPFkTENAQk;lSDAGQYLcQAGDDSNSNkk;lVSLTLNLVTR;tTVEIk;iLLNPQDkDGSFSVVITGLR	0.398006	0.463859	-0.351323	0.00476353	0.639778	-0.221259	0.0809397	2.14414	1.4533	0.727007	0.693742	-0.255601	1.58897	0.0289979
P14618-2	Isoform M1 of Pyruvate kinase isozymes M1/M2	lFEELVR;kLFEELVR;gDLGIEIPAEk;iTLDNAYMEk;gADFLVTEVENGGSLGSk;cDENILWLDYk;iYVDDGLISLQVk;gSGTAEVELk;nTGIIcTIGPASR;vFLAQk;lDIDSPPITAR;vNFAMNVGk;sGMNVAR;aGkPVIcATQmLESMIk;tATESFASDPILYRPVAVALDTk;gIFPVLckDPVQEAWAEDVDLR;aGkPVIcATQMLESMIk;gDLGIEIPAEkVFLAQk;iTLDNAYMEkcDENILWLDYk;gSGTAEVELkk;qkGADFLVTEVENGGSLGSkk;sVETLkEMIk;rFDEILEASDGIMVAR;sVETLkEmIk;mQHLIAR;qAHLYR;fDEILEASDGImVAR;qkGADFLVTEVENGGSLGSk;rFDE…	0.391545	0.208253	0.917027	0.187064	0.344159	0.278666	0.618452	0.840783	0.349904	0.422804	0.213675	0.487629	0.225302	9.97906e-05
Q01518	Adenylyl cyclase-associated protein 1	lVTTVTEIAG;aLLVTASQcQQPAENk;tLWNGQk;cVNTTLQIk;nSLDcEIVSAk;eMNDAAMFYTNR;qVAYIYk;aQSGPVR;iNSITVDNckk;kEPAVLELEGk;sGPkPFSAPkPQTSPSPk;gkINSITVDNck;hAEMVHTGLk;hAEMVHTGLkLER;wRVENQENVSNLVIEDTELk	0.391009	0.865132	1.00431	0.262677	0.506494	-0.0785569	0.953978	0.930744	0.214178	-0.0695495	-0.117716	0.406612	0.392013	0.00396809
P41219	Peripherin	nLQEAEEWYk;mALDIEIATYR;lLEGEESR;kLLEGEESR;nLQEAEEWYkSk;mALDIEIATYRk;eLELLGR;dVDDATLSRLELER;iEEEIR;lEEEIR;lEEELR	0.383051	0.17722	0.0909135	0.443061	0.812334	0.221604	1.51948	0.640952	1.67406	-0.358658	-0.0540875	0.518894	1.00612	0.00931357
P14618	Pyruvate kinase isozymes M1/M2	lAPITSDPTEATAVGAVEASFk;gDLGIEIPAEk;iTLDNAYMEk;gADFLVTEVENGGSLGSk;cDENILWLDYk;iYVDDGLISLQVk;ccSGAIIVLTk;gSGTAEVELk;nTGIIcTIGPASR;vFLAQk;lDIDSPPITAR;vNFAMNVGk;sGMNVAR;aGkPVIcATQmLESMIk;tATESFASDPILYRPVAVALDTk;gIFPVLckDPVQEAWAEDVDLR;aGkPVIcATQMLESMIk;gDLGIEIPAEkVFLAQk;iTLDNAYMEkcDENILWLDYk;gSGTAEVELkk;qkGADFLVTEVENGGSLGSkk;sVETLkEMIk;rFDEILEASDGIMVAR;sVETLkEmIk;mQHLIAR;qAHLYR;fDEILEASDGImVAR;qkGADFL…	0.382741	0.25632	0.916428	0.210399	0.321403	0.2868	0.618452	0.783703	0.343702	0.556824	0.19735	0.487629	0.314131	4.20441e-05
Q6Y7W6	PERQ amino acid-rich with GYF domain-containing protein 2	aEEETRMENSLPAk;rQEELRR	0.376088	NA	NA	NA	NA	0.0224403	0.205375	0.135093	0.351605	0.902967	-0.130361	0.927553	0.873574	0.0302253
Q14980	Nuclear mitotic apparatus protein 1	sAPASQASLR;kQQNQELQEQLR;cLEEkNEILQGk;qFLEVELDQAR;lADDLSTLQEk;aTSSTQSLAR;dSAQTSVTQAQR;sQAGVSSGAPPGR;qQEQADSLER;eLAAFR;aVQAQGGESQQEAQR;eIEEIR;eLEEIR;eLEELR;eIEELR	0.369064	-0.121724	0.613859	0.09288	1.49581	0.0551426	0.263346	0.248491	0.822472	0.567969	0.0917811	1.40759	0.538358	0.00621618
Q9Y490	Talin-1	aQEAcGPLEMDSALSVVQNLEk;lGAASLGAEDPETQVVLINAVk;iPEAPAGPPSDFGLFLSDDDPk;vSQMAQYFEPLTLAAVGAASk;vLVQNAAGSQEk;eVANSTANLVk;aLSTDPAAPNLk;aSAGPQPLLVQSck;aSVPTIQDQASAMQLSQcAk;sIAAATSALVk;aAMEPIVISAk;vVAPTISSPVcQEQLVEAGR;vLGEAMTGISQNAk;qVAASTAQLLVAck;vGDDPAVWQLk;aLGDLISATk;dLDQASLAAVSQQLAPR;aVASAAAALVLk;aIAVTVQEMVTk;vMVTNVTSLLk;lNEAAAGLNQAATELVQASR;tLAESALQLLYTAk;mVGGIAQIIAAQEEMLR;vAGSVTELIQAAEAMk;aGALQcSPS…	0.368071	0.362931	1.01707	0.251122	0.562224	-0.240345	0.590665	0.567119	0.520599	0.481542	-0.125346	0.683877	0.548771	0.00106276
Q15942	Zyxin	fSPGAPGGSGSQPNQk;qNVAVNELcGR;cNTcGEPITDR;vNPFRPGDSEPPPAPGAQR;cSVcSEPIMPEPGRDETVR;fGPVVAPkPk;vVALDkNFHMk;gPPASSPAPAPk;sPGAPGPLTLk;fTPVASk;fSPVTPk	0.36344	0.721381	0.762047	0.154965	0.645457	-0.374085	-0.205696	0.947882	-0.0739851	1.22235	-0.143735	0.882602	0.532578	0.0180621
Q9NZU5	LIM and cysteine-rich domains protein 1	lGLQYMELIPk;gLLENELk;dGAPWcGR;lLMDSk;ySTLTAR;ekQPVTGTEGAFYR;gLLENELkLmEEFVk	0.360899	0.400095	0.0671093	0.672906	0.798925	0.16703	0.60135	0.675238	0.0309298	0.181112	-0.250872	0.311707	0.842213	0.00320853
Q9HBL0	Tensin-1	vSSPPPTIMQQNk;sGSLGQPSPSAQR;sYVESVAR;lFGFVAR;lLSGFGLER;aTSETLAADPTPAATIVHFk;vLEFGWPDLHTPALEk;ekQPAEPPAPLR;eLDRLLSGFGLER;sRPAGGSAVPSSGR;hFLIETGPR;ySmPDNSPETR;aASDGQYENQSPEATSPR;qGAMYHTQHLR;tmEDScELDLVYVTER;vSAQGITLTDNQR	0.359089	0.0977038	0.645662	0.119673	0.606353	-0.140242	0.545562	0.702899	0.553767	0.68246	-0.048727	0.734469	1.30827	0.00174368
Q7Z406	Myosin-14	aQAELENVSGALNEAESk;rLELQLQEVQGR;qLLQANPILEAFGNAk;eQADFAIEALAk;eQADFALEALAk;ncAAYLk;tVGQLYk;gFMDGk;fDQLLAEEk;cNGVLEGIR;qGFPNR;aILTPR;aLLTPR;aTDkSFVEk;qkLQLEk;mNPPkFSk;kEEELQAALAR;vkPLLQVTR;kFDQLLAEEk;sMLQDREDQSILcTGESGAGk;tLAVAAR;eLFQETLESLR;eAEALTQR;kQELELVVSELEAR;lkGLEAEVLR;lAEQLRAEAELcAEAEETRGR;lAEFSSQAAEEEEkVk;lALEAEVSELR;lLGLGVTDFSR;rLDGESSELQEQmVEQQQR;lkEVVLQVEEER;lQQHIQELEAHLEAEEGAR;qRYEILT…	0.349285	0.25527	1.36422	0.386335	0.328848	-0.0545932	0.736521	0.610046	0.245999	-0.193827	0.100849	1.74147	-0.0437213	0.0202803
P06733	Alpha-enolase	sGETEDTFIADLVVGLcTGQIk;tIAPALVSk;vNQIGSVTESLQAck;vNQIGSVTESIQAck;lMIEMDGTENk;dATNVGDEGGFAPNILENk;gNPTVEVDLFTSk;aAVPSGASTGIYEALELR;fTASAGIQVVGDDLTVTNPk;yISPDQLADLYk;lAMQEFMILPVGAANFR;fGANAILGVSLAVck;scNcLLLk;eGLELLk;gVPLYR;eIFDSR;sFIkDYPVVSIEDPFDQDDWGAWQk;aVEHINk;kLNVTEQEk;nFRNPLAk;iGAEVYHNLk;sGkYDLDFk;lAQANGWGVMVSHR;aAVPSGASTGIYEALELRDNDkTR;yNQLLRIEEELGSk;aGYTDkVVIGMDVAASEFFR;tIAPALVSkk;eIFDSRGNP…	0.346644	0.0326593	0.905897	-0.0920372	0.589941	0.170475	0.803538	1.02746	0.455611	0.457515	0.15841	0.428797	0.299592	0.00118374
P35749	Myosin-11	eQEVTVLk;lEAQVQELQSk;aLETQMEEMk;eIENLTQQYEEk;qAcILMIk;lEVNMQALk;yEILAANAIPk;lQNEVESVTGmLNEAEGk;lQNEVESVTGMLNEAEGk;iAQLEEELEEEQGNMEAMSDR;lQQELDDLVVDLDNQR;lDAFLVLEQLR;mTESSLPSASk;lVWVPSEk;vDYNASAWLTk;lQDFASTVEALEEGk;iTDVIMAFQAMcR;iAQLEEELEEEQGNmEAMSDR;dVASLSSQLQDTQELLQEETR;eLDEATESNEAMGR;lMTTLR;qLVSNLEk;dTSITGELEk;sTIAALEAk;iVDMYk;iAQLEEQVEQEAR;eLDEATESNEAmGR;aTQQAEQLSNELATER;eILLQVEDER;vVSSVLQLGNI…	0.343101	0.340579	1.72689	0.119593	0.0682367	0.214705	0.179943	0.350937	0.145179	0.0400946	-0.0820216	1.93028	0.837948	0.0275162
Q14767	Latent-transforming growth factor beta-binding protein 2	sGAAPPTPPR;aAPALPR;aQPGWGSPR;sSAAGEGTLAR;sTPLGQQQPAPR;cTNLEGSFR;rSTPLGQQQPAPR;gScSRPQLcVcR;eQDAPVAGLQPVER;sLGPGTcTLPLAQR;iYFcQIPcLNGGR;rPGGSYPAAAAAk;sGAAPPTPPRGR	0.336656	0.230074	0.654477	0.501982	1.52679	-0.392751	-0.419146	0.415423	0.760297	1.25954	0.0508666	0.716285	1.65799	0.0122151
P26038	Moesin	tQEQLALEMAELTAR;fYPEDVSEELIQDITQR;aLELEQER;aLTSELANAR;iSQLEMAR;eSPLLFk;gFSTWLk;eSEAVEWQQk;qRIDEFESM;qRIDEFESm;aLTSELANARDESk;aQMVQEDLEkTR;kESPLLFk;aQMVQEDLEkTRAELk;kTQEQLALEMAELTAR;iLALcMGNHELYMR;gMLREDAVLEYLk;akFYPEDVSEELIQDITQR;tANDmIHAENmR;kTANDmIHAENmR;aQQELEEQTRR;iQVWHEEHR;kTANDMIHAENMR;tANDMIHAENMR;vLEQHkLNk;yGDFNkEVHk;aLTSELANARDESkk;eRQEAEEAkEALLQASR;lNkDQWEER;qkkESEAVEWQQk;aQSEAEkLAk;iSQ…	0.333956	0.255733	0.570199	0.391285	0.524836	-0.00342777	0.629666	0.647657	0.525331	-0.142548	-0.0110852	0.548537	0.445458	0.000762069
P18206	Vinculin	mQEAMTQEVSDVFSDTTTPIk;eAFQPQEPDFPPPPPDLEQLR;tISPmVmDAk;aVAGNISDPGLQk;aGEVINQPMMMAAR;tISPMVMDAk;dMPPAFIk;iPTISTQLk;vMLVNSMNTVk;aQQVSQGLDVLTAk;mTGLVDEAIDTk;vAMANIQPQMLVAGATSIAR;eLLPVLISAMk;sTVEGIQASVk;eTVQTTEDQILk;gQGSSPVAMQk;aLIQcAk;eLTPQVVSAAR;aLASIDSk;tNLLQVcER;wIDNPTVDDR;iLGAVAk;nQWIDNVEk;iFVTTk;iLLVAk;mSAEINEIIR;mLGQMTDQVADLR;mALLMAEMSR;gILSGTSDLLLTFDEAEVR;nFTVEk;nLGPGmTk;gNDIIAAAk;eILGTck;iLS…	0.326294	0.774713	0.816808	0.196158	0.251779	-0.0551467	0.882927	0.581377	0.314984	-0.193641	-0.0571643	0.829498	0.369439	0.00446063
B2ZZ83	Filamin B	vSYFPTVPGVYIVSTk;sSTETcYSAIPk;vLPTYDASk;sPFVVQVGEAcNPNAcR;vLQSFTVDSSk;sPFEVQVGPEAGMQk;sGcIVNNLAEFTVDPk;iFFAGDTIPk;sPFTVGVAAPLDLSk;aAGSGELGVTMk;vAVTEGcQPSR;aYGPGLEk;iGNLQTDLSDGLR;tFEMSDFIVDTR;sSFLVDcSk;gIEPTGNMVk;aGGPGLER;iFAQDGEGQR;vFGPGVER;dAGEGLLAVQITDQEGkPk;aGSNMLLIGVHGPTTPcEEVSMk;qMQLENVSVALEFLDRESIk;vLQSFTVDSSkAGLAPLEVR;vNIGQGSHPQk;vkVEPAVDTSR;hVGNQQYNVTYVVk;aAGSGELGVTMkGPk;gLEELVk;lIALLEVLS…	0.325547	0.201681	0.870969	0.247876	0.409212	-0.0318984	0.603085	0.856669	0.274641	0.374211	0.131292	1.65255	-0.152052	0.00846853
Q15149-4	Isoform 4 of Plectin	yASGSSASLGGPESAVA;aQLEPVASPAk;eGLTSIEEVTk;lQEAGILSAEELQR;lLDPEDVDVPQPDEk;vLALPEPSPAAPTLR;lLDAQLATGGIVDPR;lLDAQLSTGGIVDPSk;sLVPAAELLESR;aPVPASELLASGVLSR;qVEEEILALk;lAEVEAALEk;lLFNDVQTLk;sLSAIYLEk;cVEDPETGLcLLPLTDk;sYVDPSTDER;qAEVELASR;gTQGAEEVLR;mQAVQEATR;qLEMSAEAER;cVEDPETGLR;lSVAAQEAAR;lQAEEVAQQk;lTVDEAVR;lQLEAcETR;lTVEEAVR;gLLSAEVAR;lVASMEEAR;nLVDNITGQR;aFcGFEDPR;lAAEQELIR;qYDIDDAIAk;eLIPTEEALR…	0.324777	0.508258	0.557052	0.249511	0.480813	-0.200103	1.0494	0.688692	0.419107	0.330607	0.0332954	0.954996	0.1272	0.00162054
Q15149	Plectin	yASGSSASLGGPESAVA;aQLEPVASPAk;eGLTSIEEVTk;lQEAGILSAEELQR;lLDPEDVDVPQPDEk;vLALPEPSPAAPTLR;lLDAQLATGGIVDPR;lLDAQLSTGGIVDPSk;sLVPAAELLESR;aPVPASELLASGVLSR;qVEEEILALk;lAEVEAALEk;lLFNDVQTLk;sLSAIYLEk;cVEDPETGLcLLPLTDk;sYVDPSTDER;qAEVELASR;gTQGAEEVLR;mQAVQEATR;qLEMSAEAER;cVEDPETGLR;lSVAAQEAAR;eGVMVAk;lQAEEVAQQk;lTVDEAVR;lQLEAcETR;lTVEEAVR;gLLSAEVAR;lVASMEEAR;nLVDNITGQR;aFcGFEDPR;lAAEQELIR;qYDIDDAIAk;eL…	0.323641	0.506732	0.557052	0.249426	0.480813	-0.200103	1.0494	0.688692	0.419107	0.327281	0.0331216	0.953427	0.127084	0.00163178
Q13263	Transcription intermediary factor 1-beta	fQWDLNAWTk;lLASLVk;kLLASLVk;lTEDkADVQSIIGLQR;lDLDLTADSQPPVFk;vSLERLDLDLTADSQPPVFk	0.321597	0.353885	1.2043	0.767588	1.46966	0.236543	2.00913	0.321333	1.081	-0.865044	0.0903774	0.498209	-0.204411	0.025765
P00558	Phosphoglycerate kinase 1	vLPGVDALSNI;aLmDEVVk;gcITIIGGGDTATccAk;aLMDEVVk;acANPAAGSVILLENLR;vLNNMEIGTSLFDEEGAk;aAVPSIk;fcLDNGAk;aGGFLMk;eLNYFAk;vDFNVPMk;dVLFLk;nNQITNNQR;yAEAVTR;tGQATVASGIPAGWMGLDcGPESSkk;iTLPVDFVTADkFDENAk;vLNNMEIGTSLFDEEGAkIVk;dcVGPEVEkAcANPAAGSVILLENLR;aEPAkIEAFR;ikAAVPSIk;aGGFLMkk;vDFNVPMkNNQITNNQR;lGDVYVNDAFGTAHR;iVkDLMSk;aLESPERPFLAILGGAk;sLLGkDVLFLkDcVGPEVEk;lTLDkLDVk;dVLFLkDcVGPEVEk;akQIVWNGPVGVFE…	0.307493	0.0383408	0.849388	0.323398	0.130157	0.0864312	1.03583	0.802209	0.154667	0.453828	0.263036	0.637991	-0.174659	0.00456764
Q9BPU6	Dihydropyrimidinase-related protein 5	dIGAIAR	0.304589	0.304042	-0.422752	1.07633	1.03975	-0.397209	1.24663	0.0338483	0.985558	0.936219	-0.00677662	0.574887	0.928069	0.0114205
Q13557-8	Isoform Delta 6 of Calcium/calmodulin-dependent protein kinase type II subunit delta	fYFENALSk;icDPGLTAFEPEALGNLVEGMDFHR;dLkPENLLLASk;eSTESSNTTIEDEDVkAR	0.300857	0.0635833	0.484242	0.116014	0.472522	-0.0324115	0.805155	0.197012	0.300857	NA	NA	NA	NA	0.0174815
O94903	Proline synthase co-transcribed bacterial homolog protein	lmAVPNLFMLETVDSVk;lMAVPNLFmLETVDSVk;iLSLcPEIk;dLPAIQPR;wHFIGHLQk;lMAVPNLFMLETVDSVk	-0.306242	-0.862239	0.696871	-1.11307	-0.0664526	0.0942537	-1.56484	-1.09853	-0.720647	-2.06282	0.135118	0.817992	-1.54551	0.0452918
Q13884	Beta-1-syntrophin	tIIQSPYEk;gAGAGHPGAGGAQPPDSPAGVR;qLEIHSPDAk;eVLLEVk;smALADPENR;sGLLEVLVR;mPILISk;vIAEVR;aGkEVLLEVk	-0.328678	-0.948782	0.18612	-0.825722	-0.0553573	-0.438473	-0.693549	-1.51189	-0.106396	-1.52502	0.190218	0.325612	-0.933542	0.0162579
P11277	Spectrin beta chain, erythrocyte	gQQLVEAAEIDcQDLEER;sTASWAER;lQTHADLNk;fLDLLEPLGRR;dALLLWcQMk;aLQFLk;eTWLSENQR;vDNVNAFIER;vQLIEDR;wQAFQTLVSER;qIETQERPR;eLHLLGVQVQQFQDVATR;wVNSHLAR;vQLLEDR;aLQFLkEQR;aAMRETWLSENQR	-0.342323	-0.105314	-1.10129	-0.213887	-0.0577726	-0.887499	-0.392259	-0.0980375	-1.19819	-0.743899	-0.0391491	-0.791311	-0.55825	0.00141704
O14791	Apolipoprotein L1	aLDNLAR;vAQELEEkLNILNNNYk;iLQADQEL	-0.343618	-0.0797624	-0.992233	-0.123084	-0.0687571	0.138188	-0.491853	-1.173	-0.576702	-0.924185	0.108211	-0.524206	-0.220838	0.00814273
P23588	Eukaryotic translation initiation factor 4B	sILPTAPR;gLNISAVR;aFGSGYR;aASIFGGAkPVDTAAR;aAREPNIDR;lNLkPR;sRTGSESSQTGTSTTSSR	-0.373803	-0.528132	0.4405	-0.578476	-0.0115385	0.169456	-1.21023	-1.37443	-0.594316	-0.581903	0.0654138	0.24338	-1.4909	0.0346486
P62258	14-3-3 protein epsilon	eAAENSLVAYk;lIccDILDVLDk;vAGmDVELTVEER;vAGMDVELTVEER;qmVETELk;qMVETELk;nVIGAR;yLAEFATGNDRk;lAEQAERYDEMVESMk;kVAGMDVELTVEER;lIccDILDVLDkHLIPAANTGESk;kVAGmDVELTVEER;nLLSVAYk;dSTLIMQLLR;iISSIEQk;yLAEFATGNDR;dSTLImQLLR	-0.383997	-0.173935	0.382239	-0.670791	-0.288869	-0.255051	-0.88167	-0.409882	-1.06022	-1.64742	-0.00246202	0.0459718	-0.978833	0.011922
C9JRL6	Echinoderm microtubule-associated protein-like 2	sELPScR;tVAEGHGDTLYVGTTR;tkEVIFSVEDGSVk	-0.394969	NA	NA	NA	NA	-0.452695	-0.58347	-0.394969	-0.362177	NA	NA	NA	NA	0.00272367
P05408	Neuroendocrine protein 7B2	vSEADIQR;lLHGVMEQLGIARPR;kLLYEk;kLIYEk;tPDRVSEADIQR	-0.399033	-0.437421	-0.751332	-0.395001	-0.193452	-0.342044	-0.327945	-0.403065	0.0690387	-0.676568	-0.359734	0.326495	-1.55948	0.00907429
Q15056	Eukaryotic translation initiation factor 4H	aYSSFGGGR;gSNMDFREPTEEER;tVATPLNQVANPNSAIFGGARPR;gGFGFRk;lQIkPR;lQLkPR;fRDGPPLR;sLRVDIAEGR;tGPPMGSR;gGFGFR;vDIAEGR;tGPPmGSR	-0.423929	-0.858182	0.0630919	-0.847739	0.143242	0.094415	-0.484895	-0.960396	-0.525811	-0.920243	0.128987	0.00190424	-1.43084	0.0124192
Q06210	Glucosamine--fructose-6-phosphate aminotransferase [isomerizing] 1	aVQTLQMELQQIMk;gYDFESETDTETIAk;gALTVGITNTVGSSISR;vIFLEDDDVAAVVDGR;gYDVDFPR;yMYDNR;eTDcGVHINAGPEIGVASTk;rkEIMLGLk;eSQDTSFTTLVER;eILETLIk;eIFEQPESVVNTMR;eIMLGLk;gSPLLIGVR;gNFSSFMQk;cGIFAYLNYHVPR	-0.434103	-1.2469	-0.15897	-1.32759	-0.370901	0.0580549	-0.410935	-1.55116	-0.394248	-2.46214	0.277093	0.272661	-2.01186	0.0134474
P55036	26S proteasome non-ATPase regulatory subunit 4	iIAFVGSPVEDNEkDLVk;aAAASAAEAGIATTGTEDSDDALLk;lHTVQPk;vAHLALk;vLESTmVcVDNSEYmR	-0.445333	-0.72307	-1.28022	-0.994029	-0.904393	-0.322969	-0.599211	-0.436216	-0.33429	-0.547205	0.191221	-0.334668	-1.03937	0.000276765
P62753	40S ribosomal protein S6	lNISFPATGcQk;mATEVAADALGEEWk;dIPGLTDTTVPR;qGFPMk;lIEVDDERk;mkLNISFPATGcQk;iSGGNDkQGFPMk;gHScYRPR;lIEVDDER;kGEkDIPGLTDTTVPR;qGVLTHGR;nkEEAAEYAk;vRLLLSk;lFNLSkEDDVR	-0.452124	-0.903529	0.292786	-0.937848	-0.206974	-0.146488	-0.227058	-1.24156	-0.503004	-0.819249	-0.199145	0.205411	-1.5851	0.00957169
Q8WVM8	Sec1 family domain-containing protein 1	iLDNLMEMk;lTSAVSSLPELLEk;nSLFTGDTLGAGQFSFQRPLLVLVDR;mLNFNVPHIk;vMNTGSQFVMEGVk;lIDLHTNVATAVLEHIk;qTVALkR;iLDNLmEmk	-0.45525	-0.758863	-0.355455	-1.01627	-0.0262731	-0.215475	-0.557822	-1.02782	-0.45525	-1.69733	-0.00841168	-0.127869	-1.24062	0.00189152
Q8TAQ2	SWI/SNF complex subunit SMARCC2	sLVALLVETQMk;dIGEGNLSTAAAAALAAAAVk;qQLLADR	-0.483368	-0.325302	-0.11744	-0.435136	-0.501821	-0.00267147	-1.14628	-0.586441	-1.13454	-1.23095	0.119127	0.669368	-0.873048	0.0177974
Q00341	Vigilin	iEGDPQGVQQAk;tTTIAVEVk;dQGLSIMVSGk;iDLPAENSNSETIIITGk;eIAEEYGGVMVSFPR;iTQQMPk;sGLVPQQIk;tLPWGPk;gNSLQEILER;eLLELASR;lVGEIMQETGTR;yVIGPk;lSVTVDPk;dFSVQIk;iQDIELk;lQDLELk;sFTVDIR;dkFPEVIINFPDPAQk;aGLLER;tIIGQkGER;iEGDPQGVQQAkR;vkELQAEQEDR;sGTQSDkVTLk;aVERLEVEk;tkDLIIEQR;qLLHLAEEk;iVGELEQMVSEDVPLDHR;iQIPRPDDPSNQIk;aSVITQVFHVPLEER;tGAHLELSLAk;rcDIIIISGRk;yVIGQk;icLEImQR;iLSLQk;iLSIQk;iTQQmPk;rcDIIIIS…	-0.501711	-0.729801	0.250894	-0.89651	-0.304368	0.0822705	-0.623528	-1.15349	-0.396969	-1.83062	0.0175537	0.304554	-1.76449	0.0172419
Q9P2E9	Ribosome-binding protein 1	dALNQATSQVESk;lLATEQEDAAVAk;aMEALATAEQAck;eVPMVVVPPVGAk;lIEILSEk;vEPAVSSVVNSIQVLTSk;aAILETAPk;tQLEWTEAILEDEQTQR;tLVSTVGSMVFNEGEAQR;gNTPATGTTQGk;lQSSEAEVR;eQEITAVQAR;eAEETQSTLQAEcDQYR;lQQENSILR;gDPVAILk;sIEALLEAGQAR;sILAETEGMLR;aENSQLTER;eVAGLR;eALELR;eAIELR;tTQEQLAR;vAkVEPAVSSVVNSIQVLTSk;kVEGAPTQGR;kVEGAQNQGk;aQEQQQQMAELHSk;hPPAPAEPSSDLASk;kLTSDLGR;kLQEQLEk;ekGPTLLk;akVGAAEEELQk;hLEEIVEk;tAGPLESS…	-0.511569	-1.46523	0.202537	-1.35491	-0.0386271	0.0113384	-0.017113	-2.05205	-0.587518	-2.56479	0.177463	0.598353	-2.08682	0.0323729
P49590	Probable histidine--tRNA ligase, mitochondrial	gLAPEVADR;yDLTVPFAR	-0.519891	NA	NA	NA	NA	-0.302243	-0.349231	-1.03074	-0.729463	NA	NA	NA	NA	0.0391617
P16989	DNA-binding protein A	sVGDGETVEFDVVEGEk;nGYGFINR	-0.520653	-0.0430802	0.336342	-0.970108	-0.138871	-0.510217	-0.492366	-0.535861	-1.56475	0.0911555	-0.520653	-0.10482	-0.832877	0.0135171
P60468	Protein transport protein Sec61 subunit beta	pGPTPSGTNVGSSGR;tTSAGTGGMWR;tTSAGTGGmWR	-0.527105	-1.81666	0.124179	-0.870788	-0.227014	-0.459778	-1.35506	-2.08021	-0.672775	-2.94917	0.0964838	0.860114	-3.36854	0.0158136
P14625	Endoplasmin	tFEINPR;sILFVPTSAPR;lTESPcALVASQYGWSGNmER;lIINSLYk;lTESPcALVASQYGWSGNMER;lISLTDENALSGNEELTVk;eAESSPFVER;nLGTIAk;eFGTNIk;sGTSEFLNk;sGYLLPDTk;tLDMIk;gVVDSDDLPLNVSR;gLFDEYGSk;fQNVAk;yLNFVk;dISTNYYASQk;eAVEkEFEPLLNWMk;kEAESSPFVER;kTFEINPR;dISTNYYASQkk;kTLDMIk;tLDMIkk;gLFDEYGSkk;eVEEDEYkAFYk;iADDkYNDTFWk;iADDkYNDTFWkEFGTNIk;vFITDDFHDMMPk;eFEPLLNWMkDk;tVWDWELMNDIkPIWQRPSk;eAVEkEFEPLLNWMkDk;sEkFAFQAEVNR…	-0.527567	-1.12754	0.126049	-1.07096	-0.343645	0.00820311	-0.0384627	-1.14756	-0.269713	-1.87234	0.085726	0.269966	-1.23418	0.0198052
Q15424	Scaffold attachment factor B1	gLPPPPR;sVLMER;yEQERRPAVR;gRYPDHSVDR	-0.534938	-0.797324	-0.164793	-0.534938	-0.498466	NA	NA	NA	NA	-0.68068	0.244509	0.278313	-0.786713	0.0489581
Q14151	Scaffold attachment factor B2	gLPPPPR;sVLMER	-0.534938	-0.783274	-0.224118	-0.534938	-0.498466	NA	NA	NA	NA	-0.68068	0.244509	0.278313	-0.786713	0.0443893
O43175	D-3-phosphoglycerate dehydrogenase	qIPQATASMk;iLQDGGLQVVEk;nAGNcLSPAVIVGLLk;vTADVINAAEk;gTIQVITQGTSLk;cGEEIAVQFVDMVk;mQSFGMk;fMGTELNGk;tLGILGLGR;dLPLLLFR;qADVNLVNAk;aGTGVDNVDLEAATR;lQVVGR;aLQSGQcAGAALDVFTEEPPRDR;eASkQADVNLVNAk;kILQDGGLQVVEk;gGIVDEGALLR;cGEEIAVQFVDmVk;aWAGSPk;vLISDSLDPccR;aGTGVDNVDLEAATRk;sATkVTADVINAAEk;vTADVINAAEkLQVVGR;tQTSDPAmLPTmIGLLAEAGVR;qNLSkEELIAELQDcEGLIVR	-0.546827	-1.77692	0.363073	-1.63267	-0.0979584	0.21001	-0.693485	-1.67398	-0.790528	-1.79848	0.249722	0.0379865	-1.40907	0.0127112
Q8TEH3	DENN domain-containing protein 1A	gSGAILNTVk	-0.577521	NA	NA	NA	NA	-0.0557222	-1.99642	-1.42091	-1.30161	-0.0319988	0.0597396	-0.577521	-2.00311	0.0209294
P11171	Protein 4.1	fLALGSk;vVVHQETEIADE;iVITGDADIDHDQVLVQAIk;eQHPDMSVTk;vSLLDDTVYEcVVEk;gVPWNFTFNVk;tVkGGISETR	-0.581272	0.207405	-0.0491976	-0.735901	-0.495699	-0.395593	-2.04865	-0.535406	-1.8922	0.308391	-0.129925	-1.18718	-0.756776	0.0128229
Q9NR45	Sialic acid synthase	qLLPcEmAcNEk;qLLPcEMAcNEk;vGSGDTNNFPYLEk;pLELELcPGR;vkIPEGTILTMDMLTVk;vkIPEGTILTmDMLTVk;vkIPEGTILTMDmLTVk;aLERPYTSk;gYPPEDIFNLVGkk;vLVTVEEDDTIMEELVDNHGkk;vLVTVEEDDTImEELVDNHGk;vkIPEGTILTmDmLTVk;iPEGTILTMDMLTVk;gYPPEDIFNLVGk;hLEFSHDQYR;iPEGTILTmDmLTVk;vISEYQk	-0.608775	-0.591041	-0.093305	-0.926783	-0.522338	-0.0465772	-0.744541	-1.12546	-0.570779	-1.8365	0.200913	-0.231068	-1.60162	0.00309434
P30050	60S ribosomal protein L12	cTGGEVGATSALAPk;iGPLGLSPk;qAQIEVVPSASALIIk;eLSGTIk;iTIQNR;lTIQNR;kVGDDIAk;hPHDIIDDINSGAVEcPAS;eLSGTIkEILGTAQSVGcNVDGR;hSGNITFDEIVNIAR;eILGTAQSVGcNVDGR;aLkEPPRDR	-0.612756	-1.16225	0.356604	-1.01903	-0.328928	0.0152788	-1.21672	-1.66288	-0.550552	-1.53829	0.143374	-0.135629	-1.67274	0.00553759
Q53EL6	Programmed cell death protein 4	dLNLGEMk;dLPELALDTPR;tLTPIIQEYFEHGDTNEVAEMLR;aVGDGILcNTYIDSYkGTVDcVQAR;iYNEIPDINLDVPHSYSVLER;dLPELALDTPRAPQLVGQFIAR;sGLTVPTSPk;fVSEGDGGR;lLSDLcGTVMSTTDVEk;fVEEcFQAGIISk	-0.624726	-0.726748	0.0855949	-0.815079	0.261764	0.0314588	-0.811441	-2.2615	-1.16212	-1.64419	0.317634	-0.743124	-1.64863	0.00878709
Q9BZQ8	Protein Niban	iFQEALVQITLPTVQk;vLTSEDEYNLLSDR;qYDYDSSTIR;gLEGTIR;vLFEkEVNEVSQNFQTTk;vNLLHER;fRFPHIDLVVQR;fSALLSDcVR;amVAQPAEk;aMVAQPAEk;sDMDQIVNSk;nFSPYYSR	-0.634581	-1.0969	0.377072	-0.997341	-0.144642	-0.00979032	-1.12463	-0.997724	-0.944442	-2.38932	0.187235	-0.209539	-1.90702	0.00885368
O43516	WAS/WASL-interacting protein family member 1	gTALGGGSIR	-0.650909	-0.520632	-1.0046	-0.275253	-0.637569	-0.0393088	-1.57471	-1.4623	-1.23487	NA	NA	NA	NA	0.0038216
Q9P035	3-hydroxyacyl-CoA dehydratase 3	vSQWWER;vELSDVQNPAISITENVLHFk	-0.679984	0.114533	-0.71224	-0.938071	-0.75423	0.290585	-0.218954	-0.490427	-0.791163	-1.46427	0.331183	-0.647727	-1.44742	0.00793779
Q96A65	Exocyst complex component 4	vLGVQRPLLQSTIIVEk	-0.694451	-0.742372	-0.564767	-0.646531	-0.936229	-0.229062	-0.783345	-0.227259	-1.10856	NA	NA	NA	NA	0.000578545
O95831	Apoptosis-inducing factor 1, mitochondrial	iSGLGLTPEQk;vMPNAIVQSVGVSSGk;iLPEYLSNWTMEk;eLWFSDDPNVTk;lFNIHED;lNDGSQITYEk;sLSAIDR;aLGTEVIQLFPEkGNMGk;vLIVSEDPELPYMRPPLSk;cLIATGGTPR;cLIATGGTPRSLSAIDR;sATEQSGTGIR	-0.695309	-1.04926	0.117501	-0.786471	-0.493353	0.0417602	-1.02945	-1.42862	-0.818449	-2.54192	0.437412	0.350892	-1.81048	0.0152491
Q5SW79	Centrosomal protein of 170 kDa	tSSMEISSILQELk	-0.717413	-0.584526	-0.850299	-1.20724	-0.271375	NA	NA	NA	NA	NA	NA	NA	NA	0.0351012
P05387	60S acidic ribosomal protein P2	nIEDVIAQGIGk;yVASYLLAALGGNSSPSAk;vISELNGk;vISELNGkNIEDVIAQGIGk;iLDSVGIEADDDRLNk;kILDSVGIEADDDRLNk;yVASYLLAALGGNSSPSAkDIk;iLDSVGIEADDDRLNkVISELNGk	-0.756413	-1.82435	0.478986	-1.43027	-0.133537	0.0138839	-0.586579	-1.86005	-0.933098	-2.68014	0.208089	0.609144	-2.12033	0.0221357
Q9UN36	Protein NDRG2	mADSGGQPQLTQPGk;dLNFER;gGDITLR	-0.788965	-0.585626	-0.14171	-1.12581	-0.786219	-0.160556	-2.58083	-1.17001	-2.3021	-1.84527	0.557421	-0.846661	-1.29464	0.00252299
Q96Q06-2	Isoform 2 of Perilipin-4	nTLGSGVTGAANVAk;dTVFSGVTGAMSMAk;dAVcSGVTGAANVAk;gTIQTGVDTSk;gTIQTGVDTTk;gTVQTSVDTTk;gAVQGGLDTTk;dTLAQLQDcFR;tVLTGTkDTVcSGVTGAVNVAk;tVLTGTkDTVcSGVTGAMNVAk;tVLTGTkDTVTTGLMGAVNVAk;tVLTGTkDAVcSGVTGAANVAk;tVLSGAkDAVTTGVTGAVNVAk;tVLTGTk;tVLTGTkDTVTTGLmGAVNVAk;tVLTGTkDTVcSGVTGAmNVAk;iVLTGTkDTVcSGVTGAANVAk;tVLTGTkDTVcSGVTSAVNVAk;tVLTGTkDTVTTGLVGAVNVAk;akDAVSSGVASVVDVAk;gVVQGGLDTTR;eAIQGGLDTTk;gAVQTGLk;gT…	-0.804361	0.0518832	-1.86365	-0.906263	-1.78245	0.517585	-0.770353	-1.07114	-1.33717	-0.0605738	0.00791835	-1.55804	1.14192	0.0425848
Q96Q06	Perilipin-4	dTVFSGVTGAMSMAk;dAVcSGVTGAANVAk;gAVQTGVDTAk;gTIQTGVDTSk;gTIQTGVDTTk;gTVQTSVDTTk;gAVQGGLDTTk;dTLAQLQDcFR;tVLTGTkDTVcSGVTGAVNVAk;tVLTGTkDTVcSGVTGAMNVAk;tVLTGTkDTVTTGLMGAVNVAk;tVLTGTkDAVcSGVTGAANVAk;tVLSGAkDAVTTGVTGAVNVAk;tVLTGTk;tVLTGTkDTVTTGLmGAVNVAk;tVLTGTkDTVcSGVTGAmNVAk;iVLTGTkDTVcSGVTGAANVAk;tVLTGTkDTVcSGVTSAVNVAk;tVLTGTkDTVTTGLVGAVNVAk;akDAVSSGVASVVDVAk;gVVQGGLDTTR;eAIQGGLDTTk;gAVQTGLk;gTVQTG…	-0.804361	0.0447826	-1.85977	-0.880006	-1.71607	0.361942	-0.978597	-1.07114	-1.33717	-0.0605738	0.0122143	-1.4749	1.16407	0.0352638
P16157	Ankyrin-1	lVPLVQATFPENAVTk;vAELLLER;fWLSDcPR;vkLALQAQPVPDELVTk;eLQFSVEDINR;eLVNYGANVNAQSQk;lLGNQATFSPIVTVEPR;fVIFAk;qNQVEVAR;eIILETTTk;vMELLLk	-0.837737	0.467289	-1.83973	-0.77979	-1.89607	-1.13284	-1.43608	0.0603206	-1.7356	0.265581	-0.0650408	-2.18606	-1.48777	0.00404632
Q5TDH0	Protein DDI1 homolog 2	vLVEQQQDR	-0.85101	NA	NA	NA	NA	-0.774812	-1.49691	-0.570441	-1.63799	0.293527	0.129178	-2.01171	-0.927208	0.0197773
P50440-2	GATM_HUMAN Isoform 2 of Glycine amidinotransferase, mitochondrial	gTLQSYLD;vmVDANEVPIQk;tPDFESTGLYSAMPR;aENAcVPPFTIEVk;fVTTEFEPcFDAADFIR;wLSMNVLMLDEk;vMVDANEVPIQk;wLSMNVLmLDEk;lGITTIk;yWPFYQk;sQVTNYLGIEWMR;aGWTIITPPTPIIPDDHPLWMSSk;tEGVTVR;dIFAQR;rGTLQSYLD;qGGHYFPk;rVMVDANEVPIQk;rPDPIDWSLk;ykTPDFESTGLYSAMPR;kAVAEIEEMcNILk;wLSMNVLMLDEkR;aVAEIEEMcNILkTEGVTVR;nScAADDkATEPLPk;vHIISFk;rHLAPDYR;hLAPDYR;qGGHYFPkDHLkk;aGRDIFAQR;qGGHYFPkDHLk;sRFFEYR;nANSLGGGFHcWTcDVR;sII…	-0.912336	-1.55954	-0.238765	-1.76434	-0.290254	-0.0841386	-0.966858	-2.33752	-1.20084	NA	NA	NA	NA	0.00794397
P31937	3-hydroxyisobutyrate dehydrogenase, mitochondrial	dLGLAQDSATSTk;iLNMSSGR;lGLDPk;iLNmSSGR	-0.912753	-0.968583	-0.642363	-1.05558	-0.477013	-0.0169372	-0.797134	-1.37376	-0.912753	-1.51668	0.369632	-1.07928	-0.932709	0.000360098
O14639	Actin-binding LIM protein 1	vDNEILDYkDLAAIPk	-0.924143	-0.362906	-0.565151	-1.93383	-0.543541	0.11302	-2.8314	-1.78824	0.522246	-2.26768	0.0387591	-0.996444	-1.50417	0.00671791
Q14157	Ubiquitin-associated protein 2-like	aINVLLEGNPDTHSWEMVGk	-0.930572	NA	NA	NA	NA	NA	NA	NA	NA	-0.885655	-0.092562	-0.975488	-1.16295	0.0457015
Q15751	Probable E3 ubiquitin-protein ligase HERC1	aFIER;aFLER	-0.947195	-1.30414	-0.562759	-1.56978	-1.12445	NA	NA	NA	NA	-1.92208	0.575089	-0.449133	-0.769941	0.014118
O95394	Phosphoacetylglucosamine mutase	qAVTPPGLQEAINDLVkk;vLIDISEk;aFVRPSGTEDVVR;mGLLAVLR;aFVELTk;yLEEVMkVPVYcTk;sLkVDcANGIGALk	-0.961045	-1.29269	0.152526	-1.73105	-1.01415	-0.249548	-0.961045	-1.83162	-1.27179	-1.31929	-0.104698	-0.361866	-1.15069	0.00040358
Q3SY69	Mitochondrial 10-formyltetrahydrofolate dehydrogenase	lLQYcETGVk;lGFTGSTPIGk;fLFPEGIk;aMVEAVQLIADGk;eGATLVYGGR;vSLELGGk;sAAcLAAGNTLVLkPAQVTPLTALk;iGDPLDR;kLGFTGSTPIGk;fAELSVk;dAFENGEWGR;eESFGPIMVISk;scDVEPNDTVDALYNR;fQNGDIDGVLQR;lVEEIR;fEGFIQk;scDVEPNDTVDALYNRFLFPEGIk;vVEEIkk;qSGFGkDLGEEALNEYLk;amVEAVQLIADGk;lLQYcETGVkEGATLVYGGR;amVEAVQLIADGkAPR	-1.04677	-1.33537	0.202793	-1.24346	-0.367524	-0.0763521	-1.67931	-2.5609	-1.26186	-2.47056	0.022277	-0.198961	-1.97739	0.00287777
P09210	Glutathione S-transferase A2	nDGYLMFQQVPMVEIDGMk;aILNYIASk;wLLAAAGVEFEEk;fLQPGSPR;iSNLPTVk;lALIQEk;yFPAFEk;sHGQDYLVGNk;kFLQPGSPR;sAEDLDkLR;iSNLPTVkk;nRYFPAFEk;gRMESIR;yNLYGk	-1.06678	-1.53494	0.0167866	-1.73987	-0.786801	0.053301	-1.58688	-2.35611	-1.43903	-2.59655	0.432328	0.547615	-2.53402	0.00599099
P53384	Cytosolic Fe-S cluster assembly factor NUBP1	lcASGAGATPDTAIEEIkEk	-1.10873	-0.648449	-0.0898964	-1.13516	-1.0823	0.0919183	-2.43473	-1.59193	-1.3086	-1.29757	0.204769	-0.746947	-1.31183	0.00122234
Q6P597	Kinesin light chain 3	sQARRLAQENVWLR	-1.11369	-2.28481	-0.557482	-1.13308	-1.01966	0.337608	-1.86446	-1.75249	-1.92472	-1.23173	0.287749	-0.196358	-2.74135	0.00178216
Q9H3Q1	Cdc42 effector protein 4	dSSSLSScTSGILEER	-1.25235	-1.3863	1.15999	-2.57705	-0.233653	-0.708333	-2.05813	-1.73747	-1.11839	NA	NA	NA	NA	0.0346782
Q13202	Dual specificity protein phosphatase 8	iLPWLDk;lLPWLDk	-1.34042	-2.44504	0.451142	-1.96922	-0.339103	0.139827	-1.42621	-2.95088	-1.21834	NA	NA	NA	NA	0.0259819
O43306-2	Isoform 2 of Adenylate cyclase type 6	dAEPPSPTPAGPPR	-1.63047	NA	NA	NA	NA	-0.789147	-0.816145	-2.4448	-2.66656	NA	NA	NA	NA	0.0455714
Q05397	Focal adhesion kinase 1	tHLGTGmER	-1.69633	NA	NA	NA	NA	-0.704744	-1.72203	-1.67063	-2.06292	NA	NA	NA	NA	0.0132544
O75387	Large neutral amino acids transporter small subunit 3	gTSENLPER	-1.86222	NA	NA	NA	NA	-0.834468	-1.7647	-2.78575	-1.95974	-1.98492	0.158707	-1.29548	-4.01886	0.00463449

## Sheet: Pro_TvNT_p<0.05_No NA
All proteins in this table were shown to be significantly (p≤0.05) up- or down- regulated in tumor compared to non-tumor tissue and quantifiable in each case (e.g. all proteins continaing NA for any case were excluded from the table).			Protein log2ratios													TiO2 + IMAC + Non-enrich
		Peptides in non-modified Protein	All cases (Median)	Case 1	Case 4	Case 5	Case 6	Case 7	Case 8	Case 9	Case 10	Case 11	Case 12	Case 13	Case 14	Protein	GeneOntology
Uniprot-ID	Protein		log2 T/NT ratios	log2 T/NT ratios	log2 T/NT ratios	log2 T/NT ratios	log2 T/NT ratios	log2 T/NT ratios	log2 T/NT ratios	log2 T/NT ratios	log2 T/NT ratios	log2 T/NT ratios	log2 T/NT ratios	log2 T/NT ratios	log2 T/NT ratios	t.test p-values	UniprotID	Entry	EntryName	ProteinNames	GeneNames	SubcellularLocation	ProteinFamilies	Pathway	GeneOntologyIDs	GeneOntologyGO	Keywords	InteractsWith	InterPro
Q92538	Golgi-specific brefeldin A-resistance guanine nucleotide exchange factor 1	xSEILR;lSELLR;cVESLSFIVR	1.397	0.989099	0.68893	2.12098	2.61356	0.168836	3.46365	2.15079	2.04005	0.975417	0.0475284	1.97886	3.28058	0.00028395	Q92538	Q92538	GBF1_HUMAN	Golgi-specific brefeldin A-resistance guanine nucleotide exchange factor 1 (BFA-resistant GEF 1)	GBF1 KIAA0248				GO:0005086; GO:0048205; GO:0000139; GO:0006892; GO:0032012; GO:0006890; GO:0005802	ARF guanyl-nucleotide exchange factor activity; COPI coating of Golgi vesicle; Golgi membrane; post-Golgi vesicle-mediated transport; regulation of ARF protein signal transduction; retrograde vesicle-mediated transport, Golgi to ER; trans-Golgi network	Complete proteome; Guanine-nucleotide releasing factor; Phosphoprotein; Polymorphism; Reference proteome		IPR000904; IPR023394;
Q86Z02	Homeodomain-interacting protein kinase 1	eIVALk;eIVAIk;eLVAIk	1.00153	1.1886	0.756087	1.17067	0.545468	0.449977	2.50756	1.71132	0.848143	2.99673	1.21649	0.992177	0.767024	0.000159015	Q86Z02	Q86Z02	HIPK1_HUMAN	Homeodomain-interacting protein kinase 1 (EC 2.7.11.1) (Nuclear body-associated kinase 2)	HIPK1 KIAA0630 MYAK NBAK2	Nucleus. Cytoplasm.	Protein kinase superfamily, CMGC Ser/Thr protein kinase family, HIPK subfamily		GO:0005524; GO:0016605; GO:0009952; GO:0006915; GO:0005737; GO:0060216; GO:0048596; GO:0060059; GO:0001654; GO:0042771; GO:0061072; GO:0060235; GO:0030182; GO:0016607; GO:0045766; GO:0008284; GO:0004674; GO:0006355; GO:0010803; GO:0010842; GO:0007224; GO:0006351	ATP binding; PML body; anterior/posterior pattern specification; apoptotic process; cytoplasm; definitive hemopoiesis; embryonic camera-type eye morphogenesis; embryonic retina morphogenesis in camera-type eye; eye development; intrinsic apoptotic signaling pathway in response to DNA damage by p53 class mediator; iris morphogenesis; lens induction in camera-type eye; neuron differentiation; nucle…	ATP-binding; Alternative splicing; Complete proteome; Cytoplasm; Isopeptide bond; Kinase; Nucleotide-binding; Nucleus; Phosphoprotein; Polymorphism; Reference proteome; Serine/threonine-protein kinase; Transcription; Transcription regulation; Transferase; Ubl conjugation	P04637	IPR011009; IPR000719; IPR017441; IPR002290; IPR008271;
P11532	Dystrophin	lQELQEATDELDLk;iLLSWVR;qLGEVASFGGSNIEPSVR;sEVEMVIk	0.937984	0.917803	0.806414	1.08847	1.20128	-0.250472	2.39502	1.2777	0.781242	-1.05932	0.102468	2.00876	1.5025	0.00740202	P11532	P11532	DMD_HUMAN	Dystrophin	DMD	Cell membrane â€º sarcolemma; Peripheral membrane protein; Cytoplasmic side. Cytoplasm â€º cytoskeleton. Cell junction â€º synapse â€º postsynaptic cell membrane.			GO:0030018; GO:0003779; GO:0005509; GO:0060048; GO:0009986; GO:0030055; GO:0043623; GO:0043034; GO:0005856; GO:0005829; GO:0016010; GO:0045121; GO:0046716; GO:0030049; GO:0007517; GO:0033137; GO:0048812; GO:0044306; GO:0045213; GO:0050998; GO:0005634; GO:0021629; GO:0043043; GO:0045211; GO:0086001; GO:0010881; GO:0002027; GO:2000169; GO:0060314; GO:0014809; GO:0006355; GO:0042383; GO:0007519; GO:…	Z disc; actin binding; calcium ion binding; cardiac muscle contraction; cell surface; cell-substrate junction; cellular protein complex assembly; costamere; cytoskeleton; cytosol; dystrophin-associated glycoprotein complex; membrane raft; muscle cell homeostasis; muscle filament sliding; muscle organ development; negative regulation of peptidyl-serine phosphorylation; neuron projection morphogene…	3D-structure; Actin-binding; Alternative splicing; Calcium; Cardiomyopathy; Cell junction; Cell membrane; Complete proteome; Cytoplasm; Cytoskeleton; Disease mutation; Membrane; Metal-binding; Phosphoprotein; Polymorphism; Postsynaptic cell membrane; Reference proteome; Repeat; Synapse; Zinc; Zinc-finger	Q01484; Q3T1J5; P08727; Q13884	IPR001589; IPR001715; IPR016344; IPR011992; IPR015153; IPR015154; IPR018159; IPR002017; IPR001202; IPR000433;
P15941	Mucin-1	dISEMFLQIYk;qGGFLGLSNIk;yVPPSSTDRSPYEk;dISEmFLQIYk	0.873034	0.873034	0.862848	0.665884	-0.216694	1.7367	0.10078	1.47881	1.05102	0.52311	0.0633744	1.17013	1.66372	0.000857195	P15941	P15941	MUC1_HUMAN	Mucin-1 (MUC-1) (Breast carcinoma-associated antigen DF3) (Cancer antigen 15-3) (CA 15-3) (Carcinoma-associated mucin) (Episialin) (H23AG) (Krebs von den Lungen-6) (KL-6) (PEMT) (Peanut-reactive urinary mucin) (PUM) (Polymorphic epithelial mucin) (PEM) (Tumor-associated epithelial membrane antigen) (EMA) (Tumor-associated mucin) (CD antigen CD227) [Cleaved into: Mucin-1 subunit alpha (MUC1-NT) (M…	MUC1 PUM	Apical cell membrane; Single-pass type I membrane protein. Secreted. Cell membrane. Cytoplasm. Nucleus.			GO:0006977; GO:0006978; GO:0005796; GO:0016266; GO:0000978; GO:0016324; GO:0009986; GO:0005576; GO:0005887; GO:0043066; GO:0010944; GO:0000790; GO:0090240; GO:0036003; GO:0043687; GO:0003712	DNA damage response, signal transduction by p53 class mediator resulting in cell cycle arrest; DNA damage response, signal transduction by p53 class mediator resulting in transcription of p21 class mediator; Golgi lumen; O-glycan processing; RNA polymerase II core promoter proximal region sequence-specific DNA binding; apical plasma membrane; cell surface; extracellular region; integral to plasma…	3D-structure; Alternative splicing; Autocatalytic cleavage; Cell membrane; Complete proteome; Cytoplasm; Direct protein sequencing; Glycoprotein; Lipoprotein; Membrane; Nucleus; Palmitate; Phosphoprotein; Polymorphism; Reference proteome; Repeat; Secreted; Signal; Transmembrane; Transmembrane helix; Tumor suppressor	P15941-7	IPR023217; IPR000082;
Q96IZ0	PRKC apoptosis WT1 regulator protein	sTTSVSEEDVSSR	0.87081	0.839962	0.330254	0.0246184	1.10539	0.438478	3.14132	1.22107	0.672446	1.2179	-0.175345	2.44555	0.502838	0.00482036	Q96IZ0	Q96IZ0	PAWR_HUMAN	PRKC apoptosis WT1 regulator protein (Prostate apoptosis response 4 protein) (Par-4)	PAWR PAR4	Cytoplasm. Nucleus.			GO:0003779; GO:0005884; GO:0051017; GO:0006915; GO:0005737; GO:0019899; GO:0006917; GO:0042094; GO:0030889; GO:0042130; GO:0050860; GO:0008285; GO:0000122; GO:0005634; GO:0005886; GO:0042986; GO:0003714; GO:0006351	actin binding; actin filament; actin filament bundle assembly; apoptotic process; cytoplasm; enzyme binding; induction of apoptosis; interleukin-2 biosynthetic process; negative regulation of B cell proliferation; negative regulation of T cell proliferation; negative regulation of T cell receptor signaling pathway; negative regulation of cell proliferation; negative regulation of transcription fr…	3D-structure; Apoptosis; Coiled coil; Complete proteome; Cytoplasm; Nucleus; Phosphoprotein; Polymorphism; Reference proteome; Transcription; Transcription regulation	P11021	IPR026117;
Q8NHQ9	ATP-dependent RNA helicase DDX55	aLEVLVk	0.853815	2.04037	0.508553	1.03727	0.260317	0.466442	2.28472	1.82354	-0.890672	1.04172	-0.313436	0.868664	0.749222	0.0106725	Q8NHQ9	Q8NHQ9	DDX55_HUMAN	ATP-dependent RNA helicase DDX55 (EC 3.6.4.13) (DEAD box protein 55)	DDX55 KIAA1595		DEAD box helicase family, DDX55/SPB4 subfamily		GO:0005524; GO:0008026; GO:0003723	ATP binding; ATP-dependent helicase activity; RNA binding	ATP-binding; Complete proteome; Helicase; Hydrolase; Nucleotide-binding; Phosphoprotein; Polymorphism; RNA-binding; Reference proteome		IPR011545; IPR025313; IPR014001; IPR001650; IPR000629; IPR014014;
O43684	Mitotic checkpoint protein BUB3	vLVWDLR;nMGYVQQR;tPcNAGTFSQPEk	0.828122	0.82801	1.08423	0.828234	1.06617	0.0896178	1.59121	1.49257	0.736832	-0.680747	0.18612	1.59184	-0.200563	0.00593151	O43684	O43684	BUB3_HUMAN	Mitotic checkpoint protein BUB3	BUB3	Nucleus. Chromosome â€º centromere â€º kinetochore.	WD repeat BUB3 family		GO:0031145; GO:0008608; GO:0051301; GO:0000777; GO:0005829; GO:0000776; GO:0007126; GO:0007094; GO:0000236; GO:0000070; GO:0051436; GO:0005634; GO:0051983	anaphase-promoting complex-dependent proteasomal ubiquitin-dependent protein catabolic process; attachment of spindle microtubules to kinetochore; cell division; condensed chromosome kinetochore; cytosol; kinetochore; meiosis; mitotic cell cycle spindle assembly checkpoint; mitotic prometaphase; mitotic sister chromatid segregation; negative regulation of ubiquitin-protein ligase activity involve…	ADP-ribosylation; Acetylation; Alternative splicing; Cell cycle; Cell division; Centromere; Chromosome; Chromosome partition; Complete proteome; Isopeptide bond; Kinetochore; Meiosis; Mitosis; Nucleus; Phosphoprotein; Reference proteome; Repeat; Ubl conjugation; WD repeat	Q5XI90	IPR020472; IPR015943; IPR001680; IPR017986;
Q7Z2W4	Zinc finger CCCH-type antiviral protein 1	wQMLIGk;qQIcNQQPPcSR;aTDLGGTSQAGTSQR	0.824673	1.63619	0.837857	1.60909	0.274674	-0.577406	1.56892	0.706893	1.13064	1.83376	0.40702	0.811488	-0.687626	0.00706285	Q7Z2W4	Q7Z2W4	ZCCHV_HUMAN	Zinc finger CCCH-type antiviral protein 1 (ADP-ribosyltransferase diphtheria toxin-like 13) (ARTD13) (Zinc finger CCCH domain-containing protein 2) (Zinc finger antiviral protein) (ZAP)	ZC3HAV1 ZC3HDC2 PRO1677	Cytoplasm. Nucleus. Cytoplasm.			GO:0005794; GO:0003950; GO:0003723; GO:0071360; GO:0005737; GO:0051607; GO:0045087; GO:0046872; GO:0045071; GO:0005634; GO:0005886; GO:0043123; GO:1900246; GO:0032727; GO:0032728; GO:0061014; GO:0032481; GO:0050691; GO:0009615; GO:0008270	Golgi apparatus; NAD+ ADP-ribosyltransferase activity; RNA binding; cellular response to exogenous dsRNA; cytoplasm; defense response to virus; innate immune response; metal ion binding; negative regulation of viral genome replication; nucleus; plasma membrane; positive regulation of I-kappaB kinase/NF-kappaB cascade; positive regulation of RIG-I signaling pathway; positive regulation of interfer…	3D-structure; Alternative splicing; Antiviral defense; Complete proteome; Cytoplasm; Immunity; Innate immunity; Metal-binding; Nucleus; Phosphoprotein; Polymorphism; RNA-binding; Reference proteome; Repeat; Zinc; Zinc-finger	O95786	IPR012317; IPR004170; IPR000571;
Q02818	Nucleobindin-1	yLQEVIDVLETDGHFREk;dLELLIQTATR;lSQETEALGR	0.800258	1.47153	0.494088	2.58639	1.89476	0.206543	2.81509	2.05453	2.24435	-0.517264	0.0658679	1.61228	1.58079	0.000966335	Q02818	Q02818	NUCB1_HUMAN	Nucleobindin-1 (CALNUC)	NUCB1 NUC	Golgi apparatus â€º cis-Golgi network membrane; Peripheral membrane protein; Lumenal side. Cytoplasm.	Nucleobindin family		GO:0003677; GO:0005794; GO:0005509; GO:0005793; GO:0005615; GO:0016020; GO:0015630	DNA binding; Golgi apparatus; calcium ion binding; endoplasmic reticulum-Golgi intermediate compartment; extracellular space; membrane; microtubule cytoskeleton	3D-structure; Calcium; Coiled coil; Complete proteome; Cytoplasm; DNA-binding; Golgi apparatus; Membrane; Metal-binding; Phosphoprotein; Polymorphism; Reference proteome; Repeat; Signal		IPR011992; IPR018247; IPR002048;
Q8WVV4	Protein POF1B	yFGELLADLSR	0.797289	0.588058	0.783193	1.18363	1.67449	0.0101472	1.77283	0.663824	0.571131	-0.512983	0.862804	2.52678	0.752658	0.0025291	Q8WVV4	Q8WVV4	POF1B_HUMAN	Protein POF1B (Premature ovarian failure protein 1B)	POF1B						3D-structure; Actin-binding; Alternative splicing; Coiled coil; Complete proteome; Disease mutation; Phosphoprotein; Polymorphism; Premature ovarian failure; Reference proteome		IPR026186;
Q96JY6	PDZ and LIM domain protein 2	cSTSIANQAVR	0.784732	0.735202	0.804724	1.26895	1.87624	-0.615942	1.09241	0.521627	0.18986	0.198169	-0.355318	0.511599	1.33029	0.0110889	Q96JY6	Q96JY6	PDLI2_HUMAN	PDZ and LIM domain protein 2 (PDZ-LIM protein mystique)	PDLIM2 PP6345	Cytoplasm. Nucleus. Cytoplasm â€º cytoskeleton. Nucleus.			GO:0015629; GO:0009986; GO:0030864; GO:0005925; GO:0046872; GO:0005634; GO:0001725; GO:0008270	actin cytoskeleton; cell surface; cortical actin cytoskeleton; focal adhesion; metal ion binding; nucleus; stress fiber; zinc ion binding	3D-structure; Alternative splicing; Complete proteome; Cytoplasm; Cytoskeleton; LIM domain; Metal-binding; Nucleus; Phosphoprotein; Reference proteome; Zinc		IPR001478; IPR001781;
Q9NR12	PDZ and LIM domain protein 7	yTFAPSVSLNk;vLEEGGFFEEk;vVLEGPAPWGFR;gAIFcPPcYDVR;lSLGLSR;aSAPAADPPRYTFAPSVSLNk;hSQPATPTPLQSR;lQGGkDFNVPLSISR;yAPDkTSTVLTR;iTGEIMHALk;aSAPAADPPR;lMENTEDWRPRPGTGQSR	0.778039	0.59905	1.16241	0.775314	0.543643	0.126626	1.25862	1.58873	0.0221079	1.10063	-0.100947	1.96094	1.36461	0.000738852	Q9NR12	Q9NR12	PDLI7_HUMAN	PDZ and LIM domain protein 7 (LIM mineralization protein) (LMP) (Protein enigma)	PDLIM7 ENIGMA	Cytoplasm. Cytoplasm â€º cytoskeleton.			GO:0015629; GO:0030036; GO:0030154; GO:0005737; GO:0005925; GO:0046872; GO:0007275; GO:0001503; GO:0045669; GO:0006898; GO:0001726; GO:0001725; GO:0008270	actin cytoskeleton; actin cytoskeleton organization; cell differentiation; cytoplasm; focal adhesion; metal ion binding; multicellular organismal development; ossification; positive regulation of osteoblast differentiation; receptor-mediated endocytosis; ruffle; stress fiber; zinc ion binding	3D-structure; Alternative splicing; Complete proteome; Cytoplasm; Cytoskeleton; Developmental protein; Differentiation; Direct protein sequencing; LIM domain; Metal-binding; Osteogenesis; Phosphoprotein; Polymorphism; Reference proteome; Repeat; Zinc	P09022; Q9NRR5	IPR001478; IPR001781;
O43294	Transforming growth factor beta-1-induced transcript 1 protein	gSLDTMLGLLQSDLSR;dFLQLFAPR;cGFcNQPIR;rDFLQLFAPR;aSATSATLELDR	0.751828	1.43196	0.237545	1.58567	0.976191	-0.00293258	0.746416	0.780032	0.250157	2.9628	0.199751	1.24349	0.493608	0.00288257	O43294	O43294	TGFI1_HUMAN	Transforming growth factor beta-1-induced transcript 1 protein (Androgen receptor coactivator 55 kDa protein) (Androgen receptor-associated protein of 55 kDa) (Hydrogen peroxide-inducible clone 5 protein) (Hic-5)	TGFB1I1 ARA55	Cell junction â€º focal adhesion. Nucleus matrix. Cytoplasm â€º cytoskeleton.	Paxillin family		GO:0016055; GO:0050681; GO:0030521; GO:0007155; GO:0045165; GO:0005737; GO:0005856; GO:0030855; GO:0005925; GO:0005622; GO:0046872; GO:0016331; GO:0008285; GO:0045599; GO:0030512; GO:0016363; GO:0010718; GO:0045893; GO:0030511; GO:0003713; GO:0006366; GO:0030579; GO:0008270	Wnt receptor signaling pathway; androgen receptor binding; androgen receptor signaling pathway; cell adhesion; cell fate commitment; cytoplasm; cytoskeleton; epithelial cell differentiation; focal adhesion; intracellular; metal ion binding; morphogenesis of embryonic epithelium; negative regulation of cell proliferation; negative regulation of fat cell differentiation; negative regulation of tran…	Activator; Alternative splicing; Cell junction; Complete proteome; Cytoplasm; Cytoskeleton; Differentiation; LIM domain; Metal-binding; Nucleus; Phosphoprotein; Polymorphism; Reference proteome; Repeat; Wnt signaling pathway; Zinc	P13612	IPR017305; IPR001781;
P40763	Signal transducer and activator of transcription 3	sQGDMQDLNGNNQSVTR;iVELFR;iVEIFR;eGGVTFTWVEkDISGk	0.697433	0.242397	0.944581	1.33552	1.25986	-0.0574526	1.4694	0.954544	0.673171	-0.0550536	-0.0655828	0.431577	1.00773	0.00162915	P40763	P40763	STAT3_HUMAN	Signal transducer and activator of transcription 3 (Acute-phase response factor)	STAT3 APRF	Cytoplasm. Nucleus.	Transcription factor STAT family		GO:0060397; GO:0006953; GO:0048708; GO:0005509; GO:0008283; GO:0006928; GO:0005829; GO:0042755; GO:0001754; GO:0042593; GO:0070102; GO:0004879; GO:0000122; GO:0048011; GO:0005654; GO:0005886; GO:0045747; GO:0045944; GO:0046983; GO:0006606; GO:0019901; GO:0060019; GO:0040014; GO:0042493; GO:0032355; GO:0045471; GO:0043565; GO:0019953; GO:0001659; GO:0044212; GO:0019048	JAK-STAT cascade involved in growth hormone signaling pathway; acute-phase response; astrocyte differentiation; calcium ion binding; cell proliferation; cellular component movement; cytosol; eating behavior; eye photoreceptor cell differentiation; glucose homeostasis; interleukin-6-mediated signaling pathway; ligand-activated sequence-specific DNA binding RNA polymerase II transcription factor ac…	Activator; Alternative splicing; Complete proteome; Cytoplasm; DNA-binding; Disease mutation; Host-virus interaction; Nucleus; Phosphoprotein; Polymorphism; Reference proteome; SH2 domain; Transcription; Transcription regulation	O14874; Q96G01; P07384; P31146; Q9UER7; O95661; Q13011; Q9BVP2; Q07666; O43318; P45984; P45984-1; Q8TE76; Q92665; P22736; Q9ULD0; P06401; Q04206; P46781; O00570; P30626; Q06520	IPR011992; IPR008967; IPR000980; IPR013800; IPR015988; IPR001217; IPR013801; IPR012345; IPR013799;
Q01995	Transgelin	qmEQVAQFLk;tLmALGSLAVTk;qMEQVAQFLk;tLMALGSLAVTk;lGFQVWLk;tDMFQTVDLFEGk;nGVILSk;eFTESQLQEGk;aAEDYGVIk;gDPNWFMk;dMAAVQR;gPSYGMSR;tDMFQTVDLFEGkDmAAVQR;tDmFQTVDLFEGkDMAAVQR;aAEDYGVIkTDmFQTVDLFEGk;tDMFQTVDLFEGkDMAAVQR;aAEDYGVIkTDMFQTVDLFEGk;gASQAGMTGYGRPR;rEFTESQLQEGk;lVNSLYPDGSkPVk;gDPNWFMkk;gRLGFQVWLk;lVEWIIVQcGPDVGRPDR;kYDEELEER;gASQAGmTGYGRPR;hVIGLQMGSNR;nDGHYRGDPNWFMk;hVIGLQmGSNR;iEkkYDEELEER;eFT…	0.682193	0.802268	1.8189	0.694523	0.41797	0.682753	0.563557	0.954833	0.508655	-0.484374	-0.196832	1.99169	1.37163	0.00385329	Q01995	Q01995	TAGL_HUMAN	Transgelin (22 kDa actin-binding protein) (Protein WS3-10) (Smooth muscle protein 22-alpha) (SM22-alpha)	TAGLN SM22 WS3-10	Cytoplasm.	Calponin family		GO:0005737; GO:0007517	cytoplasm; muscle organ development	Acetylation; Actin-binding; Complete proteome; Cytoplasm; Muscle protein; Phosphoprotein; Polymorphism; Reference proteome		IPR000557; IPR001715; IPR003096; IPR001061;
Q8IVF2	Protein AHNAK2	lDLkGPk;fkMPSFGVSAPGk;aEVTAPDVk;aEVTVPDVEVSLPSVEVDVQAPR;mSLSSmEVDVQAPR	0.661852	1.32059	0.472731	0.734224	0.453362	0.308881	0.848197	1.44489	-0.376058	0.964511	0.401757	3.30702	0.923935	0.00528353	Q8IVF2	Q8IVF2	AHNK2_HUMAN	Protein AHNAK2	AHNAK2 C14orf78 KIAA2019	Nucleus.			GO:0005634	nucleus	Acetylation; Alternative splicing; Complete proteome; Nucleus; Phosphoprotein; Polymorphism; Reference proteome		IPR001478;
P21291	Cysteine and glycine-rich protein 1	cSQAVYAAEk;gFGFGQGAGALVHSE;scFLcMVck;nLDSTTVAVHGEEIYck;gLESTTLADkDGEIYck;scFLcMVckk;iGGSERcPR;cSQAVYAAEkVIGAGk	0.627735	0.637568	1.89356	0.360064	0.278721	0.436409	0.856417	0.679869	1.24341	0.907922	-0.00228258	1.64598	0.725473	0.000396257	P21291	P21291	CSRP1_HUMAN	Cysteine and glycine-rich protein 1 (Cysteine-rich protein 1) (CRP) (CRP1)	CSRP1 CSRP CYRP	Nucleus.			GO:0046872; GO:0005634; GO:0008270	metal ion binding; nucleus; zinc ion binding	Acetylation; Complete proteome; LIM domain; Metal-binding; Nucleus; Phosphoprotein; Polymorphism; Reference proteome; Repeat; Zinc		IPR001781;
P21333	Filamin-A	aSGPGLNTTGVPASLPVEFTIDAk;yTPVQQGPVGVNVTYGGDPIPk;gAGTGGLGLAVEGPSEAk;vANPSGNLTETYVQDR;aGVAPLQVk;aYGPGIEPTGNMVk;tPcEEILVk;aNLPQSFQVDTSk;vQVQDNEGcPVEALVk;dGScGVAYVVQEPGDYEVSVk;yTILIk;eGPYSISVLYGDEEVPR;sPFSVAVSPSLDLSk;aEAGVPAEFSIWTR;lYSVSYLLk;aYGPGIEPTGNmVk;yGGQPVPNFPSk;aWGPGLEGGVVGk;lDVQFSGLTk;vTAQGPGLEPSGNIANk;dAGEGGLSLAIEGPSk;eNGVYLIDVk;gAGSYTIMVLFADQATPTSPIR;aGQSAAGAAPGGGVDTR;cSGPGLSPGmVR;gTVEPQLE…	0.618191	0.794681	1.43637	0.633071	0.544432	-0.218078	0.993417	1.01987	0.415286	0.444495	-0.207519	1.62042	0.766535	0.00134097	P21333	P21333	FLNA_HUMAN	Filamin-A (FLN-A) (Actin-binding protein 280) (ABP-280) (Alpha-filamin) (Endothelial actin-binding protein) (Filamin-1) (Non-muscle filamin)	FLNA FLN FLN1	Cytoplasm â€º cell cortex. Cytoplasm â€º cytoskeleton.	Filamin family		GO:0034988; GO:0031523; GO:0048365; GO:0017160; GO:0051764; GO:0015629; GO:0031532; GO:0051015; GO:0007195; GO:0005938; GO:0034329; GO:0042384; GO:0051220; GO:0005829; GO:0045022; GO:0001837; GO:0045184; GO:0070062; GO:0001948; GO:0042177; GO:0043433; GO:0005634; GO:0005886; GO:0030168; GO:0002576; GO:0043123; GO:0042993; GO:0042803; GO:0034394; GO:0050821; GO:0043113; GO:0004871; GO:0090307; GO:…	Fc-gamma receptor I complex binding; Myb complex; Rac GTPase binding; Ral GTPase binding; actin crosslink formation; actin cytoskeleton; actin cytoskeleton reorganization; actin filament binding; adenylate cyclase-inhibiting dopamine receptor signaling pathway; cell cortex; cell junction assembly; cilium assembly; cytoplasmic sequestering of protein; cytosol; early endosome to late endosome trans…	3D-structure; Acetylation; Actin-binding; Alternative splicing; Cilium biogenesis/degradation; Complete proteome; Cytoplasm; Cytoskeleton; Direct protein sequencing; Disease mutation; Phosphoprotein; Polymorphism; Reference proteome; Repeat	Q8N264; P46108; O75369; Q12948; P62993; P05556; P07228; P35372	IPR001589; IPR001715; IPR001298; IPR017868; IPR013783; IPR014756;
Q05682	Caldesmon	yEIEETETVTk;tTTTNTQVEGDDEAAFLER;lQEALER;iNEWLTk;aEFLNk;vGVSSR;eAEGAPQVEAGkR;gSSLkIEER;sQNGEFMTHk;kGFTEVk;aSVDTkEAEGAPQVEAGk;qSVDkVTSPTkV;qkEFDPTITDASLSLPSR;qERYEIEETETVTk;sAkPTkPAASDLPVPAEGVR;gNVFSSPTAAGTPNkETAGLk;iDSRLEQYTSAIEGTk;hTENTFSRPGGR;lkHTENTFSRPGGR;lkEEIERR;iAYQRNDDDEEEAARER;rLQEALER;tTESQEETVVmSLk;qQEAALELEELkk;lEQYTSAIEGTk;qkQQEAALELEELkk;sESRQERYEIEETETVTk;eAEGAPQVEAGk;lkEEIER;rkVLEE…	0.597376	1.01503	1.28016	0.581168	0.601181	0.0251342	0.786247	0.731973	0.673229	-0.00281543	-0.0469189	1.67208	0.656205	0.000936985	Q05682	Q05682	CALD1_HUMAN	Caldesmon (CDM)	CALD1 CAD CDM	Cytoplasm â€º cytoskeleton. Cytoplasm â€º myofibril.	Caldesmon family		GO:0003779; GO:0030478; GO:0015629; GO:0005884; GO:0051017; GO:0005516; GO:0006928; GO:0005829; GO:0006936; GO:0030016; GO:0043025; GO:0005886; GO:0032092; GO:0014069; GO:0005523	actin binding; actin cap; actin cytoskeleton; actin filament; actin filament bundle assembly; calmodulin binding; cellular component movement; cytosol; muscle contraction; myofibril; neuronal cell body; plasma membrane; positive regulation of protein binding; postsynaptic density; tropomyosin binding	Actin-binding; Alternative splicing; Calmodulin-binding; Complete proteome; Cytoplasm; Cytoskeleton; Muscle protein; Phosphoprotein; Polymorphism; Reference proteome; Repeat		IPR006017; IPR006018;
Q8WX93	Palladin	vLGVPPPQIFWk;yAALSDQGLDIk;nEAGIVScTAR;gVTPAGFPk;iFEGMPVTFTcR;lMVQAVNQR;lISEIEYR;vLGVPPPQIFWkk;fkEDLLNNGQPR;lISEIEYRLER;iASDEEIQGTkDAVIQDLER;eAHkPPVFIEk;aGQNSFSLELVVAAk;lmVQAVNQR;dAGIYTcIATNR;lTYEER;fFRPHFLQAPGDLTVQEGk;lQNTGVADGYPVRLEcR;iYWFkDGk	0.588262	0.909322	1.46971	0.484912	0.476204	0.0405986	0.725955	1.01551	1.07703	0.876244	-0.295303	0.956558	0.243152	0.000696929	Q8WX93	Q8WX93	PALLD_HUMAN	Palladin (SIH002) (Sarcoma antigen NY-SAR-77)	PALLD KIAA0992 CGI-151	Cytoplasm â€º cytoskeleton. Cell junction â€º focal adhesion. Cell projection â€º ruffle. Cell projection â€º lamellipodium. Cytoplasm â€º myofibril â€º sarcomere â€º Z line.	Myotilin/palladin family		GO:0030018; GO:0005884; GO:0007010; GO:0005925; GO:0030027; GO:0051371; GO:0005634; GO:0001726	Z disc; actin filament; cytoskeleton organization; focal adhesion; lamellipodium; muscle alpha-actinin binding; nucleus; ruffle	3D-structure; Actin-binding; Alternative splicing; Cell junction; Cell projection; Complete proteome; Cytoplasm; Cytoskeleton; Disulfide bond; Immunoglobulin domain; Phosphoprotein; Polymorphism; Reference proteome; Repeat		IPR007110; IPR013783; IPR013098; IPR003598;
Q04695	Keratin, type I cytoskeletal 17	eVATNSELVQSGk;aLEEANTELEVk;iLLDVk;aTMQNLNDR;lSGGLGAGScR;aTmQNLNDR;tkFETEQALR;iLNEMRDQYEk;lASYLDkVR;sEISELRR;tIVEEVQDGkVISSR;lEQEIATYR;vLDELTLAR;lAADDFR;tMQALEIELQSQLSMk;dAEDWFFSk;qFTSSSSIk;lASYLDk;qFTSSSSIkGSSGLGGGSSR;tmQALEIELQSQLSmk	0.572373	0.377721	0.613389	1.41446	0.568847	-0.366525	1.24629	1.86374	1.01501	0.474397	0.194034	2.07886	-0.18707	0.00495728	Q04695	Q04695	K1C17_HUMAN	Keratin, type I cytoskeletal 17 (39.1) (Cytokeratin-17) (CK-17) (Keratin-17) (K17)	KRT17	Cytoplasm.	Intermediate filament family		GO:0032395; GO:0071944; GO:0005737; GO:0008544; GO:0005882; GO:0045109; GO:0031424; GO:0002009; GO:0030307; GO:0051798; GO:0045727; GO:0005200	MHC class II receptor activity; cell periphery; cytoplasm; epidermis development; intermediate filament; intermediate filament organization; keratinization; morphogenesis of an epithelium; positive regulation of cell growth; positive regulation of hair follicle development; positive regulation of translation; structural constituent of cytoskeleton	Coiled coil; Complete proteome; Cytoplasm; Disease mutation; Ectodermal dysplasia; Intermediate filament; Keratin; Palmoplantar keratoderma; Phosphoprotein; Reference proteome	Q15834	IPR016044; IPR001664; IPR018039; IPR002957; IPR009053;
Q14315	Filamin-C	aFGPGLEGGLVNk;qAPSIATIGSTcDLNLk;gVAGVPAEFSIWTR;lIALLEVLSQk;gAGTGGLGLTVEGPcEAk;lVSIDSk;lLGWIQNk;lGSFGSITR;gAGGQGQLDVR;iQQNTFTR;fTVETR;ecPEGHVVTYTPMAPGNYLIAIk;cSGPGLGAGVR;lkPGAPVR;iEcDDkGDGScDVR;kIQQNTFTR;aGTNMMMVGVHGPk;fVPQEMGPHTVAVk;wcNEHLk;rDTVEVALEDkGDSTFR;gAGSGELkVTVk;gPGLSQAFVGQk;gGLVGTPAPFSIDTk;aWGPGLETGQVGk;iTESDLSQLTASIR;vTVLFAGQNIER;yGGDEIPYSPFR;lTDLQR;aFGPGLEPTGcIVDkPAEFTIDAR;gTEEPVkVR;l…	0.561539	0.285732	1.60197	0.519979	0.3843	0.175697	1.19448	1.05144	0.577351	0.241732	-0.147138	1.96148	0.646511	0.00237949	Q14315	Q14315	FLNC_HUMAN	Filamin-C (FLN-C) (FLNc) (ABP-280-like protein) (ABP-L) (Actin-binding-like protein) (Filamin-2) (Gamma-filamin)	FLNC ABPL FLN2	Cytoplasm. Membrane; Peripheral membrane protein. Cytoplasm â€º cytoskeleton. Cytoplasm â€º myofibril â€º sarcomere â€º Z line.	Filamin family		GO:0030018; GO:0034329; GO:0043034; GO:0005856; GO:0005829; GO:0042383	Z disc; cell junction assembly; costamere; cytoskeleton; cytosol; sarcolemma	3D-structure; Actin-binding; Alternative splicing; Complete proteome; Cytoplasm; Cytoskeleton; Direct protein sequencing; Disease mutation; Membrane; Myofibrillar myopathy; Phosphoprotein; Polymorphism; Reference proteome; Repeat; Ubl conjugation	P00519; P46108; O75923; P62993; Q9UBF9	IPR001589; IPR001715; IPR003961; IPR001298; IPR017868; IPR013783; IPR014756;
Q14195-2	Isoform LCRMP-4 of Dihydropyrimidinase-related protein 3	sNITSLS;gAPLVVIcQGk;qIGDNLIVPGGVk;gMYDGPVFDLTTTPk;aITIASQTNcPLYVTk;gMTTVDDFFQGTk;iSVGSDSDLVIWDPDAVk;sAADLISQAR;tLDFDALSVGQR;iFNLYPR;aIGkDNFTAIPEGTNGVEER;mVIPGGIDVHTHFQMPYk;gSPTRPNPPVR;gSGSRPGIEGDTPR;mADLHAVPR;rIVAPPGGR;iVNDDQSFYADIYMEDGLIk;iVNDDQSFYADIYmEDGLIk;mDENQFVAVTSTNAAk;iVAPPGGR;mSVIWDk;dNFTAIPEGTNGVEER;nHQSAAEYNIFEGMELR;gmTTVDDFFQGTk;fIPcSPFSDYVYkR;kMADLHAVPR	0.554892	0.677372	0.950909	0.591856	0.853514	0.0482609	0.353566	0.721087	0.327422	0.452757	-0.353246	0.90569	1.02773	0.000700998	Q14195-2
P13611-2	Isoform V1 of Versican core protein	aQcGGGLLGVR;yEINSLIR;fDAYcFk;lATVGELQAAWR;fQGQcYk;dGFIQR;kGTVAcGQPPVVENAk;fTFEEAAkEcENQDAR;aATSRYTLNFEAAQk;tWDAAEREcR;yPIRAPR;mFEHDFR;yTLNFEAAQk;iTcMNPSAYQR;nGFDQcDYGWLSDASVR;tWDAAER;cLcLPSYVGALcEQDTETcDYGWHk;vGkSPPVR;sPPVRGSLSGk;fDAYcFkR;vGHDYQWIGLNDk;yFAHRR;rTWDAAER;yHckDGFIQR;gQDSTIAASEQQVAAR;lLASDAGLYR;eIVISER;aYGFEMAk;gTVAcGQPPVVENAk;iTcmNPSAYQR;iGQDYk;lGEPNYGAEIR;vGcYGDkmGk;vGcYGDkMGk;rTWDA…	0.541217	0.640865	-0.077918	0.776673	0.487595	-0.00422424	0.771685	0.86145	1.63501	1.89967	-0.414278	0.784063	0.746482	0.00444392	P13611-2
Q14005	Pro-interleukin-16	fEAWNIIk;fSGLLGR	0.520432	0.41589	1.73175	0.00943691	0.913107	-0.264226	0.915453	1.24329	0.124325	-0.0167801	-0.104717	-0.342422	1.73049	0.0329654	Q14005	Q14005	IL16_HUMAN	Pro-interleukin-16 [Cleaved into: Interleukin-16 (IL-16) (Lymphocyte chemoattractant factor) (LCF)]	IL16	Secreted. Cytoplasm. Cytoplasm. Nucleus.			GO:0005737; GO:0005615; GO:0006955; GO:0050930; GO:0030595; GO:0005634; GO:0005886; GO:0006355; GO:0006351; GO:0019048	cytoplasm; extracellular space; immune response; induction of positive chemotaxis; leukocyte chemotaxis; nucleus; plasma membrane; regulation of transcription, DNA-dependent; transcription, DNA-dependent; virus-host interaction	3D-structure; Alternative promoter usage; Alternative splicing; Chemotaxis; Complete proteome; Cytokine; Cytoplasm; Direct protein sequencing; Host-virus interaction; Nucleus; Phosphoprotein; Polymorphism; Reference proteome; Repeat; Secreted; Transcription; Transcription regulation		IPR020450; IPR001478;
P37802	Transgelin-2	dDGLFSGDPNWFPk;yGINTTDIFQTVDLWEGk;iQASTMAFk;gASQAGmTGYGMPR;gASQAGMTGYGMPR;nFSDNQLQEGk;nVIGLQMGTNR;qmEQISQFLQAAER;eNFQNWLk;tLMNLGGLAVAR;qMEQISQFLQAAER;gASQAGmTGYGmPR;gASQAGMTGYGmPR;nVIGLQmGTNR;nMAcVQR;tLMNLGGLAVARDDGLFSGDPNWFPk;dGTVLcELINALYPEGQAPVkk;nmAcVQR;kIQASTMAFk;nFSDNQLQEGkNVIGLQMGTNR;dDGLFSGDPNWFPkk;dVGRPQPGRENFQNWLk;iQASTmAFk;tLmNLGGLAVAR;dGTVLcELINALYPEGQAPVk;dVGRPQPGR;kDVGRPQPGR;nFSDNQL…	0.519377	0.457314	1.03227	0.362849	0.550708	0.425087	0.864194	1.19753	0.39715	0.353818	0.0756996	1.04441	0.122065	0.000233949	P37802	P37802	TAGL2_HUMAN	Transgelin-2 (Epididymis tissue protein Li 7e) (SM22-alpha homolog)	TAGLN2 KIAA0120 CDABP0035		Calponin family		GO:0007517	muscle organ development	3D-structure; Acetylation; Complete proteome; Direct protein sequencing; Phosphoprotein; Polymorphism; Reference proteome	P60709	IPR000557; IPR001715; IPR003096; IPR001061;
P02751	Fibronectin	tTPPTTATPIR;sYTITGLQPGTDYk;dLQFVEVTDVk;vTWAPPPSIDLTNFLVR;gLAFTDVDVDSIk;fLATTPNSLLVSWQPPR;nLQPASEYTVSLVAIk;tFYScTTEGR;sTTPDITGYR;mSESGFk;wcGTTQNYDADQk;lTVGLTR;iGDTWSk;fTNIGPDTMR;gNLLQcIcTGNGR;wLPSSSPVTGYR;iTGYIIk;eYLGAIcScTcFGGQR;sDTVPSPR;aQITGYR;iScTIANR;sEPLIGR;yQcYcYGR;iGDTWR;lGVRPSQGGEAPR;vGDTYERPk;qYNVGPSVSkYPLR;gNLLQcIcTGNGRGEWk;tIkPDVR;dGQERDAPIVNk;vFAVSHGR;wcHDNGVNYk;hYQINQQWER;vPGTSTSATLT…	0.513191	1.20377	0.526321	0.865131	0.226812	-0.0969598	1.94249	1.63845	-0.006898	2.76044	-0.202606	0.747925	-0.0484004	0.0131579	P02751	P02751	FINC_HUMAN	Fibronectin (FN) (Cold-insoluble globulin) (CIG) [Cleaved into: Anastellin; Ugl-Y1; Ugl-Y2; Ugl-Y3]	FN1 FN	Secreted â€º extracellular space â€º extracellular matrix.			GO:0006953; GO:0001525; GO:0016324; GO:0005604; GO:0007161; GO:0007044; GO:0005518; GO:0005793; GO:0030198; GO:0005201; GO:0005577; GO:0008201; GO:0050900; GO:0045340; GO:0016504; GO:0018149; GO:0030168; GO:0031093; GO:0002576; GO:0005578; GO:0008360; GO:0034446	acute-phase response; angiogenesis; apical plasma membrane; basement membrane; calcium-independent cell-matrix adhesion; cell-substrate junction assembly; collagen binding; endoplasmic reticulum-Golgi intermediate compartment; extracellular matrix organization; extracellular matrix structural constituent; fibrinogen complex; heparin binding; leukocyte migration; mercury ion binding; peptidase act…	3D-structure; Acute phase; Alternative splicing; Angiogenesis; Cell adhesion; Cell shape; Complete proteome; Direct protein sequencing; Disease mutation; Disulfide bond; Extracellular matrix; Glycoprotein; Heparin-binding; Isopeptide bond; Phosphoprotein; Polymorphism; Pyrrolidone carboxylic acid; Reference proteome; Repeat; Secreted; Signal; Sulfation		IPR000083; IPR003961; IPR000562; IPR013783; IPR013806;
Q15746	Myosin light chain kinase, smooth muscle	sSLPPVLGTESDATVk;lTILAAR;vSDFYDIEER;aGESVELFGk;fGQVFR;iEGYPDPEVVWFkDDQSIR;rSESQGTAPAFk;tIRDLEVVEGSAAR;ikLIDFGLAR;rLENAGSLk;dLEVVEGSAAR;iIDFGLAR;lIDFGLAR;iLDFGLAR;iIDEDFELTER;qEHcGcYTLLVENk	0.497419	0.624901	1.84284	0.267095	0.233562	0.00359079	0.789273	1.17713	-0.670726	-0.0272999	-0.170297	2.0512	0.953784	0.0295494	Q15746	Q15746	MYLK_HUMAN	Myosin light chain kinase, smooth muscle (MLCK) (smMLCK) (EC 2.7.11.18) (Kinase-related protein) (KRP) (Telokin) [Cleaved into: Myosin light chain kinase, smooth muscle, deglutamylated form]	MYLK MLCK MLCK1 MYLK1	Cytoplasm. Cell projection â€º lamellipodium. Cleavage furrow. Cytoplasm â€º cytoskeleton.	Protein kinase superfamily, CAMK Ser/Thr protein kinase family		GO:0005524; GO:0060414; GO:0032060; GO:0071476; GO:0032154; GO:0005829; GO:0030027; GO:0046872; GO:0004687; GO:0005886; GO:0051928; GO:0030335; GO:0090303; GO:0001725; GO:0014820	ATP binding; aorta smooth muscle tissue morphogenesis; bleb assembly; cellular hypotonic response; cleavage furrow; cytosol; lamellipodium; metal ion binding; myosin light chain kinase activity; plasma membrane; positive regulation of calcium ion transport; positive regulation of cell migration; positive regulation of wound healing; stress fiber; tonic smooth muscle contraction	3D-structure; ATP-binding; Acetylation; Actin-binding; Alternative initiation; Alternative splicing; Aortic aneurysm; Calcium; Calmodulin-binding; Cell projection; Complete proteome; Cytoplasm; Cytoskeleton; Direct protein sequencing; Disease mutation; Disulfide bond; Immunoglobulin domain; Kinase; Magnesium; Metal-binding; Nucleotide-binding; Phosphoprotein; Polymorphism; Reference proteome; Rep…	P16333	IPR003961; IPR007110; IPR013783; IPR013098; IPR003599; IPR003598; IPR011009; IPR020675; IPR000719; IPR017441; IPR002290; IPR008271;
Q14847	LIM and SH3 domain protein 1	mGPSGGEGMEPER;qQSELQSQVR;tQDQISNIk;mTLNMk;qSFTMVADTPENLR;gFSVVADTPELQR;acFHcETck;lkQQSELQSQVR;ykEEFEk;vNcLDkFWHk;mGPSGGEGmEPERR;mGPSGGEGMEPERR;tGDTGMLPANYVEAI;mGPSGGEGmEPER;qSFTmVADTPENLR;iVYPTEk;kPYcNAHYPk;mTLNmk	0.495881	0.491844	0.842591	0.413483	0.903577	0.250889	1.57383	0.512626	1.0041	0.353786	0.0197223	0.877915	0.565091	0.00020142	Q14847	Q14847	LASP1_HUMAN	LIM and SH3 domain protein 1 (LASP-1) (Metastatic lymph node gene 50 protein) (MLN 50)	LASP1 MLN50	Cytoplasm â€º cell cortex. Cytoplasm â€º cytoskeleton.			GO:0005070; GO:0030864; GO:0005925; GO:0015075; GO:0046872; GO:0008270	SH3/SH2 adaptor activity; cortical actin cytoskeleton; focal adhesion; ion transmembrane transporter activity; metal ion binding; zinc ion binding	3D-structure; Acetylation; Actin-binding; Alternative splicing; Complete proteome; Cytoplasm; Cytoskeleton; Direct protein sequencing; Ion transport; LIM domain; Metal-binding; Phosphoprotein; Reference proteome; Repeat; SH3 domain; Transport; Zinc	Q99750; Q15645	IPR000900; IPR001452; IPR001781;
Q92598	Heat shock protein 105 kDa	sQFEELcAELLQk;lMSSNSTDLPLNIEcFMNDkDVSGk;gcALQcAILSPAFk;vLTFIR;vLTFLR;dISTTLNADEAVAR	0.495743	-0.332034	0.604936	-0.635831	0.495743	0.250067	1.24465	0.810513	0.128071	2.39654	-0.102127	0.934342	0.608325	0.0406801	Q92598	Q92598	HS105_HUMAN	Heat shock protein 105 kDa (Antigen NY-CO-25) (Heat shock 110 kDa protein)	HSPH1 HSP105 HSP110 KIAA0201	Cytoplasm.	Heat shock protein 70 family		GO:0005524; GO:0051085; GO:0005737; GO:0005576; GO:0005874; GO:0005634; GO:0045345; GO:0051135; GO:0006986	ATP binding; chaperone mediated protein folding requiring cofactor; cytoplasm; extracellular region; microtubule; nucleus; positive regulation of MHC class I biosynthetic process; positive regulation of NK T cell activation; response to unfolded protein	ATP-binding; Alternative splicing; Complete proteome; Cytoplasm; Direct protein sequencing; Nucleotide-binding; Phosphoprotein; Reference proteome; Stress response		IPR018181; IPR013126;
G3V1V0	Myosin light polypeptide 6	aLGQNPTNAEVLk;iLYSQcGDVmR;iLYSQcGDVMR;eAFQLFDR;eGNGTVMGAELR;eGNGTVMGAEIR;vLDFEHFLPmLQTVAk;vLDFEHFLPMLQTVAk;hVLVTLGEk;vLGNPkSDEMNVk;nkDQGTYEDYVEGLR;vFDkEGNGTVMGAELR;vFDkEGNGTVMGAEIR;eAFQLFDRTGDGk;mTEEEVEMLVAGHEDSNGcINYEGkRR;vLGNPk;vFDkEGNGTVmGAELR;vFDkEGNGTVmGAEIR;dQGTYEDYVEGLR;aLGQNPTNAEVLkVLGNPk;eGNGTVmGAELR;eGNGTVmGAEIR	0.491454	0.301659	1.70755	0.344977	0.722727	0.139741	1.48446	0.896938	0.815393	0.0846074	-0.0493749	1.46577	0.419184	0.00192525	G3V1V0	G3V1V0	G3V1V0_HUMAN	Myosin light polypeptide 6 (Myosin, light polypeptide 6, alkali, smooth muscle and non-muscle, isoform CRA_c)	MYL6 hCG_2039617				GO:0005509	calcium ion binding	Complete proteome; Reference proteome		IPR011992; IPR002048;
Q96PK2	Microtubule-actin cross-linking factor 1, isoform 4	lLSDTVASDPGVLQEQLATTk;dAVTVGLLDk;aLLELVPWR;lTVEEAVR	0.488055	0.643878	1.0338	0.231407	0.655235	-0.0724307	1.82679	0.24842	0.167475	-0.49074	-0.052788	1.12456	-0.14019	0.0430021	Q96PK2	Q96PK2	MACF4_HUMAN	Merged into Q9UPN3.
Q96CX2	BTB/POZ domain-containing protein KCTD12	sPSGGAAGPLLTPSQSLDGSR;eAEYFELPELVR;dLQLVLPDYFPER;lGAPQQPGPGPPPSR;yILDYLR;gSYTIGR;dGFLFR;fFLDRDGFLFR;fFIDRDGFLFR;lGAPQQPGPGPPPSRR;eVFGDTLNESRDPDRPPER;iTVcGk;rLGAPQQPGPGPPPSR;rLGAPQQPGPGPPPSRR	0.477479	0.644359	0.268696	0.278007	0.891077	-0.147644	0.59339	0.662656	1.19979	-0.364322	-0.0449002	1.00793	1.48663	0.00677386	Q96CX2	Q96CX2	KCD12_HUMAN	BTB/POZ domain-containing protein KCTD12 (Pfetin) (Predominantly fetal expressed T1 domain)	KCTD12 C13orf2 KIAA1778 PFET1	Cell junction â€º synapse â€º presynaptic cell membrane. Cell junction â€º synapse â€º postsynaptic cell membrane.			GO:0030054; GO:0005886; GO:0045211; GO:0042734; GO:0051260; GO:0043235; GO:0008277	cell junction; plasma membrane; postsynaptic membrane; presynaptic membrane; protein homooligomerization; receptor complex; regulation of G-protein coupled receptor protein signaling pathway	Cell junction; Cell membrane; Complete proteome; Membrane; Phosphoprotein; Postsynaptic cell membrane; Reference proteome; Synapse		IPR000210; IPR011333; IPR003131;
Q9UK76	Hematological and neurological expressed 1 protein	sSGGREDLESSGLQR	0.476911	0.950679	0.0181285	0.117224	0.326811	0.211056	0.90747	1.4766	0.225001	0.476911	-0.073736	1.25742	1.00853	0.00281906	Q9UK76	Q9UK76	HN1_HUMAN	Hematological and neurological expressed 1 protein (Androgen-regulated protein 2)	HN1 ARM2	Nucleus.	HN1 family		GO:0005634	nucleus	Acetylation; Alternative splicing; Complete proteome; Direct protein sequencing; Nucleus; Phosphoprotein; Reference proteome
Q13409	Cytoplasmic dynein 1 intermediate chain 2	eTQTPVMAQPk;sVSTPSEAGSQDSGDGAVGSR;qFFDER	0.470541	0.686794	0.798381	-0.392217	0.53691	-0.181716	0.743965	0.938489	0.43327	1.16814	0.024939	0.902455	1.40774	0.00305112	Q13409	Q13409	DC1I2_HUMAN	Cytoplasmic dynein 1 intermediate chain 2 (Cytoplasmic dynein intermediate chain 2) (Dynein intermediate chain 2, cytosolic) (DH IC-2)	DYNC1I2 DNCI2 DNCIC2	Cytoplasm â€º cytoskeleton.	Dynein intermediate chain family		GO:0000086; GO:0019886; GO:0005813; GO:0005868; GO:0005829; GO:0005874; GO:0003777; GO:0007018; GO:0006810; GO:0031982; GO:0019048	G2/M transition of mitotic cell cycle; antigen processing and presentation of exogenous peptide antigen via MHC class II; centrosome; cytoplasmic dynein complex; cytosol; microtubule; microtubule motor activity; microtubule-based movement; transport; vesicle; virus-host interaction	Alternative splicing; Complete proteome; Cytoplasm; Cytoskeleton; Direct protein sequencing; Dynein; Host-virus interaction; Microtubule; Motor protein; Phosphoprotein; Reference proteome; Repeat; Transport; WD repeat		IPR025956; IPR015943; IPR001680; IPR017986;
P06703	Protein S100-A6	lmEDLDR;lQDAEIAR;eLTIGSk;lMEDLDR;eLkELIQk;eLIQkELTIGSk;eLTIGSkLQDAEIAR	0.470105	1.11854	0.309573	0.543367	0.408824	0.415638	0.838952	1.96107	0.572028	-0.12165	-0.0571967	0.460686	0.286906	0.00494127	P06703	P06703	S10A6_HUMAN	Protein S100-A6 (Calcyclin) (Growth factor-inducible protein 2A9) (MLN 4) (Prolactin receptor-associated protein) (PRA) (S100 calcium-binding protein A6)	S100A6 CACY	Nucleus envelope. Cytoplasm. Cell membrane; Peripheral membrane protein; Cytoplasmic side.	S-100 family		GO:0007409; GO:0005509; GO:0048306; GO:0005829; GO:0031234; GO:0015075; GO:0005635; GO:0048471; GO:0048146; GO:0042803; GO:0001726; GO:0007165; GO:0005523; GO:0008270	axonogenesis; calcium ion binding; calcium-dependent protein binding; cytosol; extrinsic to internal side of plasma membrane; ion transmembrane transporter activity; nuclear envelope; perinuclear region of cytoplasm; positive regulation of fibroblast proliferation; protein homodimerization activity; ruffle; signal transduction; tropomyosin binding; zinc ion binding	3D-structure; Acetylation; Calcium; Cell membrane; Complete proteome; Cytoplasm; Direct protein sequencing; Membrane; Metal-binding; Nucleus; Polymorphism; Reference proteome; Repeat	P04271	IPR011992; IPR018247; IPR002048; IPR001751; IPR013787;
Q9UBG0	C-type mannose receptor 2	tLGDQLSLLLGAR;gAWLGMNFNPk;lQGAVcGVSSGPPPPR;gGQSWR;aGQLSQGAAEEDHGcR	0.4613	0.388065	0.728535	-0.12024	0.653576	-0.423606	0.444736	0.601361	0.4613	0.601229	-0.235446	1.24123	-0.244653	0.0359011	Q9UBG0	Q9UBG0	MRC2_HUMAN	C-type mannose receptor 2 (C-type lectin domain family 13 member E) (Endocytic receptor 180) (Macrophage mannose receptor 2) (Urokinase-type plasminogen activator receptor-associated protein) (UPAR-associated protein) (Urokinase receptor-associated protein) (CD antigen CD280)	MRC2 CLEC13E ENDO180 KIAA0709 UPARAP	Membrane; Single-pass type I membrane protein.			GO:0030246; GO:0006897; GO:0016021	carbohydrate binding; endocytosis; integral to membrane	Calcium; Complete proteome; Direct protein sequencing; Disulfide bond; Endocytosis; Glycoprotein; Isopeptide bond; Lectin; Membrane; Phosphoprotein; Polymorphism; Receptor; Reference proteome; Repeat; Signal; Transmembrane; Transmembrane helix; Ubl conjugation		IPR001304; IPR016186; IPR018378; IPR016187; IPR000562; IPR013806; IPR000772;
P52594	Arf-GAP domain and FG repeat-containing protein 1	qIWLGLFDDR;gTPSQSPVVGR	0.452283	0.080897	0.61698	-0.105166	0.426846	0.00485585	0.293026	0.47772	0.968938	0.524365	-0.298094	0.965837	0.50553	0.00772324	P52594	P52594	AGFG1_HUMAN	Arf-GAP domain and FG repeat-containing protein 1 (HIV-1 Rev-binding protein) (Nucleoporin-like protein RIP) (Rev-interacting protein) (Rev/Rex activation domain-binding protein)	AGFG1 HRB RAB RIP	Nucleus. Cytoplasmic vesicle.			GO:0008060; GO:0003677; GO:0005794; GO:0003723; GO:0030154; GO:0016023; GO:0006406; GO:0046872; GO:0007275; GO:0005643; GO:0032312; GO:0007283; GO:0008270	ARF GTPase activator activity; DNA binding; Golgi apparatus; RNA binding; cell differentiation; cytoplasmic membrane-bounded vesicle; mRNA export from nucleus; metal ion binding; multicellular organismal development; nuclear pore; regulation of ARF GTPase activity; spermatogenesis; zinc ion binding	3D-structure; Alternative splicing; Complete proteome; Cytoplasmic vesicle; DNA-binding; Developmental protein; Differentiation; Glycoprotein; Metal-binding; Nucleus; Phosphoprotein; Reference proteome; Repeat; Spermatogenesis; Transport; Zinc; Zinc-finger; mRNA transport	P51809	IPR001164;
P31942	Heterogeneous nuclear ribonucleoprotein H3	sTGEAFVQFASk;aTENDIANFFSPLNPIR;eIAENALGk;yIEIFR;yIELFR;dGMDNQGGYGSVGR;vHIDIGADGR;dGmDNQGGYGSVGR;aTGEADVEFVTHEDAVAAmSk;hNGPNDASDGTVR	0.446844	-0.0233851	1.07992	-0.101282	0.801591	0.422071	2.45855	0.058213	1.34464	-0.459162	0.024511	1.71078	0.650935	0.0215601	P31942	P31942	HNRH3_HUMAN	Heterogeneous nuclear ribonucleoprotein H3 (hnRNP H3) (Heterogeneous nuclear ribonucleoprotein 2H9) (hnRNP 2H9)	HNRNPH3 HNRPH3	Nucleus.			GO:0003723; GO:0000398; GO:0000166; GO:0005634; GO:0030529	RNA binding; mRNA splicing, via spliceosome; nucleotide binding; nucleus; ribonucleoprotein complex	Acetylation; Alternative splicing; Complete proteome; Direct protein sequencing; Methylation; Nucleus; Phosphoprotein; Polymorphism; RNA-binding; Reference proteome; Repeat; Ribonucleoprotein; mRNA processing		IPR012677; IPR000504;
P07951-2	Isoform 2 of Tropomyosin beta chain	mEIQEMQLk;mELQEMQLk;lVILEGELER;qLEEEQQALQk;qLEEEQQALQkk;ckQLEEEQQALQk;kLVILEGELER;aMkDEEkMEIQEMQLk;aMkDEEkMELQEMQLk;kLVILEGELERSEER;amkDEEkMEIQEmQLk;amkDEEkMELQEmQLk;tIDDLEETLASAk;tmDQALk;qLEEELR;aTDAEADVASLNR;lATALQk;iQLVEEELDR;aEFAER;aTDAEADVASLNRR;kATDAEADVASLNR;kMQMLk;iQLVEEELDRAQER;qLEEELRTMDQALk;lATALQkLEEAEkAADESER;lATALQkLEEAEk;lEEAEkAADESER;eAETRAEFAER;aRQLEEELR;kATDAEADVASLNRR;rIQLVEEEL…	0.439582	0.432064	1.58324	0.382636	0.55249	0.159797	0.475016	0.619235	0.306685	-0.153916	-0.0609662	1.36128	0.70517	0.00423562	P07951-2
Q9UHD8	Septin-9	sTLINTLFk;qVENAGAIGPSR;fQDLGVk;nEkAPVDFGYVGIDSILEQMR;sVQPTSEERIPk;lEPkPQPPVAEATPR;rTELSIDISSk;yLQEEVNINR;sFEVEEVETPNSTPPR	0.424799	0.4814	1.2362	0.0903175	0.69398	0.193716	-0.187561	0.900293	-0.303915	0.614245	0.144445	0.75073	0.572739	0.00716049	Q9UHD8	Q9UHD8	SEPT9_HUMAN	Septin-9 (MLL septin-like fusion protein MSF-A) (MLL septin-like fusion protein) (Ovarian/Breast septin) (Ov/Br septin) (Septin D1)	SEPT9 KIAA0991 MSF	Cytoplasm â€º cytoskeleton.	Septin family		GO:0005525; GO:0003924; GO:0007049; GO:0051301; GO:0005874; GO:0048471; GO:0051291; GO:0001725	GTP binding; GTPase activity; cell cycle; cell division; microtubule; perinuclear region of cytoplasm; protein heterooligomerization; stress fiber	Alternative splicing; Cell cycle; Cell division; Chromosomal rearrangement; Complete proteome; Cytoplasm; Cytoskeleton; Disease mutation; GTP-binding; Nucleotide-binding; Phosphoprotein; Polymorphism; Reference proteome	Q16665; Q6ZU15	IPR000038;
P08727	Keratin, type I cytoskeletal 19	aLEAANGELEVk;tLQGLEIELQSQLSMk;gQVGGQVSVEVDSAPGTDLAk;tLQGLEIELQSQLSmk;sQYEVmAEQNR;lTmQNLNDR;iTmQNLNDR;sQYEVMAEQNR;qSSATSSFGGLGGGSVR;lTMQNLNDR;iTMQNLNDR;lEQEIATYR;aALEDTLAETEAR;fGPGVAFR;dAEAWFTSR;mSVEADINGLR;vLDELTLAR;sEVTDLR;iLSDMR;eVAGHTEQLQMSR;kDAEAWFTSR;eVAGHTEQLQmSR;sQYEVmAEQNRk;mSVEADINGLRR;fGAQLAHIQALISGIEAQLGDVR;sQYEVMAEQNRk;sEVTDLRR;nHEEEISTLR;tEELNREVAGHTEQLQMSR;sRLEQEIATYR;iRDWYQk;iLGATI…	0.421689	0.198355	0.382662	0.411805	1.0779	0.0745547	0.815641	1.42807	0.300259	-0.83926	0.408977	2.36182	-0.0340358	0.0379531	P08727	P08727	K1C19_HUMAN	Keratin, type I cytoskeletal 19 (Cytokeratin-19) (CK-19) (Keratin-19) (K19)	KRT19		Intermediate filament family		GO:0030018; GO:0060706; GO:0071944; GO:0043034; GO:0016010; GO:0005882; GO:0043627; GO:0042383; GO:0045214; GO:0005200; GO:0008307; GO:0019048	Z disc; cell differentiation involved in embryonic placenta development; cell periphery; costamere; dystrophin-associated glycoprotein complex; intermediate filament; response to estrogen stimulus; sarcolemma; sarcomere organization; structural constituent of cytoskeleton; structural constituent of muscle; virus-host interaction	Coiled coil; Complete proteome; Direct protein sequencing; Host-virus interaction; Intermediate filament; Keratin; Phosphoprotein; Polymorphism; Reference proteome	P11532	IPR016044; IPR001664; IPR018039; IPR002957; IPR009053;
P01008	Antithrombin-III	aDGEScSASMMYQEGk;eVPLNTIIFMGR;eQLQDMGLVDLFSPEk;aFLEVNEEGSEAAASTAVVIAGR;dIPMNPMcIYR;lQPLDFkENAEQSR;aNRPFLVFIR;fRIEDGFSLk;rVWELSk;aTEDEGSEQkIPEATNR;sLNPNRVTFk;aTEDEGSEQkIPEATNRR;eQLQDmGLVDLFSPEk;vANPcVk;aDGEScSASMmYQEGk;eVPLNTIIFmGR	0.419665	0.204631	-0.182465	0.269247	0.770752	0.752477	1.13751	0.842924	0.835597	1.23928	-0.212604	-0.174094	1.24072	0.00501781	P01008	P01008	ANT3_HUMAN	Antithrombin-III (ATIII) (Serpin C1)	SERPINC1 AT3 PRO0309	Secreted â€º extracellular space.	Serpin family		GO:0007596; GO:0005615; GO:0008201; GO:0050728; GO:0005886; GO:0030162; GO:0007584; GO:0004867	blood coagulation; extracellular space; heparin binding; negative regulation of inflammatory response; plasma membrane; regulation of proteolysis; response to nutrient; serine-type endopeptidase inhibitor activity	3D-structure; Blood coagulation; Complete proteome; Direct protein sequencing; Disease mutation; Disulfide bond; Glycoprotein; Hemostasis; Heparin-binding; Phosphoprotein; Polymorphism; Protease inhibitor; Reference proteome; Secreted; Serine protease inhibitor; Signal; Thrombophilia		IPR015555; IPR023795; IPR023796; IPR000215;
Q6ZN40	Q6ZN40_HUMAN Tropomyosin 1 (Alpha), isoform CRA_f	mEIQEIQLk;mELQEIQLk;aTDAEADVASLNR;lATALQk;lVIIESDLER;iQLVEEELDR;aEFAER;aTDAEADVASLNRR;kATDAEADVASLNR;kMQMLk;aQkDEEkMEIQEIQLk;kLVIIESDLER;iQLVEEELDRAQER;lATALQkLEEAEkAADESER;cAELEEELkTVTNNLk;vAHAkEENLSMHQMLDQTLLELNNM;skQLEEDIAAk;lVIIESDLERAEER;lATALQkLEEAEk;lEEAEkAADESER;eAETRAEFAER;kATDAEADVASLNRR;rIQLVEEELDR;rIQLVEEELDRAQER;kLVIIESDLERAEER;lEEAEkAADESERGMk;hIAEDADRkYEEVAR;lVIIESDLERAEERAELSEGk;s…	0.41491	0.408567	1.61214	0.312161	0.431316	0.159797	0.384034	0.594606	-0.0343776	-0.116963	-0.0469189	1.2717	0.651201	0.00987375	Q6ZN40	Q6ZN40	Q6ZN40_HUMAN	Tropomyosin 1 (Alpha), isoform CRA_f (Tropomyosin alpha-1 chain) (cDNA FLJ16459 fis, clone BRCAN2002473, moderately similar to Tropomyosin, fibroblast isoform 2)	TPM1 hCG_33495		Tropomyosin family		GO:0015629; GO:0005737	actin cytoskeleton; cytoplasm	Coiled coil; Complete proteome; Reference proteome		IPR000533;
O43399-4	Isoform 4 of Tumor protein D54	tSAALSTVGSAISR;tQETLSQAGQk;sFEDRVGTIk;lGLSTLGELkQNLSR	0.4091	0.213442	0.567355	0.279516	1.35433	0.408235	0.64769	0.170727	0.452933	0.669226	-0.168477	0.41945	1.04309	0.00116748	O43399-4
P40306	Proteasome subunit beta type-10	lPFTALGSGQDAALAVLEDR;tLSSPTEPVkR;iHFIAPk	0.407714	0.186204	0.261315	0.0996072	1.01696	0.389986	-0.607281	1.33306	1.32373	1.27096	-0.240227	-0.0538363	1.28945	0.0239371	P40306	P40306	PSB10_HUMAN	Proteasome subunit beta type-10 (EC 3.4.25.1) (Low molecular mass protein 10) (Macropain subunit MECl-1) (Multicatalytic endopeptidase complex subunit MECl-1) (Proteasome MECl-1) (Proteasome subunit beta-2i)	PSMB10 LMP10 MECL1	Cytoplasm. Nucleus.	Peptidase T1B family		GO:0006977; GO:0000082; GO:0000216; GO:0000084; GO:0042098; GO:0031145; GO:0002479; GO:0006915; GO:0000902; GO:0005829; GO:0010467; GO:0006959; GO:0016071; GO:0051436; GO:0005654; GO:0051437; GO:0005839; GO:0000209; GO:0042981; GO:0006521; GO:0044281; GO:0004298; GO:0016032; GO:0019048	DNA damage response, signal transduction by p53 class mediator resulting in cell cycle arrest; G1/S transition of mitotic cell cycle; M/G1 transition of mitotic cell cycle; S phase of mitotic cell cycle; T cell proliferation; anaphase-promoting complex-dependent proteasomal ubiquitin-dependent protein catabolic process; antigen processing and presentation of exogenous peptide antigen via MHC clas…	Complete proteome; Cytoplasm; Host-virus interaction; Hydrolase; Nucleus; Protease; Proteasome; Reference proteome; Threonine protease; Zymogen		IPR000243; IPR024689; IPR016050; IPR001353; IPR023333;
P47756	F-actin-capping protein subunit beta	lTSTVMLWLQTNk;sTLNEIYFGk;sGSGTmNLGGSLTR;sGSGTMNLGGSLTR;dIVNGLR;rLPPQQIEk;tkDIVNGLR;sPWSNkYDPPLEDGAMPSAR;lVEDMENkIR	0.404986	0.32948	0.592628	0.282841	0.538027	0.0382165	1.77757	0.797524	1.05641	-0.0144241	-0.0506516	0.597235	0.761529	0.00321772	P47756	P47756	CAPZB_HUMAN	F-actin-capping protein subunit beta (CapZ beta)	CAPZB	Cytoplasm â€º cytoskeleton.	F-actin-capping protein beta subunit family		GO:0008290; GO:0071203; GO:0003779; GO:0030036; GO:0051693; GO:0007596; GO:0006928; GO:0030863; GO:0007010; GO:0005829; GO:0030027; GO:0030032; GO:0016020; GO:0022604	F-actin capping protein complex; WASH complex; actin binding; actin cytoskeleton organization; actin filament capping; blood coagulation; cellular component movement; cortical cytoskeleton; cytoskeleton organization; cytosol; lamellipodium; lamellipodium assembly; membrane; regulation of cell morphogenesis	Acetylation; Actin capping; Actin-binding; Alternative splicing; Complete proteome; Cytoplasm; Cytoskeleton; Direct protein sequencing; Phosphoprotein; Reference proteome		IPR019771; IPR001698;
O00515	Ladinin-1	lNLWISR;sLVSDkTSISEk;kENSETTLTR;lSGVVTSR	0.401102	0.366295	0.00423375	-0.117263	0.593248	0.514528	0.721387	0.643229	-0.32078	1.01017	0.366486	0.957473	-0.482816	0.0280326	O00515	O00515	LAD1_HUMAN	Ladinin-1 (Lad-1) (Linear IgA disease antigen) (LADA)	LAD1 LAD	Secreted â€º extracellular space â€º extracellular matrix â€º basement membrane.			GO:0015629; GO:0005604; GO:0005198	actin cytoskeleton; basement membrane; structural molecule activity	Basement membrane; Complete proteome; Extracellular matrix; Phosphoprotein; Polymorphism; Reference proteome; Repeat; Secreted		IPR017404;
Q9Y4K4	Mitogen-activated protein kinase kinase kinase kinase 5	fALTTk	0.399102	0.691176	0.284604	-0.341199	0.0480933	0.469291	0.453717	1.00403	0.180387	2.05871	-0.332395	0.411388	0.0285735	0.0493275	Q9Y4K4	Q9Y4K4	M4K5_HUMAN	Mitogen-activated protein kinase kinase kinase kinase 5 (EC 2.7.11.1) (Kinase homologous to SPS1/STE20) (KHS) (MAPK/ERK kinase kinase kinase 5) (MEK kinase kinase 5) (MEKKK 5)	MAP4K5	Cytoplasm.	Protein kinase superfamily, STE Ser/Thr protein kinase family, STE20 subfamily		GO:0005524; GO:0007257; GO:0005737; GO:0005886; GO:0004674; GO:0005083	ATP binding; activation of JUN kinase activity; cytoplasm; plasma membrane; protein serine/threonine kinase activity; small GTPase regulator activity	ATP-binding; Complete proteome; Cytoplasm; Kinase; Nucleotide-binding; Polymorphism; Reference proteome; Serine/threonine-protein kinase; Transferase	P46108; P62993; P16333	IPR001180; IPR011009; IPR021160; IPR000719; IPR017441; IPR002290;
Q92597	Protein NDRG1	mADcGGLPQISQPAk;tASGSSVTSLDGTR;sIIGMGTGAGAYILTR	0.398424	0.187385	0.219965	-0.408477	0.668175	-0.124941	3.04887	0.963414	0.747038	1.39058	0.0366781	-0.0169205	1.00227	0.0352739	Q92597	Q92597	NDRG1_HUMAN	Protein NDRG1 (Differentiation-related gene 1 protein) (DRG-1) (N-myc downstream-regulated gene 1 protein) (Nickel-specific induction protein Cap43) (Reducing agents and tunicamycin-responsive protein) (RTP) (Rit42)	NDRG1 CAP43 DRG1 RTP	Cytoplasm â€º cytosol. Cytoplasm â€º cytoskeleton â€º centrosome. Nucleus. Cell membrane.	NDRG family		GO:0030330; GO:0017137; GO:0045296; GO:0005913; GO:0071456; GO:0005813; GO:0005737; GO:0005829; GO:0043015; GO:0045576; GO:0005874; GO:0008017; GO:0015630; GO:0005634; GO:0048471; GO:0032287; GO:0005886; GO:0090232; GO:0055038; GO:0010038	DNA damage response, signal transduction by p53 class mediator; Rab GTPase binding; cadherin binding; cell-cell adherens junction; cellular response to hypoxia; centrosome; cytoplasm; cytosol; gamma-tubulin binding; mast cell activation; microtubule; microtubule binding; microtubule cytoskeleton; nucleus; perinuclear region of cytoplasm; peripheral nervous system myelin maintenance; plasma membra…	Alternative splicing; Cell membrane; Charcot-Marie-Tooth disease; Complete proteome; Cytoplasm; Cytoskeleton; Direct protein sequencing; Membrane; Microtubule; Neuropathy; Nucleus; Phosphoprotein; Polymorphism; Reference proteome; Repeat	P27824; P12956	IPR004142;
P01833	Polymeric immunoglobulin receptor	qSSGENcDVVVNTLGk;nADLQVLkPEPELVYEDLR;aFVNcDENSR;rAPAFEGR;cPLLVDSEGWVk;aDEGWYWcGVk;tVTINcPFkTENAQk;lSDAGQYLcQAGDDSNSNkk;lVSLTLNLVTR;tTVEIk;iLLNPQDkDGSFSVVITGLR	0.398006	0.463859	-0.351323	0.00476353	0.639778	-0.221259	0.0809397	2.14414	1.4533	0.727007	0.693742	-0.255601	1.58897	0.0289979	P01833	P01833	PIGR_HUMAN	Polymeric immunoglobulin receptor (PIgR) (Poly-Ig receptor) (Hepatocellular carcinoma-associated protein TB6) [Cleaved into: Secretory component]	PIGR	Cell membrane; Single-pass type I membrane protein. Secreted.			GO:0005576; GO:0005887; GO:0055038; GO:0030133	extracellular region; integral to plasma membrane; recycling endosome membrane; transport vesicle	3D-structure; Cell membrane; Complete proteome; Direct protein sequencing; Disulfide bond; Glycoprotein; Immunoglobulin domain; Membrane; Phosphoprotein; Polymorphism; Reference proteome; Repeat; Secreted; Signal; Transmembrane; Transmembrane helix		IPR007110; IPR013783; IPR003599; IPR013106;
P14618-2	Isoform M1 of Pyruvate kinase isozymes M1/M2	lFEELVR;kLFEELVR;gDLGIEIPAEk;iTLDNAYMEk;gADFLVTEVENGGSLGSk;cDENILWLDYk;iYVDDGLISLQVk;gSGTAEVELk;nTGIIcTIGPASR;vFLAQk;lDIDSPPITAR;vNFAMNVGk;sGMNVAR;aGkPVIcATQmLESMIk;tATESFASDPILYRPVAVALDTk;gIFPVLckDPVQEAWAEDVDLR;aGkPVIcATQMLESMIk;gDLGIEIPAEkVFLAQk;iTLDNAYMEkcDENILWLDYk;gSGTAEVELkk;qkGADFLVTEVENGGSLGSkk;sVETLkEMIk;rFDEILEASDGIMVAR;sVETLkEmIk;mQHLIAR;qAHLYR;fDEILEASDGImVAR;qkGADFLVTEVENGGSLGSk;rFDE…	0.391545	0.208253	0.917027	0.187064	0.344159	0.278666	0.618452	0.840783	0.349904	0.422804	0.213675	0.487629	0.225302	9.97906e-05	P14618-2
Q01518	Adenylyl cyclase-associated protein 1	lVTTVTEIAG;aLLVTASQcQQPAENk;tLWNGQk;cVNTTLQIk;nSLDcEIVSAk;eMNDAAMFYTNR;qVAYIYk;aQSGPVR;iNSITVDNckk;kEPAVLELEGk;sGPkPFSAPkPQTSPSPk;gkINSITVDNck;hAEMVHTGLk;hAEMVHTGLkLER;wRVENQENVSNLVIEDTELk	0.391009	0.865132	1.00431	0.262677	0.506494	-0.0785569	0.953978	0.930744	0.214178	-0.0695495	-0.117716	0.406612	0.392013	0.00396809	Q01518	Q01518	CAP1_HUMAN	Adenylyl cyclase-associated protein 1 (CAP 1)	CAP1 CAP	Cell membrane; Peripheral membrane protein.	CAP family		GO:0030036; GO:0007190; GO:0001667; GO:0007411; GO:0030864; GO:0007163; GO:0005886; GO:0030168; GO:0002576; GO:0006898; GO:0007165	actin cytoskeleton organization; activation of adenylate cyclase activity; ameboidal cell migration; axon guidance; cortical actin cytoskeleton; establishment or maintenance of cell polarity; plasma membrane; platelet activation; platelet degranulation; receptor-mediated endocytosis; signal transduction	3D-structure; Acetylation; Actin-binding; Alternative splicing; Cell membrane; Complete proteome; Direct protein sequencing; Membrane; Phosphoprotein; Polymorphism; Reference proteome		IPR001837; IPR013912; IPR013992; IPR017901; IPR016098; IPR018106; IPR006599;
P41219	Peripherin	nLQEAEEWYk;mALDIEIATYR;lLEGEESR;kLLEGEESR;nLQEAEEWYkSk;mALDIEIATYRk;eLELLGR;dVDDATLSRLELER;iEEEIR;lEEEIR;lEEELR	0.383051	0.17722	0.0909135	0.443061	0.812334	0.221604	1.51948	0.640952	1.67406	-0.358658	-0.0540875	0.518894	1.00612	0.00931357	P41219	P41219	PERI_HUMAN	Peripherin (Neurofilament 4)	PRPH NEF4 PRPH1		Intermediate filament family		GO:0044299; GO:0005882; GO:0045104; GO:0005883; GO:0043025; GO:0042622; GO:0005198; GO:0045098	C-fiber; intermediate filament; intermediate filament cytoskeleton organization; neurofilament; neuronal cell body; photoreceptor outer segment membrane; structural molecule activity; type III intermediate filament	Alternative splicing; Coiled coil; Complete proteome; Intermediate filament; Nitration; Phosphoprotein; Reference proteome		IPR016044; IPR001664; IPR006821; IPR018039; IPR002957;
P14618	Pyruvate kinase isozymes M1/M2	lAPITSDPTEATAVGAVEASFk;gDLGIEIPAEk;iTLDNAYMEk;gADFLVTEVENGGSLGSk;cDENILWLDYk;iYVDDGLISLQVk;ccSGAIIVLTk;gSGTAEVELk;nTGIIcTIGPASR;vFLAQk;lDIDSPPITAR;vNFAMNVGk;sGMNVAR;aGkPVIcATQmLESMIk;tATESFASDPILYRPVAVALDTk;gIFPVLckDPVQEAWAEDVDLR;aGkPVIcATQMLESMIk;gDLGIEIPAEkVFLAQk;iTLDNAYMEkcDENILWLDYk;gSGTAEVELkk;qkGADFLVTEVENGGSLGSkk;sVETLkEMIk;rFDEILEASDGIMVAR;sVETLkEmIk;mQHLIAR;qAHLYR;fDEILEASDGImVAR;qkGADFL…	0.382741	0.25632	0.916428	0.210399	0.321403	0.2868	0.618452	0.783703	0.343702	0.556824	0.19735	0.487629	0.314131	4.20441e-05	P14618	P14618	KPYM_HUMAN	Pyruvate kinase isozymes M1/M2 (EC 2.7.1.40) (Cytosolic thyroid hormone-binding protein) (CTHBP) (Opa-interacting protein 3) (OIP-3) (Pyruvate kinase 2/3) (Pyruvate kinase muscle isozyme) (Thyroid hormone-binding protein 1) (THBP1) (Tumor M2-PK) (p58)	PKM OIP3 PK2 PK3 PKM2	Cytoplasm. Nucleus.	Pyruvate kinase family	Carbohydrate degradation; glycolysis; pyruvate from D-glyceraldehyde 3-phosphate: step 5/5.	GO:0043531; GO:0005524; GO:0006754; GO:0005829; GO:0070062; GO:0019861; GO:0006096; GO:0001889; GO:0000287; GO:0005739; GO:0005634; GO:0031100; GO:0005886; GO:0030955; GO:0012501; GO:0042866; GO:0004743; GO:0009629; GO:0001666; GO:0032868; GO:0014870; GO:0007584; GO:0043403; GO:0044281	ADP binding; ATP binding; ATP biosynthetic process; cytosol; extracellular vesicular exosome; flagellum; glycolysis; liver development; magnesium ion binding; mitochondrion; nucleus; organ regeneration; plasma membrane; potassium ion binding; programmed cell death; pyruvate biosynthetic process; pyruvate kinase activity; response to gravity; response to hypoxia; response to insulin stimulus; resp…	3D-structure; ATP-binding; Acetylation; Allosteric enzyme; Alternative splicing; Complete proteome; Cytoplasm; Direct protein sequencing; Glycolysis; Hydroxylation; Kinase; Magnesium; Metal-binding; Nucleotide-binding; Nucleus; Phosphoprotein; Polymorphism; Potassium; Pyruvate; Reference proteome; Transferase; Ubl conjugation	P49407; P32121; Q9H6Z9; Q16665; P04049	IPR001697; IPR015813; IPR011037; IPR015794; IPR018209; IPR015793; IPR015795; IPR015806;
Q14980	Nuclear mitotic apparatus protein 1	sAPASQASLR;kQQNQELQEQLR;cLEEkNEILQGk;qFLEVELDQAR;lADDLSTLQEk;aTSSTQSLAR;dSAQTSVTQAQR;sQAGVSSGAPPGR;qQEQADSLER;eLAAFR;aVQAQGGESQQEAQR;eIEEIR;eLEEIR;eLEELR;eIEELR	0.369064	-0.121724	0.613859	0.09288	1.49581	0.0551426	0.263346	0.248491	0.822472	0.567969	0.0917811	1.40759	0.538358	0.00621618	Q14980	Q14980	NUMA1_HUMAN	Nuclear mitotic apparatus protein 1 (NuMA protein) (SP-H antigen)	NUMA1 NUMA	Nucleus matrix. Chromosome. Cytoplasm â€º cytoskeleton â€º spindle pole. Cytoplasm.			GO:0000086; GO:0045177; GO:0051301; GO:0005694; GO:0005829; GO:0000132; GO:0060487; GO:0000090; GO:0016363; GO:0005654; GO:0006997; GO:0005876; GO:0000922; GO:0005198	G2/M transition of mitotic cell cycle; apical part of cell; cell division; chromosome; cytosol; establishment of mitotic spindle orientation; lung epithelial cell differentiation; mitotic anaphase; nuclear matrix; nucleoplasm; nucleus organization; spindle microtubule; spindle pole; structural molecule activity	3D-structure; ADP-ribosylation; Acetylation; Alternative splicing; Cell cycle; Cell division; Chromosome; Coiled coil; Complete proteome; Cytoplasm; Cytoskeleton; Microtubule; Mitosis; Nucleus; Phosphoprotein; Polymorphism; Reference proteome	P63096; P81274
Q9Y490	Talin-1	aQEAcGPLEMDSALSVVQNLEk;lGAASLGAEDPETQVVLINAVk;iPEAPAGPPSDFGLFLSDDDPk;vSQMAQYFEPLTLAAVGAASk;vLVQNAAGSQEk;eVANSTANLVk;aLSTDPAAPNLk;aSAGPQPLLVQSck;aSVPTIQDQASAMQLSQcAk;sIAAATSALVk;aAMEPIVISAk;vVAPTISSPVcQEQLVEAGR;vLGEAMTGISQNAk;qVAASTAQLLVAck;vGDDPAVWQLk;aLGDLISATk;dLDQASLAAVSQQLAPR;aVASAAAALVLk;aIAVTVQEMVTk;vMVTNVTSLLk;lNEAAAGLNQAATELVQASR;tLAESALQLLYTAk;mVGGIAQIIAAQEEMLR;vAGSVTELIQAAEAMk;aGALQcSPS…	0.368071	0.362931	1.01707	0.251122	0.562224	-0.240345	0.590665	0.567119	0.520599	0.481542	-0.125346	0.683877	0.548771	0.00106276	Q9Y490	Q9Y490	TLN1_HUMAN	Talin-1	TLN1 KIAA1027 TLN	Cell projection â€º ruffle membrane; Peripheral membrane protein; Cytoplasmic side. Cytoplasm â€º cytoskeleton.			GO:0015629; GO:0006987; GO:0007411; GO:0007155; GO:0005911; GO:0007043; GO:0007044; GO:0006928; GO:0005813; GO:0030866; GO:0007016; GO:0005829; GO:0070062; GO:0005925; GO:0043231; GO:0006936; GO:0005886; GO:0030168; GO:0002576; GO:0001726; GO:0032587; GO:0005200	actin cytoskeleton; activation of signaling protein activity involved in unfolded protein response; axon guidance; cell adhesion; cell-cell junction; cell-cell junction assembly; cell-substrate junction assembly; cellular component movement; centrosome; cortical actin cytoskeleton organization; cytoskeletal anchoring at plasma membrane; cytosol; extracellular vesicular exosome; focal adhesion; in…	3D-structure; Acetylation; Cell membrane; Cell projection; Complete proteome; Cytoplasm; Cytoskeleton; Direct protein sequencing; Membrane; Phosphoprotein; Polymorphism; Reference proteome		IPR019749; IPR014352; IPR019748; IPR019747; IPR000299; IPR018979; IPR002558; IPR002404; IPR011993; IPR015710; IPR015224; IPR015009; IPR006077;
Q15942	Zyxin	fSPGAPGGSGSQPNQk;qNVAVNELcGR;cNTcGEPITDR;vNPFRPGDSEPPPAPGAQR;cSVcSEPIMPEPGRDETVR;fGPVVAPkPk;vVALDkNFHMk;gPPASSPAPAPk;sPGAPGPLTLk;fTPVASk;fSPVTPk	0.36344	0.721381	0.762047	0.154965	0.645457	-0.374085	-0.205696	0.947882	-0.0739851	1.22235	-0.143735	0.882602	0.532578	0.0180621	Q15942	Q15942	ZYX_HUMAN	Zyxin (Zyxin-2)	ZYX	Cytoplasm. Cytoplasm â€º cytoskeleton. Nucleus. Cell junction â€º focal adhesion.	Zyxin/ajuba family		GO:0007155; GO:0005913; GO:0007267; GO:0005737; GO:0005925; GO:0005887; GO:0046872; GO:0005634; GO:0007165; GO:0001725; GO:0019048; GO:0008270	cell adhesion; cell-cell adherens junction; cell-cell signaling; cytoplasm; focal adhesion; integral to plasma membrane; metal ion binding; nucleus; signal transduction; stress fiber; virus-host interaction; zinc ion binding	Acetylation; Cell adhesion; Cell junction; Complete proteome; Cytoplasm; Cytoskeleton; Direct protein sequencing; Host-virus interaction; LIM domain; Metal-binding; Nucleus; Phosphoprotein; Polymorphism; Reference proteome; Repeat; Zinc	O95835	IPR001781;
Q9NZU5	LIM and cysteine-rich domains protein 1	lGLQYMELIPk;gLLENELk;dGAPWcGR;lLMDSk;ySTLTAR;ekQPVTGTEGAFYR;gLLENELkLmEEFVk	0.360899	0.400095	0.0671093	0.672906	0.798925	0.16703	0.60135	0.675238	0.0309298	0.181112	-0.250872	0.311707	0.842213	0.00320853	Q9NZU5	Q9NZU5	LMCD1_HUMAN	LIM and cysteine-rich domains protein 1 (Dyxin)	LMCD1	Cytoplasm. Nucleus.			GO:0005737; GO:0005615; GO:0046872; GO:0000122; GO:0005634; GO:0070886; GO:0010611; GO:0003714; GO:0006351; GO:0008270	cytoplasm; extracellular space; metal ion binding; negative regulation of transcription from RNA polymerase II promoter; nucleus; positive regulation of calcineurin-NFAT signaling cascade; regulation of cardiac muscle hypertrophy; transcription corepressor activity; transcription, DNA-dependent; zinc ion binding	Complete proteome; Cytoplasm; LIM domain; Metal-binding; Nucleus; Reference proteome; Repeat; Repressor; Transcription; Transcription regulation; Zinc		IPR010442; IPR001781;
Q9HBL0	Tensin-1	vSSPPPTIMQQNk;sGSLGQPSPSAQR;sYVESVAR;lFGFVAR;lLSGFGLER;aTSETLAADPTPAATIVHFk;vLEFGWPDLHTPALEk;ekQPAEPPAPLR;eLDRLLSGFGLER;sRPAGGSAVPSSGR;hFLIETGPR;ySmPDNSPETR;aASDGQYENQSPEATSPR;qGAMYHTQHLR;tmEDScELDLVYVTER;vSAQGITLTDNQR	0.359089	0.0977038	0.645662	0.119673	0.606353	-0.140242	0.545562	0.702899	0.553767	0.68246	-0.048727	0.734469	1.30827	0.00174368	Q9HBL0	Q9HBL0	TENS1_HUMAN	Tensin-1	TNS1 TNS	Cell junction â€º focal adhesion. Cytoplasm â€º cytoskeleton.			GO:0007044; GO:0005737; GO:0005856; GO:0010761; GO:0005925	cell-substrate junction assembly; cytoplasm; cytoskeleton; fibroblast migration; focal adhesion	Actin-binding; Cell junction; Complete proteome; Cytoplasm; Cytoskeleton; Direct protein sequencing; Phosphoprotein; Polymorphism; Reference proteome; SH2 domain		IPR008973; IPR011993; IPR014019; IPR013625; IPR006020; IPR000980; IPR014020;
Q7Z406	Myosin-14	aQAELENVSGALNEAESk;rLELQLQEVQGR;qLLQANPILEAFGNAk;eQADFAIEALAk;eQADFALEALAk;ncAAYLk;tVGQLYk;gFMDGk;fDQLLAEEk;cNGVLEGIR;qGFPNR;aILTPR;aLLTPR;aTDkSFVEk;qkLQLEk;mNPPkFSk;kEEELQAALAR;vkPLLQVTR;kFDQLLAEEk;sMLQDREDQSILcTGESGAGk;tLAVAAR;eLFQETLESLR;eAEALTQR;kQELELVVSELEAR;lkGLEAEVLR;lAEQLRAEAELcAEAEETRGR;lAEFSSQAAEEEEkVk;lALEAEVSELR;lLGLGVTDFSR;rLDGESSELQEQmVEQQQR;lkEVVLQVEEER;lQQHIQELEAHLEAEEGAR;qRYEILT…	0.349285	0.25527	1.36422	0.386335	0.328848	-0.0545932	0.736521	0.610046	0.245999	-0.193827	0.100849	1.74147	-0.0437213	0.0202803	Q7Z406	Q7Z406	MYH14_HUMAN	Myosin-14 (Myosin heavy chain 14) (Myosin heavy chain, non-muscle IIc) (Non-muscle myosin heavy chain IIc) (NMHC II-C)	MYH14 KIAA2034 FP17425				GO:0005524; GO:0030048; GO:0030898; GO:0030424; GO:0007411; GO:0005737; GO:0030426; GO:0000146; GO:0016459; GO:0008360; GO:0001725	ATP binding; actin filament-based movement; actin-dependent ATPase activity; axon; axon guidance; cytoplasm; growth cone; microfilament motor activity; myosin complex; regulation of cell shape; stress fiber	3D-structure; ATP-binding; Acetylation; Actin-binding; Alternative splicing; Calmodulin-binding; Cell shape; Coiled coil; Complete proteome; Deafness; Direct protein sequencing; Disease mutation; Motor protein; Myosin; Neuropathy; Non-syndromic deafness; Nucleotide-binding; Phosphoprotein; Polymorphism; Reference proteome		IPR000048; IPR001609; IPR004009; IPR002928;
P06733	Alpha-enolase	sGETEDTFIADLVVGLcTGQIk;tIAPALVSk;vNQIGSVTESLQAck;vNQIGSVTESIQAck;lMIEMDGTENk;dATNVGDEGGFAPNILENk;gNPTVEVDLFTSk;aAVPSGASTGIYEALELR;fTASAGIQVVGDDLTVTNPk;yISPDQLADLYk;lAMQEFMILPVGAANFR;fGANAILGVSLAVck;scNcLLLk;eGLELLk;gVPLYR;eIFDSR;sFIkDYPVVSIEDPFDQDDWGAWQk;aVEHINk;kLNVTEQEk;nFRNPLAk;iGAEVYHNLk;sGkYDLDFk;lAQANGWGVMVSHR;aAVPSGASTGIYEALELRDNDkTR;yNQLLRIEEELGSk;aGYTDkVVIGMDVAASEFFR;tIAPALVSkk;eIFDSRGNP…	0.346644	0.0326593	0.905897	-0.0920372	0.589941	0.170475	0.803538	1.02746	0.455611	0.457515	0.15841	0.428797	0.299592	0.00118374	P06733	P06733	ENOA_HUMAN	Alpha-enolase (EC 4.2.1.11) (2-phospho-D-glycerate hydro-lyase) (C-myc promoter-binding protein) (Enolase 1) (MBP-1) (MPB-1) (Non-neural enolase) (NNE) (Phosphopyruvate hydratase) (Plasminogen-binding protein)	ENO1 ENO1L1 MBPB1 MPB1	Cytoplasm. Cell membrane. Cytoplasm â€º myofibril â€º sarcomere â€º M line. Nucleus.	Enolase family	Carbohydrate degradation; glycolysis; pyruvate from D-glyceraldehyde 3-phosphate: step 4/5.	GO:0003677; GO:0031430; GO:0005829; GO:0070062; GO:0006094; GO:0006096; GO:0000287; GO:0030308; GO:0000122; GO:0005634; GO:0004634; GO:0000015; GO:0005886; GO:0009615; GO:0003700; GO:0044281; GO:0003714; GO:0006351	DNA binding; M band; cytosol; extracellular vesicular exosome; gluconeogenesis; glycolysis; magnesium ion binding; negative regulation of cell growth; negative regulation of transcription from RNA polymerase II promoter; nucleus; phosphopyruvate hydratase activity; phosphopyruvate hydratase complex; plasma membrane; response to virus; sequence-specific DNA binding transcription factor activity; s…	3D-structure; Acetylation; Alternative initiation; Cell membrane; Complete proteome; Cytoplasm; DNA-binding; Direct protein sequencing; Glycolysis; Lyase; Magnesium; Membrane; Metal-binding; Nucleus; Phosphoprotein; Plasminogen activation; Polymorphism; Reference proteome; Repressor; Transcription; Transcription regulation; Ubl conjugation	P22303; Q8WZ42	IPR000941; IPR020810; IPR020809; IPR020811;
P35749	Myosin-11	eQEVTVLk;lEAQVQELQSk;aLETQMEEMk;eIENLTQQYEEk;qAcILMIk;lEVNMQALk;yEILAANAIPk;lQNEVESVTGmLNEAEGk;lQNEVESVTGMLNEAEGk;iAQLEEELEEEQGNMEAMSDR;lQQELDDLVVDLDNQR;lDAFLVLEQLR;mTESSLPSASk;lVWVPSEk;vDYNASAWLTk;lQDFASTVEALEEGk;iTDVIMAFQAMcR;iAQLEEELEEEQGNmEAMSDR;dVASLSSQLQDTQELLQEETR;eLDEATESNEAMGR;lMTTLR;qLVSNLEk;dTSITGELEk;sTIAALEAk;iVDMYk;iAQLEEQVEQEAR;eLDEATESNEAmGR;aTQQAEQLSNELATER;eILLQVEDER;vVSSVLQLGNI…	0.343101	0.340579	1.72689	0.119593	0.0682367	0.214705	0.179943	0.350937	0.145179	0.0400946	-0.0820216	1.93028	0.837948	0.0275162	P35749	P35749	MYH11_HUMAN	Myosin-11 (Myosin heavy chain 11) (Myosin heavy chain, smooth muscle isoform) (SMMHC)	MYH11 KIAA0866	Melanosome.			GO:0005524; GO:0007411; GO:0048739; GO:0005829; GO:0048251; GO:0042470; GO:0003774; GO:0005859; GO:0032982; GO:0030241; GO:0030485; GO:0006939; GO:0001725; GO:0008307	ATP binding; axon guidance; cardiac muscle fiber development; cytosol; elastic fiber assembly; melanosome; motor activity; muscle myosin complex; myosin filament; skeletal muscle myosin thick filament assembly; smooth muscle contractile fiber; smooth muscle contraction; stress fiber; structural constituent of muscle	ATP-binding; Actin-binding; Alternative splicing; Aortic aneurysm; Calmodulin-binding; Chromosomal rearrangement; Coiled coil; Complete proteome; Disease mutation; Methylation; Motor protein; Muscle protein; Myosin; Nucleotide-binding; Phosphoprotein; Polymorphism; Proto-oncogene; Reference proteome; Thick filament	O14950	IPR000048; IPR001609; IPR004009; IPR002928;
Q14767	Latent-transforming growth factor beta-binding protein 2	sGAAPPTPPR;aAPALPR;aQPGWGSPR;sSAAGEGTLAR;sTPLGQQQPAPR;cTNLEGSFR;rSTPLGQQQPAPR;gScSRPQLcVcR;eQDAPVAGLQPVER;sLGPGTcTLPLAQR;iYFcQIPcLNGGR;rPGGSYPAAAAAk;sGAAPPTPPRGR	0.336656	0.230074	0.654477	0.501982	1.52679	-0.392751	-0.419146	0.415423	0.760297	1.25954	0.0508666	0.716285	1.65799	0.0122151	Q14767	Q14767	LTBP2_HUMAN	Latent-transforming growth factor beta-binding protein 2 (LTBP-2)	LTBP2 C14orf141 LTBP3	Secreted.	LTBP family		GO:0005509; GO:0005615; GO:0070062; GO:0008201; GO:0009306; GO:0006605; GO:0005578; GO:0007179	calcium ion binding; extracellular space; extracellular vesicular exosome; heparin binding; protein secretion; protein targeting; proteinaceous extracellular matrix; transforming growth factor beta receptor signaling pathway	Complete proteome; Disease mutation; Disulfide bond; Dwarfism; EGF-like domain; Glaucoma; Glycoprotein; Growth factor binding; Heparin-binding; Hydroxylation; Phosphoprotein; Polymorphism; Reference proteome; Repeat; Secreted; Signal		IPR000742; IPR001881; IPR013032; IPR000152; IPR018097; IPR009030; IPR017878;
P26038	Moesin	tQEQLALEMAELTAR;fYPEDVSEELIQDITQR;aLELEQER;aLTSELANAR;iSQLEMAR;eSPLLFk;gFSTWLk;eSEAVEWQQk;qRIDEFESM;qRIDEFESm;aLTSELANARDESk;aQMVQEDLEkTR;kESPLLFk;aQMVQEDLEkTRAELk;kTQEQLALEMAELTAR;iLALcMGNHELYMR;gMLREDAVLEYLk;akFYPEDVSEELIQDITQR;tANDmIHAENmR;kTANDmIHAENmR;aQQELEEQTRR;iQVWHEEHR;kTANDMIHAENMR;tANDMIHAENMR;vLEQHkLNk;yGDFNkEVHk;aLTSELANARDESkk;eRQEAEEAkEALLQASR;lNkDQWEER;qkkESEAVEWQQk;aQSEAEkLAk;iSQ…	0.333956	0.255733	0.570199	0.391285	0.524836	-0.00342777	0.629666	0.647657	0.525331	-0.142548	-0.0110852	0.548537	0.445458	0.000762069	P26038	P26038	MOES_HUMAN	Moesin (Membrane-organizing extension spike protein)	MSN	Cell membrane; Peripheral membrane protein; Cytoplasmic side. Cytoplasm â€º cytoskeleton. Apical cell membrane; Peripheral membrane protein; Cytoplasmic side. Cell projection â€º microvillus membrane; Peripheral membrane protein; Cytoplasmic side.			GO:0045177; GO:0016324; GO:0016323; GO:0009986; GO:0005737; GO:0005856; GO:0070062; GO:0019898; GO:0030175; GO:0031527; GO:0009898; GO:0007159; GO:0050900; GO:0022614; GO:0005902; GO:0031528; GO:0005730; GO:0005886; GO:2000401; GO:0030667; GO:0005200; GO:0001931	apical part of cell; apical plasma membrane; basolateral plasma membrane; cell surface; cytoplasm; cytoskeleton; extracellular vesicular exosome; extrinsic to membrane; filopodium; filopodium membrane; internal side of plasma membrane; leukocyte cell-cell adhesion; leukocyte migration; membrane to membrane docking; microvillus; microvillus membrane; nucleolus; plasma membrane; regulation of lymph…	3D-structure; Acetylation; Cell membrane; Cell projection; Complete proteome; Cytoplasm; Cytoskeleton; Direct protein sequencing; Membrane; Phosphoprotein; Reference proteome	Q5S007; O14745	IPR019749; IPR019750; IPR011174; IPR011259; IPR000798; IPR014352; IPR019748; IPR019747; IPR000299; IPR018979; IPR018980; IPR008954; IPR011993;
P18206	Vinculin	mQEAMTQEVSDVFSDTTTPIk;eAFQPQEPDFPPPPPDLEQLR;tISPmVmDAk;aVAGNISDPGLQk;aGEVINQPMMMAAR;tISPMVMDAk;dMPPAFIk;iPTISTQLk;vMLVNSMNTVk;aQQVSQGLDVLTAk;mTGLVDEAIDTk;vAMANIQPQMLVAGATSIAR;eLLPVLISAMk;sTVEGIQASVk;eTVQTTEDQILk;gQGSSPVAMQk;aLIQcAk;eLTPQVVSAAR;aLASIDSk;tNLLQVcER;wIDNPTVDDR;iLGAVAk;nQWIDNVEk;iFVTTk;iLLVAk;mSAEINEIIR;mLGQMTDQVADLR;mALLMAEMSR;gILSGTSDLLLTFDEAEVR;nFTVEk;nLGPGmTk;gNDIIAAAk;eILGTck;iLS…	0.326294	0.774713	0.816808	0.196158	0.251779	-0.0551467	0.882927	0.581377	0.314984	-0.193641	-0.0571643	0.829498	0.369439	0.00446063	P18206	P18206	VINC_HUMAN	Vinculin (Metavinculin)	VCL	Cytoplasm â€º cytoskeleton. Cell junction â€º adherens junction. Cell membrane; Peripheral membrane protein; Cytoplasmic side. Cell junction â€º focal adhesion.	Vinculin/alpha-catenin family		GO:0005884; GO:0034333; GO:0043297; GO:0008013; GO:0045296; GO:0005913; GO:0007160; GO:0006928; GO:0043034; GO:0005856; GO:0005829; GO:0090136; GO:0005576; GO:0005916; GO:0005925; GO:0030032; GO:0002009; GO:0006936; GO:0030336; GO:0005886; GO:0030168; GO:0002576; GO:0043234; GO:0034394; GO:0001725; GO:0005198	actin filament; adherens junction assembly; apical junction assembly; beta-catenin binding; cadherin binding; cell-cell adherens junction; cell-matrix adhesion; cellular component movement; costamere; cytoskeleton; cytosol; epithelial cell-cell adhesion; extracellular region; fascia adherens; focal adhesion; lamellipodium assembly; morphogenesis of an epithelium; muscle contraction; negative regu…	3D-structure; Acetylation; Actin-binding; Alternative splicing; Cardiomyopathy; Cell adhesion; Cell junction; Cell membrane; Complete proteome; Cytoplasm; Cytoskeleton; Direct protein sequencing; Disease mutation; Lipoprotein; Membrane; Palmitate; Phosphoprotein; Polymorphism; Reference proteome; Repeat		IPR017997; IPR006077; IPR000633;
B2ZZ83	Filamin B	vSYFPTVPGVYIVSTk;sSTETcYSAIPk;vLPTYDASk;sPFVVQVGEAcNPNAcR;vLQSFTVDSSk;sPFEVQVGPEAGMQk;sGcIVNNLAEFTVDPk;iFFAGDTIPk;sPFTVGVAAPLDLSk;aAGSGELGVTMk;vAVTEGcQPSR;aYGPGLEk;iGNLQTDLSDGLR;tFEMSDFIVDTR;sSFLVDcSk;gIEPTGNMVk;aGGPGLER;iFAQDGEGQR;vFGPGVER;dAGEGLLAVQITDQEGkPk;aGSNMLLIGVHGPTTPcEEVSMk;qMQLENVSVALEFLDRESIk;vLQSFTVDSSkAGLAPLEVR;vNIGQGSHPQk;vkVEPAVDTSR;hVGNQQYNVTYVVk;aAGSGELGVTMkGPk;gLEELVk;lIALLEVLS…	0.325547	0.201681	0.870969	0.247876	0.409212	-0.0318984	0.603085	0.856669	0.274641	0.374211	0.131292	1.65255	-0.152052	0.00846853	B2ZZ83	B2ZZ83	B2ZZ83_HUMAN	Merged into O75369.
Q15149-4	Isoform 4 of Plectin	yASGSSASLGGPESAVA;aQLEPVASPAk;eGLTSIEEVTk;lQEAGILSAEELQR;lLDPEDVDVPQPDEk;vLALPEPSPAAPTLR;lLDAQLATGGIVDPR;lLDAQLSTGGIVDPSk;sLVPAAELLESR;aPVPASELLASGVLSR;qVEEEILALk;lAEVEAALEk;lLFNDVQTLk;sLSAIYLEk;cVEDPETGLcLLPLTDk;sYVDPSTDER;qAEVELASR;gTQGAEEVLR;mQAVQEATR;qLEMSAEAER;cVEDPETGLR;lSVAAQEAAR;lQAEEVAQQk;lTVDEAVR;lQLEAcETR;lTVEEAVR;gLLSAEVAR;lVASMEEAR;nLVDNITGQR;aFcGFEDPR;lAAEQELIR;qYDIDDAIAk;eLIPTEEALR…	0.324777	0.508258	0.557052	0.249511	0.480813	-0.200103	1.0494	0.688692	0.419107	0.330607	0.0332954	0.954996	0.1272	0.00162054	Q15149-4
Q15149	Plectin	yASGSSASLGGPESAVA;aQLEPVASPAk;eGLTSIEEVTk;lQEAGILSAEELQR;lLDPEDVDVPQPDEk;vLALPEPSPAAPTLR;lLDAQLATGGIVDPR;lLDAQLSTGGIVDPSk;sLVPAAELLESR;aPVPASELLASGVLSR;qVEEEILALk;lAEVEAALEk;lLFNDVQTLk;sLSAIYLEk;cVEDPETGLcLLPLTDk;sYVDPSTDER;qAEVELASR;gTQGAEEVLR;mQAVQEATR;qLEMSAEAER;cVEDPETGLR;lSVAAQEAAR;eGVMVAk;lQAEEVAQQk;lTVDEAVR;lQLEAcETR;lTVEEAVR;gLLSAEVAR;lVASMEEAR;nLVDNITGQR;aFcGFEDPR;lAAEQELIR;qYDIDDAIAk;eL…	0.323641	0.506732	0.557052	0.249426	0.480813	-0.200103	1.0494	0.688692	0.419107	0.327281	0.0331216	0.953427	0.127084	0.00163178	Q15149	Q15149	PLEC_HUMAN	Plectin (PCN) (PLTN) (Hemidesmosomal protein 1) (HD1) (Plectin-1)	PLEC PLEC1	Cytoplasm â€º cytoskeleton. Cell junction â€º hemidesmosome.	Plakin or cytolinker family		GO:0006921; GO:0043034; GO:0005829; GO:0005925; GO:0030056; GO:0031581; GO:0045111; GO:0042383; GO:0016528; GO:0008307	cellular component disassembly involved in execution phase of apoptosis; costamere; cytosol; focal adhesion; hemidesmosome; hemidesmosome assembly; intermediate filament cytoskeleton; sarcolemma; sarcoplasm; structural constituent of muscle	3D-structure; Acetylation; Actin-binding; Alternative splicing; Cell junction; Coiled coil; Complete proteome; Cytoplasm; Cytoskeleton; Direct protein sequencing; Disease mutation; Epidermolysis bullosa; Limb-girdle muscular dystrophy; Phosphoprotein; Polymorphism; Reference proteome; Repeat		IPR001589; IPR001715; IPR001101; IPR005326; IPR018159;
Q13263	Transcription intermediary factor 1-beta	fQWDLNAWTk;lLASLVk;kLLASLVk;lTEDkADVQSIIGLQR;lDLDLTADSQPPVFk;vSLERLDLDLTADSQPPVFk	0.321597	0.353885	1.2043	0.767588	1.46966	0.236543	2.00913	0.321333	1.081	-0.865044	0.0903774	0.498209	-0.204411	0.025765	Q13263	Q13263	TIF1B_HUMAN	Transcription intermediary factor 1-beta (TIF1-beta) (E3 SUMO-protein ligase TRIM28) (EC 6.3.2.-) (KRAB-associated protein 1) (KAP-1) (KRAB-interacting protein 1) (KRIP-1) (Nuclear corepressor KAP-1) (RING finger protein 96) (Tripartite motif-containing protein 28)	TRIM28 KAP1 RNF96 TIF1B	Nucleus.	TRIM/RBCC family	Protein modification; protein sumoylation.	GO:0003677; GO:0006281; GO:0060028; GO:0060669; GO:0001837; GO:0046872; GO:0000122; GO:0045892; GO:0005719; GO:0005720; GO:0005654; GO:0045739; GO:0045893; GO:0046777; GO:0004672; GO:0051259; GO:0016925; GO:0043565; GO:0003700; GO:0003713; GO:0003714; GO:0006367; GO:0031625; GO:0004842; GO:0008270	DNA binding; DNA repair; convergent extension involved in axis elongation; embryonic placenta morphogenesis; epithelial to mesenchymal transition; metal ion binding; negative regulation of transcription from RNA polymerase II promoter; negative regulation of transcription, DNA-dependent; nuclear euchromatin; nuclear heterochromatin; nucleoplasm; positive regulation of DNA repair; positive regulat…	3D-structure; Acetylation; Alternative splicing; Complete proteome; Direct protein sequencing; Isopeptide bond; Ligase; Metal-binding; Nucleus; Phosphoprotein; Polymorphism; Reference proteome; Repeat; Repressor; Transcription; Transcription regulation; Ubl conjugation; Ubl conjugation pathway; Zinc; Zinc-finger	Q13185; P23198; P45973; P43356; P43357; P43360; Q9UBF1; Q9HCI5; O75376	IPR003649; IPR001487; IPR019786; IPR000315; IPR011011; IPR001965; IPR019787; IPR001841; IPR013083;
P00558	Phosphoglycerate kinase 1	vLPGVDALSNI;aLmDEVVk;gcITIIGGGDTATccAk;aLMDEVVk;acANPAAGSVILLENLR;vLNNMEIGTSLFDEEGAk;aAVPSIk;fcLDNGAk;aGGFLMk;eLNYFAk;vDFNVPMk;dVLFLk;nNQITNNQR;yAEAVTR;tGQATVASGIPAGWMGLDcGPESSkk;iTLPVDFVTADkFDENAk;vLNNMEIGTSLFDEEGAkIVk;dcVGPEVEkAcANPAAGSVILLENLR;aEPAkIEAFR;ikAAVPSIk;aGGFLMkk;vDFNVPMkNNQITNNQR;lGDVYVNDAFGTAHR;iVkDLMSk;aLESPERPFLAILGGAk;sLLGkDVLFLkDcVGPEVEk;lTLDkLDVk;dVLFLkDcVGPEVEk;akQIVWNGPVGVFE…	0.307493	0.0383408	0.849388	0.323398	0.130157	0.0864312	1.03583	0.802209	0.154667	0.453828	0.263036	0.637991	-0.174659	0.00456764	P00558	P00558	PGK1_HUMAN	Phosphoglycerate kinase 1 (EC 2.7.2.3) (Cell migration-inducing gene 10 protein) (Primer recognition protein 2) (PRP 2)	PGK1 PGKA MIG10 OK/SW-cl.110	Cytoplasm.	Phosphoglycerate kinase family	Carbohydrate degradation; glycolysis; pyruvate from D-glyceraldehyde 3-phosphate: step 2/5.	GO:0005524; GO:0005829; GO:0006094; GO:0006096; GO:0004618; GO:0044281	ATP binding; cytosol; gluconeogenesis; glycolysis; phosphoglycerate kinase activity; small molecule metabolic process	3D-structure; ATP-binding; Acetylation; Complete proteome; Cytoplasm; Direct protein sequencing; Disease mutation; Glycolysis; Hereditary hemolytic anemia; Kinase; Nucleotide-binding; Phosphoprotein; Polymorphism; Reference proteome; Transferase		IPR001576; IPR015901; IPR015911; IPR015824;
Q9BPU6	Dihydropyrimidinase-related protein 5	dIGAIAR	0.304589	0.304042	-0.422752	1.07633	1.03975	-0.397209	1.24663	0.0338483	0.985558	0.936219	-0.00677662	0.574887	0.928069	0.0114205	Q9BPU6	Q9BPU6	DPYL5_HUMAN	Dihydropyrimidinase-related protein 5 (DRP-5) (CRMP3-associated molecule) (CRAM) (Collapsin response mediator protein 5) (CRMP-5) (UNC33-like phosphoprotein 6) (ULIP-6)	DPYSL5 CRMP5 ULIP6	Cytoplasm.	DHOase family, Hydantoinase/dihydropyrimidinase subfamily		GO:0007411; GO:0005829; GO:0030425; GO:0016812; GO:0043025; GO:0043234; GO:0006208; GO:0007165	axon guidance; cytosol; dendrite; hydrolase activity, acting on carbon-nitrogen (but not peptide) bonds, in cyclic amides; neuronal cell body; protein complex; pyrimidine nucleobase catabolic process; signal transduction	Complete proteome; Cytoplasm; Direct protein sequencing; Reference proteome		IPR006680; IPR011778; IPR011059;
Q13185	Chromobox protein homolog 3	iIGATDSSGELMFLMk;wkDSDEADLVLAk;iIGATDSSGELmFLmk;iIGATDSSGELMFLmk	0.291989	0.292437	0.307568	0.140958	0.508031	0.517108	0.229351	0.325238	0.177722	-0.444275	0.284349	-0.00660468	0.318353	0.0118267	Q13185	Q13185	CBX3_HUMAN	Chromobox protein homolog 3 (HECH) (Heterochromatin protein 1 homolog gamma) (HP1 gamma) (Modifier 2 protein)	CBX3	Nucleus.			GO:0006338; GO:0000779; GO:0045892; GO:0031618; GO:0005719; GO:0005637; GO:0005819; GO:0006351	chromatin remodeling; condensed chromosome, centromeric region; negative regulation of transcription, DNA-dependent; nuclear centromeric heterochromatin; nuclear euchromatin; nuclear inner membrane; spindle; transcription, DNA-dependent	3D-structure; Acetylation; Chromatin regulator; Complete proteome; Direct protein sequencing; Nucleus; Phosphoprotein; Reference proteome; Repeat; Repressor; Transcription; Transcription regulation	Itself; Q9H2P0; Q14739; Q13263	IPR017984; IPR023780; IPR000953; IPR008251; IPR016197; IPR023779;
O43707	Alpha-actinin-4	dYETATLSDIk;mAPYQGPDAVPGALDYk;lVSIGAEEIVDGNAk;lSGSNPYTTVTPQIINSk;qFASQANVVGPWIQTk;gISQEQmQEFR;gISQEQMQEFR;vQQLVPk;tIQEmQQk;lSGSNPYTTVTPQIINSkWEk;lSNRPAFMPSEGk;iSNRPAFMPSEGk;eAILAIHk;vLAVNQENEHLMEDYEk;dGLAFNALIHR;mLDAEDIVNTARPDEk;vLAGDkNFITAEELR;iSIEMNGTLEDQLSHLk;rQFASQANVVGPWIQTk;tIPWLEDRVPQk;dHALLEEQSk;kDDPVTNLNNAFEVAEk;sTLPDADRER;rDHALLEEQSk;vLAGDkNFITAEELRR;acLISLGYDVENDRQGEAEFNR;eTTDTDTADQVIA…	0.288958	-0.00891915	0.994083	0.0897466	0.604465	-0.0519689	0.267075	0.441804	0.612539	-0.626207	0.179282	0.967515	0.360629	0.0333116	O43707	O43707	ACTN4_HUMAN	Alpha-actinin-4 (F-actin cross-linking protein) (Non-muscle alpha-actinin 4)	ACTN4	Nucleus. Cytoplasm.	Alpha-actinin family		GO:0051764; GO:0051015; GO:0051017; GO:0005509; GO:0030863; GO:0070062; GO:0005178; GO:0051271; GO:0001882; GO:0005634; GO:0048471; GO:0030168; GO:0031093; GO:0002576; GO:0051272; GO:0048549; GO:0032417; GO:0043234; GO:0042803; GO:0015031; GO:0031143; GO:0042981; GO:0001666; GO:0030529; GO:0001725	actin crosslink formation; actin filament binding; actin filament bundle assembly; calcium ion binding; cortical cytoskeleton; extracellular vesicular exosome; integrin binding; negative regulation of cellular component movement; nucleoside binding; nucleus; perinuclear region of cytoplasm; platelet activation; platelet alpha granule lumen; platelet degranulation; positive regulation of cellular …	3D-structure; Acetylation; Actin-binding; Calcium; Complete proteome; Cytoplasm; Disease mutation; Isopeptide bond; Metal-binding; Nucleus; Protein transport; Reference proteome; Repeat; Transport; Ubl conjugation	P35222; Q07157	IPR001589; IPR026921; IPR001715; IPR011992; IPR014837; IPR018247; IPR002048; IPR018159; IPR002017;
P02545	Prelamin-A/C	tVLcGTcGQPADk;eAALSTALSEk;iDSLSAQLSQLQk;mQQQLDEYQELLDIk;lSPSPTSQR;sGAQASSTPLSPTR;qLQDEmLR;sLETENAGLR;eGDLIAAQAR;aAYEAELGDAR;qLQDEMLR;sVGGSGGGSFGDNLVTR;tALINSTGEEVAMR;lAVYIDR;lEAALGEAk;lQLELSk;lADALQELR;sNEDQSMGNWQIk;dLEALLNSk;aQNTWGcGNSLR;aGQVVTIWAAGAGATHSPPTDLVWk;tLDSVAkER;lVEIDNGkQR;aAYEAELGDARk;nSNLVGAAHEELQQSR;kQLQDEMLR;nIYSEELRETk;sNEDQSMGNWQIkR;lQEkEDLQELNDR;eAALSTALSEkR;aRLQLELSk;tALINSTGE…	0.288185	0.187485	0.376761	0.406827	0.58013	-0.166526	1.13986	0.428933	0.446699	-0.51565	0.0891892	1.16408	0.305479	0.0203411	P02545	P02545	LMNA_HUMAN	Prelamin-A/C [Cleaved into: Lamin-A/C (70 kDa lamin) (Renal carcinoma antigen NY-REN-32)]	LMNA LMN1	Nucleus. Nucleus envelope.	Intermediate filament family		GO:0006987; GO:0006921; GO:0071456; GO:0005737; GO:0030951; GO:0005638; GO:0007517; GO:0005635; GO:0006998; GO:0016363; GO:0005654; GO:0048471; GO:0090343; GO:0034504; GO:0042981; GO:0030334; GO:0007283; GO:0035105; GO:0005198; GO:0055015	activation of signaling protein activity involved in unfolded protein response; cellular component disassembly involved in execution phase of apoptosis; cellular response to hypoxia; cytoplasm; establishment or maintenance of microtubule cytoskeleton polarity; lamin filament; muscle organ development; nuclear envelope; nuclear envelope organization; nuclear matrix; nucleoplasm; perinuclear region…	3D-structure; Acetylation; Alternative splicing; Cardiomyopathy; Charcot-Marie-Tooth disease; Coiled coil; Complete proteome; Congenital muscular dystrophy; Direct protein sequencing; Disease mutation; Emery-Dreifuss muscular dystrophy; Intermediate filament; Isopeptide bond; Limb-girdle muscular dystrophy; Lipoprotein; Methylation; Neuropathy; Nucleus; Phosphoprotein; Prenylation; Reference prot…	P18054	IPR016044; IPR001664; IPR018039; IPR001322;
P35579	Myosin-9	nTDQASMPDNTAAQk;aLEQQVEEMk;qAcVLMIk;lEVNLQAMk;aNLQIDQINTDLNLER;iAQLEEQLDNETk;lTEMETLQSQLmAEk;iMGIPEEEQMGLLR;nFINNPLAQADWAAk;lTEMETLQSQLMAEk;dFSALESQLQDTQELLQEENR;qLLQANPILEAFGNAk;sMEAEMIQLQEELAAAER;lEEEQIILEDQNck;yEILTPNSIPk;iAEFTTNLTEEEEk;iAQLEEELEEEQGNTELINDR;tQLEELEDELQATEDAk;eQADFAIEALAk;eQADFALEALAk;mQQNIQELEEQLEEEESAR;lQVELDNVTGLLSQSDSk;qQQLTAmk;eLEDATETADAmNR;qQQLTAMk;ncAAYLk;tVGQLYk;gFMDG…	0.287718	0.370163	0.54367	0.292138	0.556902	-0.0792231	0.712346	0.649114	0.294663	-0.0449935	-0.0465219	0.88302	-0.0995594	0.0059331	P35579	P35579	MYH9_HUMAN	Myosin-9 (Cellular myosin heavy chain, type A) (Myosin heavy chain 9) (Myosin heavy chain, non-muscle IIa) (Non-muscle myosin heavy chain A) (NMMHC-A) (Non-muscle myosin heavy chain IIa) (NMMHC II-a) (NMMHC-IIA)	MYH9	Cytoplasm â€º cytoskeleton. Cytoplasm â€º cell cortex.			GO:0043531; GO:0005524; GO:0031532; GO:0051015; GO:0030048; GO:0030898; GO:0005826; GO:0001525; GO:0007411; GO:0043534; GO:0005913; GO:0016337; GO:0032154; GO:0030863; GO:0000910; GO:0005829; GO:0001768; GO:0051295; GO:0070062; GO:0001772; GO:0001701; GO:0007229; GO:0050900; GO:0007132; GO:0000212; GO:0006509; GO:0000146; GO:0030224; GO:0007520; GO:0016460; GO:0031594; GO:0005634; GO:0005886; GO:…	ADP binding; ATP binding; actin cytoskeleton reorganization; actin filament binding; actin filament-based movement; actin-dependent ATPase activity; actomyosin contractile ring; angiogenesis; axon guidance; blood vessel endothelial cell migration; cell-cell adherens junction; cell-cell adhesion; cleavage furrow; cortical cytoskeleton; cytokinesis; cytosol; establishment of T cell polarity; establ…	3D-structure; ATP-binding; Acetylation; Actin-binding; Alport syndrome; Alternative splicing; Calmodulin-binding; Cataract; Cell shape; Coiled coil; Complete proteome; Cytoplasm; Cytoskeleton; Deafness; Direct protein sequencing; Disease mutation; Motor protein; Myosin; Non-syndromic deafness; Nucleotide-binding; Phosphoprotein; Polymorphism; Reference proteome; Ubl conjugation	P61073; O00255; P19338	IPR000048; IPR001609; IPR004009; IPR002928; IPR016137;
P51858	Hepatoma-derived growth factor	iDEMPEAAVk;gFSEGLWEIENNPTVk;cGDLVFAk;dLFPYEESkEk;kGFSEGLWEIENNPTVk;mkGYPHWPAR;iDEmPEAAVk;gYPHWPAR	0.284449	0.0760075	0.851014	-0.0107816	0.829253	0.311541	0.829555	0.569513	-0.0741724	0.17351	0.193349	1.06535	-0.507785	0.0231867	P51858	P51858	HDGF_HUMAN	Hepatoma-derived growth factor (HDGF) (High mobility group protein 1-like 2) (HMG-1L2)	HDGF HMG1L2	Cytoplasm. Nucleus.	HDGF family		GO:0003677; GO:0001106; GO:0006987; GO:0008283; GO:0005737; GO:0005615; GO:0008201; GO:0000166; GO:0017053	DNA binding; RNA polymerase II transcription corepressor activity; activation of signaling protein activity involved in unfolded protein response; cell proliferation; cytoplasm; extracellular space; heparin binding; nucleotide binding; transcriptional repressor complex	3D-structure; Acetylation; Alternative splicing; Complete proteome; Cytoplasm; DNA-binding; Direct protein sequencing; Growth factor; Heparin-binding; Isopeptide bond; Nucleotide-binding; Nucleus; Phosphoprotein; Polymorphism; Reference proteome; Repressor; Transcription; Transcription regulation; Ubl conjugation		IPR000313;
Q9NZM1	Myoferlin	wGTSGLVGR;sLDGEGNFNWR;tQGLVPEHVETR;kVDNELNPVWNEILEFDLR;lALHILR;vIVESASNIPk;iYPLPDDPSVPAPPR;wVTFLLk;lTEkEEEIVDWWSk;aNVTVLDTQIR;vGETIIDLENR;eLPDSVPQEcTVR;lNSEMDITPk;lQMWVDVFPk;sIFSPVVkLNSEMDITPk;vFLPkEELYMPPLVIk	0.279081	1.20757	-0.543457	0.192635	0.174956	-0.100434	1.03523	1.01331	0.344319	0.541599	-0.183487	0.60843	0.375483	0.0270513	Q9NZM1	Q9NZM1	MYOF_HUMAN	Myoferlin (Fer-1-like protein 3)	MYOF FER1L3 KIAA1207	Cell membrane; Single-pass type II membrane protein. Nucleus membrane; Single-pass type II membrane protein. Cytoplasmic vesicle membrane; Single-pass type II membrane protein.	Ferlin family		GO:0008015; GO:0005901; GO:0034605; GO:0031410; GO:0030659; GO:0070062; GO:0016021; GO:0006936; GO:0005635; GO:0031965; GO:0005543; GO:0001778; GO:0030947	blood circulation; caveola; cellular response to heat; cytoplasmic vesicle; cytoplasmic vesicle membrane; extracellular vesicular exosome; integral to membrane; muscle contraction; nuclear envelope; nuclear membrane; phospholipid binding; plasma membrane repair; regulation of vascular endothelial growth factor receptor signaling pathway	3D-structure; Acetylation; Alternative splicing; Cell membrane; Complete proteome; Cytoplasmic vesicle; Membrane; Nucleus; Phosphoprotein; Polymorphism; Reference proteome; Repeat; Signal-anchor; Transmembrane; Transmembrane helix		IPR000008; IPR008973; IPR018029; IPR012968; IPR012560; IPR012561; IPR006614;
P07355	Annexin A2	aLLYLcGGDD;sYSPYDMLESIR;tPAQYDASELk;lmVALAk;aEDGSVIDYELIDQDAR;lMVALAk;sLYYYIQQDTk;gLGTDEDSLIEIIcSR;gVDEVTIVNILTNR;dALNIETAIk;tNQELQEINR;dLYDAGVk;qDIAFAYQR;eLASALk;sEVDMLk;wISImTER;wISIMTER;sEVDmLk;lYDSMk;aYTNFDAER;aEDGSVIDYELIDQDARDLYDAGVk;sVPHLQk;sNAQRQDIAFAYQR;dLYDAGVkR;vYkEMYk;kELASALk;tPAQYDASELkASMk;rAEDGSVIDYELIDQDAR;kLMVALAk;tDLEkDIISDTSGDFRk;tDLEkDIISDTSGDFR;sYSPYDMLESIRk;gTDVPkWISIMTER;r…	0.278214	0.326517	-0.306556	0.0225708	0.50524	-0.0276942	1.01931	1.00634	0.855864	-0.336277	0.149573	0.370855	0.606669	0.0255227	P07355	P07355	ANXA2_HUMAN	Annexin A2 (Annexin II) (Annexin-2) (Calpactin I heavy chain) (Calpactin-1 heavy chain) (Chromobindin-8) (Lipocortin II) (Placental anticoagulant protein IV) (PAP-IV) (Protein I) (p36)	ANXA2 ANX2 ANX2L4 CAL1H LPC2D	Secreted â€º extracellular space â€º extracellular matrix â€º basement membrane. Melanosome.	Annexin family		GO:0043220; GO:0001525; GO:0005604; GO:0007589; GO:0005509; GO:0005544; GO:0071229; GO:0030199; GO:0005769; GO:0070062; GO:0019897; GO:0042730; GO:0005811; GO:0042470; GO:0030496; GO:0035749; GO:0048471; GO:0005546; GO:0004859; GO:0005886; GO:0051099; GO:0031340; GO:0043234; GO:0042383; GO:0001501	Schmidt-Lanterman incisure; angiogenesis; basement membrane; body fluid secretion; calcium ion binding; calcium-dependent phospholipid binding; cellular response to acid; collagen fibril organization; early endosome; extracellular vesicular exosome; extrinsic to plasma membrane; fibrinolysis; lipid particle; melanosome; midbody; myelin sheath adaxonal region; perinuclear region of cytoplasm; phos…	3D-structure; Acetylation; Alternative splicing; Annexin; Basement membrane; Calcium; Calcium/phospholipid-binding; Complete proteome; Direct protein sequencing; Extracellular matrix; Phosphoprotein; Polymorphism; Reference proteome; Repeat; Secreted; Ubl conjugation	P40692	IPR001464; IPR018502; IPR018252; IPR002389;
Q13547	Histone deacetylase 1	lFENLR;sIRPDNMSEYSk	0.269513	0.283262	-0.249027	0.668023	0.386797	-0.0226337	1.16178	0.80045	-0.0458108	-0.417924	0.236615	0.347701	0.96205	0.0327475	Q13547	Q13547	HDAC1_HUMAN	Histone deacetylase 1 (HD1) (EC 3.5.1.98)	HDAC1 RPD3L1	Nucleus.	Histone deacetylase family, HD type 1 subfamily		GO:0032041; GO:0097372; GO:0046969; GO:0046970; GO:0007219; GO:0016581; GO:0001106; GO:0016580; GO:0007596; GO:0006338; GO:0001047; GO:0005829; GO:0042733; GO:0009913; GO:0061029; GO:0061198; GO:0060789; GO:0070932; GO:0070933; GO:0004407; GO:0000278; GO:0043922; GO:0060766; GO:0043066; GO:0045786; GO:0048011; GO:0042475; GO:0008284; GO:0010870; GO:0045944; GO:0003700; GO:0008134; GO:0006367; GO:…	NAD-dependent histone deacetylase activity (H3-K14 specific); NAD-dependent histone deacetylase activity (H3-K18 specific); NAD-dependent histone deacetylase activity (H3-K9 specific); NAD-dependent histone deacetylase activity (H4-K16 specific); Notch signaling pathway; NuRD complex; RNA polymerase II transcription corepressor activity; Sin3 complex; blood coagulation; chromatin remodeling; core…	3D-structure; Acetylation; Chromatin regulator; Complete proteome; Host-virus interaction; Hydrolase; Isopeptide bond; Methylation; Nucleus; Phosphoprotein; Reference proteome; Repressor; Transcription; Transcription regulation; Ubl conjugation	Q9HCU9; Q9UER7; Q92841-4; P17844; Q9UJW3; Q96KQ7; Q8N140; Q99684; P51610; Q92769; P43355; Q9UIS9; Q8N108; Q9Y618; P19838; Q9NQX1; P06400; Q09028; Q16576; Q04206; O00422; O43463; P04637	IPR000286; IPR003084; IPR023801;
Q92769	Histone deacetylase 2	lFENLR;sIRPDNMSEYSk	0.269513	0.283262	-0.249027	0.668023	0.386797	-0.0226337	1.16178	0.80045	-0.0458108	-0.417924	0.236615	0.347701	0.96205	0.0327475	Q92769	Q92769	HDAC2_HUMAN	Histone deacetylase 2 (HD2) (EC 3.5.1.98)	HDAC2	Nucleus.	Histone deacetylase family, HD type 1 subfamily		GO:0035098; GO:0032041; GO:0097372; GO:0046969; GO:0046970; GO:0016581; GO:0016580; GO:0007596; GO:0031490; GO:0003682; GO:0006338; GO:0005737; GO:0016358; GO:0042733; GO:0009913; GO:0061029; GO:0061198; GO:0060789; GO:0000792; GO:0021766; GO:0070932; GO:0070933; GO:0004407; GO:0006344; GO:0045347; GO:0043066; GO:0090090; GO:0045786; GO:0010977; GO:0043433; GO:0000122; GO:0048011; GO:0042475; GO:…	ESC/E(Z) complex; NAD-dependent histone deacetylase activity (H3-K14 specific); NAD-dependent histone deacetylase activity (H3-K18 specific); NAD-dependent histone deacetylase activity (H3-K9 specific); NAD-dependent histone deacetylase activity (H4-K16 specific); NuRD complex; Sin3 complex; blood coagulation; chromatin DNA binding; chromatin binding; chromatin remodeling; cytoplasm; dendrite dev…	3D-structure; Acetylation; Chromatin regulator; Complete proteome; Hydrolase; Nucleus; Phosphoprotein; Polymorphism; Reference proteome; Repressor; S-nitrosylation; Transcription; Transcription regulation	Q9HCU9; Q9UER7; P51610; Q13547; Q9UIS9; P01106; P48382; Q96ST3; O43463	IPR000286; IPR003084; IPR023801;
P27816	Microtubule-associated protein 4	eAQTLDSQIQETSI;tTTLSGTAPAAGVVPSR;lATNTSAPDLk;wPTETDVSSAk;tTTAAAVASTGPSSR;dMTLPPETNVILTkDk;eIEMASEERPPAQALEIMMGLk;nVVLPTETEVAPAkDVTLLk;tTDMAPSkETEMALAk;hVPGGGNVQIQNk;vALSSETEVALAR;sVPADLSRPk;aSPSkPASAPASR;vGSLDNVGHLPAGGAVk;tAGPIASAQkQPAGk;dmALATk	0.265878	0.510002	0.532583	-0.0632543	0.578325	-0.0594556	0.503186	0.635286	-0.0666917	0.809938	-0.0688772	0.275117	1.15027	0.00551758	P27816	P27816	MAP4_HUMAN	Microtubule-associated protein 4 (MAP-4)	MAP4	Cytoplasm â€º cytoskeleton.			GO:0051301; GO:0005737; GO:0051294; GO:0005874; GO:0005875; GO:0051012; GO:0072686; GO:0007052; GO:0005886; GO:0005198	cell division; cytoplasm; establishment of spindle orientation; microtubule; microtubule associated complex; microtubule sliding; mitotic spindle; mitotic spindle organization; plasma membrane; structural molecule activity	Acetylation; Alternative splicing; Complete proteome; Cytoplasm; Cytoskeleton; Direct protein sequencing; Microtubule; Phosphoprotein; Polymorphism; Reference proteome; Repeat	P16333	IPR001084;
P04792	Heat shock protein beta-1	lATQSNEITIPVTFESR;aQLGGPEAAk;qLSSGVSEIR;lFDQAFGLPR;aQLGGPEAAkSDETAAk;tkDGVVEITGk;vSLDVNHFAPDELTVk;tkDGVVEITGkHEER;rVPFSLLR;hTADRWR;dGVVEITGk;kYTLPPGVDPTQVSSSLSPEGTLTVEAPMPk	0.258058	0.0674528	0.919854	-0.550134	0.362758	0.149469	0.194895	0.169163	0.543182	0.209217	0.265191	0.973788	-0.0756163	0.0449251	P04792	P04792	HSPB1_HUMAN	Heat shock protein beta-1 (HspB1) (28 kDa heat shock protein) (Estrogen-regulated 24 kDa protein) (Heat shock 27 kDa protein) (HSP 27) (Stress-responsive protein 27) (SRP27)	HSPB1 HSP27 HSP28	Cytoplasm. Nucleus. Cytoplasm â€º cytoskeleton â€º spindle.	Small heat shock protein (HSP20) family		GO:0030018; GO:0008219; GO:0009986; GO:0006928; GO:0005856; GO:0005829; GO:0010467; GO:0007243; GO:0016071; GO:0043066; GO:0005634; GO:0005886; GO:0045766; GO:0043536; GO:0038033; GO:0032731; GO:0042535; GO:0000502; GO:0005080; GO:0008426; GO:0043122; GO:0006446; GO:0006986; GO:0009615; GO:0005819; GO:0043130	Z disc; cell death; cell surface; cellular component movement; cytoskeleton; cytosol; gene expression; intracellular protein kinase cascade; mRNA metabolic process; negative regulation of apoptotic process; nucleus; plasma membrane; positive regulation of angiogenesis; positive regulation of blood vessel endothelial cell migration; positive regulation of endothelial cell chemotaxis by VEGF-activa…	3D-structure; Acetylation; Chaperone; Charcot-Marie-Tooth disease; Complete proteome; Cytoplasm; Cytoskeleton; Direct protein sequencing; Disease mutation; Neurodegeneration; Neuropathy; Nucleus; Phosphoprotein; Reference proteome; Stress response	Q9UER7; Q9UJY1; P49137; Q16644; Q8IW41; P08473	IPR002068; IPR001436; IPR008978;
P15311	Ezrin	vTTMDAELEFAIQPNTTGk;lFFLQVk;eLSEQIQR;eNPLQFk;iALLEEAR;lALLEEAR;qLFDQVVk;qLLTLSSELSQAR;gFPTWLk;iGFPWSEIR;sGYLSSER;qRIDEFEAL;qAVDQIkSQEQLAAELAEYTAk;akFYPEDVAEELIQDITQk;nISFNDkk;ekEELMLR;kENPLQFk;kAPDFVFYAPR;fVIkPIDk;tHNDIIHNENMR;aLQLEEERkR;rkPDTIEVQQMk;fGDYNkEVHk;iALLEEARR;tHNDIIHNENmR;rRkPDTIEVQQMk;sQEQLAAELAEYTAk;vSAQEVR;aLQLEEERk;rRkPDTIEVQQmk;ekEELmLR;vTTmDAELEFAIQPNTTGk;aQEEAERLEADR;aPDFVFYAPR…	0.251756	-0.176176	0.721129	0.0913724	0.411276	0.196594	0.35884	0.474607	0.20121	0.0790747	0.271988	0.697701	-0.217622	0.0115902	P15311	P15311	EZRI_HUMAN	Ezrin (Cytovillin) (Villin-2) (p81)	EZR VIL2	Apical cell membrane; Peripheral membrane protein; Cytoplasmic side. Cell projection. Cell projection â€º microvillus membrane; Peripheral membrane protein; Cytoplasmic side. Cell projection â€º ruffle membrane; Peripheral membrane protein; Cytoplasmic side. Cytoplasm â€º cell cortex. Cytoplasm â€º cytoskeleton.			GO:0005884; GO:0051015; GO:0051017; GO:0045177; GO:0016324; GO:0007411; GO:0016323; GO:0030863; GO:0007016; GO:0005829; GO:0030855; GO:0035088; GO:0019898; GO:0030175; GO:0007159; GO:0022614; GO:0005932; GO:0005902; GO:0031528; GO:0005730; GO:0008360; GO:0001726; GO:0032587; GO:0001931	actin filament; actin filament binding; actin filament bundle assembly; apical part of cell; apical plasma membrane; axon guidance; basolateral plasma membrane; cortical cytoskeleton; cytoskeletal anchoring at plasma membrane; cytosol; epithelial cell differentiation; establishment or maintenance of apical/basal cell polarity; extrinsic to membrane; filopodium; leukocyte cell-cell adhesion; membr…	3D-structure; Acetylation; Cell membrane; Cell projection; Cell shape; Complete proteome; Cytoplasm; Cytoskeleton; Direct protein sequencing; Membrane; Phosphoprotein; Polymorphism; Reference proteome	Q00987; Q8IZE3	IPR019749; IPR019750; IPR011174; IPR011259; IPR000798; IPR014352; IPR019748; IPR019747; IPR000299; IPR018979; IPR018980; IPR008954; IPR011993;
H0YKX9	Annexin (Fragment)	gLGTDEDSLIEIIcS;tPAQYDASELk;gVDEVTIVNILTNR;dALNIETAIk;qDIAFAYQR;eLASALk;aYTNFDAER;sNAQRQDIAFAYQR;kELASALk;tPAQYDASELkASMk;aYTNFDAERDALNIETAIk;tkGVDEVTIVNILTNR;tkkELASALk;tPAQYDASELkASmk;qDIAFAYQRR;sNAQRQDIAFAYQRR	0.251604	0.234567	-0.35816	-0.0455498	0.525609	-0.0238122	0.930649	1.02946	0.953805	-0.454052	0.189039	0.260267	0.606669	0.047906	H0YKX9	H0YKX9	H0YKX9_HUMAN	Annexin (Fragment)	ANXA2		Annexin family		GO:0043220; GO:0001525; GO:0007589; GO:0005509; GO:0005544; GO:0071229; GO:0030199; GO:0005769; GO:0019897; GO:0042730; GO:0035749; GO:0048471; GO:0005546; GO:0004859; GO:0051099; GO:0043234; GO:0042383	Schmidt-Lanterman incisure; angiogenesis; body fluid secretion; calcium ion binding; calcium-dependent phospholipid binding; cellular response to acid; collagen fibril organization; early endosome; extrinsic to plasma membrane; fibrinolysis; myelin sheath adaxonal region; perinuclear region of cytoplasm; phosphatidylinositol-4,5-bisphosphate binding; phospholipase inhibitor activity; positive reg…	Annexin; Calcium; Calcium/phospholipid-binding; Complete proteome; Reference proteome; Repeat		IPR001464; IPR018502; IPR018252; IPR002389;
P63104	14-3-3 protein zeta/delta	fLIPNASQAESk;dIcNDVLSLLEk;sVTEQGAELSNEER;vVSSIEQk;fLIPNASQAESkVFYLk;gIVDQSQQAYQEAFEISkk;yLAEVAAGDDkk;sVTEQGAELSNEERNLLSVAYk;vVSSIEQkTEGAEk;lAEQAERYDDMAAcMk;iETELRDIcNDVLSLLEk;vVSSIEQkTEGAEkk;nLLSVAYk;dSTLIMQLLR;nVVGAR;akLAEQAER;emQPTHPIR;eMQPTHPIR;dSTLImQLLR;akLAEQAERYDDMAAcMk;lAEQAERYDDmAAcMk;mkGDYYR	0.247067	0.0444306	0.629488	0.0627243	0.435794	0.289834	0.356955	0.344575	0.309142	-0.241357	0.203456	0.656241	-0.0699207	0.00773643	P63104	P63104	1433Z_HUMAN	14-3-3 protein zeta/delta (Protein kinase C inhibitor protein 1) (KCIP-1)	YWHAZ	Cytoplasm. Melanosome.	14-3-3 family		GO:0031252; GO:0005829; GO:0010467; GO:0002553; GO:0016071; GO:0042470; GO:0005739; GO:0043066; GO:0005654; GO:0048471; GO:0030168; GO:0014069; GO:0043234; GO:0006626; GO:0007165	cell leading edge; cytosol; gene expression; histamine secretion by mast cell; mRNA metabolic process; melanosome; mitochondrion; negative regulation of apoptotic process; nucleoplasm; perinuclear region of cytoplasm; platelet activation; postsynaptic density; protein complex; protein targeting to mitochondrion; signal transduction	3D-structure; Acetylation; Complete proteome; Cytoplasm; Direct protein sequencing; Phosphoprotein; Reference proteome	Q29495; P00519; Q9P0K1-3; O00257-3; P23528; P00533; P30793; Q5S007; Q99683; Q7KZI7; P27448; Q9NYL2; Q8TEW0; P04049; P57059; Q9Y2K2; O00506; P36897; P84198	IPR000308; IPR023409; IPR023410;
Q96G03	Phosphoglucomutase-2	aVLPTSk;aAmGPGISR;aAMGPGISR;lFENLR;mNDLTIIQTTQGFcR;nYDGkNNYPk;gIVISFDAR	0.245648	0.0648074	-0.0419996	0.107625	0.465076	-0.0595842	1.27695	0.557021	0.0762489	0.0517172	0.0110536	0.622279	0.899605	0.0203276	Q96G03	Q96G03	PGM2_HUMAN	Phosphoglucomutase-2 (PGM 2) (EC 5.4.2.2) (Glucose phosphomutase 2) (Phosphodeoxyribomutase) (Phosphopentomutase) (EC 5.4.2.7)	PGM2 MSTP006	Cytoplasm.	Phosphohexose mutase family	Carbohydrate degradation; 2-deoxy-D-ribose 1-phosphate degradation; D-glyceraldehyde 3-phosphate and acetaldehyde from 2-deoxy-alpha-D-ribose 1-phosphate: step 1/2.	GO:0005829; GO:0046386; GO:0006006; GO:0005978; GO:0005980; GO:0000287; GO:0004614; GO:0008973; GO:0044281	cytosol; deoxyribose phosphate catabolic process; glucose metabolic process; glycogen biosynthetic process; glycogen catabolic process; magnesium ion binding; phosphoglucomutase activity; phosphopentomutase activity; small molecule metabolic process	Acetylation; Carbohydrate metabolism; Complete proteome; Cytoplasm; Direct protein sequencing; Glucose metabolism; Isomerase; Magnesium; Metal-binding; Phosphoprotein; Polymorphism; Reference proteome		IPR005844; IPR016055; IPR005845; IPR005846; IPR005843; IPR016066; IPR005841;
P06753-2	Isoform 2 of Tropomyosin alpha-3 chain	mLDQTLLDLNEm;mLDQTLLDLNEM;lMDQNLk;lVIIEGDLER;iQVLQQQADDAEERAER;kLVIIEGDLER;aLkDEEkMELQEIQLk;tIDDLEDkLk;cREmDEQIR;cTkEEHLcTQR;cREMDEQIR;eQAEAEVASLNRR;kIQVLQQQADDAEERAER;kLVIIEGDLERTEER;aREQAEAEVASLNRR;lVIIEGDLERTEERAELAESR;lmDQNLk;aLkDEEkmELQEIQLk;mEIQEIQLk;mELQEIQLk;lATALQk;iQLVEEELDR;aEFAER;iQLVEEELDRAQER;lATALQkLEEAEkAADESER;lATALQkLEEAEk;lEEAEkAADESER;eAETRAEFAER;hIAEEADRkYEEVAR;rIQLVEEELDR;rI…	0.234283	0.203461	0.958886	0.0763622	0.480683	0.139698	0.215008	0.388578	-0.246422	-0.130241	-0.0194646	0.820938	0.291834	0.0263254	P06753-2
P35580	Myosin-10	iVGLDQVTGMTETAFGSAYk;nTDQASMPENTVAQk;eQADFAVEALAk;mEEEILLLEDQNSk;qLLQANPILESFGNAk;tTLQVDTLNAELAAER;aLELDPNLYR;iVFQEFR;lQNELDNVSTLLEEAEkk;aILTPR;aLLTPR;yLFVDR;vkPLLQVTR;aLAYDkLEk;kLVWIPSER;aLEEALEAkEEFER;nkQEVMISDLEER;cIIPNHEkR;vSEGDRLRVELAEk;aQTkEQADFAVEALAk;iGQLEEQLEQEAkER;iAEcSSQLAEEEEkAk;tQLEELEDELQATEDAk;ncAAYLk;tVGQLYk;gFMDGk;fDQLLAEEk;aDEWLMk;nTNPNFVR;aLSLAR;cNGVLEGIR;lMATLR;qGFPNR;cIIPNHEk…	0.225926	0.266005	1.19022	0.268456	0.343155	-0.0998335	0.35295	0.453288	0.228155	-0.192425	-0.0409827	1.18155	0.125087	0.0217837	P35580	P35580	MYH10_HUMAN	Myosin-10 (Cellular myosin heavy chain, type B) (Myosin heavy chain 10) (Myosin heavy chain, non-muscle IIb) (Non-muscle myosin heavy chain B) (NMMHC-B) (Non-muscle myosin heavy chain IIb) (NMMHC II-b) (NMMHC-IIB)	MYH10				GO:0043531; GO:0005524; GO:0051015; GO:0030048; GO:0030898; GO:0007512; GO:0030424; GO:0007411; GO:0055003; GO:0005938; GO:0008283; GO:0021680; GO:0032154; GO:0000281; GO:0043197; GO:0006887; GO:0021592; GO:0030426; GO:0001701; GO:0021670; GO:0000146; GO:0030496; GO:0016460; GO:0016459; GO:0031594; GO:0050885; GO:0001764; GO:0043025; GO:0007097; GO:0005886; GO:0001778; GO:0008360; GO:0060041; GO:…	ADP binding; ATP binding; actin filament binding; actin filament-based movement; actin-dependent ATPase activity; adult heart development; axon; axon guidance; cardiac myofibril assembly; cell cortex; cell proliferation; cerebellar Purkinje cell layer development; cleavage furrow; cytokinesis after mitosis; dendritic spine; exocytosis; fourth ventricle development; growth cone; in utero embryonic…	ATP-binding; Acetylation; Actin-binding; Alternative splicing; Calmodulin-binding; Cell shape; Coiled coil; Complete proteome; Motor protein; Myosin; Nucleotide-binding; Phosphoprotein; Reference proteome		IPR000048; IPR001609; IPR004009; IPR008989; IPR002928;
P60174	Triosephosphate isomerase	vPADTEVVcAPPTAYIDFAR;qSLGELIGTLNAAk;vTNGAFTGEISPGMIk;vVLAYEPVWAIGTGk;sNVSDAVAQSTR;iAVAAQNcYk;vVFEQTk;fFVGGNWk;eLASQPDVDGFLVGGASLkPEFVDIINAkQ;tATPQQAQEVHEk;dcGATWVVLGHSER;vIADNVkDWSk;kFFVGGNWk;kQSLGELIGTLNAAk;vAHALAEGLGVIAcIGEk;lDEREAGITEk;vAHALAEGLGVIAcIGEkLDER;vAHALAEGLGVIAcIGEkLDEREAGITEk;dcGATWVVLGHSERR;iIYGGSVTGATck;eLASQPDVDGFLVGGASLkPEFVDIINAk;eAGITEkVVFEQTk;hVFGESDELIGQk;tATPQQAQEVHEkLR	0.225474	-0.173783	0.916208	-0.11677	0.43865	0.222982	0.430942	0.318198	0.3295	-0.0748589	0.226121	0.776883	-0.215986	0.0318307	P60174	P60174	TPIS_HUMAN	Triosephosphate isomerase (TIM) (EC 5.3.1.1) (Triose-phosphate isomerase)	TPI1 TPI		Triosephosphate isomerase family	Carbohydrate biosynthesis; gluconeogenesis. Carbohydrate degradation; glycolysis; D-glyceraldehyde 3-phosphate from glycerone phosphate: step 1/1.	GO:0005829; GO:0009790; GO:0006094; GO:0019682; GO:0006096; GO:0005634; GO:0006098; GO:0044281; GO:0004807	cytosol; embryo development; gluconeogenesis; glyceraldehyde-3-phosphate metabolic process; glycolysis; nucleus; pentose-phosphate shunt; small molecule metabolic process; triose-phosphate isomerase activity	3D-structure; Acetylation; Alternative promoter usage; Alternative splicing; Complete proteome; Direct protein sequencing; Disease mutation; Gluconeogenesis; Glycolysis; Isomerase; Pentose shunt; Phosphoprotein; Polymorphism; Reference proteome		IPR013785; IPR022896; IPR000652; IPR020861;
Q00839	Heterogeneous nuclear ribonucleoprotein U	sSGPTSLFAVTVAPPGAR;yNILGTNTIMDk;fIEIAAR;nFILDQTNVSAAAQR;nGQDLGVAFk;tTWVTk;ekPYFPIPEEYTFIQNVPLEDR;lQAALDDEEAGGRPAMEPGNGSLDLGGDSAGR;dLPEHAVLk;qMADTGkLNTLLQR;gYFEYIEENkYSR;vTEkIPVR;mMVAGFkk;vSELkEELk;aSYGVSk;aELMER;lkVSELkEELk;gLkAELMER;ekPYFPIPEEYTFIQNVPLEDRVR;aVVVcPkDEDYkQR;nFILDQTNVSAAAQRR;kMcLFAGFQR	0.210632	0.0568123	0.722898	0.031248	0.826827	0.353916	0.667529	0.173377	0.707246	-0.266303	0.169822	0.48546	-0.25438	0.0174921	Q00839	Q00839	HNRPU_HUMAN	Heterogeneous nuclear ribonucleoprotein U (hnRNP U) (Scaffold attachment factor A) (SAF-A) (p120) (pp120)	HNRNPU HNRPU SAFA U21.1	Nucleus. Cytoplasm. Cell surface.			GO:0005524; GO:0070937; GO:0070934; GO:0003677; GO:0003723; GO:0071013; GO:0009986; GO:0000398; GO:0005654	ATP binding; CRD-mediated mRNA stability complex; CRD-mediated mRNA stabilization; DNA binding; RNA binding; catalytic step 2 spliceosome; cell surface; mRNA splicing, via spliceosome; nucleoplasm	3D-structure; ATP-binding; Acetylation; Alternative splicing; Complete proteome; Cytoplasm; DNA-binding; Direct protein sequencing; Methylation; Nucleotide-binding; Nucleus; Phosphoprotein; Polymorphism; RNA-binding; Reference proteome; Ribonucleoprotein; Spliceosome; mRNA processing; mRNA splicing	P42771	IPR001870; IPR008985; IPR026745; IPR003034; IPR018355; IPR003877;
P04075	Fructose-bisphosphate aldolase A	gILAADESTGSIAk;cQYVTEk;lQSIGTENTEENR;aLQASALk;aLANSLAcQGk;qLLLTADDR;vLAAVYk;gGVVGIk;vDkGVVPLAGTNGETTTQGLDGLSER;iVAPGkGILAADESTGSIAk;aAQEEYVkR;rALANSLAcQGk;skGGVVGIk;gILAADESTGSIAkR;gGVVGIkVDk;aDDGRPFPQVIk;fSHEEIAMATVTALR;iGEHTPSALAIMENANVLAR;rLQSIGTENTEENRR;rLQSIGTENTEENR;lQSIGTENTEENRR;eLSDIAHR;gVVPLAGTNGETTTQGLDGLSER;aAQEEYVk;iVAPGk;cPLLkPWALTFSYGR;fSHEEIAmATVTALR;iGEHTPSALAImENANVLAR;dGADFAk;i…	0.199445	0.0508	0.576206	-0.0396617	0.118669	0.0609804	0.261835	0.489235	0.03014	0.747944	0.259598	0.459158	-0.180343	0.0139196	P04075	P04075	ALDOA_HUMAN	Fructose-bisphosphate aldolase A (EC 4.1.2.13) (Lung cancer antigen NY-LU-1) (Muscle-type aldolase)	ALDOA ALDA		Class I fructose-bisphosphate aldolase family	Carbohydrate degradation; glycolysis; D-glyceraldehyde 3-phosphate and glycerone phosphate from D-glucose: step 4/4.	GO:0006754; GO:0031674; GO:0003779; GO:0015629; GO:0007015; GO:0005829; GO:0070062; GO:0030388; GO:0070061; GO:0006000; GO:0004332; GO:0006094; GO:0006096; GO:0042802; GO:0046716; GO:0030168; GO:0031093; GO:0002576; GO:0051289; GO:0008360; GO:0006941; GO:0015631	ATP biosynthetic process; I band; actin binding; actin cytoskeleton; actin filament organization; cytosol; extracellular vesicular exosome; fructose 1,6-bisphosphate metabolic process; fructose binding; fructose metabolic process; fructose-bisphosphate aldolase activity; gluconeogenesis; glycolysis; identical protein binding; muscle cell homeostasis; platelet activation; platelet alpha granule lu…	3D-structure; Acetylation; Complete proteome; Direct protein sequencing; Disease mutation; Glycogen storage disease; Glycolysis; Hereditary hemolytic anemia; Lyase; Phosphoprotein; Polymorphism; Reference proteome; Schiff base		IPR000741; IPR013785;
Q08945	FACT complex subunit SSRP1	aDVIQATGDAIcIFR;sFDFEIETk	0.195396	0.147948	1.15095	-0.156222	0.195396	0.255548	1.0992	0.926087	0.0726166	0.0152903	0.118462	1.23112	-0.127711	0.0208689	Q08945	Q08945	SSRP1_HUMAN	FACT complex subunit SSRP1 (Chromatin-specific transcription elongation factor 80 kDa subunit) (Facilitates chromatin transcription complex 80 kDa subunit) (FACT 80 kDa subunit) (FACTp80) (Facilitates chromatin transcription complex subunit SSRP1) (Recombination signal sequence recognition protein 1) (Structure-specific recognition protein 1) (hSSRP1) (T160)	SSRP1 FACT80	Nucleus. Nucleus â€º nucleolus. Chromosome.	SSRP1 family		GO:0003677; GO:0006281; GO:0006260; GO:0005694; GO:0005737; GO:0005730; GO:0005654; GO:0050434; GO:0006355; GO:0006368; GO:0016032	DNA binding; DNA repair; DNA replication; chromosome; cytoplasm; nucleolus; nucleoplasm; positive regulation of viral transcription; regulation of transcription, DNA-dependent; transcription elongation from RNA polymerase II promoter; viral reproduction	Acetylation; Chromosome; Complete proteome; DNA damage; DNA repair; DNA replication; DNA-binding; Direct protein sequencing; Nucleus; Phosphoprotein; Polymorphism; Reference proteome; Transcription; Transcription regulation; Ubl conjugation		IPR013719; IPR009071; IPR011993; IPR000969; IPR024954;
Q92945	Far upstream element-binding protein 2	iGQQPQQPGAPPQQDYTk;sVSLTGAPESVQk;vQISPDSGGLPER;iINDLLQSLR;cGLVIGR;mILIQDGSQNTNVDkPLR;dQGGFGDRNEYGSR;iGGGIDVPVPR;aGLVIGk;aWEEYYkk;gSPQQIDHAk;aINQQTGAFVEISR;kIQNDAGVR;iGGDAATTVNNSTPDFGFGGQkR;gGETIkQLQER	0.189654	0.0680019	1.11495	-0.0678725	0.374778	0.115682	0.0935192	0.129703	0.401959	0.0915734	0.0794489	1.03194	0.159913	0.0206106	Q92945	Q92945	FUBP2_HUMAN	Far upstream element-binding protein 2 (FUSE-binding protein 2) (KH type-splicing regulatory protein) (KSRP) (p75)	KHSRP FUBP2	Nucleus. Cytoplasm.	KHSRP family		GO:0003677; GO:0003723; GO:0000375; GO:0005829; GO:0006397; GO:0051028; GO:0005654; GO:0006355; GO:0006351	DNA binding; RNA binding; RNA splicing, via transesterification reactions; cytosol; mRNA processing; mRNA transport; nucleoplasm; regulation of transcription, DNA-dependent; transcription, DNA-dependent	3D-structure; Complete proteome; Cytoplasm; DNA-binding; Direct protein sequencing; Nucleus; Phosphoprotein; RNA-binding; Reference proteome; Repeat; Transcription; Transcription regulation; Transport; mRNA processing; mRNA splicing; mRNA transport		IPR015096; IPR004087; IPR004088;
P06727	Apolipoprotein A-IV	sLAPYAQDTQEk;sELTQQLNALFQDk;qLTPYAQR;aLVQQMEQLR;tQVNTQAEQLR;gNLRGNTEGLQk;lVPFATELHER;dkVNSFFSTFk;tQVNTQAEQLRR;kLVPFATELHER;iGDNLRELQQR;sLAELGGHLDQQVEEFRR;iDQNVEELkGR;iSASAEELR;iSASAEELRQR;iDQTVEELRR;vNSFFSTFk;lAPLAEDVRGNLR;lGEVNTYAGDLQk;lEPYADQLR;nAEELkAR;sLAPYAQDTQEkLNHQLEGLTFQMk;rVEPYGENFNk;eIEEIR;eLEEIR;eLEELR;eIEELR	0.187511	0.119724	-0.431984	-0.0428541	0.531517	0.479663	0.608258	0.421124	0.35914	0.383849	-0.0460278	-0.132292	0.382203	0.0369093	P06727	P06727	APOA4_HUMAN	Apolipoprotein A-IV (Apo-AIV) (ApoA-IV) (Apolipoprotein A4)	APOA4	Secreted.	Apolipoprotein A1/A4/E family		GO:0016209; GO:0033344; GO:0042632; GO:0008203; GO:0017127; GO:0042627; GO:0034378; GO:0034371; GO:0005507; GO:0005788; GO:0034364; GO:0034375; GO:0042744; GO:0002227; GO:0007159; GO:0042157; GO:0044240; GO:0034445; GO:0031210; GO:0046470; GO:0060228; GO:0033700; GO:0010873; GO:0045723; GO:0051006; GO:0010898; GO:0042803; GO:0032374; GO:0030300; GO:0019430; GO:0006982; GO:0035634; GO:0043691; GO:…	antioxidant activity; cholesterol efflux; cholesterol homeostasis; cholesterol metabolic process; cholesterol transporter activity; chylomicron; chylomicron assembly; chylomicron remodeling; copper ion binding; endoplasmic reticulum lumen; high-density lipoprotein particle; high-density lipoprotein particle remodeling; hydrogen peroxide catabolic process; innate immune response in mucosa; leukocy…	3D-structure; Chylomicron; Complete proteome; HDL; Lipid transport; Phosphoprotein; Polymorphism; Reference proteome; Repeat; Secreted; Signal; Transport		IPR013326; IPR000074;
Q01130	Serine/arginine-rich splicing factor 2	dAEDAMDAMDGAVLDGR;vGDVYIPR;gFAFVR;tSPDTLRR;dAEDAmDAMDGAVLDGR;dAEDAmDAmDGAVLDGR;dAEDAMDAmDGAVLDGR	0.186661	0.178764	0.593827	0.413426	1.21021	-0.0108639	0.210996	0.404996	-0.229628	0.543079	0.0780451	0.840522	-0.184934	0.0182113	Q01130	Q01130	SRSF2_HUMAN	Serine/arginine-rich splicing factor 2 (Protein PR264) (Splicing component, 35 kDa) (Splicing factor SC35) (SC-35) (Splicing factor, arginine/serine-rich 2)	SRSF2 SFRS2	Nucleus. Nucleus â€º nucleoplasm. Nucleus speckle.	Splicing factor SR family		GO:0003723; GO:0031124; GO:0006406; GO:0000398; GO:0016607; GO:0000166; GO:0005681; GO:0006369; GO:0003714	RNA binding; mRNA 3'-end processing; mRNA export from nucleus; mRNA splicing, via spliceosome; nuclear speck; nucleotide binding; spliceosomal complex; termination of RNA polymerase II transcription; transcription corepressor activity	3D-structure; Acetylation; Complete proteome; Direct protein sequencing; Nucleus; Phosphoprotein; RNA-binding; Reference proteome; mRNA processing; mRNA splicing	Q86X95	IPR012677; IPR000504;
P18669	Phosphoglycerate mutase 1	aLPFWNEEIVPQIk;aMEAVAAQGk;sYDVPPPPMEPDHPFYSNISk;aLPFWNEEIVPQIkEGk;kAMEAVAAQGk;yADLTEDQLPScESLkDTIAR;dAGYEFDIcFTSVQkR;amEAVAAQGk;kAmEAVAAQGk;hYGGLTGLNkAETAAk;dAGYEFDIcFTSVQk;vLIAAHGNSLR;aLPFWNEEIVPQIkEGkR	0.180513	0.0423551	0.537768	0.00592573	0.00534233	-0.106221	0.2293	0.322757	0.78063	0.688089	0.173928	0.365687	-0.309582	0.0343984	P18669	P18669	PGAM1_HUMAN	Phosphoglycerate mutase 1 (EC 3.1.3.13) (EC 5.4.2.1) (EC 5.4.2.4) (BPG-dependent PGAM 1) (Phosphoglycerate mutase isozyme B) (PGAM-B)	PGAM1 PGAMA CDABP0006		Phosphoglycerate mutase family, BPG-dependent PGAM subfamily		GO:0004083; GO:0004082; GO:0005829; GO:0006094; GO:0006096; GO:0004619; GO:0006110; GO:0043456; GO:0045730; GO:0044281	bisphosphoglycerate 2-phosphatase activity; bisphosphoglycerate mutase activity; cytosol; gluconeogenesis; glycolysis; phosphoglycerate mutase activity; regulation of glycolysis; regulation of pentose-phosphate shunt; respiratory burst; small molecule metabolic process	3D-structure; Acetylation; Complete proteome; Direct protein sequencing; Glycolysis; Hydrolase; Isomerase; Phosphoprotein; Reference proteome		IPR013078; IPR001345; IPR005952;
P04406	Glyceraldehyde-3-phosphate dehydrogenase	wGDAGAEYVVESTGVFTTMEk;gALQNIIPASTGAAk;vPTANVSVVDLTcR;iISNAScTTNcLAPLAk;wGDAGAEYVVESTGVFTTmEk;lVINGNPITIFQER;lTGMAFR;vIPELNGk;lISWYDNEFGYSNR;lTGmAFR;vGVNGFGR;ikWGDAGAEYVVESTGVFTTmEk;vIISAPSADAPMFVMGVNHEk;ikWGDAGAEYVVESTGVFTTMEk;aGAHLQGGAk;vkVGVNGFGR;vVDLmAHMASkE;vVDLMAHMASk;vVDLMAHMASkE;lVINGNPITIFQERDPSk;vIPELNGkLTGMAFR;dGRGALQNIIPASTGAAk;vIISAPSADAPMFVMGVNHEkYDNSLk;lTGMAFRVPTANVSVVDLTcR;vIHDNFGI…	0.180244	0.278474	0.715872	-0.0847966	0.188394	0.14311	0.0568263	0.542083	0.16368	-0.0151334	0.151433	0.339669	-0.22996	0.0299013	P04406	P04406	G3P_HUMAN	Glyceraldehyde-3-phosphate dehydrogenase (GAPDH) (EC 1.2.1.12) (Peptidyl-cysteine S-nitrosylase GAPDH) (EC 2.6.99.-)	GAPDH GAPD CDABP0047 OK/SW-cl.12	Cytoplasm â€º cytosol. Nucleus. Cytoplasm â€º perinuclear region. Membrane. Cytoplasm â€º cytoskeleton.	Glyceraldehyde-3-phosphate dehydrogenase family	Carbohydrate degradation; glycolysis; pyruvate from D-glyceraldehyde 3-phosphate: step 1/5.	GO:0051287; GO:0050661; GO:0071346; GO:0005829; GO:0070062; GO:0006094; GO:0004365; GO:0006096; GO:0005811; GO:0008017; GO:0015630; GO:0000226; GO:0017148; GO:0051402; GO:0005634; GO:0035605; GO:0035606; GO:0048471; GO:0005886; GO:0050821; GO:0030529; GO:0044281	NAD binding; NADP binding; cellular response to interferon-gamma; cytosol; extracellular vesicular exosome; gluconeogenesis; glyceraldehyde-3-phosphate dehydrogenase (NAD+) (phosphorylating) activity; glycolysis; lipid particle; microtubule binding; microtubule cytoskeleton; microtubule cytoskeleton organization; negative regulation of translation; neuron apoptotic process; nucleus; peptidyl-cyst…	3D-structure; ADP-ribosylation; Acetylation; Apoptosis; Complete proteome; Cytoplasm; Cytoskeleton; Direct protein sequencing; Glycolysis; Membrane; Methylation; NAD; Nucleus; Oxidoreductase; Phosphoprotein; Polymorphism; Reference proteome; S-nitrosylation; Transferase; Translation regulation; Ubl conjugation	P00533; P15927	IPR020831; IPR020830; IPR020829; IPR020828; IPR006424; IPR016040;
P58107	Epiplakin	gYFDEEMNR;cVEDPETGLYLLQIIk;mSIYQAMWk;lSVEEAVAAGVVGGEIQEk;lLSAER;vTFSGLR;vLADPSDDTk	0.165798	1.21985	0.203795	0.0489195	0.241072	-0.0757276	1.79971	1.12691	-0.0267868	-0.307347	0.101793	0.97127	0.00523805	0.0406717	P58107	P58107	EPIPL_HUMAN	Epiplakin (450 kDa epidermal antigen)	EPPK1 EPIPL	Cytoplasm â€º cytoskeleton.	Plakin or cytolinker family		GO:0005737; GO:0005856; GO:0005198	cytoplasm; cytoskeleton; structural molecule activity	Coiled coil; Complete proteome; Cytoplasm; Cytoskeleton; Direct protein sequencing; Phosphoprotein; Reference proteome; Repeat		IPR001101;
P12268	Inosine-5-monophosphate dehydrogenase 2	nLIDAGVDALR;fVPYLIAGIQHScQDIGAk;eANEILQR;rFGVPVIADGGIQNVGHIAk	0.134722	0.419785	1.02451	0.152092	0.758963	0.0138792	1.13818	0.597878	-0.212774	-0.478758	0.0778434	0.487422	0.0824679	0.0353238	P12268	P12268	IMDH2_HUMAN	Inosine-5'-monophosphate dehydrogenase 2 (IMP dehydrogenase 2) (IMPD 2) (IMPDH 2) (EC 1.1.1.205) (IMPDH-II)	IMPDH2 IMPD2	Cytoplasm. Nucleus.	IMPDH/GMPR family	Purine metabolism; XMP biosynthesis via de novo pathway; XMP from IMP: step 1/1.	GO:0003677; GO:0006177; GO:0003938; GO:0003723; GO:0005829; GO:0046651; GO:0046872; GO:0000166; GO:0005634; GO:0005778; GO:0006144; GO:0009168	DNA binding; GMP biosynthetic process; IMP dehydrogenase activity; RNA binding; cytosol; lymphocyte proliferation; metal ion binding; nucleotide binding; nucleus; peroxisomal membrane; purine nucleobase metabolic process; purine ribonucleoside monophosphate biosynthetic process	3D-structure; Acetylation; CBS domain; Complete proteome; Cytoplasm; DNA-binding; Direct protein sequencing; GMP biosynthesis; Metal-binding; NAD; Nucleus; Oxidoreductase; Phosphoprotein; Potassium; Purine biosynthesis; RNA-binding; Reference proteome; Repeat		IPR013785; IPR000644; IPR005990; IPR015875; IPR001093;
P01034	Cystatin-C	aFcSFQIYAVPWQGTMTLSk;lVGGPMDASVEEEGVR;aLDFAVGEYNk;aLQVVR;aIQVVR;lVGGPMDASVEEEGVRR	-0.102351	-0.0637694	-0.362354	-0.464259	-0.0800358	0.0904069	-0.0949319	-0.417231	-1.20573	-0.665065	0.150011	0.0425601	-0.836464	0.0200733	P01034	P01034	CYTC_HUMAN	Cystatin-C (Cystatin-3) (Gamma-trace) (Neuroendocrine basic polypeptide) (Post-gamma-globulin)	CST3	Secreted.	Cystatin family		GO:0060009; GO:0006915; GO:0033267; GO:0005604; GO:0001540; GO:0007420; GO:0001775; GO:0070301; GO:0042747; GO:0043292; GO:0004869; GO:0006952; GO:0007566; GO:0005783; GO:0043206; GO:0005615; GO:0001654; GO:0005764; GO:0005771; GO:0060313; GO:0060548; GO:0010711; GO:0060311; GO:0010716; GO:0010703; GO:0043025; GO:0031965; GO:0048471; GO:0045740; GO:0008284; GO:0043067; GO:0048678; GO:0009743; GO:…	Sertoli cell development; apoptotic process; axon part; basement membrane; beta-amyloid binding; brain development; cell activation; cellular response to hydrogen peroxide; circadian sleep/wake cycle, REM sleep; contractile fiber; cysteine-type endopeptidase inhibitor activity; defense response; embryo implantation; endoplasmic reticulum; extracellular fibril organization; extracellular space; ey…	3D-structure; Age-related macular degeneration; Amyloid; Amyloidosis; Complete proteome; Direct protein sequencing; Disease mutation; Disulfide bond; Glycoprotein; Polymorphism; Protease inhibitor; Reference proteome; Secreted; Signal; Thiol protease inhibitor		IPR027214; IPR000010; IPR018073;
Q9BUF5	Tubulin beta-6 chain	aLTVPELTQQMFDAR;mASTFIGNSTAIQELFk;iSEQFSAMFR;sGPFGQLFRPDNFIFGQTGAGNNWAk;mASTFIGNSTAIQELFkR;eIVHIQAGQcGNQIGTk;nSSYFVEWIPNNVk;iMNTFSVMPSPk;eVDEQMLAIQSk;fPGQLNADLR;lAVNmVPFPR;lAVNMVPFPR;yLTVATVFR;nmmAAcDPR;nmMAAcDPR;nMmAAcDPR;nMMAAcDPR;kLAVNMVPFPR;lHFFMPGFAPLTSR;gSQQYR;eVDEQmLAIQSk;fPGQLNADLRk;lHFFmPGFAPLTSR;aALVDLEPGTMDSVR;aALVDLEPGTmDSVR;iSEQFSAmFR	-0.137111	-0.0278042	0.287237	-0.76207	-0.00958347	0.00147383	-0.42004	-0.259448	-0.290354	-0.565872	-0.0390649	0.0627673	-0.548539	0.036346	Q9BUF5	Q9BUF5	TBB6_HUMAN	Tubulin beta-6 chain	TUBB6	Cytoplasm â€º cytoskeleton.	Tubulin family		GO:0051084; GO:0005525; GO:0003924; GO:0005737; GO:0005874; GO:0007018; GO:0005886; GO:0051258; GO:0005198	'de novo' posttranslational protein folding; GTP binding; GTPase activity; cytoplasm; microtubule; microtubule-based movement; plasma membrane; protein polymerization; structural molecule activity	Complete proteome; Cytoplasm; Cytoskeleton; GTP-binding; Microtubule; Nucleotide-binding; Phosphoprotein; Reference proteome		IPR013838; IPR002453; IPR008280; IPR000217; IPR018316; IPR023123; IPR017975; IPR003008;
Q9HC35	Echinoderm microtubule-associated protein-like 4	aTLLEDQQDPSPSS;hYLGHTDcVk;vQQQEDEITVLk;wFVLDAETR;lSALESR;tTVEPTPGkGPk;cLAIHPDkIR;iILWDHDLNPER;dMSIIQWk;aALADVLR;aSPSPQPSSQPLQIHR	-0.226464	-0.890664	-0.0718257	-0.657042	-0.139778	-0.0409671	0.354081	-1.33609	-0.111676	-0.896954	-0.0220913	0.0404277	-0.568264	0.0287984	Q9HC35	Q9HC35	EMAL4_HUMAN	Echinoderm microtubule-associated protein-like 4 (EMAP-4) (Restrictedly overexpressed proliferation-associated protein) (Ropp 120)	EML4 C2orf2 EMAPL4	Cytoplasm â€º cytoskeleton.	WD repeat EMAP family		GO:0005737; GO:0005874; GO:0007017; GO:0007067	cytoplasm; microtubule; microtubule-based process; mitosis	Acetylation; Complete proteome; Cytoplasm; Cytoskeleton; Direct protein sequencing; Microtubule; Phosphoprotein; Polymorphism; Reference proteome; Repeat; WD repeat		IPR005108; IPR011047; IPR015943; IPR001680; IPR019775; IPR017986;
P02671	Fibrinogen alpha chain	qLEQVIAk;tFPGFFSPMLGEFVSETESR;tFPGFFSPmLGEFVSETESR;dSDWPFcSDEDWNYk;gGSTSYGTGSETESPR;aLTDmPQMR;aLTDMPQmR;aQLVDmk;gSESGIFTNTk;aQLVDMk;aLTDMPQMR;nSLFEYQk;gLIDEVNQDFTNR;aLTDmPQmR;vPPEWk;vTSGSTTTTR;gDFSSANNR;qFTSSTSYNR;dLLPSR;mELERPGGNEITR;tVIGPDGHk;aQLVDMkR;qFTSSTSYNRGDSTFESk;qHLPLIk;eVDLkDYEDQQk;vQHIQLLQk;sQLQkVPPEWk;hPDEAAFFDTASTGk;rLEVDIDIk;lkNSLFEYQk;mkPVPDLVPGNFk;vIEkVQHIQLLQk;gLIDEVNQDFTNRINk;d…	-0.236466	0.0212454	-0.751326	-0.0813716	-0.439236	-0.228085	0.435363	-0.17848	-0.962474	0.0897596	-0.265979	-0.336811	-0.496551	0.032025	P02671	P02671	FIBA_HUMAN	Fibrinogen alpha chain [Cleaved into: Fibrinopeptide A; Fibrinogen alpha chain]	FGA	Secreted.			GO:0005938; GO:0043499; GO:0009897; GO:0005577; GO:0030168; GO:0031093; GO:0002576; GO:0051258; GO:0051592; GO:0007165	cell cortex; eukaryotic cell surface binding; external side of plasma membrane; fibrinogen complex; platelet activation; platelet alpha granule lumen; platelet degranulation; protein polymerization; response to calcium ion; signal transduction	3D-structure; Alternative splicing; Amyloid; Amyloidosis; Blood coagulation; Coiled coil; Complete proteome; Direct protein sequencing; Disease mutation; Disulfide bond; Glycoprotein; Hemostasis; Isopeptide bond; Phosphoprotein; Polymorphism; Reference proteome; Secreted; Signal		IPR014716; IPR014715; IPR002181; IPR012290; IPR021996; IPR020837;
P52272	Heterogeneous nuclear ribonucleoprotein M	mGPAMGPALGAGIER;iNEILSNALk;aFITNIPFDVk;gIGMGNIGPAGMGMEGIGFGINk;nLPFDFTWk;lGSTVFVANLDYk;vGEVTYVELLMDAEGk;qGGGGGGGSVPGIER;mVPAGMGAGLER;mGAGMGFGLER;mGGMEGPFGGGMENMGR;mVPAGmGAGLER;mGLAMGGGGGASFDR;fESPEVAER;gcAVVEFk;mGANNLER;mGANSLER;fGSGmNmGR;mGPGIDR;lGGAGMER;mGPAIER;mGPVMDR;mGLSMER;mGLVMDR;mAAPIDR;mATGLER;mGPVmDR;lGGAGmER;mGLSmER;aIEMER;fGSGMNMGR;mGLVmDR;acQIFVR;wQSLkDLVk;gcGVVkFESPEVAER;iNEILSNALkR…	-0.247853	-0.311279	-0.00962174	-0.630587	-0.256059	0.0555822	-0.933128	-0.506332	-0.551592	0.172017	0.0847583	-0.0250069	-0.869866	0.0153953	P52272	P52272	HNRPM_HUMAN	Heterogeneous nuclear ribonucleoprotein M (hnRNP M)	HNRNPM HNRPM NAGR1	Nucleus â€º nucleolus.			GO:0003723; GO:0000380; GO:0071013; GO:0005887; GO:0016363; GO:0000166; GO:0042382	RNA binding; alternative mRNA splicing, via spliceosome; catalytic step 2 spliceosome; integral to plasma membrane; nuclear matrix; nucleotide binding; paraspeckles	3D-structure; Acetylation; Alternative splicing; Complete proteome; Direct protein sequencing; Nucleus; Phosphoprotein; RNA-binding; Reference proteome; Repeat; Ribonucleoprotein; Spliceosome; Ubl conjugation; mRNA processing; mRNA splicing		IPR024667; IPR024666; IPR012677; IPR000504;
P53396	ATP-citrate synthase	iGNTGGMLDNILASk;aFDSGIIPMEFVNk;eAYPEEAYIADLDAk;lTLLNPk;sINNPDMR;gVTIIGPATVGGIkPGcFk;akPAMPQDSVPSPR;lLVGVDEkLNPEDIkk;aGkDLVSSLTSGLLTIGDR;gGPNYQEGLR;akPAmPQDSVPSPR;lIMGIGHR;tILSLMTR;sAYDSTMETMNYAQIR;lGQEATVGk	-0.286406	-0.268169	-0.326192	-0.508825	0.0815563	-0.439558	0.102101	-0.406346	0.0970527	-0.798021	0.00176732	-0.278656	-1.17908	0.0137324	P53396	P53396	ACLY_HUMAN	ATP-citrate synthase (EC 2.3.3.8) (ATP-citrate (pro-S-)-lyase) (ACL) (Citrate cleavage enzyme)	ACLY	Cytoplasm.	Succinate/malate CoA ligase beta subunit family; Succinate/malate CoA ligase alpha subunit family		GO:0005524; GO:0006200; GO:0003878; GO:0044262; GO:0009346; GO:0006101; GO:0015936; GO:0048037; GO:0005829; GO:0006112; GO:0035338; GO:0046872; GO:0005739; GO:0005634; GO:0005886; GO:0031325; GO:0004775; GO:0019432	ATP binding; ATP catabolic process; ATP citrate synthase activity; cellular carbohydrate metabolic process; citrate lyase complex; citrate metabolic process; coenzyme A metabolic process; cofactor binding; cytosol; energy reserve metabolic process; long-chain fatty-acyl-CoA biosynthetic process; metal ion binding; mitochondrion; nucleus; plasma membrane; positive regulation of cellular metabolic …	3D-structure; ATP-binding; Acetylation; Alternative splicing; Complete proteome; Cytoplasm; Lipid biosynthesis; Lipid metabolism; Magnesium; Metal-binding; Nucleotide-binding; Phosphoprotein; Polymorphism; Reference proteome; Transferase; Ubl conjugation		IPR014608; IPR013650; IPR013816; IPR017440; IPR016143; IPR002020; IPR016141; IPR003781; IPR005810; IPR005811; IPR016040; IPR017866; IPR016102;
O60716	Catenin delta-1	sLDNNYSTPNER;lVLINk;lRETQGIEk;aLSAIADLLTNEHER;hAIPNLVk;eIPQAER	-0.287837	-0.276428	-0.0561839	-0.625193	-0.0492529	0.0621166	-0.571244	-0.0694638	-0.50057	-1.02375	0.294717	-0.510446	-1.17721	0.0134434	O60716	O60716	CTND1_HUMAN	Catenin delta-1 (Cadherin-associated Src substrate) (CAS) (p120 catenin) (p120(ctn)) (p120(cas))	CTNND1 KIAA0384	Cytoplasm. Nucleus. Cell membrane.	Beta-catenin family		GO:0016055; GO:0034332; GO:0007155; GO:0034329; GO:0005913; GO:0016337; GO:0005911; GO:0005829; GO:0060690; GO:0030216; GO:0030027; GO:0030496; GO:0001738; GO:0090090; GO:0005634; GO:0005886; GO:0006355; GO:0007435; GO:0006351	Wnt receptor signaling pathway; adherens junction organization; cell adhesion; cell junction assembly; cell-cell adherens junction; cell-cell adhesion; cell-cell junction; cytosol; epithelial cell differentiation involved in salivary gland development; keratinocyte differentiation; lamellipodium; midbody; morphogenesis of a polarized epithelium; negative regulation of canonical Wnt receptor signa…	3D-structure; Acetylation; Alternative splicing; Cell adhesion; Cell membrane; Coiled coil; Complete proteome; Cytoplasm; Membrane; Nucleus; Phosphoprotein; Polymorphism; Reference proteome; Repeat; Transcription; Transcription regulation; Wnt signaling pathway	P09803	IPR011989; IPR016024; IPR000225;
Q9UJS0	Calcium-binding mitochondrial carrier protein Aralar2	fGLYLPLFkPSVSTSk;dVEVTkEEFVLAAQk;iAPLEEGTLPFNLAEAQR	-0.290875	-1.06565	-0.19051	-0.316113	-1.41317	0.00954829	-0.156196	-0.835084	-0.428461	-2.62452	0.931934	0.280661	-2.99163	0.0490605	Q9UJS0	Q9UJS0	CMC2_HUMAN	Calcium-binding mitochondrial carrier protein Aralar2 (Citrin) (Mitochondrial aspartate glutamate carrier 2) (Solute carrier family 25 member 13)	SLC25A13 ARALAR2	Mitochondrion inner membrane; Multi-pass membrane protein.	Mitochondrial carrier (TC 2.A.29) family		GO:0006754; GO:0015183; GO:0005313; GO:0005509; GO:0006094; GO:0005887; GO:0043490; GO:0005743; GO:0051592	ATP biosynthetic process; L-aspartate transmembrane transporter activity; L-glutamate transmembrane transporter activity; calcium ion binding; gluconeogenesis; integral to plasma membrane; malate-aspartate shuttle; mitochondrial inner membrane; response to calcium ion	Acetylation; Alternative splicing; Calcium; Complete proteome; Disease mutation; Intrahepatic cholestasis; Membrane; Metal-binding; Mitochondrion; Mitochondrion inner membrane; Polymorphism; Reference proteome; Repeat; Transmembrane; Transmembrane helix; Transport		IPR011992; IPR002048; IPR002067; IPR018108; IPR023395;
P35611	Alpha-adducin	sLVQGELVTASk;tAGPQSQVLcGVVMDR;iREQNLQDIk;yFDRVDENNPEYLRER;wQIGEQEFEALMR;iNLQGDIVDR	-0.298971	-0.0183872	-0.12517	-0.241337	0.0879851	-0.382332	-0.756901	-0.256769	-0.957086	-0.999194	0.107026	-0.616199	-0.2571	0.00673948	P35611	P35611	ADDA_HUMAN	Alpha-adducin (Erythrocyte adducin subunit alpha)	ADD1 ADDA	Cytoplasm â€º cytoskeleton. Cell membrane; Peripheral membrane protein; Cytoplasmic side.	Aldolase class II family, Adducin subfamily		GO:0008290; GO:0051015; GO:0051017; GO:0006987; GO:0051016; GO:0000902; GO:0006884; GO:0006921; GO:0005829; GO:0043197; GO:0030218; GO:0020027; GO:0048873; GO:0001701; GO:0046872; GO:0035264; GO:0005634; GO:0005886; GO:0032092; GO:0030507; GO:0005198; GO:0045202	F-actin capping protein complex; actin filament binding; actin filament bundle assembly; activation of signaling protein activity involved in unfolded protein response; barbed-end actin filament capping; cell morphogenesis; cell volume homeostasis; cellular component disassembly involved in execution phase of apoptosis; cytosol; dendritic spine; erythrocyte differentiation; hemoglobin metabolic p…	Actin-binding; Alternative splicing; Calmodulin-binding; Cell membrane; Complete proteome; Cytoplasm; Cytoskeleton; Direct protein sequencing; Membrane; Phosphoprotein; Polymorphism; Reference proteome		IPR001303;
O94903	Proline synthase co-transcribed bacterial homolog protein	lmAVPNLFMLETVDSVk;lMAVPNLFmLETVDSVk;iLSLcPEIk;dLPAIQPR;wHFIGHLQk;lMAVPNLFMLETVDSVk	-0.306242	-0.862239	0.696871	-1.11307	-0.0664526	0.0942537	-1.56484	-1.09853	-0.720647	-2.06282	0.135118	0.817992	-1.54551	0.0452918	O94903	O94903	PROSC_HUMAN	Proline synthase co-transcribed bacterial homolog protein	PROSC		UPF0001 family		GO:0005737; GO:0005739; GO:0030170	cytoplasm; mitochondrion; pyridoxal phosphate binding	Complete proteome; Phosphoprotein; Polymorphism; Pyridoxal phosphate; Reference proteome		IPR001608; IPR011078;
Q13884	Beta-1-syntrophin	tIIQSPYEk;gAGAGHPGAGGAQPPDSPAGVR;qLEIHSPDAk;eVLLEVk;smALADPENR;sGLLEVLVR;mPILISk;vIAEVR;aGkEVLLEVk	-0.328678	-0.948782	0.18612	-0.825722	-0.0553573	-0.438473	-0.693549	-1.51189	-0.106396	-1.52502	0.190218	0.325612	-0.933542	0.0162579	Q13884	Q13884	SNTB1_HUMAN	Beta-1-syntrophin (59 kDa dystrophin-associated protein A1 basic component 1) (DAPA1B) (BSYN2) (Syntrophin-2) (Tax interaction protein 43) (TIP-43)	SNTB1 SNT2B1	Cell membrane â€º sarcolemma; Peripheral membrane protein; Cytoplasmic side. Cell junction. Cytoplasm â€º cytoskeleton.	Syntrophin family		GO:0030054; GO:0005737; GO:0005856; GO:0016010; GO:0006936; GO:0005543; GO:0042383; GO:0045202	cell junction; cytoplasm; cytoskeleton; dystrophin-associated glycoprotein complex; muscle contraction; phospholipid binding; sarcolemma; synapse	Acetylation; Actin-binding; Alternative splicing; Calcium; Calmodulin-binding; Cell junction; Cell membrane; Complete proteome; Cytoplasm; Cytoskeleton; Direct protein sequencing; Membrane; Phosphoprotein; Reference proteome; Repeat	O95477; P11532	IPR001478; IPR011993; IPR001849; IPR015482;
P11277	Spectrin beta chain, erythrocyte	gQQLVEAAEIDcQDLEER;sTASWAER;lQTHADLNk;fLDLLEPLGRR;dALLLWcQMk;aLQFLk;eTWLSENQR;vDNVNAFIER;vQLIEDR;wQAFQTLVSER;qIETQERPR;eLHLLGVQVQQFQDVATR;wVNSHLAR;vQLLEDR;aLQFLkEQR;aAMRETWLSENQR	-0.342323	-0.105314	-1.10129	-0.213887	-0.0577726	-0.887499	-0.392259	-0.0980375	-1.19819	-0.743899	-0.0391491	-0.791311	-0.55825	0.00141704	P11277	P11277	SPTB1_HUMAN	Spectrin beta chain, erythrocytic (Beta-I spectrin)	SPTB SPTB1	Cytoplasm â€º cytoskeleton. Cytoplasm â€º cell cortex.	Spectrin family		GO:0051015; GO:0051693; GO:0007411; GO:0009986; GO:0005829; GO:0030097; GO:0031235; GO:0007009; GO:0006779; GO:0043234; GO:0008091; GO:0014731; GO:0005200	actin filament binding; actin filament capping; axon guidance; cell surface; cytosol; hemopoiesis; intrinsic to internal side of plasma membrane; plasma membrane organization; porphyrin-containing compound biosynthetic process; protein complex; spectrin; spectrin-associated cytoskeleton; structural constituent of cytoskeleton	3D-structure; Actin capping; Actin-binding; Alternative splicing; Complete proteome; Cytoplasm; Cytoskeleton; Direct protein sequencing; Disease mutation; Elliptocytosis; Hereditary hemolytic anemia; Phosphoprotein; Polymorphism; Reference proteome; Repeat	O95295	IPR001589; IPR001715; IPR018159; IPR016343; IPR002017;
O14791	Apolipoprotein L1	aLDNLAR;vAQELEEkLNILNNNYk;iLQADQEL	-0.343618	-0.0797624	-0.992233	-0.123084	-0.0687571	0.138188	-0.491853	-1.173	-0.576702	-0.924185	0.108211	-0.524206	-0.220838	0.00814273	O14791	O14791	APOL1_HUMAN	Apolipoprotein L1 (Apolipoprotein L) (Apo-L) (ApoL) (Apolipoprotein L-I) (ApoL-I)	APOL1 APOL	Secreted.	Apolipoprotein L family		GO:0005254; GO:0008203; GO:0019835; GO:0005576; GO:0034364; GO:0045087; GO:0031224; GO:0031640; GO:0008289; GO:0006869; GO:0042157; GO:0034361	chloride channel activity; cholesterol metabolic process; cytolysis; extracellular region; high-density lipoprotein particle; innate immune response; intrinsic to membrane; killing of cells of other organism; lipid binding; lipid transport; lipoprotein metabolic process; very-low-density lipoprotein particle	Alternative splicing; Cholesterol metabolism; Complete proteome; Direct protein sequencing; Disease mutation; Glycoprotein; HDL; Lipid metabolism; Lipid transport; Phosphoprotein; Polymorphism; Reference proteome; Secreted; Signal; Steroid metabolism; Sterol metabolism; Transport		IPR008405;
P23588	Eukaryotic translation initiation factor 4B	sILPTAPR;gLNISAVR;aFGSGYR;aASIFGGAkPVDTAAR;aAREPNIDR;lNLkPR;sRTGSESSQTGTSTTSSR	-0.373803	-0.528132	0.4405	-0.578476	-0.0115385	0.169456	-1.21023	-1.37443	-0.594316	-0.581903	0.0654138	0.24338	-1.4909	0.0346486	P23588	P23588	IF4B_HUMAN	Eukaryotic translation initiation factor 4B (eIF-4B)	EIF4B				GO:0005829; GO:0016281; GO:0008286; GO:0000289; GO:0000166; GO:0006446; GO:0003743	cytosol; eukaryotic translation initiation factor 4F complex; insulin receptor signaling pathway; nuclear-transcribed mRNA poly(A) tail shortening; nucleotide binding; regulation of translational initiation; translation initiation factor activity	3D-structure; Acetylation; Complete proteome; Direct protein sequencing; Initiation factor; Phosphoprotein; Polymorphism; Protein biosynthesis; RNA-binding; Reference proteome	P53350	IPR012677; IPR000504;
P62258	14-3-3 protein epsilon	eAAENSLVAYk;lIccDILDVLDk;vAGmDVELTVEER;vAGMDVELTVEER;qmVETELk;qMVETELk;nVIGAR;yLAEFATGNDRk;lAEQAERYDEMVESMk;kVAGMDVELTVEER;lIccDILDVLDkHLIPAANTGESk;kVAGmDVELTVEER;nLLSVAYk;dSTLIMQLLR;iISSIEQk;yLAEFATGNDR;dSTLImQLLR	-0.383997	-0.173935	0.382239	-0.670791	-0.288869	-0.255051	-0.88167	-0.409882	-1.06022	-1.64742	-0.00246202	0.0459718	-0.978833	0.011922	P62258	P62258	1433E_HUMAN	14-3-3 protein epsilon (14-3-3E)	YWHAE	Cytoplasm. Melanosome.	14-3-3 family		GO:0000086; GO:0006915; GO:0033267; GO:0021987; GO:0005829; GO:0035329; GO:0021766; GO:0005871; GO:0042470; GO:0005739; GO:0035308; GO:0048011; GO:0001764; GO:0006605; GO:0019048	G2/M transition of mitotic cell cycle; apoptotic process; axon part; cerebral cortex development; cytosol; hippo signaling cascade; hippocampus development; kinesin complex; melanosome; mitochondrion; negative regulation of protein dephosphorylation; nerve growth factor receptor signaling pathway; neuron migration; protein targeting; virus-host interaction	3D-structure; Acetylation; Alternative splicing; Complete proteome; Cytoplasm; Direct protein sequencing; Host-virus interaction; Phosphoprotein; Reference proteome	O00257-3; O94921; Q9UKT5; Q14678-2; Q5S007; P61981	IPR000308; IPR023409; IPR023410;
P05408	Neuroendocrine protein 7B2	vSEADIQR;lLHGVMEQLGIARPR;kLLYEk;kLIYEk;tPDRVSEADIQR	-0.399033	-0.437421	-0.751332	-0.395001	-0.193452	-0.342044	-0.327945	-0.403065	0.0690387	-0.676568	-0.359734	0.326495	-1.55948	0.00907429	P05408	P05408	7B2_HUMAN	Neuroendocrine protein 7B2 (Pituitary polypeptide) (Secretogranin V) (Secretogranin-5) (Secretory granule endocrine protein I) [Cleaved into: N-terminal peptide; C-terminal peptide]	SCG5 SGNE1	Secreted.	7B2 family		GO:0005525; GO:0004857; GO:0005576; GO:0006886; GO:0007218; GO:0016486; GO:0046883; GO:0030141; GO:0051082	GTP binding; enzyme inhibitor activity; extracellular region; intracellular protein transport; neuropeptide signaling pathway; peptide hormone processing; regulation of hormone secretion; secretory granule; unfolded protein binding	Alternative splicing; Chaperone; Cleavage on pair of basic residues; Complete proteome; Direct protein sequencing; Disulfide bond; Neuropeptide; Reference proteome; Secreted; Signal; Sulfation; Transport		IPR007945;
Q15056	Eukaryotic translation initiation factor 4H	aYSSFGGGR;gSNMDFREPTEEER;tVATPLNQVANPNSAIFGGARPR;gGFGFRk;lQIkPR;lQLkPR;fRDGPPLR;sLRVDIAEGR;tGPPMGSR;gGFGFR;vDIAEGR;tGPPmGSR	-0.423929	-0.858182	0.0630919	-0.847739	0.143242	0.094415	-0.484895	-0.960396	-0.525811	-0.920243	0.128987	0.00190424	-1.43084	0.0124192	Q15056	Q15056	IF4H_HUMAN	Eukaryotic translation initiation factor 4H (eIF-4H) (Williams-Beuren syndrome chromosomal region 1 protein)	EIF4H KIAA0038 WBSCR1 WSCR1	Cytoplasm â€º perinuclear region.			GO:0005829; GO:0016281; GO:0000166; GO:0048471; GO:0006446; GO:0003743; GO:0019048	cytosol; eukaryotic translation initiation factor 4F complex; nucleotide binding; perinuclear region of cytoplasm; regulation of translational initiation; translation initiation factor activity; virus-host interaction	Acetylation; Alternative splicing; Complete proteome; Cytoplasm; Direct protein sequencing; Host-virus interaction; Initiation factor; Phosphoprotein; Protein biosynthesis; RNA-binding; Reference proteome; Williams-Beuren syndrome	P60842	IPR012677; IPR000504;
Q06210	Glucosamine--fructose-6-phosphate aminotransferase [isomerizing] 1	aVQTLQMELQQIMk;gYDFESETDTETIAk;gALTVGITNTVGSSISR;vIFLEDDDVAAVVDGR;gYDVDFPR;yMYDNR;eTDcGVHINAGPEIGVASTk;rkEIMLGLk;eSQDTSFTTLVER;eILETLIk;eIFEQPESVVNTMR;eIMLGLk;gSPLLIGVR;gNFSSFMQk;cGIFAYLNYHVPR	-0.434103	-1.2469	-0.15897	-1.32759	-0.370901	0.0580549	-0.410935	-1.55116	-0.394248	-2.46214	0.277093	0.272661	-2.01186	0.0134474	Q06210	Q06210	GFPT1_HUMAN	Glutamine--fructose-6-phosphate aminotransferase [isomerizing] 1 (EC 2.6.1.16) (D-fructose-6-phosphate amidotransferase 1) (Glutamine:fructose-6-phosphate amidotransferase 1) (GFAT 1) (GFAT1) (Hexosephosphate aminotransferase 1)	GFPT1 GFAT GFPT			Nucleotide-sugar biosynthesis; UDP-N-acetyl-alpha-D-glucosamine biosynthesis; alpha-D-glucosamine 6-phosphate from D-fructose 6-phosphate: step 1/1.	GO:0006048; GO:0006987; GO:0016597; GO:0030246; GO:0016051; GO:0032869; GO:0005829; GO:0006488; GO:0006112; GO:0006002; GO:0006042; GO:0006541; GO:0004360; GO:0045719; GO:0043687; GO:0018279; GO:0051289; GO:0009744	UDP-N-acetylglucosamine biosynthetic process; activation of signaling protein activity involved in unfolded protein response; amino acid binding; carbohydrate binding; carbohydrate biosynthetic process; cellular response to insulin stimulus; cytosol; dolichol-linked oligosaccharide biosynthetic process; energy reserve metabolic process; fructose 6-phosphate metabolic process; glucosamine biosynth…	3D-structure; Alternative splicing; Aminotransferase; Complete proteome; Congenital myasthenic syndrome; Disease mutation; Glutamine amidotransferase; Phosphoprotein; Reference proteome; Repeat; Transferase		IPR017932; IPR000583; IPR005855; IPR001347;
P55036	26S proteasome non-ATPase regulatory subunit 4	iIAFVGSPVEDNEkDLVk;aAAASAAEAGIATTGTEDSDDALLk;lHTVQPk;vAHLALk;vLESTmVcVDNSEYmR	-0.445333	-0.72307	-1.28022	-0.994029	-0.904393	-0.322969	-0.599211	-0.436216	-0.33429	-0.547205	0.191221	-0.334668	-1.03937	0.000276765	P55036	P55036	PSMD4_HUMAN	26S proteasome non-ATPase regulatory subunit 4 (26S proteasome regulatory subunit RPN10) (26S proteasome regulatory subunit S5A) (Antisecretory factor 1) (AF) (ASF) (Multiubiquitin chain-binding protein)	PSMD4 MCB1		Proteasome subunit S5A family		GO:0006977; GO:0000082; GO:0000216; GO:0000084; GO:0031145; GO:0002479; GO:0006915; GO:0005829; GO:0010467; GO:0016071; GO:0051436; GO:0005654; GO:0051437; GO:0022624; GO:0000209; GO:0042981; GO:0006521; GO:0044281; GO:0016032	DNA damage response, signal transduction by p53 class mediator resulting in cell cycle arrest; G1/S transition of mitotic cell cycle; M/G1 transition of mitotic cell cycle; S phase of mitotic cell cycle; anaphase-promoting complex-dependent proteasomal ubiquitin-dependent protein catabolic process; antigen processing and presentation of exogenous peptide antigen via MHC class I, TAP-dependent; ap…	3D-structure; Alternative splicing; Complete proteome; Direct protein sequencing; Phosphoprotein; Proteasome; Reference proteome; Repeat	P24610; P54725; P54727; Q9P0W5	IPR027040; IPR003903; IPR002035;
P62753	40S ribosomal protein S6	lNISFPATGcQk;mATEVAADALGEEWk;dIPGLTDTTVPR;qGFPMk;lIEVDDERk;mkLNISFPATGcQk;iSGGNDkQGFPMk;gHScYRPR;lIEVDDER;kGEkDIPGLTDTTVPR;qGVLTHGR;nkEEAAEYAk;vRLLLSk;lFNLSkEDDVR	-0.452124	-0.903529	0.292786	-0.937848	-0.206974	-0.146488	-0.227058	-1.24156	-0.503004	-0.819249	-0.199145	0.205411	-1.5851	0.00957169	P62753	P62753	RS6_HUMAN	40S ribosomal protein S6 (Phosphoprotein NP33)	RPS6 OK/SW-cl.2		Ribosomal protein S6e family		GO:0006614; GO:0031929; GO:0022627; GO:0042593; GO:0008286; GO:0000184; GO:0005730; GO:0043065; GO:0006364; GO:0042274; GO:0003735; GO:0006414; GO:0006413; GO:0006415; GO:0019083	SRP-dependent cotranslational protein targeting to membrane; TOR signaling cascade; cytosolic small ribosomal subunit; glucose homeostasis; insulin receptor signaling pathway; nuclear-transcribed mRNA catabolic process, nonsense-mediated decay; nucleolus; positive regulation of apoptotic process; rRNA processing; ribosomal small subunit biogenesis; structural constituent of ribosome; translationa…	Acetylation; Complete proteome; Direct protein sequencing; Phosphoprotein; Polymorphism; Reference proteome; Ribonucleoprotein; Ribosomal protein	Q09161	IPR014401; IPR001377; IPR018282;
Q8WVM8	Sec1 family domain-containing protein 1	iLDNLMEMk;lTSAVSSLPELLEk;nSLFTGDTLGAGQFSFQRPLLVLVDR;mLNFNVPHIk;vMNTGSQFVMEGVk;lIDLHTNVATAVLEHIk;qTVALkR;iLDNLmEmk	-0.45525	-0.758863	-0.355455	-1.01627	-0.0262731	-0.215475	-0.557822	-1.02782	-0.45525	-1.69733	-0.00841168	-0.127869	-1.24062	0.00189152	Q8WVM8	Q8WVM8	SCFD1_HUMAN	Sec1 family domain-containing protein 1 (SLY1 homolog) (Sly1p) (Syntaxin-binding protein 1-like 2)	SCFD1 C14orf163 KIAA0917 STXBP1L2 FKSG23	Cytoplasm. Endoplasmic reticulum membrane; Peripheral membrane protein. Golgi apparatus â€º Golgi stack membrane; Peripheral membrane protein.	STXBP/unc-18/SEC1 family		GO:0032580; GO:0017119; GO:0005798; GO:0005801; GO:0005789; GO:0005886; GO:0006892; GO:0015031; GO:0060628; GO:0001666; GO:0009636; GO:0006890; GO:0019905; GO:0006904	Golgi cisterna membrane; Golgi transport complex; Golgi-associated vesicle; cis-Golgi network; endoplasmic reticulum membrane; plasma membrane; post-Golgi vesicle-mediated transport; protein transport; regulation of ER to Golgi vesicle-mediated transport; response to hypoxia; response to toxin; retrograde vesicle-mediated transport, Golgi to ER; syntaxin binding; vesicle docking involved in exocy…	Acetylation; Complete proteome; Cytoplasm; Direct protein sequencing; ER-Golgi transport; Endoplasmic reticulum; Golgi apparatus; Membrane; Phosphoprotein; Polymorphism; Protein transport; Reference proteome; Transport		IPR001619;
Q8TAQ2	SWI/SNF complex subunit SMARCC2	sLVALLVETQMk;dIGEGNLSTAAAAALAAAAVk;qQLLADR	-0.483368	-0.325302	-0.11744	-0.435136	-0.501821	-0.00267147	-1.14628	-0.586441	-1.13454	-1.23095	0.119127	0.669368	-0.873048	0.0177974	Q8TAQ2	Q8TAQ2	SMRC2_HUMAN	SWI/SNF complex subunit SMARCC2 (BRG1-associated factor 170) (BAF170) (SWI/SNF complex 170 kDa subunit) (SWI/SNF-related matrix-associated actin-dependent regulator of chromatin subfamily C member 2)	SMARCC2 BAF170	Nucleus.	SMARCC family		GO:0003677; GO:0016514; GO:0003682; GO:0006338; GO:0071565; GO:0045892; GO:0007399; GO:0071564; GO:0006337; GO:0045893; GO:0006357; GO:0003713; GO:0006351	DNA binding; SWI/SNF complex; chromatin binding; chromatin remodeling; nBAF complex; negative regulation of transcription, DNA-dependent; nervous system development; npBAF complex; nucleosome disassembly; positive regulation of transcription, DNA-dependent; regulation of transcription from RNA polymerase II promoter; transcription coactivator activity; transcription, DNA-dependent	Acetylation; Alternative splicing; Chromatin regulator; Coiled coil; Complete proteome; Neurogenesis; Nucleus; Phosphoprotein; Reference proteome; Transcription; Transcription regulation		IPR001357; IPR000953; IPR009057; IPR001005; IPR017884; IPR007526; IPR011991;
Q00341	Vigilin	iEGDPQGVQQAk;tTTIAVEVk;dQGLSIMVSGk;iDLPAENSNSETIIITGk;eIAEEYGGVMVSFPR;iTQQMPk;sGLVPQQIk;tLPWGPk;gNSLQEILER;eLLELASR;lVGEIMQETGTR;yVIGPk;lSVTVDPk;dFSVQIk;iQDIELk;lQDLELk;sFTVDIR;dkFPEVIINFPDPAQk;aGLLER;tIIGQkGER;iEGDPQGVQQAkR;vkELQAEQEDR;sGTQSDkVTLk;aVERLEVEk;tkDLIIEQR;qLLHLAEEk;iVGELEQMVSEDVPLDHR;iQIPRPDDPSNQIk;aSVITQVFHVPLEER;tGAHLELSLAk;rcDIIIISGRk;yVIGQk;icLEImQR;iLSLQk;iLSIQk;iTQQmPk;rcDIIIIS…	-0.501711	-0.729801	0.250894	-0.89651	-0.304368	0.0822705	-0.623528	-1.15349	-0.396969	-1.83062	0.0175537	0.304554	-1.76449	0.0172419	Q00341	Q00341	VIGLN_HUMAN	Vigilin (High density lipoprotein-binding protein) (HDL-binding protein)	HDLBP HBP VGL	Cytoplasm. Nucleus.			GO:0003723; GO:0008203; GO:0005737; GO:0034364; GO:0008289; GO:0006869; GO:0005634; GO:0005886	RNA binding; cholesterol metabolic process; cytoplasm; high-density lipoprotein particle; lipid binding; lipid transport; nucleus; plasma membrane	3D-structure; Acetylation; Alternative splicing; Cholesterol metabolism; Complete proteome; Cytoplasm; Direct protein sequencing; HDL; Lipid metabolism; Lipid transport; Nucleus; Phosphoprotein; Polymorphism; RNA-binding; Reference proteome; Repeat; Steroid metabolism; Sterol metabolism; Transport		IPR004087; IPR004088;
Q9P2E9	Ribosome-binding protein 1	dALNQATSQVESk;lLATEQEDAAVAk;aMEALATAEQAck;eVPMVVVPPVGAk;lIEILSEk;vEPAVSSVVNSIQVLTSk;aAILETAPk;tQLEWTEAILEDEQTQR;tLVSTVGSMVFNEGEAQR;gNTPATGTTQGk;lQSSEAEVR;eQEITAVQAR;eAEETQSTLQAEcDQYR;lQQENSILR;gDPVAILk;sIEALLEAGQAR;sILAETEGMLR;aENSQLTER;eVAGLR;eALELR;eAIELR;tTQEQLAR;vAkVEPAVSSVVNSIQVLTSk;kVEGAPTQGR;kVEGAQNQGk;aQEQQQQMAELHSk;hPPAPAEPSSDLASk;kLTSDLGR;kLQEQLEk;ekGPTLLk;akVGAAEEELQk;hLEEIVEk;tAGPLESS…	-0.511569	-1.46523	0.202537	-1.35491	-0.0386271	0.0113384	-0.017113	-2.05205	-0.587518	-2.56479	0.177463	0.598353	-2.08682	0.0323729	Q9P2E9	Q9P2E9	RRBP1_HUMAN	Ribosome-binding protein 1 (180 kDa ribosome receptor homolog) (RRp) (ES/130-related protein) (Ribosome receptor protein)	RRBP1 KIAA1398	Endoplasmic reticulum membrane; Single-pass type III membrane protein.			GO:0030176; GO:0015031; GO:0004872; GO:0005840; GO:0007165; GO:0006412	integral to endoplasmic reticulum membrane; protein transport; receptor activity; ribosome; signal transduction; translation	Alternative splicing; Complete proteome; Endoplasmic reticulum; Membrane; Phosphoprotein; Polymorphism; Protein transport; Reference proteome; Repeat; Translocation; Transmembrane; Transmembrane helix; Transport		IPR007794;
P16989	DNA-binding protein A	sVGDGETVEFDVVEGEk;nGYGFINR	-0.520653	-0.0430802	0.336342	-0.970108	-0.138871	-0.510217	-0.492366	-0.535861	-1.56475	0.0911555	-0.520653	-0.10482	-0.832877	0.0135171	P16989	P16989	DBPA_HUMAN	DNA-binding protein A (Cold shock domain-containing protein A) (Single-strand DNA-binding protein NF-GMB)	CSDA DBPA	Cytoplasm. Nucleus.			GO:0005737; GO:0003690; GO:0009566; GO:0005921; GO:0001701; GO:0003730; GO:0008584; GO:0043066; GO:0048642; GO:0000122; GO:0005634; GO:0031100; GO:0005844; GO:0046622; GO:0009409; GO:0003700; GO:0003697; GO:0007283; GO:0003714; GO:0006351	cytoplasm; double-stranded DNA binding; fertilization; gap junction; in utero embryonic development; mRNA 3'-UTR binding; male gonad development; negative regulation of apoptotic process; negative regulation of skeletal muscle tissue development; negative regulation of transcription from RNA polymerase II promoter; nucleus; organ regeneration; polysome; positive regulation of organ growth; respon…	Alternative splicing; Complete proteome; Cytoplasm; DNA-binding; Nucleus; Phosphoprotein; Polymorphism; Reference proteome; Repressor; Transcription; Transcription regulation		IPR019844; IPR011129; IPR002059; IPR012340;
P60468	Protein transport protein Sec61 subunit beta	pGPTPSGTNVGSSGR;tTSAGTGGMWR;tTSAGTGGmWR	-0.527105	-1.81666	0.124179	-0.870788	-0.227014	-0.459778	-1.35506	-2.08021	-0.672775	-2.94917	0.0964838	0.860114	-3.36854	0.0158136	P60468	P60468	SC61B_HUMAN	Protein transport protein Sec61 subunit beta	SEC61B	Endoplasmic reticulum membrane; Single-pass membrane protein.	SEC61-beta family		GO:0030433; GO:0006614; GO:0002479; GO:0031205; GO:0016021; GO:0000060; GO:0030970; GO:0006412	ER-associated protein catabolic process; SRP-dependent cotranslational protein targeting to membrane; antigen processing and presentation of exogenous peptide antigen via MHC class I, TAP-dependent; endoplasmic reticulum Sec complex; integral to membrane; protein import into nucleus, translocation; retrograde protein transport, ER to cytosol; translation	Acetylation; Complete proteome; Direct protein sequencing; Endoplasmic reticulum; Lipoprotein; Membrane; Palmitate; Phosphoprotein; Protein transport; Reference proteome; Translocation; Transmembrane; Transmembrane helix; Transport	P51572	IPR005609; IPR016482;
P14625	Endoplasmin	tFEINPR;sILFVPTSAPR;lTESPcALVASQYGWSGNmER;lIINSLYk;lTESPcALVASQYGWSGNMER;lISLTDENALSGNEELTVk;eAESSPFVER;nLGTIAk;eFGTNIk;sGTSEFLNk;sGYLLPDTk;tLDMIk;gVVDSDDLPLNVSR;gLFDEYGSk;fQNVAk;yLNFVk;dISTNYYASQk;eAVEkEFEPLLNWMk;kEAESSPFVER;kTFEINPR;dISTNYYASQkk;kTLDMIk;tLDMIkk;gLFDEYGSkk;eVEEDEYkAFYk;iADDkYNDTFWk;iADDkYNDTFWkEFGTNIk;vFITDDFHDMMPk;eFEPLLNWMkDk;tVWDWELMNDIkPIWQRPSk;eAVEkEFEPLLNWMkDk;sEkFAFQAEVNR…	-0.527567	-1.12754	0.126049	-1.07096	-0.343645	0.00820311	-0.0384627	-1.14756	-0.269713	-1.87234	0.085726	0.269966	-1.23418	0.0198052	P14625	P14625	ENPL_HUMAN	Endoplasmin (94 kDa glucose-regulated protein) (GRP-94) (Heat shock protein 90 kDa beta member 1) (Tumor rejection antigen 1) (gp96 homolog)	HSP90B1 GRP94 TRA1	Endoplasmic reticulum lumen. Melanosome.	Heat shock protein 90 family		GO:0005524; GO:0030433; GO:0003723; GO:0031247; GO:0006987; GO:0005509; GO:0071318; GO:0005829; GO:0005788; GO:0005789; GO:0045087; GO:0050750; GO:0042470; GO:0030496; GO:0043066; GO:0048471; GO:0044459; GO:0006457; GO:0019903; GO:0015031; GO:0043666; GO:0001666; GO:0051208; GO:0046790	ATP binding; ER-associated protein catabolic process; RNA binding; actin rod assembly; activation of signaling protein activity involved in unfolded protein response; calcium ion binding; cellular response to ATP; cytosol; endoplasmic reticulum lumen; endoplasmic reticulum membrane; innate immune response; low-density lipoprotein particle receptor binding; melanosome; midbody; negative regulation…	ATP-binding; Calcium; Chaperone; Complete proteome; Direct protein sequencing; Disulfide bond; Endoplasmic reticulum; Glycoprotein; Nucleotide-binding; Phosphoprotein; Reference proteome; Signal		IPR003594; IPR019805; IPR001404; IPR020575; IPR020568;
O43175	D-3-phosphoglycerate dehydrogenase	qIPQATASMk;iLQDGGLQVVEk;nAGNcLSPAVIVGLLk;vTADVINAAEk;gTIQVITQGTSLk;cGEEIAVQFVDMVk;mQSFGMk;fMGTELNGk;tLGILGLGR;dLPLLLFR;qADVNLVNAk;aGTGVDNVDLEAATR;lQVVGR;aLQSGQcAGAALDVFTEEPPRDR;eASkQADVNLVNAk;kILQDGGLQVVEk;gGIVDEGALLR;cGEEIAVQFVDmVk;aWAGSPk;vLISDSLDPccR;aGTGVDNVDLEAATRk;sATkVTADVINAAEk;vTADVINAAEkLQVVGR;tQTSDPAmLPTmIGLLAEAGVR;qNLSkEELIAELQDcEGLIVR	-0.546827	-1.77692	0.363073	-1.63267	-0.0979584	0.21001	-0.693485	-1.67398	-0.790528	-1.79848	0.249722	0.0379865	-1.40907	0.0127112	O43175	O43175	SERA_HUMAN	D-3-phosphoglycerate dehydrogenase (3-PGDH) (EC 1.1.1.95)	PHGDH PGDH3		D-isomer specific 2-hydroxyacid dehydrogenase family	Amino-acid biosynthesis; L-serine biosynthesis; L-serine from 3-phospho-D-glycerate: step 1/3.	GO:0006564; GO:0051287; GO:0007420; GO:0034641; GO:0005829; GO:0009055; GO:0004617	L-serine biosynthetic process; NAD binding; brain development; cellular nitrogen compound metabolic process; cytosol; electron carrier activity; phosphoglycerate dehydrogenase activity	3D-structure; Acetylation; Amino-acid biosynthesis; Complete proteome; Direct protein sequencing; Disease mutation; NAD; Oxidoreductase; Reference proteome; Serine biosynthesis		IPR006236; IPR006139; IPR006140; IPR016040;
P11171	Protein 4.1	fLALGSk;vVVHQETEIADE;iVITGDADIDHDQVLVQAIk;eQHPDMSVTk;vSLLDDTVYEcVVEk;gVPWNFTFNVk;tVkGGISETR	-0.581272	0.207405	-0.0491976	-0.735901	-0.495699	-0.395593	-2.04865	-0.535406	-1.8922	0.308391	-0.129925	-1.18718	-0.756776	0.0128229	P11171	P11171	41_HUMAN	Protein 4.1 (P4.1) (4.1R) (Band 4.1) (EPB4.1)	EPB41 E41P	Cytoplasm â€º cytoskeleton. Cytoplasm â€º cell cortex. Nucleus.			GO:0005545; GO:0005794; GO:0030036; GO:0008015; GO:0030866; GO:0019898; GO:0005634; GO:0005886; GO:0032092; GO:0043234; GO:0008091; GO:0030507; GO:0014731; GO:0005200	1-phosphatidylinositol binding; Golgi apparatus; actin cytoskeleton organization; blood circulation; cortical actin cytoskeleton organization; extrinsic to membrane; nucleus; plasma membrane; positive regulation of protein binding; protein complex; spectrin; spectrin binding; spectrin-associated cytoskeleton; structural constituent of cytoskeleton	3D-structure; Actin-binding; Alternative splicing; Calmodulin-binding; Complete proteome; Cytoplasm; Cytoskeleton; Direct protein sequencing; Elliptocytosis; Glycoprotein; Hereditary hemolytic anemia; Nucleus; Phosphoprotein; Polymorphism; Pyropoikilocytosis; Reference proteome		IPR008379; IPR019749; IPR019750; IPR021187; IPR000798; IPR014847; IPR014352; IPR019748; IPR019747; IPR000299; IPR018979; IPR018980; IPR011993; IPR007477;
Q9NR45	Sialic acid synthase	qLLPcEmAcNEk;qLLPcEMAcNEk;vGSGDTNNFPYLEk;pLELELcPGR;vkIPEGTILTMDMLTVk;vkIPEGTILTmDMLTVk;vkIPEGTILTMDmLTVk;aLERPYTSk;gYPPEDIFNLVGkk;vLVTVEEDDTIMEELVDNHGkk;vLVTVEEDDTImEELVDNHGk;vkIPEGTILTmDmLTVk;iPEGTILTMDMLTVk;gYPPEDIFNLVGk;hLEFSHDQYR;iPEGTILTmDmLTVk;vISEYQk	-0.608775	-0.591041	-0.093305	-0.926783	-0.522338	-0.0465772	-0.744541	-1.12546	-0.570779	-1.8365	0.200913	-0.231068	-1.60162	0.00309434	Q9NR45	Q9NR45	SIAS_HUMAN	Sialic acid synthase (N-acetylneuraminate synthase) (EC 2.5.1.56) (N-acetylneuraminate-9-phosphate synthase) (EC 2.5.1.57) (N-acetylneuraminic acid phosphate synthase) (N-acetylneuraminic acid synthase)	NANS SAS				GO:0050462; GO:0008781; GO:0047444; GO:0005737; GO:0005829; GO:0009103	N-acetylneuraminate synthase activity; N-acylneuraminate cytidylyltransferase activity; N-acylneuraminate-9-phosphate synthase activity; cytoplasm; cytosol; lipopolysaccharide biosynthetic process	3D-structure; Acetylation; Complete proteome; Direct protein sequencing; Polymorphism; Reference proteome; Transferase		IPR006190; IPR013785; IPR006013; IPR013132; IPR013974;
P30050	60S ribosomal protein L12	cTGGEVGATSALAPk;iGPLGLSPk;qAQIEVVPSASALIIk;eLSGTIk;iTIQNR;lTIQNR;kVGDDIAk;hPHDIIDDINSGAVEcPAS;eLSGTIkEILGTAQSVGcNVDGR;hSGNITFDEIVNIAR;eILGTAQSVGcNVDGR;aLkEPPRDR	-0.612756	-1.16225	0.356604	-1.01903	-0.328928	0.0152788	-1.21672	-1.66288	-0.550552	-1.53829	0.143374	-0.135629	-1.67274	0.00553759	P30050	P30050	RL12_HUMAN	60S ribosomal protein L12	RPL12		Ribosomal protein L11P family		GO:0003723; GO:0006614; GO:0022625; GO:0000184; GO:0003735; GO:0006414; GO:0006413; GO:0006415; GO:0019083	RNA binding; SRP-dependent cotranslational protein targeting to membrane; cytosolic large ribosomal subunit; nuclear-transcribed mRNA catabolic process, nonsense-mediated decay; structural constituent of ribosome; translational elongation; translational initiation; translational termination; viral transcription	Acetylation; Alternative splicing; Complete proteome; Phosphoprotein; RNA-binding; Reference proteome; Ribonucleoprotein; Ribosomal protein		IPR000911; IPR020783; IPR020785; IPR020784;
Q53EL6	Programmed cell death protein 4	dLNLGEMk;dLPELALDTPR;tLTPIIQEYFEHGDTNEVAEMLR;aVGDGILcNTYIDSYkGTVDcVQAR;iYNEIPDINLDVPHSYSVLER;dLPELALDTPRAPQLVGQFIAR;sGLTVPTSPk;fVSEGDGGR;lLSDLcGTVMSTTDVEk;fVEEcFQAGIISk	-0.624726	-0.726748	0.0855949	-0.815079	0.261764	0.0314588	-0.811441	-2.2615	-1.16212	-1.64419	0.317634	-0.743124	-1.64863	0.00878709	Q53EL6	Q53EL6	PDCD4_HUMAN	Programmed cell death protein 4 (Neoplastic transformation inhibitor protein) (Nuclear antigen H731-like) (Protein 197/15a)	PDCD4 H731	Nucleus. Cytoplasm.	PDCD4 family		GO:0003723; GO:0016070; GO:0006915; GO:0007569; GO:0005829; GO:0043508; GO:0045786; GO:0045892; GO:0005634	RNA binding; RNA metabolic process; apoptotic process; cell aging; cytosol; negative regulation of JUN kinase activity; negative regulation of cell cycle; negative regulation of transcription, DNA-dependent; nucleus	3D-structure; Acetylation; Alternative splicing; Apoptosis; Complete proteome; Cytoplasm; Nucleus; Phosphoprotein; Polymorphism; RNA-binding; Reference proteome; Repeat; Tumor suppressor; Ubl conjugation	P02649; P49810; P62277	IPR016024; IPR003891; IPR016021;
Q9BZQ8	Protein Niban	iFQEALVQITLPTVQk;vLTSEDEYNLLSDR;qYDYDSSTIR;gLEGTIR;vLFEkEVNEVSQNFQTTk;vNLLHER;fRFPHIDLVVQR;fSALLSDcVR;amVAQPAEk;aMVAQPAEk;sDMDQIVNSk;nFSPYYSR	-0.634581	-1.0969	0.377072	-0.997341	-0.144642	-0.00979032	-1.12463	-0.997724	-0.944442	-2.38932	0.187235	-0.209539	-1.90702	0.00885368	Q9BZQ8	Q9BZQ8	NIBAN_HUMAN	Protein Niban (Cell growth-inhibiting gene 39 protein) (Protein FAM129A)	FAM129A C1orf24 NIBAN GIG39	Cytoplasm.	Niban family		GO:0005737; GO:0001933; GO:0005634; GO:0005886; GO:0001934; GO:0045727; GO:0034976	cytoplasm; negative regulation of protein phosphorylation; nucleus; plasma membrane; positive regulation of protein phosphorylation; positive regulation of translation; response to endoplasmic reticulum stress	Complete proteome; Cytoplasm; Phosphoprotein; Polymorphism; Reference proteome; Stress response; Translation regulation		IPR026088;
Q9P035	3-hydroxyacyl-CoA dehydratase 3	vSQWWER;vELSDVQNPAISITENVLHFk	-0.679984	0.114533	-0.71224	-0.938071	-0.75423	0.290585	-0.218954	-0.490427	-0.791163	-1.46427	0.331183	-0.647727	-1.44742	0.00793779	Q9P035	Q9P035	HACD3_HUMAN	Very-long-chain (3R)-3-hydroxyacyl-[acyl-carrier protein] dehydratase 3 (EC 4.2.1.134) (3-hydroxyacyl-CoA dehydratase 3) (HACD3) (Butyrate-induced protein 1) (B-ind1) (hB-ind1) (Protein tyrosine phosphatase-like protein PTPLAD1) (Protein-tyrosine phosphatase-like A domain-containing protein 1)	PTPLAD1 BIND1 HACD3	Endoplasmic reticulum membrane; Multi-pass membrane protein.	Very long-chain fatty acids dehydratase HACD family		GO:0005096; GO:0007249; GO:0016601; GO:0007266; GO:0007257; GO:0005789; GO:0006633; GO:0016021; GO:0016829	GTPase activator activity; I-kappaB kinase/NF-kappaB cascade; Rac protein signal transduction; Rho protein signal transduction; activation of JUN kinase activity; endoplasmic reticulum membrane; fatty acid biosynthetic process; integral to membrane; lyase activity	Coiled coil; Complete proteome; Endoplasmic reticulum; Fatty acid biosynthesis; Fatty acid metabolism; Lipid biosynthesis; Lipid metabolism; Lyase; Membrane; Phosphoprotein; Polymorphism; Reference proteome; Transmembrane; Transmembrane helix		IPR007052; IPR017447; IPR008978; IPR007482;
O95831	Apoptosis-inducing factor 1, mitochondrial	iSGLGLTPEQk;vMPNAIVQSVGVSSGk;iLPEYLSNWTMEk;eLWFSDDPNVTk;lFNIHED;lNDGSQITYEk;sLSAIDR;aLGTEVIQLFPEkGNMGk;vLIVSEDPELPYMRPPLSk;cLIATGGTPR;cLIATGGTPRSLSAIDR;sATEQSGTGIR	-0.695309	-1.04926	0.117501	-0.786471	-0.493353	0.0417602	-1.02945	-1.42862	-0.818449	-2.54192	0.437412	0.350892	-1.81048	0.0152491	O95831	O95831	AIFM1_HUMAN	Apoptosis-inducing factor 1, mitochondrial (EC 1.-.-.-) (Programmed cell death protein 8)	AIFM1 AIF PDCD8	Mitochondrion intermembrane space. Mitochondrion inner membrane. Cytoplasm. Nucleus. Cytoplasm â€º perinuclear region.	FAD-dependent oxidoreductase family		GO:0003677; GO:0006919; GO:0006309; GO:0045454; GO:0005829; GO:0009055; GO:0050660; GO:0070059; GO:0005743; GO:0005758; GO:0044455; GO:0032981; GO:0051402; GO:0030182; GO:0005634; GO:0016491; GO:0048471	DNA binding; activation of cysteine-type endopeptidase activity involved in apoptotic process; apoptotic DNA fragmentation; cell redox homeostasis; cytosol; electron carrier activity; flavin adenine dinucleotide binding; intrinsic apoptotic signaling pathway in response to endoplasmic reticulum stress; mitochondrial inner membrane; mitochondrial intermembrane space; mitochondrial membrane part; m…	3D-structure; Acetylation; Alternative splicing; Apoptosis; Complete proteome; Cytoplasm; DNA-binding; Direct protein sequencing; Disease mutation; FAD; Flavoprotein; Isopeptide bond; Membrane; Mitochondrion; Mitochondrion inner membrane; Nucleus; Oxidoreductase; Phosphoprotein; Reference proteome; Transit peptide; Ubl conjugation	Q63ZY3; Q63ZY3-2; Q9Y3Q8	IPR016156; IPR013027; IPR004099; IPR023753; IPR001327;
P05387	60S acidic ribosomal protein P2	nIEDVIAQGIGk;yVASYLLAALGGNSSPSAk;vISELNGk;vISELNGkNIEDVIAQGIGk;iLDSVGIEADDDRLNk;kILDSVGIEADDDRLNk;yVASYLLAALGGNSSPSAkDIk;iLDSVGIEADDDRLNkVISELNGk	-0.756413	-1.82435	0.478986	-1.43027	-0.133537	0.0138839	-0.586579	-1.86005	-0.933098	-2.68014	0.208089	0.609144	-2.12033	0.0221357	P05387	P05387	RLA2_HUMAN	60S acidic ribosomal protein P2 (Renal carcinoma antigen NY-REN-44)	RPLP2 D11S2243E RPP2		Ribosomal protein L12P family		GO:0003723; GO:0006614; GO:0022625; GO:0000184; GO:0003735; GO:0006414; GO:0006413; GO:0006415; GO:0019083	RNA binding; SRP-dependent cotranslational protein targeting to membrane; cytosolic large ribosomal subunit; nuclear-transcribed mRNA catabolic process, nonsense-mediated decay; structural constituent of ribosome; translational elongation; translational initiation; translational termination; viral transcription	3D-structure; Acetylation; Complete proteome; Direct protein sequencing; Phosphoprotein; Reference proteome; Ribonucleoprotein; Ribosomal protein		IPR001813;
Q9UN36	Protein NDRG2	mADSGGQPQLTQPGk;dLNFER;gGDITLR	-0.788965	-0.585626	-0.14171	-1.12581	-0.786219	-0.160556	-2.58083	-1.17001	-2.3021	-1.84527	0.557421	-0.846661	-1.29464	0.00252299	Q9UN36	Q9UN36	NDRG2_HUMAN	Protein NDRG2 (N-myc downstream-regulated gene 2 protein) (Protein Syld709613)	NDRG2 KIAA1248 SYLD	Cytoplasm. Cytoplasm â€º perinuclear region. Cell projection â€º growth cone.	NDRG family		GO:0005794; GO:0016055; GO:0030154; GO:0005813; GO:0005829; GO:0030426; GO:0070373; GO:0001818; GO:0048662; GO:0007399; GO:0005634; GO:0048471; GO:0090361; GO:0010574	Golgi apparatus; Wnt receptor signaling pathway; cell differentiation; centrosome; cytosol; growth cone; negative regulation of ERK1 and ERK2 cascade; negative regulation of cytokine production; negative regulation of smooth muscle cell proliferation; nervous system development; nucleus; perinuclear region of cytoplasm; regulation of platelet-derived growth factor production; regulation of vascul…	3D-structure; Alternative splicing; Cell projection; Complete proteome; Cytoplasm; Developmental protein; Differentiation; Neurogenesis; Phosphoprotein; Polymorphism; Reference proteome; Tumor suppressor; Wnt signaling pathway	P03372	IPR004142;
Q96Q06-2	Isoform 2 of Perilipin-4	nTLGSGVTGAANVAk;dTVFSGVTGAMSMAk;dAVcSGVTGAANVAk;gTIQTGVDTSk;gTIQTGVDTTk;gTVQTSVDTTk;gAVQGGLDTTk;dTLAQLQDcFR;tVLTGTkDTVcSGVTGAVNVAk;tVLTGTkDTVcSGVTGAMNVAk;tVLTGTkDTVTTGLMGAVNVAk;tVLTGTkDAVcSGVTGAANVAk;tVLSGAkDAVTTGVTGAVNVAk;tVLTGTk;tVLTGTkDTVTTGLmGAVNVAk;tVLTGTkDTVcSGVTGAmNVAk;iVLTGTkDTVcSGVTGAANVAk;tVLTGTkDTVcSGVTSAVNVAk;tVLTGTkDTVTTGLVGAVNVAk;akDAVSSGVASVVDVAk;gVVQGGLDTTR;eAIQGGLDTTk;gAVQTGLk;gT…	-0.804361	0.0518832	-1.86365	-0.906263	-1.78245	0.517585	-0.770353	-1.07114	-1.33717	-0.0605738	0.00791835	-1.55804	1.14192	0.0425848	Q96Q06-2
Q96Q06	Perilipin-4	dTVFSGVTGAMSMAk;dAVcSGVTGAANVAk;gAVQTGVDTAk;gTIQTGVDTSk;gTIQTGVDTTk;gTVQTSVDTTk;gAVQGGLDTTk;dTLAQLQDcFR;tVLTGTkDTVcSGVTGAVNVAk;tVLTGTkDTVcSGVTGAMNVAk;tVLTGTkDTVTTGLMGAVNVAk;tVLTGTkDAVcSGVTGAANVAk;tVLSGAkDAVTTGVTGAVNVAk;tVLTGTk;tVLTGTkDTVTTGLmGAVNVAk;tVLTGTkDTVcSGVTGAmNVAk;iVLTGTkDTVcSGVTGAANVAk;tVLTGTkDTVcSGVTSAVNVAk;tVLTGTkDTVTTGLVGAVNVAk;akDAVSSGVASVVDVAk;gVVQGGLDTTR;eAIQGGLDTTk;gAVQTGLk;gTVQTG…	-0.804361	0.0447826	-1.85977	-0.880006	-1.71607	0.361942	-0.978597	-1.07114	-1.33717	-0.0605738	0.0122143	-1.4749	1.16407	0.0352638	Q96Q06	Q96Q06	PLIN4_HUMAN	Perilipin-4 (Adipocyte protein S3-12)	PLIN4 KIAA1881	Cell membrane. Cytoplasm. Lipid droplet.	Perilipin family		GO:0005811; GO:0005886	lipid particle; plasma membrane	Alternative splicing; Cell membrane; Complete proteome; Cytoplasm; Lipid droplet; Membrane; Polymorphism; Reference proteome; Repeat		IPR004279;
P16157	Ankyrin-1	lVPLVQATFPENAVTk;vAELLLER;fWLSDcPR;vkLALQAQPVPDELVTk;eLQFSVEDINR;eLVNYGANVNAQSQk;lLGNQATFSPIVTVEPR;fVIFAk;qNQVEVAR;eIILETTTk;vMELLLk	-0.837737	0.467289	-1.83973	-0.77979	-1.89607	-1.13284	-1.43608	0.0603206	-1.7356	0.265581	-0.0650408	-2.18606	-1.48777	0.00404632	P16157	P16157	ANK1_HUMAN	Ankyrin-1 (ANK-1) (Ankyrin-R) (Erythrocyte ankyrin)	ANK1 ANK	Cytoplasm â€º cytoskeleton. Membrane. Cytoplasm â€º myofibril â€º sarcomere â€º M line. Sarcoplasmic reticulum.			GO:0006888; GO:0031430; GO:0007411; GO:0016323; GO:0030863; GO:0008093; GO:0007010; GO:0005829; GO:0019899; GO:0048821; GO:0006887; GO:0045199; GO:0015672; GO:0006779; GO:0072661; GO:0016529; GO:0007165; GO:0030507; GO:0014731; GO:0005200	ER to Golgi vesicle-mediated transport; M band; axon guidance; basolateral plasma membrane; cortical cytoskeleton; cytoskeletal adaptor activity; cytoskeleton organization; cytosol; enzyme binding; erythrocyte development; exocytosis; maintenance of epithelial cell apical/basal polarity; monovalent inorganic cation transport; porphyrin-containing compound biosynthetic process; protein targeting t…	3D-structure; ANK repeat; Alternative promoter usage; Alternative splicing; Complete proteome; Cytoplasm; Cytoskeleton; Direct protein sequencing; Disease mutation; Elliptocytosis; Hereditary hemolytic anemia; Hydroxylation; Lipoprotein; Membrane; Phosphoprotein; Polymorphism; Reference proteome; Repeat; Sarcoplasmic reticulum	Q5VST9-3	IPR002110; IPR020683; IPR011029; IPR000488; IPR000906;
P31937	3-hydroxyisobutyrate dehydrogenase, mitochondrial	dLGLAQDSATSTk;iLNMSSGR;lGLDPk;iLNmSSGR	-0.912753	-0.968583	-0.642363	-1.05558	-0.477013	-0.0169372	-0.797134	-1.37376	-0.912753	-1.51668	0.369632	-1.07928	-0.932709	0.000360098	P31937	P31937	3HIDH_HUMAN	3-hydroxyisobutyrate dehydrogenase, mitochondrial (HIBADH) (EC 1.1.1.31)	HIBADH	Mitochondrion.	3-hydroxyisobutyrate dehydrogenase family		GO:0008442; GO:0051287; GO:0009083; GO:0034641; GO:0005759; GO:0006098; GO:0004616; GO:0006573	3-hydroxyisobutyrate dehydrogenase activity; NAD binding; branched-chain amino acid catabolic process; cellular nitrogen compound metabolic process; mitochondrial matrix; pentose-phosphate shunt; phosphogluconate dehydrogenase (decarboxylating) activity; valine metabolic process	3D-structure; Complete proteome; Direct protein sequencing; Mitochondrion; NAD; Oxidoreductase; Reference proteome; Transit peptide		IPR002204; IPR008927; IPR006115; IPR013328; IPR015815; IPR011548; IPR016040;
O14639	Actin-binding LIM protein 1	vDNEILDYkDLAAIPk	-0.924143	-0.362906	-0.565151	-1.93383	-0.543541	0.11302	-2.8314	-1.78824	0.522246	-2.26768	0.0387591	-0.996444	-1.50417	0.00671791	O14639	O14639	ABLM1_HUMAN	Actin-binding LIM protein 1 (abLIM-1) (Actin-binding LIM protein family member 1) (Actin-binding double zinc finger protein) (LIMAB1) (Limatin)	ABLIM1 ABLIM KIAA0059 LIMAB1	Cytoplasm. Cytoplasm â€º cytoskeleton.			GO:0003779; GO:0015629; GO:0007411; GO:0005737; GO:0007010; GO:0046872; GO:0009887; GO:0045944; GO:0007601; GO:0008270	actin binding; actin cytoskeleton; axon guidance; cytoplasm; cytoskeleton organization; metal ion binding; organ morphogenesis; positive regulation of transcription from RNA polymerase II promoter; visual perception; zinc ion binding	Actin-binding; Alternative splicing; Coiled coil; Complete proteome; Cytoplasm; Cytoskeleton; LIM domain; Metal-binding; Phosphoprotein; Polymorphism; Reference proteome; Repeat; Zinc	O95751	IPR003128; IPR001781;
O95394	Phosphoacetylglucosamine mutase	qAVTPPGLQEAINDLVkk;vLIDISEk;aFVRPSGTEDVVR;mGLLAVLR;aFVELTk;yLEEVMkVPVYcTk;sLkVDcANGIGALk	-0.961045	-1.29269	0.152526	-1.73105	-1.01415	-0.249548	-0.961045	-1.83162	-1.27179	-1.31929	-0.104698	-0.361866	-1.15069	0.00040358	O95394	O95394	AGM1_HUMAN	Phosphoacetylglucosamine mutase (PAGM) (EC 5.4.2.3) (Acetylglucosamine phosphomutase) (N-acetylglucosamine-phosphate mutase) (Phosphoglucomutase-3) (PGM 3)	PGM3 AGM1		Phosphohexose mutase family	Nucleotide-sugar biosynthesis; UDP-N-acetyl-alpha-D-glucosamine biosynthesis; N-acetyl-alpha-D-glucosamine 1-phosphate from alpha-D-glucosamine 6-phosphate (route I): step 2/2.	GO:0006048; GO:0005829; GO:0006488; GO:0006041; GO:0030097; GO:0000287; GO:0004610; GO:0043687; GO:0018279	UDP-N-acetylglucosamine biosynthetic process; cytosol; dolichol-linked oligosaccharide biosynthetic process; glucosamine metabolic process; hemopoiesis; magnesium ion binding; phosphoacetylglucosamine mutase activity; post-translational protein modification; protein N-linked glycosylation via asparagine	Complete proteome; Isomerase; Magnesium; Metal-binding; Phosphoprotein; Polymorphism; Reference proteome		IPR005844; IPR016055; IPR005845; IPR005843; IPR016066; IPR016657;
Q3SY69	Mitochondrial 10-formyltetrahydrofolate dehydrogenase	lLQYcETGVk;lGFTGSTPIGk;fLFPEGIk;aMVEAVQLIADGk;eGATLVYGGR;vSLELGGk;sAAcLAAGNTLVLkPAQVTPLTALk;iGDPLDR;kLGFTGSTPIGk;fAELSVk;dAFENGEWGR;eESFGPIMVISk;scDVEPNDTVDALYNR;fQNGDIDGVLQR;lVEEIR;fEGFIQk;scDVEPNDTVDALYNRFLFPEGIk;vVEEIkk;qSGFGkDLGEEALNEYLk;amVEAVQLIADGk;lLQYcETGVkEGATLVYGGR;amVEAVQLIADGkAPR	-1.04677	-1.33537	0.202793	-1.24346	-0.367524	-0.0763521	-1.67931	-2.5609	-1.26186	-2.47056	0.022277	-0.198961	-1.97739	0.00287777	Q3SY69	Q3SY69	AL1L2_HUMAN	Mitochondrial 10-formyltetrahydrofolate dehydrogenase (Mitochondrial 10-FTHFDH) (mtFDH) (EC 1.5.1.6) (Aldehyde dehydrogenase family 1 member L2)	ALDH1L2	Mitochondrion.	GART family; Aldehyde dehydrogenase family, ALDH1L subfamily		GO:0009258; GO:0009058; GO:0016155; GO:0016742; GO:0032259; GO:0008168; GO:0005739; GO:0006730; GO:0016620	10-formyltetrahydrofolate catabolic process; biosynthetic process; formyltetrahydrofolate dehydrogenase activity; hydroxymethyl-, formyl- and related transferase activity; methylation; methyltransferase activity; mitochondrion; one-carbon metabolic process; oxidoreductase activity, acting on the aldehyde or oxo group of donors, NAD or NADP as acceptor	Acetylation; Alternative splicing; Complete proteome; Mitochondrion; NADP; One-carbon metabolism; Oxidoreductase; Phosphopantetheine; Reference proteome; Transit peptide		IPR011407; IPR009081; IPR016161; IPR016163; IPR016160; IPR016162; IPR015590; IPR005793; IPR002376; IPR011034; IPR001555; IPR006162;
P09210	Glutathione S-transferase A2	nDGYLMFQQVPMVEIDGMk;aILNYIASk;wLLAAAGVEFEEk;fLQPGSPR;iSNLPTVk;lALIQEk;yFPAFEk;sHGQDYLVGNk;kFLQPGSPR;sAEDLDkLR;iSNLPTVkk;nRYFPAFEk;gRMESIR;yNLYGk	-1.06678	-1.53494	0.0167866	-1.73987	-0.786801	0.053301	-1.58688	-2.35611	-1.43903	-2.59655	0.432328	0.547615	-2.53402	0.00599099	P09210	P09210	GSTA2_HUMAN	Glutathione S-transferase A2 (EC 2.5.1.18) (GST HA subunit 2) (GST class-alpha member 2) (GST-gamma) (GSTA2-2) (GTH2)	GSTA2 GST2	Cytoplasm.	GST superfamily, Alpha family		GO:0005829; GO:0006749; GO:0004364; GO:0006805	cytosol; glutathione metabolic process; glutathione transferase activity; xenobiotic metabolic process	3D-structure; Complete proteome; Cytoplasm; Direct protein sequencing; Polymorphism; Reference proteome; Transferase		IPR010987; IPR004045; IPR017933; IPR003080; IPR004046; IPR012336;
P53384	Cytosolic Fe-S cluster assembly factor NUBP1	lcASGAGATPDTAIEEIkEk	-1.10873	-0.648449	-0.0898964	-1.13516	-1.0823	0.0919183	-2.43473	-1.59193	-1.3086	-1.29757	0.204769	-0.746947	-1.31183	0.00122234	P53384	P53384	NUBP1_HUMAN	Cytosolic Fe-S cluster assembly factor NUBP1 (Nucleotide-binding protein 1) (NBP 1)	NUBP1 NBP NBP1	Cytoplasm.	Mrp/NBP35 ATP-binding proteins family, NUBP1/NBP35 subfamily		GO:0051539; GO:0005524; GO:0016049; GO:0006879; GO:0005829; GO:0016226; GO:0051536; GO:0046872; GO:0017111; GO:0000166; GO:0005886	4 iron, 4 sulfur cluster binding; ATP binding; cell growth; cellular iron ion homeostasis; cytosol; iron-sulfur cluster assembly; iron-sulfur cluster binding; metal ion binding; nucleoside-triphosphatase activity; nucleotide binding; plasma membrane	4Fe-4S; ATP-binding; Alternative splicing; Complete proteome; Cytoplasm; Iron; Iron-sulfur; Metal-binding; Nucleotide-binding; Polymorphism; Reference proteome		IPR003593; IPR025723; IPR019591; IPR000808;
Q6P597	Kinesin light chain 3	sQARRLAQENVWLR	-1.11369	-2.28481	-0.557482	-1.13308	-1.01966	0.337608	-1.86446	-1.75249	-1.92472	-1.23173	0.287749	-0.196358	-2.74135	0.00178216	Q6P597	Q6P597	KLC3_HUMAN	Kinesin light chain 3 (KLC2-like) (kinesin light chain 2)	KLC3 KLC2 KLC2L	Cytoplasm â€º cytoskeleton.	Kinesin light chain family		GO:0008808; GO:0035253; GO:0005737; GO:0005871; GO:0005874; GO:0003777; GO:0009434; GO:0043005	cardiolipin synthase activity; ciliary rootlet; cytoplasm; kinesin complex; microtubule; microtubule motor activity; microtubule-based flagellum; neuron projection	Alternative splicing; Coiled coil; Complete proteome; Cytoplasm; Cytoskeleton; Microtubule; Motor protein; Phosphoprotein; Reference proteome; Repeat; TPR repeat		IPR002151; IPR015390; IPR001440; IPR013026; IPR011990; IPR019734;

## Sheet: DNA dam & rep
All proteins in this table were associated with the GO terms DNA damage & DNA repair, and also shown to be significantly (p≤0.05) up- or down- regulated in tumor compared to non-tumor tissue and quantifiable in each case (e.g. all proteins continaing NA for any case were excluded from the table).			Protein log2ratios													TiO2 + IMAC + Non-enrich
		Peptides in non-modified Protein	All cases (Median)	Case 1	Case 4	Case 5	Case 6	Case 7	Case 8	Case 9	Case 10	Case 11	Case 12	Case 13	Case 14	Protein	GeneOntology
Uniprot-ID	Protein		log2 T/NT ratios	log2 T/NT ratios	log2 T/NT ratios	log2 T/NT ratios	log2 T/NT ratios	log2 T/NT ratios	log2 T/NT ratios	log2 T/NT ratios	log2 T/NT ratios	log2 T/NT ratios	log2 T/NT ratios	log2 T/NT ratios	log2 T/NT ratios	t.test p-values	UniprotID	Entry	EntryName	ProteinNames	GeneNames	SubcellularLocation	ProteinFamilies	Pathway	GeneOntologyIDs	GeneOntologyGO	Keywords	InteractsWith	InterPro
Q86Z02	Homeodomain-interacting protein kinase 1	eIVALk;eIVAIk;eLVAIk	1.00153	1.1886	0.756087	1.17067	0.545468	0.449977	2.50756	1.71132	0.848143	2.99673	1.21649	0.992177	0.767024	0.000159015	Q86Z02	Q86Z02	HIPK1_HUMAN	Homeodomain-interacting protein kinase 1 (EC 2.7.11.1) (Nuclear body-associated kinase 2)	HIPK1 KIAA0630 MYAK NBAK2	Nucleus. Cytoplasm.	Protein kinase superfamily, CMGC Ser/Thr protein kinase family, HIPK subfamily		GO:0005524; GO:0016605; GO:0009952; GO:0006915; GO:0005737; GO:0060216; GO:0048596; GO:0060059; GO:0001654; GO:0042771; GO:0061072; GO:0060235; GO:0030182; GO:0016607; GO:0045766; GO:0008284; GO:0004674; GO:0006355; GO:0010803; GO:0010842; GO:0007224; GO:0006351	ATP binding; PML body; anterior/posterior pattern specification; apoptotic process; cytoplasm; definitive hemopoiesis; embryonic camera-type eye morphogenesis; embryonic retina morphogenesis in camera-type eye; eye development; intrinsic apoptotic signaling pathway in response to DNA damage by p53 class mediator; iris morphogenesis; lens induction in camera-type eye; neuron differentiation; nucle…	ATP-binding; Alternative splicing; Complete proteome; Cytoplasm; Isopeptide bond; Kinase; Nucleotide-binding; Nucleus; Phosphoprotein; Polymorphism; Reference proteome; Serine/threonine-protein kinase; Transcription; Transcription regulation; Transferase; Ubl conjugation	P04637	IPR011009; IPR000719; IPR017441; IPR002290; IPR008271;
P15941	Mucin-1	dISEMFLQIYk;qGGFLGLSNIk;yVPPSSTDRSPYEk;dISEmFLQIYk	0.873034	0.873034	0.862848	0.665884	-0.216694	1.7367	0.10078	1.47881	1.05102	0.52311	0.0633744	1.17013	1.66372	0.000857195	P15941	P15941	MUC1_HUMAN	Mucin-1 (MUC-1) (Breast carcinoma-associated antigen DF3) (Cancer antigen 15-3) (CA 15-3) (Carcinoma-associated mucin) (Episialin) (H23AG) (Krebs von den Lungen-6) (KL-6) (PEMT) (Peanut-reactive urinary mucin) (PUM) (Polymorphic epithelial mucin) (PEM) (Tumor-associated epithelial membrane antigen) (EMA) (Tumor-associated mucin) (CD antigen CD227) [Cleaved into: Mucin-1 subunit alpha (MUC1-NT) (M…	MUC1 PUM	Apical cell membrane; Single-pass type I membrane protein. Secreted. Cell membrane. Cytoplasm. Nucleus.			GO:0006977; GO:0006978; GO:0005796; GO:0016266; GO:0000978; GO:0016324; GO:0009986; GO:0005576; GO:0005887; GO:0043066; GO:0010944; GO:0000790; GO:0090240; GO:0036003; GO:0043687; GO:0003712	DNA damage response, signal transduction by p53 class mediator resulting in cell cycle arrest; DNA damage response, signal transduction by p53 class mediator resulting in transcription of p21 class mediator; Golgi lumen; O-glycan processing; RNA polymerase II core promoter proximal region sequence-specific DNA binding; apical plasma membrane; cell surface; extracellular region; integral to plasma…	3D-structure; Alternative splicing; Autocatalytic cleavage; Cell membrane; Complete proteome; Cytoplasm; Direct protein sequencing; Glycoprotein; Lipoprotein; Membrane; Nucleus; Palmitate; Phosphoprotein; Polymorphism; Reference proteome; Repeat; Secreted; Signal; Transmembrane; Transmembrane helix; Tumor suppressor	P15941-7	IPR023217; IPR000082;
P40306	Proteasome subunit beta type-10	lPFTALGSGQDAALAVLEDR;tLSSPTEPVkR;iHFIAPk	0.407714	0.186204	0.261315	0.0996072	1.01696	0.389986	-0.607281	1.33306	1.32373	1.27096	-0.240227	-0.0538363	1.28945	0.0239371	P40306	P40306	PSB10_HUMAN	Proteasome subunit beta type-10 (EC 3.4.25.1) (Low molecular mass protein 10) (Macropain subunit MECl-1) (Multicatalytic endopeptidase complex subunit MECl-1) (Proteasome MECl-1) (Proteasome subunit beta-2i)	PSMB10 LMP10 MECL1	Cytoplasm. Nucleus.	Peptidase T1B family		GO:0006977; GO:0000082; GO:0000216; GO:0000084; GO:0042098; GO:0031145; GO:0002479; GO:0006915; GO:0000902; GO:0005829; GO:0010467; GO:0006959; GO:0016071; GO:0051436; GO:0005654; GO:0051437; GO:0005839; GO:0000209; GO:0042981; GO:0006521; GO:0044281; GO:0004298; GO:0016032; GO:0019048	DNA damage response, signal transduction by p53 class mediator resulting in cell cycle arrest; G1/S transition of mitotic cell cycle; M/G1 transition of mitotic cell cycle; S phase of mitotic cell cycle; T cell proliferation; anaphase-promoting complex-dependent proteasomal ubiquitin-dependent protein catabolic process; antigen processing and presentation of exogenous peptide antigen via MHC clas…	Complete proteome; Cytoplasm; Host-virus interaction; Hydrolase; Nucleus; Protease; Proteasome; Reference proteome; Threonine protease; Zymogen		IPR000243; IPR024689; IPR016050; IPR001353; IPR023333;
Q92597	Protein NDRG1	mADcGGLPQISQPAk;tASGSSVTSLDGTR;sIIGMGTGAGAYILTR	0.398424	0.187385	0.219965	-0.408477	0.668175	-0.124941	3.04887	0.963414	0.747038	1.39058	0.0366781	-0.0169205	1.00227	0.0352739	Q92597	Q92597	NDRG1_HUMAN	Protein NDRG1 (Differentiation-related gene 1 protein) (DRG-1) (N-myc downstream-regulated gene 1 protein) (Nickel-specific induction protein Cap43) (Reducing agents and tunicamycin-responsive protein) (RTP) (Rit42)	NDRG1 CAP43 DRG1 RTP	Cytoplasm â€º cytosol. Cytoplasm â€º cytoskeleton â€º centrosome. Nucleus. Cell membrane.	NDRG family		GO:0030330; GO:0017137; GO:0045296; GO:0005913; GO:0071456; GO:0005813; GO:0005737; GO:0005829; GO:0043015; GO:0045576; GO:0005874; GO:0008017; GO:0015630; GO:0005634; GO:0048471; GO:0032287; GO:0005886; GO:0090232; GO:0055038; GO:0010038	DNA damage response, signal transduction by p53 class mediator; Rab GTPase binding; cadherin binding; cell-cell adherens junction; cellular response to hypoxia; centrosome; cytoplasm; cytosol; gamma-tubulin binding; mast cell activation; microtubule; microtubule binding; microtubule cytoskeleton; nucleus; perinuclear region of cytoplasm; peripheral nervous system myelin maintenance; plasma membra…	Alternative splicing; Cell membrane; Charcot-Marie-Tooth disease; Complete proteome; Cytoplasm; Cytoskeleton; Direct protein sequencing; Membrane; Microtubule; Neuropathy; Nucleus; Phosphoprotein; Polymorphism; Reference proteome; Repeat	P27824; P12956	IPR004142;
Q13263	Transcription intermediary factor 1-beta	fQWDLNAWTk;lLASLVk;kLLASLVk;lTEDkADVQSIIGLQR;lDLDLTADSQPPVFk;vSLERLDLDLTADSQPPVFk	0.321597	0.353885	1.2043	0.767588	1.46966	0.236543	2.00913	0.321333	1.081	-0.865044	0.0903774	0.498209	-0.204411	0.025765	Q13263	Q13263	TIF1B_HUMAN	Transcription intermediary factor 1-beta (TIF1-beta) (E3 SUMO-protein ligase TRIM28) (EC 6.3.2.-) (KRAB-associated protein 1) (KAP-1) (KRAB-interacting protein 1) (KRIP-1) (Nuclear corepressor KAP-1) (RING finger protein 96) (Tripartite motif-containing protein 28)	TRIM28 KAP1 RNF96 TIF1B	Nucleus.	TRIM/RBCC family	Protein modification; protein sumoylation.	GO:0003677; GO:0006281; GO:0060028; GO:0060669; GO:0001837; GO:0046872; GO:0000122; GO:0045892; GO:0005719; GO:0005720; GO:0005654; GO:0045739; GO:0045893; GO:0046777; GO:0004672; GO:0051259; GO:0016925; GO:0043565; GO:0003700; GO:0003713; GO:0003714; GO:0006367; GO:0031625; GO:0004842; GO:0008270	DNA binding; DNA repair; convergent extension involved in axis elongation; embryonic placenta morphogenesis; epithelial to mesenchymal transition; metal ion binding; negative regulation of transcription from RNA polymerase II promoter; negative regulation of transcription, DNA-dependent; nuclear euchromatin; nuclear heterochromatin; nucleoplasm; positive regulation of DNA repair; positive regulat…	3D-structure; Acetylation; Alternative splicing; Complete proteome; Direct protein sequencing; Isopeptide bond; Ligase; Metal-binding; Nucleus; Phosphoprotein; Polymorphism; Reference proteome; Repeat; Repressor; Transcription; Transcription regulation; Ubl conjugation; Ubl conjugation pathway; Zinc; Zinc-finger	Q13185; P23198; P45973; P43356; P43357; P43360; Q9UBF1; Q9HCI5; O75376	IPR003649; IPR001487; IPR019786; IPR000315; IPR011011; IPR001965; IPR019787; IPR001841; IPR013083;
Q08945	FACT complex subunit SSRP1	aDVIQATGDAIcIFR;sFDFEIETk	0.195396	0.147948	1.15095	-0.156222	0.195396	0.255548	1.0992	0.926087	0.0726166	0.0152903	0.118462	1.23112	-0.127711	0.0208689	Q08945	Q08945	SSRP1_HUMAN	FACT complex subunit SSRP1 (Chromatin-specific transcription elongation factor 80 kDa subunit) (Facilitates chromatin transcription complex 80 kDa subunit) (FACT 80 kDa subunit) (FACTp80) (Facilitates chromatin transcription complex subunit SSRP1) (Recombination signal sequence recognition protein 1) (Structure-specific recognition protein 1) (hSSRP1) (T160)	SSRP1 FACT80	Nucleus. Nucleus â€º nucleolus. Chromosome.	SSRP1 family		GO:0003677; GO:0006281; GO:0006260; GO:0005694; GO:0005737; GO:0005730; GO:0005654; GO:0050434; GO:0006355; GO:0006368; GO:0016032	DNA binding; DNA repair; DNA replication; chromosome; cytoplasm; nucleolus; nucleoplasm; positive regulation of viral transcription; regulation of transcription, DNA-dependent; transcription elongation from RNA polymerase II promoter; viral reproduction	Acetylation; Chromosome; Complete proteome; DNA damage; DNA repair; DNA replication; DNA-binding; Direct protein sequencing; Nucleus; Phosphoprotein; Polymorphism; Reference proteome; Transcription; Transcription regulation; Ubl conjugation		IPR013719; IPR009071; IPR011993; IPR000969; IPR024954;
P55036	26S proteasome non-ATPase regulatory subunit 4	iIAFVGSPVEDNEkDLVk;aAAASAAEAGIATTGTEDSDDALLk;lHTVQPk;vAHLALk;vLESTmVcVDNSEYmR	-0.445333	-0.72307	-1.28022	-0.994029	-0.904393	-0.322969	-0.599211	-0.436216	-0.33429	-0.547205	0.191221	-0.334668	-1.03937	0.000276765	P55036	P55036	PSMD4_HUMAN	26S proteasome non-ATPase regulatory subunit 4 (26S proteasome regulatory subunit RPN10) (26S proteasome regulatory subunit S5A) (Antisecretory factor 1) (AF) (ASF) (Multiubiquitin chain-binding protein)	PSMD4 MCB1		Proteasome subunit S5A family		GO:0006977; GO:0000082; GO:0000216; GO:0000084; GO:0031145; GO:0002479; GO:0006915; GO:0005829; GO:0010467; GO:0016071; GO:0051436; GO:0005654; GO:0051437; GO:0022624; GO:0000209; GO:0042981; GO:0006521; GO:0044281; GO:0016032	DNA damage response, signal transduction by p53 class mediator resulting in cell cycle arrest; G1/S transition of mitotic cell cycle; M/G1 transition of mitotic cell cycle; S phase of mitotic cell cycle; anaphase-promoting complex-dependent proteasomal ubiquitin-dependent protein catabolic process; antigen processing and presentation of exogenous peptide antigen via MHC class I, TAP-dependent; ap…	3D-structure; Alternative splicing; Complete proteome; Direct protein sequencing; Phosphoprotein; Proteasome; Reference proteome; Repeat	P24610; P54725; P54727; Q9P0W5	IPR027040; IPR003903; IPR002035;

## Sheet: proliferation
All proteins in this table were associated with the GO term proliferation and also shown to be significantly (p≤0.05) up- or down- regulated in tumor compared to non-tumor tissue and quantifiable in each case (e.g. all proteins containaing NA for any case were excluded from the table).			Protein log2ratios													TiO2 + IMAC + Non-enrich
		Peptides in non-modified Protein	All cases (Median)	Case 1	Case 4	Case 5	Case 6	Case 7	Case 8	Case 9	Case 10	Case 11	Case 12	Case 13	Case 14	Protein	GeneOntology
Uniprot-ID	Protein		log2 T/NT ratios	log2 T/NT ratios	log2 T/NT ratios	log2 T/NT ratios	log2 T/NT ratios	log2 T/NT ratios	log2 T/NT ratios	log2 T/NT ratios	log2 T/NT ratios	log2 T/NT ratios	log2 T/NT ratios	log2 T/NT ratios	log2 T/NT ratios	t.test p-values	UniprotID	Entry	EntryName	ProteinNames	GeneNames	SubcellularLocation	ProteinFamilies	Pathway	GeneOntologyIDs	GeneOntologyGO	Keywords	InteractsWith	InterPro
Q86Z02	Homeodomain-interacting protein kinase 1	eIVALk;eIVAIk;eLVAIk	1.00153	1.1886	0.756087	1.17067	0.545468	0.449977	2.50756	1.71132	0.848143	2.99673	1.21649	0.992177	0.767024	0.000159015	Q86Z02	Q86Z02	HIPK1_HUMAN	Homeodomain-interacting protein kinase 1 (EC 2.7.11.1) (Nuclear body-associated kinase 2)	HIPK1 KIAA0630 MYAK NBAK2	Nucleus. Cytoplasm.	Protein kinase superfamily, CMGC Ser/Thr protein kinase family, HIPK subfamily		GO:0005524; GO:0016605; GO:0009952; GO:0006915; GO:0005737; GO:0060216; GO:0048596; GO:0060059; GO:0001654; GO:0042771; GO:0061072; GO:0060235; GO:0030182; GO:0016607; GO:0045766; GO:0008284; GO:0004674; GO:0006355; GO:0010803; GO:0010842; GO:0007224; GO:0006351	ATP binding; PML body; anterior/posterior pattern specification; apoptotic process; cytoplasm; definitive hemopoiesis; embryonic camera-type eye morphogenesis; embryonic retina morphogenesis in camera-type eye; eye development; intrinsic apoptotic signaling pathway in response to DNA damage by p53 class mediator; iris morphogenesis; lens induction in camera-type eye; neuron differentiation; nucle…	ATP-binding; Alternative splicing; Complete proteome; Cytoplasm; Isopeptide bond; Kinase; Nucleotide-binding; Nucleus; Phosphoprotein; Polymorphism; Reference proteome; Serine/threonine-protein kinase; Transcription; Transcription regulation; Transferase; Ubl conjugation	P04637	IPR011009; IPR000719; IPR017441; IPR002290; IPR008271;
Q96IZ0	PRKC apoptosis WT1 regulator protein	sTTSVSEEDVSSR	0.87081	0.839962	0.330254	0.0246184	1.10539	0.438478	3.14132	1.22107	0.672446	1.2179	-0.175345	2.44555	0.502838	0.00482036	Q96IZ0	Q96IZ0	PAWR_HUMAN	PRKC apoptosis WT1 regulator protein (Prostate apoptosis response 4 protein) (Par-4)	PAWR PAR4	Cytoplasm. Nucleus.			GO:0003779; GO:0005884; GO:0051017; GO:0006915; GO:0005737; GO:0019899; GO:0006917; GO:0042094; GO:0030889; GO:0042130; GO:0050860; GO:0008285; GO:0000122; GO:0005634; GO:0005886; GO:0042986; GO:0003714; GO:0006351	actin binding; actin filament; actin filament bundle assembly; apoptotic process; cytoplasm; enzyme binding; induction of apoptosis; interleukin-2 biosynthetic process; negative regulation of B cell proliferation; negative regulation of T cell proliferation; negative regulation of T cell receptor signaling pathway; negative regulation of cell proliferation; negative regulation of transcription fr…	3D-structure; Apoptosis; Coiled coil; Complete proteome; Cytoplasm; Nucleus; Phosphoprotein; Polymorphism; Reference proteome; Transcription; Transcription regulation	P11021	IPR026117;
O43294	Transforming growth factor beta-1-induced transcript 1 protein	gSLDTMLGLLQSDLSR;dFLQLFAPR;cGFcNQPIR;rDFLQLFAPR;aSATSATLELDR	0.751828	1.43196	0.237545	1.58567	0.976191	-0.00293258	0.746416	0.780032	0.250157	2.9628	0.199751	1.24349	0.493608	0.00288257	O43294	O43294	TGFI1_HUMAN	Transforming growth factor beta-1-induced transcript 1 protein (Androgen receptor coactivator 55 kDa protein) (Androgen receptor-associated protein of 55 kDa) (Hydrogen peroxide-inducible clone 5 protein) (Hic-5)	TGFB1I1 ARA55	Cell junction â€º focal adhesion. Nucleus matrix. Cytoplasm â€º cytoskeleton.	Paxillin family		GO:0016055; GO:0050681; GO:0030521; GO:0007155; GO:0045165; GO:0005737; GO:0005856; GO:0030855; GO:0005925; GO:0005622; GO:0046872; GO:0016331; GO:0008285; GO:0045599; GO:0030512; GO:0016363; GO:0010718; GO:0045893; GO:0030511; GO:0003713; GO:0006366; GO:0030579; GO:0008270	Wnt receptor signaling pathway; androgen receptor binding; androgen receptor signaling pathway; cell adhesion; cell fate commitment; cytoplasm; cytoskeleton; epithelial cell differentiation; focal adhesion; intracellular; metal ion binding; morphogenesis of embryonic epithelium; negative regulation of cell proliferation; negative regulation of fat cell differentiation; negative regulation of tran…	Activator; Alternative splicing; Cell junction; Complete proteome; Cytoplasm; Cytoskeleton; Differentiation; LIM domain; Metal-binding; Nucleus; Phosphoprotein; Polymorphism; Reference proteome; Repeat; Wnt signaling pathway; Zinc	P13612	IPR017305; IPR001781;
P40763	Signal transducer and activator of transcription 3	sQGDMQDLNGNNQSVTR;iVELFR;iVEIFR;eGGVTFTWVEkDISGk	0.697433	0.242397	0.944581	1.33552	1.25986	-0.0574526	1.4694	0.954544	0.673171	-0.0550536	-0.0655828	0.431577	1.00773	0.00162915	P40763	P40763	STAT3_HUMAN	Signal transducer and activator of transcription 3 (Acute-phase response factor)	STAT3 APRF	Cytoplasm. Nucleus.	Transcription factor STAT family		GO:0060397; GO:0006953; GO:0048708; GO:0005509; GO:0008283; GO:0006928; GO:0005829; GO:0042755; GO:0001754; GO:0042593; GO:0070102; GO:0004879; GO:0000122; GO:0048011; GO:0005654; GO:0005886; GO:0045747; GO:0045944; GO:0046983; GO:0006606; GO:0019901; GO:0060019; GO:0040014; GO:0042493; GO:0032355; GO:0045471; GO:0043565; GO:0019953; GO:0001659; GO:0044212; GO:0019048	JAK-STAT cascade involved in growth hormone signaling pathway; acute-phase response; astrocyte differentiation; calcium ion binding; cell proliferation; cellular component movement; cytosol; eating behavior; eye photoreceptor cell differentiation; glucose homeostasis; interleukin-6-mediated signaling pathway; ligand-activated sequence-specific DNA binding RNA polymerase II transcription factor ac…	Activator; Alternative splicing; Complete proteome; Cytoplasm; DNA-binding; Disease mutation; Host-virus interaction; Nucleus; Phosphoprotein; Polymorphism; Reference proteome; SH2 domain; Transcription; Transcription regulation	O14874; Q96G01; P07384; P31146; Q9UER7; O95661; Q13011; Q9BVP2; Q07666; O43318; P45984; P45984-1; Q8TE76; Q92665; P22736; Q9ULD0; P06401; Q04206; P46781; O00570; P30626; Q06520	IPR011992; IPR008967; IPR000980; IPR013800; IPR015988; IPR001217; IPR013801; IPR012345; IPR013799;
P06703	Protein S100-A6	lmEDLDR;lQDAEIAR;eLTIGSk;lMEDLDR;eLkELIQk;eLIQkELTIGSk;eLTIGSkLQDAEIAR	0.470105	1.11854	0.309573	0.543367	0.408824	0.415638	0.838952	1.96107	0.572028	-0.12165	-0.0571967	0.460686	0.286906	0.00494127	P06703	P06703	S10A6_HUMAN	Protein S100-A6 (Calcyclin) (Growth factor-inducible protein 2A9) (MLN 4) (Prolactin receptor-associated protein) (PRA) (S100 calcium-binding protein A6)	S100A6 CACY	Nucleus envelope. Cytoplasm. Cell membrane; Peripheral membrane protein; Cytoplasmic side.	S-100 family		GO:0007409; GO:0005509; GO:0048306; GO:0005829; GO:0031234; GO:0015075; GO:0005635; GO:0048471; GO:0048146; GO:0042803; GO:0001726; GO:0007165; GO:0005523; GO:0008270	axonogenesis; calcium ion binding; calcium-dependent protein binding; cytosol; extrinsic to internal side of plasma membrane; ion transmembrane transporter activity; nuclear envelope; perinuclear region of cytoplasm; positive regulation of fibroblast proliferation; protein homodimerization activity; ruffle; signal transduction; tropomyosin binding; zinc ion binding	3D-structure; Acetylation; Calcium; Cell membrane; Complete proteome; Cytoplasm; Direct protein sequencing; Membrane; Metal-binding; Nucleus; Polymorphism; Reference proteome; Repeat	P04271	IPR011992; IPR018247; IPR002048; IPR001751; IPR013787;
P40306	Proteasome subunit beta type-10	lPFTALGSGQDAALAVLEDR;tLSSPTEPVkR;iHFIAPk	0.407714	0.186204	0.261315	0.0996072	1.01696	0.389986	-0.607281	1.33306	1.32373	1.27096	-0.240227	-0.0538363	1.28945	0.0239371	P40306	P40306	PSB10_HUMAN	Proteasome subunit beta type-10 (EC 3.4.25.1) (Low molecular mass protein 10) (Macropain subunit MECl-1) (Multicatalytic endopeptidase complex subunit MECl-1) (Proteasome MECl-1) (Proteasome subunit beta-2i)	PSMB10 LMP10 MECL1	Cytoplasm. Nucleus.	Peptidase T1B family		GO:0006977; GO:0000082; GO:0000216; GO:0000084; GO:0042098; GO:0031145; GO:0002479; GO:0006915; GO:0000902; GO:0005829; GO:0010467; GO:0006959; GO:0016071; GO:0051436; GO:0005654; GO:0051437; GO:0005839; GO:0000209; GO:0042981; GO:0006521; GO:0044281; GO:0004298; GO:0016032; GO:0019048	DNA damage response, signal transduction by p53 class mediator resulting in cell cycle arrest; G1/S transition of mitotic cell cycle; M/G1 transition of mitotic cell cycle; S phase of mitotic cell cycle; T cell proliferation; anaphase-promoting complex-dependent proteasomal ubiquitin-dependent protein catabolic process; antigen processing and presentation of exogenous peptide antigen via MHC clas…	Complete proteome; Cytoplasm; Host-virus interaction; Hydrolase; Nucleus; Protease; Proteasome; Reference proteome; Threonine protease; Zymogen		IPR000243; IPR024689; IPR016050; IPR001353; IPR023333;
P51858	Hepatoma-derived growth factor	iDEMPEAAVk;gFSEGLWEIENNPTVk;cGDLVFAk;dLFPYEESkEk;kGFSEGLWEIENNPTVk;mkGYPHWPAR;iDEmPEAAVk;gYPHWPAR	0.284449	0.0760075	0.851014	-0.0107816	0.829253	0.311541	0.829555	0.569513	-0.0741724	0.17351	0.193349	1.06535	-0.507785	0.0231867	P51858	P51858	HDGF_HUMAN	Hepatoma-derived growth factor (HDGF) (High mobility group protein 1-like 2) (HMG-1L2)	HDGF HMG1L2	Cytoplasm. Nucleus.	HDGF family		GO:0003677; GO:0001106; GO:0006987; GO:0008283; GO:0005737; GO:0005615; GO:0008201; GO:0000166; GO:0017053	DNA binding; RNA polymerase II transcription corepressor activity; activation of signaling protein activity involved in unfolded protein response; cell proliferation; cytoplasm; extracellular space; heparin binding; nucleotide binding; transcriptional repressor complex	3D-structure; Acetylation; Alternative splicing; Complete proteome; Cytoplasm; DNA-binding; Direct protein sequencing; Growth factor; Heparin-binding; Isopeptide bond; Nucleotide-binding; Nucleus; Phosphoprotein; Polymorphism; Reference proteome; Repressor; Transcription; Transcription regulation; Ubl conjugation		IPR000313;
Q13547	Histone deacetylase 1	lFENLR;sIRPDNMSEYSk	0.269513	0.283262	-0.249027	0.668023	0.386797	-0.0226337	1.16178	0.80045	-0.0458108	-0.417924	0.236615	0.347701	0.96205	0.0327475	Q13547	Q13547	HDAC1_HUMAN	Histone deacetylase 1 (HD1) (EC 3.5.1.98)	HDAC1 RPD3L1	Nucleus.	Histone deacetylase family, HD type 1 subfamily		GO:0032041; GO:0097372; GO:0046969; GO:0046970; GO:0007219; GO:0016581; GO:0001106; GO:0016580; GO:0007596; GO:0006338; GO:0001047; GO:0005829; GO:0042733; GO:0009913; GO:0061029; GO:0061198; GO:0060789; GO:0070932; GO:0070933; GO:0004407; GO:0000278; GO:0043922; GO:0060766; GO:0043066; GO:0045786; GO:0048011; GO:0042475; GO:0008284; GO:0010870; GO:0045944; GO:0003700; GO:0008134; GO:0006367; GO:…	NAD-dependent histone deacetylase activity (H3-K14 specific); NAD-dependent histone deacetylase activity (H3-K18 specific); NAD-dependent histone deacetylase activity (H3-K9 specific); NAD-dependent histone deacetylase activity (H4-K16 specific); Notch signaling pathway; NuRD complex; RNA polymerase II transcription corepressor activity; Sin3 complex; blood coagulation; chromatin remodeling; core…	3D-structure; Acetylation; Chromatin regulator; Complete proteome; Host-virus interaction; Hydrolase; Isopeptide bond; Methylation; Nucleus; Phosphoprotein; Reference proteome; Repressor; Transcription; Transcription regulation; Ubl conjugation	Q9HCU9; Q9UER7; Q92841-4; P17844; Q9UJW3; Q96KQ7; Q8N140; Q99684; P51610; Q92769; P43355; Q9UIS9; Q8N108; Q9Y618; P19838; Q9NQX1; P06400; Q09028; Q16576; Q04206; O00422; O43463; P04637	IPR000286; IPR003084; IPR023801;
Q92769	Histone deacetylase 2	lFENLR;sIRPDNMSEYSk	0.269513	0.283262	-0.249027	0.668023	0.386797	-0.0226337	1.16178	0.80045	-0.0458108	-0.417924	0.236615	0.347701	0.96205	0.0327475	Q92769	Q92769	HDAC2_HUMAN	Histone deacetylase 2 (HD2) (EC 3.5.1.98)	HDAC2	Nucleus.	Histone deacetylase family, HD type 1 subfamily		GO:0035098; GO:0032041; GO:0097372; GO:0046969; GO:0046970; GO:0016581; GO:0016580; GO:0007596; GO:0031490; GO:0003682; GO:0006338; GO:0005737; GO:0016358; GO:0042733; GO:0009913; GO:0061029; GO:0061198; GO:0060789; GO:0000792; GO:0021766; GO:0070932; GO:0070933; GO:0004407; GO:0006344; GO:0045347; GO:0043066; GO:0090090; GO:0045786; GO:0010977; GO:0043433; GO:0000122; GO:0048011; GO:0042475; GO:…	ESC/E(Z) complex; NAD-dependent histone deacetylase activity (H3-K14 specific); NAD-dependent histone deacetylase activity (H3-K18 specific); NAD-dependent histone deacetylase activity (H3-K9 specific); NAD-dependent histone deacetylase activity (H4-K16 specific); NuRD complex; Sin3 complex; blood coagulation; chromatin DNA binding; chromatin binding; chromatin remodeling; cytoplasm; dendrite dev…	3D-structure; Acetylation; Chromatin regulator; Complete proteome; Hydrolase; Nucleus; Phosphoprotein; Polymorphism; Reference proteome; Repressor; S-nitrosylation; Transcription; Transcription regulation	Q9HCU9; Q9UER7; P51610; Q13547; Q9UIS9; P01106; P48382; Q96ST3; O43463	IPR000286; IPR003084; IPR023801;
P35580	Myosin-10	iVGLDQVTGMTETAFGSAYk;nTDQASMPENTVAQk;eQADFAVEALAk;mEEEILLLEDQNSk;qLLQANPILESFGNAk;tTLQVDTLNAELAAER;aLELDPNLYR;iVFQEFR;lQNELDNVSTLLEEAEkk;aILTPR;aLLTPR;yLFVDR;vkPLLQVTR;aLAYDkLEk;kLVWIPSER;aLEEALEAkEEFER;nkQEVMISDLEER;cIIPNHEkR;vSEGDRLRVELAEk;aQTkEQADFAVEALAk;iGQLEEQLEQEAkER;iAEcSSQLAEEEEkAk;tQLEELEDELQATEDAk;ncAAYLk;tVGQLYk;gFMDGk;fDQLLAEEk;aDEWLMk;nTNPNFVR;aLSLAR;cNGVLEGIR;lMATLR;qGFPNR;cIIPNHEk…	0.225926	0.266005	1.19022	0.268456	0.343155	-0.0998335	0.35295	0.453288	0.228155	-0.192425	-0.0409827	1.18155	0.125087	0.0217837	P35580	P35580	MYH10_HUMAN	Myosin-10 (Cellular myosin heavy chain, type B) (Myosin heavy chain 10) (Myosin heavy chain, non-muscle IIb) (Non-muscle myosin heavy chain B) (NMMHC-B) (Non-muscle myosin heavy chain IIb) (NMMHC II-b) (NMMHC-IIB)	MYH10				GO:0043531; GO:0005524; GO:0051015; GO:0030048; GO:0030898; GO:0007512; GO:0030424; GO:0007411; GO:0055003; GO:0005938; GO:0008283; GO:0021680; GO:0032154; GO:0000281; GO:0043197; GO:0006887; GO:0021592; GO:0030426; GO:0001701; GO:0021670; GO:0000146; GO:0030496; GO:0016460; GO:0016459; GO:0031594; GO:0050885; GO:0001764; GO:0043025; GO:0007097; GO:0005886; GO:0001778; GO:0008360; GO:0060041; GO:…	ADP binding; ATP binding; actin filament binding; actin filament-based movement; actin-dependent ATPase activity; adult heart development; axon; axon guidance; cardiac myofibril assembly; cell cortex; cell proliferation; cerebellar Purkinje cell layer development; cleavage furrow; cytokinesis after mitosis; dendritic spine; exocytosis; fourth ventricle development; growth cone; in utero embryonic…	ATP-binding; Acetylation; Actin-binding; Alternative splicing; Calmodulin-binding; Cell shape; Coiled coil; Complete proteome; Motor protein; Myosin; Nucleotide-binding; Phosphoprotein; Reference proteome		IPR000048; IPR001609; IPR004009; IPR008989; IPR002928;
P12268	Inosine-5-monophosphate dehydrogenase 2	nLIDAGVDALR;fVPYLIAGIQHScQDIGAk;eANEILQR;rFGVPVIADGGIQNVGHIAk	0.134722	0.419785	1.02451	0.152092	0.758963	0.0138792	1.13818	0.597878	-0.212774	-0.478758	0.0778434	0.487422	0.0824679	0.0353238	P12268	P12268	IMDH2_HUMAN	Inosine-5'-monophosphate dehydrogenase 2 (IMP dehydrogenase 2) (IMPD 2) (IMPDH 2) (EC 1.1.1.205) (IMPDH-II)	IMPDH2 IMPD2	Cytoplasm. Nucleus.	IMPDH/GMPR family	Purine metabolism; XMP biosynthesis via de novo pathway; XMP from IMP: step 1/1.	GO:0003677; GO:0006177; GO:0003938; GO:0003723; GO:0005829; GO:0046651; GO:0046872; GO:0000166; GO:0005634; GO:0005778; GO:0006144; GO:0009168	DNA binding; GMP biosynthetic process; IMP dehydrogenase activity; RNA binding; cytosol; lymphocyte proliferation; metal ion binding; nucleotide binding; nucleus; peroxisomal membrane; purine nucleobase metabolic process; purine ribonucleoside monophosphate biosynthetic process	3D-structure; Acetylation; CBS domain; Complete proteome; Cytoplasm; DNA-binding; Direct protein sequencing; GMP biosynthesis; Metal-binding; NAD; Nucleus; Oxidoreductase; Phosphoprotein; Potassium; Purine biosynthesis; RNA-binding; Reference proteome; Repeat		IPR013785; IPR000644; IPR005990; IPR015875; IPR001093;
P01034	Cystatin-C	aFcSFQIYAVPWQGTMTLSk;lVGGPMDASVEEEGVR;aLDFAVGEYNk;aLQVVR;aIQVVR;lVGGPMDASVEEEGVRR	-0.102351	-0.0637694	-0.362354	-0.464259	-0.0800358	0.0904069	-0.0949319	-0.417231	-1.20573	-0.665065	0.150011	0.0425601	-0.836464	0.0200733	P01034	P01034	CYTC_HUMAN	Cystatin-C (Cystatin-3) (Gamma-trace) (Neuroendocrine basic polypeptide) (Post-gamma-globulin)	CST3	Secreted.	Cystatin family		GO:0060009; GO:0006915; GO:0033267; GO:0005604; GO:0001540; GO:0007420; GO:0001775; GO:0070301; GO:0042747; GO:0043292; GO:0004869; GO:0006952; GO:0007566; GO:0005783; GO:0043206; GO:0005615; GO:0001654; GO:0005764; GO:0005771; GO:0060313; GO:0060548; GO:0010711; GO:0060311; GO:0010716; GO:0010703; GO:0043025; GO:0031965; GO:0048471; GO:0045740; GO:0008284; GO:0043067; GO:0048678; GO:0009743; GO:…	Sertoli cell development; apoptotic process; axon part; basement membrane; beta-amyloid binding; brain development; cell activation; cellular response to hydrogen peroxide; circadian sleep/wake cycle, REM sleep; contractile fiber; cysteine-type endopeptidase inhibitor activity; defense response; embryo implantation; endoplasmic reticulum; extracellular fibril organization; extracellular space; ey…	3D-structure; Age-related macular degeneration; Amyloid; Amyloidosis; Complete proteome; Direct protein sequencing; Disease mutation; Disulfide bond; Glycoprotein; Polymorphism; Protease inhibitor; Reference proteome; Secreted; Signal; Thiol protease inhibitor		IPR027214; IPR000010; IPR018073;
Q9UN36	Protein NDRG2	mADSGGQPQLTQPGk;dLNFER;gGDITLR	-0.788965	-0.585626	-0.14171	-1.12581	-0.786219	-0.160556	-2.58083	-1.17001	-2.3021	-1.84527	0.557421	-0.846661	-1.29464	0.00252299	Q9UN36	Q9UN36	NDRG2_HUMAN	Protein NDRG2 (N-myc downstream-regulated gene 2 protein) (Protein Syld709613)	NDRG2 KIAA1248 SYLD	Cytoplasm. Cytoplasm â€º perinuclear region. Cell projection â€º growth cone.	NDRG family		GO:0005794; GO:0016055; GO:0030154; GO:0005813; GO:0005829; GO:0030426; GO:0070373; GO:0001818; GO:0048662; GO:0007399; GO:0005634; GO:0048471; GO:0090361; GO:0010574	Golgi apparatus; Wnt receptor signaling pathway; cell differentiation; centrosome; cytosol; growth cone; negative regulation of ERK1 and ERK2 cascade; negative regulation of cytokine production; negative regulation of smooth muscle cell proliferation; nervous system development; nucleus; perinuclear region of cytoplasm; regulation of platelet-derived growth factor production; regulation of vascul…	3D-structure; Alternative splicing; Cell projection; Complete proteome; Cytoplasm; Developmental protein; Differentiation; Neurogenesis; Phosphoprotein; Polymorphism; Reference proteome; Tumor suppressor; Wnt signaling pathway	P03372	IPR004142;

## Sheet: FA & lamellipodium
All proteins in this table were shown to be associated with the GO terms lamellipodium & focal adhesion and also shown to be significantly (p≤0.05) up- or down- regulated in tumor compared to non-tumor tissue and quantifiable in each case (e.g. all proteins containaing NA for any case were excluded from the table).			Protein log2ratios													TiO2 + IMAC + Non-enrich
		Peptides in non-modified Protein	All cases (Median)	Case 1	Case 4	Case 5	Case 6	Case 7	Case 8	Case 9	Case 10	Case 11	Case 12	Case 13	Case 14	Protein	GeneOntology
Uniprot-ID	Protein		log2 T/NT ratios	log2 T/NT ratios	log2 T/NT ratios	log2 T/NT ratios	log2 T/NT ratios	log2 T/NT ratios	log2 T/NT ratios	log2 T/NT ratios	log2 T/NT ratios	log2 T/NT ratios	log2 T/NT ratios	log2 T/NT ratios	log2 T/NT ratios	t.test p-values	UniprotID	Entry	EntryName	ProteinNames	GeneNames	SubcellularLocation	ProteinFamilies	Pathway	GeneOntologyIDs	GeneOntologyGO	Keywords	InteractsWith	InterPro
O43707	Alpha-actinin-4	dYETATLSDIk;mAPYQGPDAVPGALDYk;lVSIGAEEIVDGNAk;lSGSNPYTTVTPQIINSk;qFASQANVVGPWIQTk;gISQEQmQEFR;gISQEQMQEFR;vQQLVPk;tIQEmQQk;lSGSNPYTTVTPQIINSkWEk;lSNRPAFMPSEGk;iSNRPAFMPSEGk;eAILAIHk;vLAVNQENEHLMEDYEk;dGLAFNALIHR;mLDAEDIVNTARPDEk;vLAGDkNFITAEELR;iSIEMNGTLEDQLSHLk;rQFASQANVVGPWIQTk;tIPWLEDRVPQk;dHALLEEQSk;kDDPVTNLNNAFEVAEk;sTLPDADRER;rDHALLEEQSk;vLAGDkNFITAEELRR;acLISLGYDVENDRQGEAEFNR;eTTDTDTADQVIA…	0.288958	-0.00891915	0.994083	0.0897466	0.604465	-0.0519689	0.267075	0.441804	0.612539	-0.626207	0.179282	0.967515	0.360629	0.0333116	O43707	O43707	ACTN4_HUMAN	Alpha-actinin-4 (F-actin cross-linking protein) (Non-muscle alpha-actinin 4)	ACTN4	Nucleus. Cytoplasm.	Alpha-actinin family		GO:0051764; GO:0051015; GO:0051017; GO:0005509; GO:0030863; GO:0070062; GO:0005178; GO:0051271; GO:0001882; GO:0005634; GO:0048471; GO:0030168; GO:0031093; GO:0002576; GO:0051272; GO:0048549; GO:0032417; GO:0043234; GO:0042803; GO:0015031; GO:0031143; GO:0042981; GO:0001666; GO:0030529; GO:0001725	actin crosslink formation; actin filament binding; actin filament bundle assembly; calcium ion binding; cortical cytoskeleton; extracellular vesicular exosome; integrin binding; negative regulation of cellular component movement; nucleoside binding; nucleus; perinuclear region of cytoplasm; platelet activation; platelet alpha granule lumen; platelet degranulation; positive regulation of cellular …	3D-structure; Acetylation; Actin-binding; Calcium; Complete proteome; Cytoplasm; Disease mutation; Isopeptide bond; Metal-binding; Nucleus; Protein transport; Reference proteome; Repeat; Transport; Ubl conjugation	P35222; Q07157	IPR001589; IPR026921; IPR001715; IPR011992; IPR014837; IPR018247; IPR002048; IPR018159; IPR002017;
O60716	Catenin delta-1	sLDNNYSTPNER;lVLINk;lRETQGIEk;aLSAIADLLTNEHER;hAIPNLVk;eIPQAER	-0.287837	-0.276428	-0.0561839	-0.625193	-0.0492529	0.0621166	-0.571244	-0.0694638	-0.50057	-1.02375	0.294717	-0.510446	-1.17721	0.0134434	O60716	O60716	CTND1_HUMAN	Catenin delta-1 (Cadherin-associated Src substrate) (CAS) (p120 catenin) (p120(ctn)) (p120(cas))	CTNND1 KIAA0384	Cytoplasm. Nucleus. Cell membrane.	Beta-catenin family		GO:0016055; GO:0034332; GO:0007155; GO:0034329; GO:0005913; GO:0016337; GO:0005911; GO:0005829; GO:0060690; GO:0030216; GO:0030027; GO:0030496; GO:0001738; GO:0090090; GO:0005634; GO:0005886; GO:0006355; GO:0007435; GO:0006351	Wnt receptor signaling pathway; adherens junction organization; cell adhesion; cell junction assembly; cell-cell adherens junction; cell-cell adhesion; cell-cell junction; cytosol; epithelial cell differentiation involved in salivary gland development; keratinocyte differentiation; lamellipodium; midbody; morphogenesis of a polarized epithelium; negative regulation of canonical Wnt receptor signa…	3D-structure; Acetylation; Alternative splicing; Cell adhesion; Cell membrane; Coiled coil; Complete proteome; Cytoplasm; Membrane; Nucleus; Phosphoprotein; Polymorphism; Reference proteome; Repeat; Transcription; Transcription regulation; Wnt signaling pathway	P09803	IPR011989; IPR016024; IPR000225;
P15311	Ezrin	vTTMDAELEFAIQPNTTGk;lFFLQVk;eLSEQIQR;eNPLQFk;iALLEEAR;lALLEEAR;qLFDQVVk;qLLTLSSELSQAR;gFPTWLk;iGFPWSEIR;sGYLSSER;qRIDEFEAL;qAVDQIkSQEQLAAELAEYTAk;akFYPEDVAEELIQDITQk;nISFNDkk;ekEELMLR;kENPLQFk;kAPDFVFYAPR;fVIkPIDk;tHNDIIHNENMR;aLQLEEERkR;rkPDTIEVQQMk;fGDYNkEVHk;iALLEEARR;tHNDIIHNENmR;rRkPDTIEVQQMk;sQEQLAAELAEYTAk;vSAQEVR;aLQLEEERk;rRkPDTIEVQQmk;ekEELmLR;vTTmDAELEFAIQPNTTGk;aQEEAERLEADR;aPDFVFYAPR…	0.251756	-0.176176	0.721129	0.0913724	0.411276	0.196594	0.35884	0.474607	0.20121	0.0790747	0.271988	0.697701	-0.217622	0.0115902	P15311	P15311	EZRI_HUMAN	Ezrin (Cytovillin) (Villin-2) (p81)	EZR VIL2	Apical cell membrane; Peripheral membrane protein; Cytoplasmic side. Cell projection. Cell projection â€º microvillus membrane; Peripheral membrane protein; Cytoplasmic side. Cell projection â€º ruffle membrane; Peripheral membrane protein; Cytoplasmic side. Cytoplasm â€º cell cortex. Cytoplasm â€º cytoskeleton.			GO:0005884; GO:0051015; GO:0051017; GO:0045177; GO:0016324; GO:0007411; GO:0016323; GO:0030863; GO:0007016; GO:0005829; GO:0030855; GO:0035088; GO:0019898; GO:0030175; GO:0007159; GO:0022614; GO:0005932; GO:0005902; GO:0031528; GO:0005730; GO:0008360; GO:0001726; GO:0032587; GO:0001931	actin filament; actin filament binding; actin filament bundle assembly; apical part of cell; apical plasma membrane; axon guidance; basolateral plasma membrane; cortical cytoskeleton; cytoskeletal anchoring at plasma membrane; cytosol; epithelial cell differentiation; establishment or maintenance of apical/basal cell polarity; extrinsic to membrane; filopodium; leukocyte cell-cell adhesion; membr…	3D-structure; Acetylation; Cell membrane; Cell projection; Cell shape; Complete proteome; Cytoplasm; Cytoskeleton; Direct protein sequencing; Membrane; Phosphoprotein; Polymorphism; Reference proteome	Q00987; Q8IZE3	IPR019749; IPR019750; IPR011174; IPR011259; IPR000798; IPR014352; IPR019748; IPR019747; IPR000299; IPR018979; IPR018980; IPR008954; IPR011993;
P47756	F-actin-capping protein subunit beta	lTSTVMLWLQTNk;sTLNEIYFGk;sGSGTmNLGGSLTR;sGSGTMNLGGSLTR;dIVNGLR;rLPPQQIEk;tkDIVNGLR;sPWSNkYDPPLEDGAMPSAR;lVEDMENkIR	0.404986	0.32948	0.592628	0.282841	0.538027	0.0382165	1.77757	0.797524	1.05641	-0.0144241	-0.0506516	0.597235	0.761529	0.00321772	P47756	P47756	CAPZB_HUMAN	F-actin-capping protein subunit beta (CapZ beta)	CAPZB	Cytoplasm â€º cytoskeleton.	F-actin-capping protein beta subunit family		GO:0008290; GO:0071203; GO:0003779; GO:0030036; GO:0051693; GO:0007596; GO:0006928; GO:0030863; GO:0007010; GO:0005829; GO:0030027; GO:0030032; GO:0016020; GO:0022604	F-actin capping protein complex; WASH complex; actin binding; actin cytoskeleton organization; actin filament capping; blood coagulation; cellular component movement; cortical cytoskeleton; cytoskeleton organization; cytosol; lamellipodium; lamellipodium assembly; membrane; regulation of cell morphogenesis	Acetylation; Actin capping; Actin-binding; Alternative splicing; Complete proteome; Cytoplasm; Cytoskeleton; Direct protein sequencing; Phosphoprotein; Reference proteome		IPR019771; IPR001698;
P02751	Fibronectin	tTPPTTATPIR;sYTITGLQPGTDYk;dLQFVEVTDVk;vTWAPPPSIDLTNFLVR;gLAFTDVDVDSIk;fLATTPNSLLVSWQPPR;nLQPASEYTVSLVAIk;tFYScTTEGR;sTTPDITGYR;mSESGFk;wcGTTQNYDADQk;lTVGLTR;iGDTWSk;fTNIGPDTMR;gNLLQcIcTGNGR;wLPSSSPVTGYR;iTGYIIk;eYLGAIcScTcFGGQR;sDTVPSPR;aQITGYR;iScTIANR;sEPLIGR;yQcYcYGR;iGDTWR;lGVRPSQGGEAPR;vGDTYERPk;qYNVGPSVSkYPLR;gNLLQcIcTGNGRGEWk;tIkPDVR;dGQERDAPIVNk;vFAVSHGR;wcHDNGVNYk;hYQINQQWER;vPGTSTSATLT…	0.513191	1.20377	0.526321	0.865131	0.226812	-0.0969598	1.94249	1.63845	-0.006898	2.76044	-0.202606	0.747925	-0.0484004	0.0131579
P21333	Filamin-A	aSGPGLNTTGVPASLPVEFTIDAk;yTPVQQGPVGVNVTYGGDPIPk;gAGTGGLGLAVEGPSEAk;vANPSGNLTETYVQDR;aGVAPLQVk;aYGPGIEPTGNMVk;tPcEEILVk;aNLPQSFQVDTSk;vQVQDNEGcPVEALVk;dGScGVAYVVQEPGDYEVSVk;yTILIk;eGPYSISVLYGDEEVPR;sPFSVAVSPSLDLSk;aEAGVPAEFSIWTR;lYSVSYLLk;aYGPGIEPTGNmVk;yGGQPVPNFPSk;aWGPGLEGGVVGk;lDVQFSGLTk;vTAQGPGLEPSGNIANk;dAGEGGLSLAIEGPSk;eNGVYLIDVk;gAGSYTIMVLFADQATPTSPIR;aGQSAAGAAPGGGVDTR;cSGPGLSPGmVR;gTVEPQLE…	0.618191	0.794681	1.43637	0.633071	0.544432	-0.218078	0.993417	1.01987	0.415286	0.444495	-0.207519	1.62042	0.766535	0.00134097
B2ZZ83	Filamin-B	vSYFPTVPGVYIVSTk;sSTETcYSAIPk;vLPTYDASk;sPFVVQVGEAcNPNAcR;vLQSFTVDSSk;sPFEVQVGPEAGMQk;sGcIVNNLAEFTVDPk;iFFAGDTIPk;sPFTVGVAAPLDLSk;aAGSGELGVTMk;vAVTEGcQPSR;aYGPGLEk;iGNLQTDLSDGLR;tFEMSDFIVDTR;sSFLVDcSk;gIEPTGNMVk;aGGPGLER;iFAQDGEGQR;vFGPGVER;dAGEGLLAVQITDQEGkPk;aGSNMLLIGVHGPTTPcEEVSMk;qMQLENVSVALEFLDRESIk;vLQSFTVDSSkAGLAPLEVR;vNIGQGSHPQk;vkVEPAVDTSR;hVGNQQYNVTYVVk;aAGSGELGVTMkGPk;gLEELVk;lIALLEVLS…	0.325547	0.201681	0.870969	0.247876	0.409212	-0.0318984	0.603085	0.856669	0.274641	0.374211	0.131292	1.65255	-0.152052	0.00846853
Q14315	Filamin-C	aFGPGLEGGLVNk;qAPSIATIGSTcDLNLk;gVAGVPAEFSIWTR;lIALLEVLSQk;gAGTGGLGLTVEGPcEAk;lVSIDSk;lLGWIQNk;lGSFGSITR;gAGGQGQLDVR;iQQNTFTR;fTVETR;ecPEGHVVTYTPMAPGNYLIAIk;cSGPGLGAGVR;lkPGAPVR;iEcDDkGDGScDVR;kIQQNTFTR;aGTNMMMVGVHGPk;fVPQEMGPHTVAVk;wcNEHLk;rDTVEVALEDkGDSTFR;gAGSGELkVTVk;gPGLSQAFVGQk;gGLVGTPAPFSIDTk;aWGPGLETGQVGk;iTESDLSQLTASIR;vTVLFAGQNIER;yGGDEIPYSPFR;lTDLQR;aFGPGLEPTGcIVDkPAEFTIDAR;gTEEPVkVR;l…	0.561539	0.285732	1.60197	0.519979	0.3843	0.175697	1.19448	1.05144	0.577351	0.241732	-0.147138	1.96148	0.646511	0.00237949
Q14847	LIM and SH3 domain protein 1	mGPSGGEGMEPER;qQSELQSQVR;tQDQISNIk;mTLNMk;qSFTMVADTPENLR;gFSVVADTPELQR;acFHcETck;lkQQSELQSQVR;ykEEFEk;vNcLDkFWHk;mGPSGGEGmEPERR;mGPSGGEGMEPERR;tGDTGMLPANYVEAI;mGPSGGEGmEPER;qSFTmVADTPENLR;iVYPTEk;kPYcNAHYPk;mTLNmk	0.495881	0.491844	0.842591	0.413483	0.903577	0.250889	1.57383	0.512626	1.0041	0.353786	0.0197223	0.877915	0.565091	0.00020142	Q14847	Q14847	LASP1_HUMAN	LIM and SH3 domain protein 1 (LASP-1) (Metastatic lymph node gene 50 protein) (MLN 50)	LASP1 MLN50	Cytoplasm â€º cell cortex. Cytoplasm â€º cytoskeleton.			GO:0005070; GO:0030864; GO:0005925; GO:0015075; GO:0046872; GO:0008270	SH3/SH2 adaptor activity; cortical actin cytoskeleton; focal adhesion; ion transmembrane transporter activity; metal ion binding; zinc ion binding	3D-structure; Acetylation; Actin-binding; Alternative splicing; Complete proteome; Cytoplasm; Cytoskeleton; Direct protein sequencing; Ion transport; LIM domain; Metal-binding; Phosphoprotein; Reference proteome; Repeat; SH3 domain; Transport; Zinc	Q99750; Q15645	IPR000900; IPR001452; IPR001781;
P26038	Moesin	tQEQLALEMAELTAR;fYPEDVSEELIQDITQR;aLELEQER;aLTSELANAR;iSQLEMAR;eSPLLFk;gFSTWLk;eSEAVEWQQk;qRIDEFESM;qRIDEFESm;aLTSELANARDESk;aQMVQEDLEkTR;kESPLLFk;aQMVQEDLEkTRAELk;kTQEQLALEMAELTAR;iLALcMGNHELYMR;gMLREDAVLEYLk;akFYPEDVSEELIQDITQR;tANDmIHAENmR;kTANDmIHAENmR;aQQELEEQTRR;iQVWHEEHR;kTANDMIHAENMR;tANDMIHAENMR;vLEQHkLNk;yGDFNkEVHk;aLTSELANARDESkk;eRQEAEEAkEALLQASR;lNkDQWEER;qkkESEAVEWQQk;aQSEAEkLAk;iSQ…	0.333956	0.255733	0.570199	0.391285	0.524836	-0.00342777	0.629666	0.647657	0.525331	-0.142548	-0.0110852	0.548537	0.445458	0.000762069	P26038	P26038	MOES_HUMAN	Moesin (Membrane-organizing extension spike protein)	MSN	Cell membrane; Peripheral membrane protein; Cytoplasmic side. Cytoplasm â€º cytoskeleton. Apical cell membrane; Peripheral membrane protein; Cytoplasmic side. Cell projection â€º microvillus membrane; Peripheral membrane protein; Cytoplasmic side.			GO:0045177; GO:0016324; GO:0016323; GO:0009986; GO:0005737; GO:0005856; GO:0070062; GO:0019898; GO:0030175; GO:0031527; GO:0009898; GO:0007159; GO:0050900; GO:0022614; GO:0005902; GO:0031528; GO:0005730; GO:0005886; GO:2000401; GO:0030667; GO:0005200; GO:0001931	apical part of cell; apical plasma membrane; basolateral plasma membrane; cell surface; cytoplasm; cytoskeleton; extracellular vesicular exosome; extrinsic to membrane; filopodium; filopodium membrane; internal side of plasma membrane; leukocyte cell-cell adhesion; leukocyte migration; membrane to membrane docking; microvillus; microvillus membrane; nucleolus; plasma membrane; regulation of lymph…	3D-structure; Acetylation; Cell membrane; Cell projection; Complete proteome; Cytoplasm; Cytoskeleton; Direct protein sequencing; Membrane; Phosphoprotein; Reference proteome	Q5S007; O14745	IPR019749; IPR019750; IPR011174; IPR011259; IPR000798; IPR014352; IPR019748; IPR019747; IPR000299; IPR018979; IPR018980; IPR008954; IPR011993;
Q15746	Myosin light chain kinase, smooth muscle	sSLPPVLGTESDATVk;lTILAAR;vSDFYDIEER;aGESVELFGk;fGQVFR;iEGYPDPEVVWFkDDQSIR;rSESQGTAPAFk;tIRDLEVVEGSAAR;ikLIDFGLAR;rLENAGSLk;dLEVVEGSAAR;iIDFGLAR;lIDFGLAR;iLDFGLAR;iIDEDFELTER;qEHcGcYTLLVENk	0.497419	0.624901	1.84284	0.267095	0.233562	0.00359079	0.789273	1.17713	-0.670726	-0.0272999	-0.170297	2.0512	0.953784	0.0295494	Q15746	Q15746	MYLK_HUMAN	Myosin light chain kinase, smooth muscle (MLCK) (smMLCK) (EC 2.7.11.18) (Kinase-related protein) (KRP) (Telokin) [Cleaved into: Myosin light chain kinase, smooth muscle, deglutamylated form]	MYLK MLCK MLCK1 MYLK1	Cytoplasm. Cell projection â€º lamellipodium. Cleavage furrow. Cytoplasm â€º cytoskeleton.	Protein kinase superfamily, CAMK Ser/Thr protein kinase family		GO:0005524; GO:0060414; GO:0032060; GO:0071476; GO:0032154; GO:0005829; GO:0030027; GO:0046872; GO:0004687; GO:0005886; GO:0051928; GO:0030335; GO:0090303; GO:0001725; GO:0014820	ATP binding; aorta smooth muscle tissue morphogenesis; bleb assembly; cellular hypotonic response; cleavage furrow; cytosol; lamellipodium; metal ion binding; myosin light chain kinase activity; plasma membrane; positive regulation of calcium ion transport; positive regulation of cell migration; positive regulation of wound healing; stress fiber; tonic smooth muscle contraction	3D-structure; ATP-binding; Acetylation; Actin-binding; Alternative initiation; Alternative splicing; Aortic aneurysm; Calcium; Calmodulin-binding; Cell projection; Complete proteome; Cytoplasm; Cytoskeleton; Direct protein sequencing; Disease mutation; Disulfide bond; Immunoglobulin domain; Kinase; Magnesium; Metal-binding; Nucleotide-binding; Phosphoprotein; Polymorphism; Reference proteome; Rep…	P16333	IPR003961; IPR007110; IPR013783; IPR013098; IPR003599; IPR003598; IPR011009; IPR020675; IPR000719; IPR017441; IPR002290; IPR008271;
P35580	Myosin-10	iVGLDQVTGMTETAFGSAYk;nTDQASMPENTVAQk;eQADFAVEALAk;mEEEILLLEDQNSk;qLLQANPILESFGNAk;tTLQVDTLNAELAAER;aLELDPNLYR;iVFQEFR;lQNELDNVSTLLEEAEkk;aILTPR;aLLTPR;yLFVDR;vkPLLQVTR;aLAYDkLEk;kLVWIPSER;aLEEALEAkEEFER;nkQEVMISDLEER;cIIPNHEkR;vSEGDRLRVELAEk;aQTkEQADFAVEALAk;iGQLEEQLEQEAkER;iAEcSSQLAEEEEkAk;tQLEELEDELQATEDAk;ncAAYLk;tVGQLYk;gFMDGk;fDQLLAEEk;aDEWLMk;nTNPNFVR;aLSLAR;cNGVLEGIR;lMATLR;qGFPNR;cIIPNHEk…	0.225926	0.266005	1.19022	0.268456	0.343155	-0.0998335	0.35295	0.453288	0.228155	-0.192425	-0.0409827	1.18155	0.125087	0.0217837
P35749	Myosin-11	eQEVTVLk;lEAQVQELQSk;aLETQMEEMk;eIENLTQQYEEk;qAcILMIk;lEVNMQALk;yEILAANAIPk;lQNEVESVTGmLNEAEGk;lQNEVESVTGMLNEAEGk;iAQLEEELEEEQGNMEAMSDR;lQQELDDLVVDLDNQR;lDAFLVLEQLR;mTESSLPSASk;lVWVPSEk;vDYNASAWLTk;lQDFASTVEALEEGk;iTDVIMAFQAMcR;iAQLEEELEEEQGNmEAMSDR;dVASLSSQLQDTQELLQEETR;eLDEATESNEAMGR;lMTTLR;qLVSNLEk;dTSITGELEk;sTIAALEAk;iVDMYk;iAQLEEQVEQEAR;eLDEATESNEAmGR;aTQQAEQLSNELATER;eILLQVEDER;vVSSVLQLGNI…	0.343101	0.340579	1.72689	0.119593	0.0682367	0.214705	0.179943	0.350937	0.145179	0.0400946	-0.0820216	1.93028	0.837948	0.0275162
Q7Z406	Myosin-14	aQAELENVSGALNEAESk;rLELQLQEVQGR;qLLQANPILEAFGNAk;eQADFAIEALAk;eQADFALEALAk;ncAAYLk;tVGQLYk;gFMDGk;fDQLLAEEk;cNGVLEGIR;qGFPNR;aILTPR;aLLTPR;aTDkSFVEk;qkLQLEk;mNPPkFSk;kEEELQAALAR;vkPLLQVTR;kFDQLLAEEk;sMLQDREDQSILcTGESGAGk;tLAVAAR;eLFQETLESLR;eAEALTQR;kQELELVVSELEAR;lkGLEAEVLR;lAEQLRAEAELcAEAEETRGR;lAEFSSQAAEEEEkVk;lALEAEVSELR;lLGLGVTDFSR;rLDGESSELQEQmVEQQQR;lkEVVLQVEEER;lQQHIQELEAHLEAEEGAR;qRYEILT…	0.349285	0.25527	1.36422	0.386335	0.328848	-0.0545932	0.736521	0.610046	0.245999	-0.193827	0.100849	1.74147	-0.0437213	0.0202803
P35579	Myosin-9	nTDQASMPDNTAAQk;aLEQQVEEMk;qAcVLMIk;lEVNLQAMk;aNLQIDQINTDLNLER;iAQLEEQLDNETk;lTEMETLQSQLmAEk;iMGIPEEEQMGLLR;nFINNPLAQADWAAk;lTEMETLQSQLMAEk;dFSALESQLQDTQELLQEENR;qLLQANPILEAFGNAk;sMEAEMIQLQEELAAAER;lEEEQIILEDQNck;yEILTPNSIPk;iAEFTTNLTEEEEk;iAQLEEELEEEQGNTELINDR;tQLEELEDELQATEDAk;eQADFAIEALAk;eQADFALEALAk;mQQNIQELEEQLEEEESAR;lQVELDNVTGLLSQSDSk;qQQLTAmk;eLEDATETADAmNR;qQQLTAMk;ncAAYLk;tVGQLYk;gFMDG…	0.287718	0.370163	0.54367	0.292138	0.556902	-0.0792231	0.712346	0.649114	0.294663	-0.0449935	-0.0465219	0.88302	-0.0995594	0.0059331
Q8WX93	Palladin	vLGVPPPQIFWk;yAALSDQGLDIk;nEAGIVScTAR;gVTPAGFPk;iFEGMPVTFTcR;lMVQAVNQR;lISEIEYR;vLGVPPPQIFWkk;fkEDLLNNGQPR;lISEIEYRLER;iASDEEIQGTkDAVIQDLER;eAHkPPVFIEk;aGQNSFSLELVVAAk;lmVQAVNQR;dAGIYTcIATNR;lTYEER;fFRPHFLQAPGDLTVQEGk;lQNTGVADGYPVRLEcR;iYWFkDGk	0.588262	0.909322	1.46971	0.484912	0.476204	0.0405986	0.725955	1.01551	1.07703	0.876244	-0.295303	0.956558	0.243152	0.000696929	Q8WX93	Q8WX93	PALLD_HUMAN	Palladin (SIH002) (Sarcoma antigen NY-SAR-77)	PALLD KIAA0992 CGI-151	Cytoplasm â€º cytoskeleton. Cell junction â€º focal adhesion. Cell projection â€º ruffle. Cell projection â€º lamellipodium. Cytoplasm â€º myofibril â€º sarcomere â€º Z line.	Myotilin/palladin family		GO:0030018; GO:0005884; GO:0007010; GO:0005925; GO:0030027; GO:0051371; GO:0005634; GO:0001726	Z disc; actin filament; cytoskeleton organization; focal adhesion; lamellipodium; muscle alpha-actinin binding; nucleus; ruffle	3D-structure; Actin-binding; Alternative splicing; Cell junction; Cell projection; Complete proteome; Cytoplasm; Cytoskeleton; Disulfide bond; Immunoglobulin domain; Phosphoprotein; Polymorphism; Reference proteome; Repeat		IPR007110; IPR013783; IPR013098; IPR003598;
Q96JY6	PDZ and LIM domain protein 2	cSTSIANQAVR	0.784732	0.735202	0.804724	1.26895	1.87624	-0.615942	1.09241	0.521627	0.18986	0.198169	-0.355318	0.511599	1.33029	0.0110889	Q96JY6	Q96JY6	PDLI2_HUMAN	PDZ and LIM domain protein 2 (PDZ-LIM protein mystique)	PDLIM2 PP6345	Cytoplasm. Nucleus. Cytoplasm â€º cytoskeleton. Nucleus.			GO:0015629; GO:0009986; GO:0030864; GO:0005925; GO:0046872; GO:0005634; GO:0001725; GO:0008270	actin cytoskeleton; cell surface; cortical actin cytoskeleton; focal adhesion; metal ion binding; nucleus; stress fiber; zinc ion binding	3D-structure; Alternative splicing; Complete proteome; Cytoplasm; Cytoskeleton; LIM domain; Metal-binding; Nucleus; Phosphoprotein; Reference proteome; Zinc		IPR001478; IPR001781;
Q9NR12	PDZ and LIM domain protein 7	yTFAPSVSLNk;vLEEGGFFEEk;vVLEGPAPWGFR;gAIFcPPcYDVR;lSLGLSR;aSAPAADPPRYTFAPSVSLNk;hSQPATPTPLQSR;lQGGkDFNVPLSISR;yAPDkTSTVLTR;iTGEIMHALk;aSAPAADPPR;lMENTEDWRPRPGTGQSR	0.778039	0.59905	1.16241	0.775314	0.543643	0.126626	1.25862	1.58873	0.0221079	1.10063	-0.100947	1.96094	1.36461	0.000738852	Q9NR12	Q9NR12	PDLI7_HUMAN	PDZ and LIM domain protein 7 (LIM mineralization protein) (LMP) (Protein enigma)	PDLIM7 ENIGMA	Cytoplasm. Cytoplasm â€º cytoskeleton.			GO:0015629; GO:0030036; GO:0030154; GO:0005737; GO:0005925; GO:0046872; GO:0007275; GO:0001503; GO:0045669; GO:0006898; GO:0001726; GO:0001725; GO:0008270	actin cytoskeleton; actin cytoskeleton organization; cell differentiation; cytoplasm; focal adhesion; metal ion binding; multicellular organismal development; ossification; positive regulation of osteoblast differentiation; receptor-mediated endocytosis; ruffle; stress fiber; zinc ion binding	3D-structure; Alternative splicing; Complete proteome; Cytoplasm; Cytoskeleton; Developmental protein; Differentiation; Direct protein sequencing; LIM domain; Metal-binding; Osteogenesis; Phosphoprotein; Polymorphism; Reference proteome; Repeat; Zinc	P09022; Q9NRR5	IPR001478; IPR001781;
Q15149	Plectin	yASGSSASLGGPESAVA;aQLEPVASPAk;eGLTSIEEVTk;lQEAGILSAEELQR;lLDPEDVDVPQPDEk;vLALPEPSPAAPTLR;lLDAQLATGGIVDPR;lLDAQLSTGGIVDPSk;sLVPAAELLESR;aPVPASELLASGVLSR;qVEEEILALk;lAEVEAALEk;lLFNDVQTLk;sLSAIYLEk;cVEDPETGLcLLPLTDk;sYVDPSTDER;qAEVELASR;gTQGAEEVLR;mQAVQEATR;qLEMSAEAER;cVEDPETGLR;lSVAAQEAAR;eGVMVAk;lQAEEVAQQk;lTVDEAVR;lQLEAcETR;lTVEEAVR;gLLSAEVAR;lVASMEEAR;nLVDNITGQR;aFcGFEDPR;lAAEQELIR;qYDIDDAIAk;eL…	0.323641	0.506732	0.557052	0.249426	0.480813	-0.200103	1.0494	0.688692	0.419107	0.327281	0.0331216	0.953427	0.127084	0.00163178	Q15149	Q15149	PLEC_HUMAN	Plectin (PCN) (PLTN) (Hemidesmosomal protein 1) (HD1) (Plectin-1)	PLEC PLEC1	Cytoplasm â€º cytoskeleton. Cell junction â€º hemidesmosome.	Plakin or cytolinker family		GO:0006921; GO:0043034; GO:0005829; GO:0005925; GO:0030056; GO:0031581; GO:0045111; GO:0042383; GO:0016528; GO:0008307	cellular component disassembly involved in execution phase of apoptosis; costamere; cytosol; focal adhesion; hemidesmosome; hemidesmosome assembly; intermediate filament cytoskeleton; sarcolemma; sarcoplasm; structural constituent of muscle	3D-structure; Acetylation; Actin-binding; Alternative splicing; Cell junction; Coiled coil; Complete proteome; Cytoplasm; Cytoskeleton; Direct protein sequencing; Disease mutation; Epidermolysis bullosa; Limb-girdle muscular dystrophy; Phosphoprotein; Polymorphism; Reference proteome; Repeat		IPR001589; IPR001715; IPR001101; IPR005326; IPR018159;
Q9Y490	Talin-1	aQEAcGPLEMDSALSVVQNLEk;lGAASLGAEDPETQVVLINAVk;iPEAPAGPPSDFGLFLSDDDPk;vSQMAQYFEPLTLAAVGAASk;vLVQNAAGSQEk;eVANSTANLVk;aLSTDPAAPNLk;aSAGPQPLLVQSck;aSVPTIQDQASAMQLSQcAk;sIAAATSALVk;aAMEPIVISAk;vVAPTISSPVcQEQLVEAGR;vLGEAMTGISQNAk;qVAASTAQLLVAck;vGDDPAVWQLk;aLGDLISATk;dLDQASLAAVSQQLAPR;aVASAAAALVLk;aIAVTVQEMVTk;vMVTNVTSLLk;lNEAAAGLNQAATELVQASR;tLAESALQLLYTAk;mVGGIAQIIAAQEEMLR;vAGSVTELIQAAEAMk;aGALQcSPS…	0.368071	0.362931	1.01707	0.251122	0.562224	-0.240345	0.590665	0.567119	0.520599	0.481542	-0.125346	0.683877	0.548771	0.00106276	Q9Y490	Q9Y490	TLN1_HUMAN	Talin-1	TLN1 KIAA1027 TLN	Cell projection â€º ruffle membrane; Peripheral membrane protein; Cytoplasmic side. Cytoplasm â€º cytoskeleton.			GO:0015629; GO:0006987; GO:0007411; GO:0007155; GO:0005911; GO:0007043; GO:0007044; GO:0006928; GO:0005813; GO:0030866; GO:0007016; GO:0005829; GO:0070062; GO:0005925; GO:0043231; GO:0006936; GO:0005886; GO:0030168; GO:0002576; GO:0001726; GO:0032587; GO:0005200	actin cytoskeleton; activation of signaling protein activity involved in unfolded protein response; axon guidance; cell adhesion; cell-cell junction; cell-cell junction assembly; cell-substrate junction assembly; cellular component movement; centrosome; cortical actin cytoskeleton organization; cytoskeletal anchoring at plasma membrane; cytosol; extracellular vesicular exosome; focal adhesion; in…	3D-structure; Acetylation; Cell membrane; Cell projection; Complete proteome; Cytoplasm; Cytoskeleton; Direct protein sequencing; Membrane; Phosphoprotein; Polymorphism; Reference proteome		IPR019749; IPR014352; IPR019748; IPR019747; IPR000299; IPR018979; IPR002558; IPR002404; IPR011993; IPR015710; IPR015224; IPR015009; IPR006077;
Q9HBL0	Tensin-1	vSSPPPTIMQQNk;sGSLGQPSPSAQR;sYVESVAR;lFGFVAR;lLSGFGLER;aTSETLAADPTPAATIVHFk;vLEFGWPDLHTPALEk;ekQPAEPPAPLR;eLDRLLSGFGLER;sRPAGGSAVPSSGR;hFLIETGPR;ySmPDNSPETR;aASDGQYENQSPEATSPR;qGAMYHTQHLR;tmEDScELDLVYVTER;vSAQGITLTDNQR	0.359089	0.0977038	0.645662	0.119673	0.606353	-0.140242	0.545562	0.702899	0.553767	0.68246	-0.048727	0.734469	1.30827	0.00174368	Q9HBL0	Q9HBL0	TENS1_HUMAN	Tensin-1	TNS1 TNS	Cell junction â€º focal adhesion. Cytoplasm â€º cytoskeleton.			GO:0007044; GO:0005737; GO:0005856; GO:0010761; GO:0005925	cell-substrate junction assembly; cytoplasm; cytoskeleton; fibroblast migration; focal adhesion	Actin-binding; Cell junction; Complete proteome; Cytoplasm; Cytoskeleton; Direct protein sequencing; Phosphoprotein; Polymorphism; Reference proteome; SH2 domain		IPR008973; IPR011993; IPR014019; IPR013625; IPR006020; IPR000980; IPR014020;
O43294	Transforming growth factor beta-1-induced transcript 1 protein	gSLDTMLGLLQSDLSR;dFLQLFAPR;cGFcNQPIR;rDFLQLFAPR;aSATSATLELDR	0.751828	1.43196	0.237545	1.58567	0.976191	-0.00293258	0.746416	0.780032	0.250157	2.9628	0.199751	1.24349	0.493608	0.00288257	O43294	O43294	TGFI1_HUMAN	Transforming growth factor beta-1-induced transcript 1 protein (Androgen receptor coactivator 55 kDa protein) (Androgen receptor-associated protein of 55 kDa) (Hydrogen peroxide-inducible clone 5 protein) (Hic-5)	TGFB1I1 ARA55	Cell junction â€º focal adhesion. Nucleus matrix. Cytoplasm â€º cytoskeleton.	Paxillin family		GO:0016055; GO:0050681; GO:0030521; GO:0007155; GO:0045165; GO:0005737; GO:0005856; GO:0030855; GO:0005925; GO:0005622; GO:0046872; GO:0016331; GO:0008285; GO:0045599; GO:0030512; GO:0016363; GO:0010718; GO:0045893; GO:0030511; GO:0003713; GO:0006366; GO:0030579; GO:0008270	Wnt receptor signaling pathway; androgen receptor binding; androgen receptor signaling pathway; cell adhesion; cell fate commitment; cytoplasm; cytoskeleton; epithelial cell differentiation; focal adhesion; intracellular; metal ion binding; morphogenesis of embryonic epithelium; negative regulation of cell proliferation; negative regulation of fat cell differentiation; negative regulation of tran…	Activator; Alternative splicing; Cell junction; Complete proteome; Cytoplasm; Cytoskeleton; Differentiation; LIM domain; Metal-binding; Nucleus; Phosphoprotein; Polymorphism; Reference proteome; Repeat; Wnt signaling pathway; Zinc	P13612	IPR017305; IPR001781;
P18206	Vinculin	mQEAMTQEVSDVFSDTTTPIk;eAFQPQEPDFPPPPPDLEQLR;tISPmVmDAk;aVAGNISDPGLQk;aGEVINQPMMMAAR;tISPMVMDAk;dMPPAFIk;iPTISTQLk;vMLVNSMNTVk;aQQVSQGLDVLTAk;mTGLVDEAIDTk;vAMANIQPQMLVAGATSIAR;eLLPVLISAMk;sTVEGIQASVk;eTVQTTEDQILk;gQGSSPVAMQk;aLIQcAk;eLTPQVVSAAR;aLASIDSk;tNLLQVcER;wIDNPTVDDR;iLGAVAk;nQWIDNVEk;iFVTTk;iLLVAk;mSAEINEIIR;mLGQMTDQVADLR;mALLMAEMSR;gILSGTSDLLLTFDEAEVR;nFTVEk;nLGPGmTk;gNDIIAAAk;eILGTck;iLS…	0.326294	0.774713	0.816808	0.196158	0.251779	-0.0551467	0.882927	0.581377	0.314984	-0.193641	-0.0571643	0.829498	0.369439	0.00446063	P18206	P18206	VINC_HUMAN	Vinculin (Metavinculin)	VCL	Cytoplasm â€º cytoskeleton. Cell junction â€º adherens junction. Cell membrane; Peripheral membrane protein; Cytoplasmic side. Cell junction â€º focal adhesion.	Vinculin/alpha-catenin family		GO:0005884; GO:0034333; GO:0043297; GO:0008013; GO:0045296; GO:0005913; GO:0007160; GO:0006928; GO:0043034; GO:0005856; GO:0005829; GO:0090136; GO:0005576; GO:0005916; GO:0005925; GO:0030032; GO:0002009; GO:0006936; GO:0030336; GO:0005886; GO:0030168; GO:0002576; GO:0043234; GO:0034394; GO:0001725; GO:0005198	actin filament; adherens junction assembly; apical junction assembly; beta-catenin binding; cadherin binding; cell-cell adherens junction; cell-matrix adhesion; cellular component movement; costamere; cytoskeleton; cytosol; epithelial cell-cell adhesion; extracellular region; fascia adherens; focal adhesion; lamellipodium assembly; morphogenesis of an epithelium; muscle contraction; negative regu…	3D-structure; Acetylation; Actin-binding; Alternative splicing; Cardiomyopathy; Cell adhesion; Cell junction; Cell membrane; Complete proteome; Cytoplasm; Cytoskeleton; Direct protein sequencing; Disease mutation; Lipoprotein; Membrane; Palmitate; Phosphoprotein; Polymorphism; Reference proteome; Repeat		IPR017997; IPR006077; IPR000633;
Q15942	Zyxin	fSPGAPGGSGSQPNQk;qNVAVNELcGR;cNTcGEPITDR;vNPFRPGDSEPPPAPGAQR;cSVcSEPIMPEPGRDETVR;fGPVVAPkPk;vVALDkNFHMk;gPPASSPAPAPk;sPGAPGPLTLk;fTPVASk;fSPVTPk	0.36344	0.721381	0.762047	0.154965	0.645457	-0.374085	-0.205696	0.947882	-0.0739851	1.22235	-0.143735	0.882602	0.532578	0.0180621	Q15942	Q15942	ZYX_HUMAN	Zyxin (Zyxin-2)	ZYX	Cytoplasm. Cytoplasm â€º cytoskeleton. Nucleus. Cell junction â€º focal adhesion.	Zyxin/ajuba family		GO:0007155; GO:0005913; GO:0007267; GO:0005737; GO:0005925; GO:0005887; GO:0046872; GO:0005634; GO:0007165; GO:0001725; GO:0019048; GO:0008270	cell adhesion; cell-cell adherens junction; cell-cell signaling; cytoplasm; focal adhesion; integral to plasma membrane; metal ion binding; nucleus; signal transduction; stress fiber; virus-host interaction; zinc ion binding	Acetylation; Cell adhesion; Cell junction; Complete proteome; Cytoplasm; Cytoskeleton; Direct protein sequencing; Host-virus interaction; LIM domain; Metal-binding; Nucleus; Phosphoprotein; Polymorphism; Reference proteome; Repeat; Zinc	O95835	IPR001781;

## Sheet: Other Interest Prot
			Protein log2ratios													TiO2 + IMAC + Non-enrich
			All cases (Median)	Case 1	Case 4	Case 5	Case 6	Case 7	Case 8	Case 9	Case 10	Case 11	Case 12	Case 13	Case 14	Protein						Drugbank
	Uniprot-ID	Protein	log2 T/NT ratios	log2 T/NT	log2 T/NT	log2 T/NT	log2 T/NT	log2 T/NT	log2 T/NT	log2 T/NT	log2 T/NT	log2 T/NT	log2 T/NT	log2 T/NT	log2 T/NT	t.test p-values	GeneOntologyIDs	GeneOntologyGO	Keywords	InteractsWith	InterPro	UniprotID	Id	AccNo	DrugBank
	P07355	Annexin A2	0.278214	0.326517	-0.306556	0.0225708	0.50524	-0.0276942	1.01931	1.00634	0.855864	-0.336277	0.149573	0.370855	0.606669	0.0255227	GO:0043220; GO:0001525; GO:0005604; GO:0007589; GO:0005509; GO:0005544; GO:0071229; GO:0030199; GO:0005769; GO:0070062; GO:0019897; GO:0042730; GO:0005811; GO:0042470; GO:0030496; GO:0035749; GO:0048471; GO:0005546; GO:0004859; GO:0005886; GO:0051099; GO:0031340; GO:0043234; GO:0042383; GO:0001501	Schmidt-Lanterman incisure; angiogenesis; basement membrane; body fluid secretion; calcium ion binding; calcium-dependent phospholipid binding; cellular response to acid; collagen fibril organization; early endosome; extracellular vesicular exosome; extrinsic to plasma membrane; fibrinolysis; lipid particle; melanosome; midbody; myelin sheath adaxonal region; perinuclear region of cytoplasm; phos…	3D-structure; Acetylation; Alternative splicing; Annexin; Basement membrane; Calcium; Calcium/phospholipid-binding; Complete proteome; Direct protein sequencing; Extracellular matrix; Phosphoprotein; Polymorphism; Reference proteome; Repeat; Secreted; Ubl conjugation	P40692	IPR001464; IPR018502; IPR018252; IPR002389;	P07355	ANXA2_HUMAN	P07355	DB00009 Alteplase, DB00029 Anistreplase, DB00031 Tenecteplase
	P49840	Glycogen synthase kinase-3 alpha	1.1005	1.1886	0.756087	1.17067	0.545468	NA	NA	NA	NA	2.99673	1.21649	0.992177	0.767024	0.00294263	GO:0005524; GO:0016055; GO:0006987; GO:0030877; GO:0003214; GO:0016477; GO:0071285; GO:0071407; GO:0005829; GO:0007173; GO:0008543; GO:0005977; GO:0044027; GO:0008286; GO:0032007; GO:0010905; GO:0090090; GO:0061052; GO:0046325; GO:2000466; GO:0045719; GO:0046627; GO:2000077; GO:0048011; GO:0007399; GO:0048015; GO:0071879; GO:0030819; GO:2000467; GO:0045823; GO:0033138; GO:0010800; GO:0045732; GO:…	ATP binding; Wnt receptor signaling pathway; activation of signaling protein activity involved in unfolded protein response; beta-catenin destruction complex; cardiac left ventricle morphogenesis; cell migration; cellular response to lithium ion; cellular response to organic cyclic compound; cytosol; epidermal growth factor receptor signaling pathway; fibroblast growth factor receptor signaling p…	3D-structure; ATP-binding; Acetylation; Alzheimer disease; Carbohydrate metabolism; Complete proteome; Diabetes mellitus; Glycogen metabolism; Kinase; Neurogenesis; Nucleotide-binding; Phosphoprotein; Polymorphism; Reference proteome; Serine/threonine-protein kinase; Signal transduction inhibitor; Transferase; Wnt signaling pathway	O75398; P08238	IPR011009; IPR000719; IPR017441; IPR002290; IPR008271;	P49840	GSK3A_HUMAN	P49840
	Q13557-8	Isoform Delta 6 of Calcium/calmodulin-dependent protein kinase type II subunit delta	0.300857	0.0635833	0.484242	0.116014	0.472522	-0.0324115	0.805155	0.197012	0.300857	NA	NA	NA	NA	0.0174815
	P00558	Phosphoglycerate kinase 1	0.307493	0.0383408	0.849388	0.323398	0.130157	0.0864312	1.03583	0.802209	0.154667	0.453828	0.263036	0.637991	-0.174659	0.00456764	GO:0005524; GO:0005829; GO:0006094; GO:0006096; GO:0004618; GO:0044281	ATP binding; cytosol; gluconeogenesis; glycolysis; phosphoglycerate kinase activity; small molecule metabolic process	3D-structure; ATP-binding; Acetylation; Complete proteome; Cytoplasm; Direct protein sequencing; Disease mutation; Glycolysis; Hereditary hemolytic anemia; Kinase; Nucleotide-binding; Phosphoprotein; Polymorphism; Reference proteome; Transferase		IPR001576; IPR015901; IPR015911; IPR015824;	P00558	PGK1_HUMAN	P00558
	P14618	Pyruvate kinase isozymes M1/M2	0.382741	0.25632	0.916428	0.210399	0.321403	0.2868	0.618452	0.783703	0.343702	0.556824	0.19735	0.487629	0.314131	4.20441e-05	GO:0043531; GO:0005524; GO:0006754; GO:0005829; GO:0070062; GO:0019861; GO:0006096; GO:0001889; GO:0000287; GO:0005739; GO:0005634; GO:0031100; GO:0005886; GO:0030955; GO:0012501; GO:0042866; GO:0004743; GO:0009629; GO:0001666; GO:0032868; GO:0014870; GO:0007584; GO:0043403; GO:0044281	ADP binding; ATP binding; ATP biosynthetic process; cytosol; extracellular vesicular exosome; flagellum; glycolysis; liver development; magnesium ion binding; mitochondrion; nucleus; organ regeneration; plasma membrane; potassium ion binding; programmed cell death; pyruvate biosynthetic process; pyruvate kinase activity; response to gravity; response to hypoxia; response to insulin stimulus; resp…	3D-structure; ATP-binding; Acetylation; Allosteric enzyme; Alternative splicing; Complete proteome; Cytoplasm; Direct protein sequencing; Glycolysis; Hydroxylation; Kinase; Magnesium; Metal-binding; Nucleotide-binding; Nucleus; Phosphoprotein; Polymorphism; Potassium; Pyruvate; Reference proteome; Transferase; Ubl conjugation	P49407; P32121; Q9H6Z9; Q16665; P04049	IPR001697; IPR015813; IPR011037; IPR015794; IPR018209; IPR015793; IPR015795; IPR015806;	P14618	KPYM_HUMAN	P14618	DB00119 Pyruvic
	O15075	Serine/threonine-protein kinase DCLK1	0.429108	0.0352848	0.636016	1.17413	0.671899	-0.0504568	0.397266	0.794183	0.429046	NA	NA	NA	NA	0.0086414	GO:0005524; GO:0048675; GO:0007417; GO:0021952; GO:0048813; GO:0016197; GO:0030900; GO:0005887; GO:0005622; GO:0035556; GO:0001764; GO:0004672; GO:0004674; GO:0005057; GO:0009615	ATP binding; axon extension; central nervous system development; central nervous system projection neuron axonogenesis; dendrite morphogenesis; endosomal transport; forebrain development; integral to plasma membrane; intracellular; intracellular signal transduction; neuron migration; protein kinase activity; protein serine/threonine kinase activity; receptor signaling protein activity; response t…	3D-structure; ATP-binding; Alternative splicing; Complete proteome; Developmental protein; Differentiation; Kinase; Neurogenesis; Nucleotide-binding; Phosphoprotein; Polymorphism; Reference proteome; Repeat; Serine/threonine-protein kinase; Transferase		IPR020636; IPR003533; IPR011009; IPR000719; IPR017441; IPR002290; IPR008271;	O15075	DCLK1_HUMAN	O15075
	P08670	Vimentin	0.224887	0.303595	-0.226101	0.215871	0.711815	-0.103819	0.789016	0.472979	0.776118	-0.34316	-0.0918982	-0.0132954	1.21725	0.0505851
	P04406	Glyceraldehyde-3-phosphate dehydrogenase	0.180244	0.278474	0.715872	-0.0847966	0.188394	0.14311	0.0568263	0.542083	0.16368	-0.0151334	0.151433	0.339669	-0.22996	0.0299013
	P02545	Prelamin-A/C	0.288185	0.187485	0.376761	0.406827	0.58013	-0.166526	1.13986	0.428933	0.446699	-0.51565	0.0891892	1.16408	0.305479	0.0203411
	P02768	Serum albumin	0.0881114	0.410894	-0.667439	-0.233237	0.222045	0.616086	-0.0654039	0.403331	0.321509	0.475535	0.000882216	-0.818956	0.432729	0.507202
	P69905	Hemoglobin subunit alpha	-0.443225	0.623276	-1.32558	-0.310388	-1.22054	-0.639863	0.145491	0.106875	-1.13734	0.930845	-0.116467	-1.7596	-0.724982	0.084517
	P68871	Hemoglobin subunit beta	-0.391502	0.3181	-1.46655	-0.300651	-0.763108	-0.569716	-0.505092	0.0103639	-0.941859	0.96887	-0.155952	-1.98591	-0.389911	0.0552142
	Q9P035	3-hydroxyacyl-CoA dehydratase 3	-0.679984	0.114533	-0.71224	-0.938071	-0.75423	0.290585	-0.218954	-0.490427	-0.791163	-1.46427	0.331183	-0.647727	-1.44742	0.00793779	GO:0005096; GO:0007249; GO:0016601; GO:0007266; GO:0007257; GO:0005789; GO:0006633; GO:0016021; GO:0016829	GTPase activator activity; I-kappaB kinase/NF-kappaB cascade; Rac protein signal transduction; Rho protein signal transduction; activation of JUN kinase activity; endoplasmic reticulum membrane; fatty acid biosynthetic process; integral to membrane; lyase activity	Coiled coil; Complete proteome; Endoplasmic reticulum; Fatty acid biosynthesis; Fatty acid metabolism; Lipid biosynthesis; Lipid metabolism; Lyase; Membrane; Phosphoprotein; Polymorphism; Reference proteome; Transmembrane; Transmembrane helix		IPR007052; IPR017447; IPR008978; IPR007482;	Q9P035	HACD3_HUMAN	Q9P035
	Q9H3Q1	Cdc42 effector protein 4	-1.25235	-1.3863	1.15999	-2.57705	-0.233653	-0.708333	-2.05813	-1.73747	-1.11839	NA	NA	NA	NA	0.0346782	GO:0017049; GO:0007266; GO:0015629; GO:0005737; GO:0012505; GO:0016020; GO:0015630; GO:0031274; GO:0008360	GTP-Rho binding; Rho protein signal transduction; actin cytoskeleton; cytoplasm; endomembrane system; membrane; microtubule cytoskeleton; positive regulation of pseudopodium assembly; regulation of cell shape	Cell shape; Complete proteome; Cytoplasm; Cytoskeleton; Membrane; Phosphoprotein; Reference proteome		IPR000095;	Q9H3Q1	BORG4_HUMAN	Q9H3Q1
