# Supplementary material for: Quantification of Pancreatic Cancer Proteome and Phosphorylome: Indicates Molecular Events Likely Contributing to Cancer and Activity of Drug Targets
Source: PLoS One. 2014 Mar 26;9(3):e90948. doi: 10.1371/journal.pone.0090948 (PMC3966770; doi:10.1371/journal.pone.0090948)
Supplement: File S7 — Here, in the first sheet of this excel file, we display all significantly modulated phosphopeptides from proteins associated with Tight Junctions, Adherens Junctions, and Focal Adhesions. In the second sheet we display Integrin phosphopeptides. In the third sheet we display all phosphophopeptides from Kinases. In the fifth sheet we filter significantly modulated phosphopeptides (p≤0.05) from kinases which were measureable in all specimens. In the sixth sheet we display all phosphopeptides from DNA repair proteins and in the seventh sheet filter all those phosphopeptides from DNA repair proteins which were significantly modulated (p≤0.05). In the eighth sheet we display all those phosphopeptides from proteins associated with the GO term ‘migration’. (XLSX) [file pone.0090948.s011.xlsx]

## Sheet: KEGG FA_TJ_AJ p<0.05-No NA
						MEDIAN (TiO2 + IMAC + Non-enrich)													Non-enrich	TiO2	IMAC	Non-enrich (all)	TiO2 (all)	IMAC (all)
						1T / 1NT	4T / 4NT	5T / 5NT	6T / 6NT	7T / 7NT	8T / 8NT	9T / 9NT	10T / 10NT	11T / 11NT	12T / 12NT	13T / 13NT	14T / 14NT	T / NT (all)	Phospho- peptide	Phospho- peptide	Phospho- peptide	T/NT	T/NT	T/NT
KEGG Pathway	Uniprot ID	Protein	Global	Peptide sequence	pRS probability %	log2 ratio	log2 ratio	log2 ratio	log2 ratio	log2 ratio	log2 ratio	log2 ratio	log2 ratio	log2 ratio	log2 ratio	log2 ratio	log2 ratio	log2 ratio	t.test p-values	t.test p-values	t.test p-values	log2 ratio	log2 ratio	log2 ratio
FA	Q8N556	Actin filament-associated protein 1	S668	.SGTSSPQsPVFR	S8: 100.0	1.73918	0.627079	1.6004	1.34991	-0.473559	1.43019	0.963972	0.420959	2.18153	-0.725566	1.39261	0.531073	1.08282	0.00593557	0.0115071	0.00416337	1.49998	1.02351	1.02636
AJ	P55196	Afadin	S1182	.aDHRSSPNVANQPPsPGGk	S15: 100.0	0.557774	1.27176	0.155651	0.804129	0.206926	-0.804412	-1.31425	-0.820701	-2.46655	0.654669	1.07533	-2.16311	-0.645929	NA	0.449815	0.0115959	NA	-0.332525	-0.645929
AJ	P55196	Afadin	S1721	.TQVLsPDSLFTAk	S5: 100.0	-1.62588	-1.41252	-0.362434	-1.5712	-1.28175	-2.0401	-0.931539	-0.209769	-1.94385	0.0920087	-0.689599	-3.37235	-1.34714	NA	0.00575068	0.00158006	NA	-1.53848	-1.10665
AJ	P35221	Catenin alpha-1	S655	.SRTsVQTEDDQLIAGQSAR	S4: 99.6	1.12263	0.0634856	0.457657	0.169306	0.205023	-0.128225	-0.917945	-1.83377	1.30908	0.148835	1.92611	1.54602	0.457657	NA	0.0486335	0.744942	NA	1.42755	0.205023
AJ	O60716	Catenin delta-1	S349;S352	.gSLAsLDsLRk	S5: 99.5; S8: 100.0	-1.11788	0.381179	-0.63794	-0.154302	-0.529475	-0.915569	-1.29788	-0.708296	-2.49753	0.34935	1.49913	-1.78926	-0.696973	NA	0.150197	0.0523958	NA	-0.95878	-0.604953
AJ	O60716	Catenin delta-1	S349;S352	.gSLAsLDsLR	S5: 100.0; S8: 100.0	-0.696855	-0.298619	-1.17079	-1.16496	-0.378054	-2.80218	-1.11834	-1.87558	-2.24385	0.205831	0.7412	-2.56727	-0.958563	NA	0.00239263	0.0105725	NA	-1.37718	-0.892045
AJ	O60716	Catenin delta-1	S352	.gSLASLDsLRk	S8: 100.0	-0.892582	0.0907391	-0.842532	-0.171843	-0.290569	-0.578754	-1.13541	-0.262938	-1.96927	0.621266	0.698148	-1.80977	-0.548171	NA	0.00969834	0.229322	NA	-1.13255	-0.246146
AJ	O60716	Catenin delta-1	S857	.SDFQVNLNNAsR	S11: 100.0	-1.07705	0.201494	-1.10422	-0.379349	-0.692539	-1.27882	-1.38078	-1.93961	-0.65591	-0.524752	-0.839141	-1.5863	-0.839141	NA	NA	0.000162042	NA	NA	-0.839141
AJ	P15924	Desmoplakin	S2209	.SmsFQGIR	S3: 100.0	-1.54491	-0.387113	-1.22222	-0.412934	-0.615764	-1.63482	-1.71898	-2.17941	-2.90515	0.1921	0.580279	-2.70686	-1.32758	NA	0.00291469	0.00313279	NA	-1.30123	-1.32758
AJ	P15924	Desmoplakin	S2821;S2825	.gLPSPYNmSsAPGsR	S10: 99.2; S14: 100.0	-1.02775	-0.185466	-0.572699	-0.761591	-0.473286	-0.18186	-0.860267	-1.11433	-1.80463	0.246324	0.882867	-2.25667	-0.650486	NA	0.000500386	0.581328	NA	-0.8116	-0.186543
AJ	P15924	Desmoplakin	S2821;S2825	.gLPSPYNMSsAPGsR	S10: 100.0; S14: 100.0	-1.46474	0.245989	-0.759746	-0.269588	-0.577918	-0.507786	-1.01116	-1.57807	-1.89266	0.602178	2.28393	-2.74443	-0.748561	NA	0.0505123	0.274588	NA	-0.730822	-0.892822
AJ	P15924	Desmoplakin	S2825	.gLPSPYNMSSAPGsR	S14: 100.0	-0.914494	-1.05097	-0.961435	-0.691465	-0.630993	-0.417269	-0.442268	-2.29001	-1.32194	0.171996	1.41229	-2.68523	-0.630993	NA	0.286631	0.0202641	NA	-0.628701	-0.630993
AJ	P15924	Desmoplakin	S2825	.gLPSPYNmSSAPGsR	S14: 100.0	-0.908618	-0.942772	-1.23611	-1.13384	-0.441912	-0.542871	-0.37697	-2.95867	-1.78571	0.302532	1.04749	-2.87291	-0.915017	NA	0.00757438	0.0464747	NA	-0.800453	-1.03722
FA	P36507	Dual specificity mitogen-activated protein kinase kinase 2	T394	.lNQPGtPTR	T6: 100.0	1.78863	-0.526113	1.97849	1.92333	-0.601929	-0.0492978	1.84114	2.0933	0.957469	-0.393594	0.157917	1.99525	0.690792	NA	0.0191486	0.0116895	NA	0.836215	0.554559
FA	P36507	Dual specificity mitogen-activated protein kinase kinase 2	T394	.lNQPGtPTRTAV	T6: 100.0	3.4063	-0.133698	2.14267	0.217038	0.31413	-1.14154	2.11668	1.21106	4.25944	-0.704312	-0.991138	2.39414	0.682161	0.051334	0.0505544	0.0512837	0.341902	0.594841	0.876276
TJ	Q9Y624	Junctional adhesion molecule A	S284	.kVIYSQPsAR	S8: 100.0	-1.00408	-1.11311	-0.59647	-1.00913	-0.485318	-1.75458	-0.784769	-1.54061	-1.28439	-0.118155	-0.160294	-1.34162	-1.0066	NA	NA	6.59184e-05	NA	NA	-1.0066
AJ	Q9P266	Junctional protein associated with coronary artery disease	S1304	.gQAGLPGGLVsPGSGDR	S11: 100.0	0.205641	-0.749777	-0.0541864	-0.815628	-1.28772	-1.29257	-0.82147	-2.26561	1.01211	-0.63069	-1.39205	-1.12127	-0.749777	NA	0.00961356	NA	NA	-0.749777	NA
AJ	Q9P266	Junctional protein associated with coronary artery disease	S757	.SLsPSSNSAFSR	S3: 100.0	1.29549	-0.113522	1.40715	1.8065	-0.0538988	1.84781	0.95764	0.214908	1.65108	-0.33367	0.442759	0.983199	0.880442	NA	0.0165684	0.00151735	NA	0.812153	1.14243
FA	Q9UHB6	LIM domain and actin-binding protein 1	S132	.lRsPPEALVQGR	S3: 100.0	-0.498267	-0.397752	-0.844673	-0.0888468	-0.122109	-0.365729	0.0630779	-0.784189	-1.43171	0.290767	0.0329167	-1.06529	-0.393839	NA	0.764882	0.0116823	NA	0.759788	-0.411666
AJ	Q96TA1	Niban-like protein 1	S696	.aAPEASSPPAsPLQHLLPGk	S11: 100.0	-1.05725	-0.157481	-0.851135	-1.05283	-0.215434	-1.45152	-1.35309	-0.942654	-1.73083	-0.2711	-0.305648	-1.43419	-0.974788	0.00159248	0.000428647	0.000532777	-0.805484	-1.10204	-0.822966
FA	Q8WX93	Palladin	S893	.iAsDEEIQGTkDAVIQDLER	S3: 100.0	1.3989	1.1874	1.59719	-0.144755	-0.321941	1.49483	2.26591	1.42823	2.86078	-1.31049	0.521624	1.76143	1.1874	0.00389698	0.103334	0.0368634	1.23728	1.98228	0.963335
TJ	Q8TEW8	Partitioning defective 3 homolog B	S780	.gcNEsFRAAIDk	S5: 100.0	-1.57936	-0.622213	-0.949146	-1.16806	-0.604995	-2.03108	-0.933945	-0.760703	-2.91652	0.355431	0.361337	-2.35314	-0.825634	NA	0.0486387	0.00258405	NA	-0.742455	-1.03358
FA	P49023	Paxillin	S106	.TSSVSNPQDSVGsPcSR	S13: 100.0	-0.278838	-1.99318	0.145097	0.201023	-1.96719	-0.355976	0.655248	-0.746206	-0.708457	-0.350266	-1.19243	-0.413946	-0.384961	NA	0.418935	0.0486798	NA	-0.0668708	-0.561202
FA	Q96JY6	PDZ and LIM domain protein 2	S123;S124	.SSYssPTSLSPR	S4: 99.5; S5: 100.0	0.729423	0.0357817	-0.842994	-0.373026	-0.342082	0.535049	1.01993	0.192556	1.5947	0.122342	0.448189	0.86497	0.327126	NA	0.450634	0.0313012	NA	0.146387	0.452429
FA	Q96JY6	PDZ and LIM domain protein 2	S123;S129	.SSYsSPTSLsPR	S4: 99.6; S10: 100.0	0.753951	0.798801	0.275595	0.313462	0.681478	-0.100556	0.866506	0.96328	0.495221	0.642556	1.72493	1.03745	0.540747	NA	0.101494	0.000382983	NA	0.479134	0.569939
FA	Q9NR12	PDZ and LIM domain protein 7	T251	.hSQPAtPTPLQSR	T6: 99.6	1.53299	0.178652	2.95576	1.73888	-0.003842	1.41042	0.703401	0.232474	2.60071	0.0664841	1.67974	0.6571	0.807255	NA	0.0021554	NA	NA	0.807255	NA
AJ, TJ	Q99959	Plakophilin-2	S151	.lEIsPDSSPER	S4: 100.0	-0.0354961	0.155362	-1.67498	-0.0578713	-0.334003	-0.729538	-0.158935	-1.88333	-0.771452	0.0922234	1.03978	-2.07264	-0.356373	NA	0.0308216	0.144691	NA	-0.354668	-0.401803
AJ, TJ	Q99959	Plakophilin-2	S151	.rLEIsPDSSPER	S5: 99.7	-0.707745	0.484366	-1.12094	0.132974	-0.18175	-0.724872	-0.328801	-0.8112	-0.807136	0.105533	0.395085	-1.32435	-0.559197	NA	0.874994	0.0308689	NA	0.334692	-0.559197
AJ, TJ	Q99959	Plakophilin-2	S151;S154	.rLEIsPDsSPER	S5: 100.0; S8: 100.0	0.51227	1.34802	0.966784	0.980002	-0.442086	-0.829679	-0.257661	-1.33716	-0.756604	-0.217826	0.944921	-1.21096	-0.265948	NA	0.0424272	0.237252	NA	-0.709024	-0.217826
AJ, TJ	Q99959	Plakophilin-2	S251	.smGNLLEk	S1: 100.0	-1.50947	0.144006	-1.31448	-0.518181	-0.718495	-1.90272	-1.36267	-2.62858	-3.08869	0.303432	1.27152	-2.55145	-1.33858	NA	NA	0.0109524	NA	NA	-1.33858
FA	Q15149	Plectin	S4386	.SSsVGSSSSYPISPAVSR	S3: 100.0	1.20131	-0.0688267	2.2934	2.36454	0.018464	2.44921	1.64183	1.06357	2.17697	-0.444615	2.12959	4.11868	2.09017	NA	0.00148671	NA	NA	2.09017	NA
FA	Q15149	Plectin	S720	.aRSDEGQLsPATR	S9: 100.0	1.62654	0.360939	0.43959	2.28312	0.156964	0.509926	0.49747	0.346221	1.15902	0.421199	1.3744	0.379591	0.543026	NA	0.117617	0.00400825	NA	0.905951	0.543026
FA	Q15149	Plectin	T4030	.qItMEELVR	T3: 100.0	0.660088	0.343189	1.51002	0.80189	-0.40317	2.51175	1.30933	1.41591	0.747894	-0.278658	0.592889	1.48603	0.774892	NA	0.1959	0.00288665	NA	0.771622	0.774892
FA	Q15149	Plectin	T4030	.kQItMEELVR	T4: 100.0	-0.778941	-0.301506	1.3086	1.35893	-0.3061	2.73704	0.55982	2.3794	0.873335	0.139466	-0.640258	1.32638	0.694655	0.0218036	NA	0.0629411	0.628662	NA	0.742283
AJ	Q92597	Protein NDRG1	S330	.TAsGSSVTSLDGTR	S3: 100.0	0.725877	-0.771743	0.437179	0.913269	-0.733961	2.61828	1.62051	0.716814	2.75206	0.156675	-0.863591	2.02852	0.619106	0.144045	0.0452121	0.038554	0.504705	0.643544	0.453431
AJ	Q92597	Protein NDRG1	S330;S336	.TAsGSSVTsLDGTR	S3: 100.0; S9: 99.5	0.773334	-0.315416	0.669374	1.70081	-0.214152	3.61708	3.09833	1.68694	1.43299	0.651045	0.122653	2.66866	1.44318	NA	0.00827315	0.00443523	NA	0.773334	1.73495
AJ	Q92597	Protein NDRG1	S332;S333	.TASGssVTSLDGTR	S5: 99.5; S6: 99.5	0.947366	-0.227376	2.41519	2.37522	0.142186	3.82213	3.26114	3.21567	3.18923	0.906962	0.528629	2.66838	1.94876	NA	0.00754008	0.00122194	NA	0.936894	1.99727
AJ	Q92597	Protein NDRG1	S333	.TASGSsVTSLDGTR	S6: 99.6	1.0647	-0.000169789	1.07571	1.47695	-0.314275	3.61157	2.12235	1.28629	2.54548	0.619929	0.491473	1.79796	1.19013	NA	0.00180884	0.00346388	NA	1.21994	1.0647
AJ	Q92597	Protein NDRG1	S333;S336	.TASGSsVTsLDGTR	S6: 98.8; S9: 99.4	0.75871	0.735929	0.921451	1.30601	0.123466	3.15645	1.82067	0.76085	1.32292	1.64397	2.88346	1.91077	1.51123	NA	0.000664841	0.00139061	NA	1.11373	1.74438
AJ	Q92597	Protein NDRG1	T328;S330	.SRtAsGSSVTSLDGTR	T3: 100.0; S5: 98.8	-0.0280146	0.565572	0.176907	1.12031	-0.078273	0.663099	0.472302	0.264779	2.27192	0.386581	0.154387	0.289178	0.364191	NA	0.14182	0.0296276	NA	0.176907	0.453267
AJ	Q92597	Protein NDRG1	T335;S336	.TASGSSVtsLDGTR	T8: 99.4; S9: 100.0	0.128705	0.845705	-0.220496	0.851052	0.636101	2.14996	2.08466	1.44973	0.916539	0.973463	0.964059	1.12553	0.973463	NA	0.0409535	6.60278e-06	NA	0.848379	1.28763
AJ	Q14160	Protein scribble homolog	S1475	.lRVQsPEPPAPER	S5: 100.0	-0.621699	-1.15707	-1.0559	-1.40586	-0.567391	-1.32826	-0.979446	-1.18778	-0.900483	0.199111	-0.655335	-2.46652	-0.953849	NA	0.00174685	0.000271033	NA	-1.02823	-0.939964
FA	Q2M1Z3	Rho GTPase-activating protein 31	S1432	.sVILDGR	S1: 100.0	-0.546251	-0.37908	-0.0701049	0.00999261	0.270153	-1.82003	-1.30701	-0.54986	-0.745014	0.0729677	-0.429371	-0.195241	-0.429371	NA	NA	0.018966	NA	NA	-0.429371
TJ	Q92974	Rho guanine nucleotide exchange factor 2	S174	.iLSQsTDSLNmR	S5: 99.5	1.74025	0.639998	1.77086	0.77674	0.420253	2.02444	1.8025	0.414961	1.3426	-0.362276	0.989567	1.82203	1.01973	NA	0.0101827	0.000399002	NA	0.977318	1.01973
TJ	Q92974	Rho guanine nucleotide exchange factor 2	S174	.iLSQsTDSLNMR	S5: 100.0	0.901457	0.2689	1.13574	-0.812922	0.84399	1.37363	1.98865	0.46965	1.99456	0.0755528	0.912124	3.48608	0.912124	NA	0.042645	0.0344329	NA	0.944279	0.872723
FA	Q9Y490	Talin-1	S1201	.cVscLPGQR	S3: 100.0	2.12079	-0.283925	1.98769	0.120857	-1.29412	1.4619	1.53482	-1.49183	0.348989	-0.400089	-0.527424	-0.0784175	-0.0412516	0.0325894	0.700581	0.40437	1.14547	-0.164677	-0.0393551
FA	Q9Y490	Talin-1	S1225	.lLsDSLPPSTGTFQEAQSR	S3: 100.0	1.02336	-0.159014	-0.278332	0.299391	-0.82636	-0.891866	-0.340613	-2.25085	-2.32191	-0.450733	-0.817759	-0.75723	-0.685082	NA	0.21333	0.0357061	NA	-0.831268	-0.668685
FA	Q9HBL0	Tensin-1	S1119	.SGsLGQPSPSAQR	S3: 100.0	0.874185	-0.838804	2.0908	1.80014	-0.626959	1.45762	0.827201	2.14006	1.32966	-0.267871	0.907921	2.6053	1.10997	NA	0.0363021	0.0111571	NA	1.18594	1.06749
FA	Q9HBL0	Tensin-1	S1124	.SGSLGQPsPSAQR	S8: 100.0	0.736819	0.0219738	1.25321	1.15683	-0.720458	-0.430815	0.0788301	0.0983095	1.04018	-0.294124	0.750116	1.64066	0.736819	NA	0.0673883	0.0187782	NA	0.691029	0.772683
FA	Q9HBL0	Tensin-1	S1381	.qGsPTPALPEk	S3: 100.0	0.103972	0.274237	-2.75091	-1.10023	-1.09991	-4.94603	-1.85752	-4.78388	-2.01155	-0.148215	-2.03873	-2.43954	-1.82675	NA	0.0291545	0.00206506	NA	-1.27217	-1.84365
FA	Q9HBL0	Tensin-1	S1446	.YSmPDNsPETR	S7: 100.0	1.54681	0.582668	0.869484	0.833483	-0.0466158	2.47205	1.54797	1.1396	-0.493634	-0.174507	1.95017	2.92487	0.996786	NA	0.0211287	0.00560502	NA	0.601374	1.18172
FA	Q9HBL0	Tensin-1	S621	.SQsFSEAEPQLPPAPVR	S3: 99.6	0.209592	0.395126	1.47245	0.911772	-0.108337	1.10974	0.593973	1.48681	-0.887641	-0.0867341	1.60625	1.67081	0.593973	NA	0.00622032	0.0317214	NA	0.741884	0.549852
FA	Q9HBL0	Tensin-1	S621	.SQsFSEAEPQLPPAPVRGGSSR	S3: 100.0	0.487509	-0.853683	0.302816	-0.305123	0.764865	0.449942	0.213929	1.29902	1.2302	0.357388	-0.0540214	0.680179	0.32142	NA	0.036232	0.143721	NA	0.395328	0.275534
FA	Q63HR2	Tensin-like C1 domain-containing phosphatase	S120	.SFsLDPLmER	S3: 100.0	0.34678	-1.00416	-0.389627	-0.629704	-0.422163	-1.56919	-0.890664	-1.86109	-1.05369	-0.289669	-1.41268	0.147857	-0.632196	NA	0.00735026	0.000992726	NA	-0.774988	-0.590231
FA	Q63HR2	Tensin-like C1 domain-containing phosphatase	S120	.SFsLDPLMER	S3: 99.7	0.343618	-0.803676	-0.494945	-0.642593	-0.443072	-1.53636	-1.27212	-1.72285	-1.11659	-0.132817	-1.28794	0.216377	-0.665546	NA	NA	0.00279936	NA	NA	-0.665546
TJ	Q5JTD0	Tight junction-associated protein 1	T422	.aFVDRtPPPAAVAQR	T6: 100.0	-0.63864	-1.18372	0.384309	1.0111	0.849806	1.18008	0.664285	1.62222	1.87433	0.317885	0.0335507	0.740015	0.70215	NA	NA	0.0448733	NA	NA	0.70215
FA	O43294	Transforming growth factor beta-1-induced transcript 1 protein	S418	.cVsALGR	S3: 100.0	1.17463	0.0238449	1.32257	0.943924	-0.56747	1.249	0.713249	0.26628	3.38781	-0.458407	0.453261	1.19424	0.806975	NA	0.130543	0.0403511	NA	0.629544	0.943924
AJ, FA	P18206	Vinculin	S290	.dPSAsPGDAGEQAIR	S5: 100.0	1.56111	0.25827	1.17994	1.22831	-1.18755	2.84314	1.64466	0.713236	-2.00983	0.00537304	1.37673	1.15022	1.12278	NA	0.0462293	0.0844284	NA	1.04781	1.15022
FA	O60504	Vinexin	S530	.lcDDGPQLPTsPR	S11: 99.6	0.321998	-0.444873	0.187275	-0.260653	-1.78515	-1.59541	-0.286507	-1.97249	-2.31656	-0.408526	-1.21046	0.232617	-0.444873	0.0316286	0.0113385	0.0105819	-0.860502	-0.444873	-0.386047

## Sheet: Integrin
					MEDIAN (TiO2 + IMAC + Non-enrich)												Non-enrich	TiO2	IMAC	Non-enrich (all)	TiO2 (all)	IMAC (all)
					1T / 1NT	4T / 4NT	5T / 5NT	6T / 6NT	7T / 7NT	8T / 8NT	9T / 9NT	10T / 10NT	11T / 11NT	12T / 12NT	13T / 13NT	14T / 14NT	Phospho- peptide	Phospho- peptide	Phospho- peptide	T/NT	T/NT	T/NT
Uniprot ID	Protein	Global	Peptide sequence	pRS probability %	log2 ratio	log2 ratio	log2 ratio	log2 ratio	log2 ratio	log2 ratio	log2 ratio	log2 ratio	log2 ratio	log2 ratio	log2 ratio	log2 ratio	t.test p-values	t.test p-values	t.test p-values	log2 ratio	log2 ratio	log2 ratio
P08648	Integrin alpha-5	S127	.lLESSLSsSEGEEPVEYk	S8: 100.0	NA	NA	NA	NA	NA	NA	NA	NA	1.05136	-0.40938	0.308955	0.312941	NA	NA	0.367072	NA	NA	0.310948
P16144	Integrin beta-4	S1483	.vLsTSSTLTR	S3: 99.4	NA	NA	NA	NA	-0.401546	1.3618	2.33216	-1.40576	NA	NA	NA	NA	NA	0.735921	0.469791	NA	0.511904	-0.219053
P16144	Integrin beta-4	S1483;S1486	.vLsTSsTLTR	S3: 100.0; S6: 99.1	1.25033	0.13029	1.60057	0.0365683	-0.351523	3.46387	3.33795	0.349609	NA	NA	NA	NA	NA	0.0438345	0.173955	NA	0.941848	1.1656
P16144	Integrin beta-4	S1494	.dYNsLTR	S4: 100.0	NA	NA	NA	NA	0.229632	1.80007	2.1848	0.253195	NA	NA	NA	NA	NA	NA	0.11698	NA	NA	1.78311
P16144	Integrin beta-4	S1518	.dYSTLTSVSsHDSR	S10: 99.1	NA	NA	NA	NA	0.072641	0.988153	0.375444	0.891471	NA	NA	NA	NA	NA	0.0746048	NA	NA	0.633458	NA
P26010	Integrin beta-7	S795	.fQEADsPTL	S6: 99.3	NA	NA	NA	NA	NA	NA	NA	NA	1.61931	-0.496234	0.325506	3.00439	NA	0.242155	NA	NA	0.97241	NA
P26010	Integrin beta-7	T797	.fQEADSPtL	T8: 100.0	NA	NA	NA	NA	NA	NA	NA	NA	0.54788	0.35964	0.757407	0.722125	NA	NA	0.00728998	NA	NA	0.635002
P16144-4	Isoform Beta-4D of Integrin beta-4	S1384;T1385	.mDFAFPGstNSLHR	S8: 99.5; T9: 99.5	NA	NA	NA	NA	NA	NA	NA	NA	-0.105627	-0.0145502	0.841021	-1.04544	NA	NA	0.846845	NA	NA	-0.0600885
P16144-4	Isoform Beta-4D of Integrin beta-4	S1413	.vLsTSSTLTR	S3: 99.4	NA	NA	NA	NA	-0.401546	1.3618	2.33216	-1.40576	NA	NA	NA	NA	NA	0.735921	0.469791	NA	0.511904	-0.219053
P16144-4	Isoform Beta-4D of Integrin beta-4	S1413;S1416	.vLsTSsTLTR	S3: 100.0; S6: 99.0	1.25033	0.13029	1.60057	0.0365683	-0.351523	3.46387	3.33795	0.349609	NA	NA	NA	NA	NA	0.0438345	0.173955	NA	0.941848	1.1656
P16144-4	Isoform Beta-4D of Integrin beta-4	S1448	.dYSTLTSVSsHDSR	S10: 99.1	NA	NA	NA	NA	0.072641	0.988153	0.375444	0.891471	NA	NA	NA	NA	NA	0.0746048	NA	NA	0.633458	NA

## Sheet: All kinase phos
					MEDIAN (TiO2 + IMAC + Non-enrich)												Non-enrich	TiO2	IMAC	Non-enrich (all)	TiO2 (all)	IMAC (all)
					1T / 1NT	4T / 4NT	5T / 5NT	6T / 6NT	7T / 7NT	8T / 8NT	9T / 9NT	10T / 10NT	11T / 11NT	12T / 12NT	13T / 13NT	14T / 14NT	Phospho- peptide	Phospho- peptide	Phospho- peptide	T/NT	T/NT	T/NT					PhosphoSite Residue1										PhosphoSite Residue2										PhosphoSite Residue3
Uniprot-ID	Protein	Global	Peptide sequence	pRS probability %	log2 ratio	log2 ratio	log2 ratio	log2 ratio	log2 ratio	log2 ratio	log2 ratio	log2 ratio	log2 ratio	log2 ratio	log2 ratio	log2 ratio	t.test p-values	t.test p-values	t.test p-values	log2 ratio	log2 ratio	log2 ratio	Peptid	Protein	Local	Global	UniprotID	Residue1	Name	SiteGroup	Disease	Alteration	onFunction	onProcess	onInteraction	Notes	UniprotID	Residue2	Name	SiteGroup	Disease	Alteration	onFunction	onProcess	onInteraction	Notes	UniprotID	Residue3	Name
Q9Y2I7	1-phosphatidylinositol-3-phosphate 5-kinase	S307	.SAsITNLSLDR	S3: 100.0	0.852117	0.395132	-0.29334	-0.32219	-0.524842	-0.846248	-0.399191	-1.39464	-0.378035	-0.330746	0.0699962	-0.0638977	NA	0.117881	0.177122	NA	-0.36243	-0.32219	SAsITNLSLDR	Q9Y2I7	S3: 100.0	S307	Q9Y2I7	S307	PIKFYVE	457532			enzymatic activity, induced				Q9Y2I7										Q9Y2I7
Q9Y2I7	1-phosphatidylinositol-3-phosphate 5-kinase	S307;S312	.SAsITNLsLDR	S3: 100.0; S8: 100.0	0.728781	0.761348	0.0663661	0.620759	NA	NA	NA	NA	NA	NA	NA	NA	NA	0.249355	0.0438179	NA	0.882237	0.67477	SAsITNLsLDR	Q9Y2I7	S3: 100.0; S8: 100.0	S307;S312	Q9Y2I7	S307	PIKFYVE	457532			enzymatic activity, induced				Q9Y2I7	S312									Q9Y2I7
Q9UGJ0	5-AMP-activated protein kinase subunit gamma-2	S161;S162	.kTSGLSssPSTPTQVTk	S7: 100.0; S8: 100.0	0.0965646	0.607005	-0.248858	0.508579	NA	NA	NA	NA	NA	NA	NA	NA	NA	NA	0.309108	NA	NA	0.302572	kTSGLSssPSTPTQVTk	Q9UGJ0	S7: 100.0; S8: 100.0	S161;S162	Q9UGJ0	S161									Q9UGJ0	S162									Q9UGJ0
F8WDA1	5-AMP-activated protein kinase subunit gamma-2	S65;S71	.kVDsPFGPGsPSk	S4: 100.0; S10: 100.0	NA	NA	NA	NA	-0.787516	-1.54427	-1.25321	-1.74198	NA	NA	NA	NA	NA	NA	0.00764757	NA	NA	-1.39874	kVDsPFGPGsPSk	F8WDA1	S4: 100.0; S10: 100.0	S65;S71	F8WDA1	S65									F8WDA1	S71									F8WDA1
Q9Y2D5	A-kinase anchor protein 2	S152	.dALGDSLQVPVsPSSTTSSR	S12: 100.0	0.900372	-0.998954	1.12307	1.08211	NA	NA	NA	NA	NA	NA	NA	NA	NA	NA	0.378396	NA	NA	0.99124	dALGDSLQVPVsPSSTTSSR	Q9Y2D5	S12: 100.0	S152	Q9Y2D5	S152									Q9Y2D5										Q9Y2D5
Q9Y2D5	A-kinase anchor protein 2	S393	.gQksPGALETPSAAGSQGNTASQGk	S4: 100.0	NA	NA	NA	NA	-0.0551934	-0.789077	0.0833201	-1.30844	NA	NA	NA	NA	NA	0.210547	NA	NA	-0.422135	NA	gQksPGALETPSAAGSQGNTASQGk	Q9Y2D5	S4: 100.0	S393	Q9Y2D5	S393									Q9Y2D5										Q9Y2D5
Q9Y2D5	A-kinase anchor protein 2	S720	.TLsmIEEEIR	S3: 100.0	-0.338842	-0.0266606	0.508918	0.419873	-0.387339	0.437951	0.212381	-1.43262	NA	NA	NA	NA	NA	0.634647	0.879447	NA	0.0452269	0.039161	TLsmIEEEIR	Q9Y2D5	S3: 100.0	S720	Q9Y2D5	S720									Q9Y2D5										Q9Y2D5
Q9Y2D5	A-kinase anchor protein 2	S720	.TLsMIEEEIR	S3: 100.0	-0.421761	0.0554794	0.538129	0.351895	-0.200659	0.5773	0.180043	-1.07516	NA	NA	NA	NA	NA	0.445418	0.850518	NA	0.136503	0.178392	TLsMIEEEIR	Q9Y2D5	S3: 100.0	S720	Q9Y2D5	S720									Q9Y2D5										Q9Y2D5
Q9Y2D5	A-kinase anchor protein 2	S720	.TLsMIEEEIRAAQER	S3: 100.0	NA	NA	NA	NA	-0.053	-0.727085	0.141195	-0.324254	NA	NA	NA	NA	NA	NA	0.290542	NA	NA	-0.188627	TLsMIEEEIRAAQER	Q9Y2D5	S3: 100.0	S720	Q9Y2D5	S720									Q9Y2D5										Q9Y2D5
Q9Y2D5	A-kinase anchor protein 2	S748	.qRQVLQSTQsPR	S10: 100.0	0.0103666	-0.78026	0.0381121	0.608494	0.049987	-1.16455	-0.194571	-0.151227	NA	NA	NA	NA	NA	0.675772	0.365666	NA	0.200162	-0.243426	qRQVLQSTQsPR	Q9Y2D5	S10: 100.0	S748	Q9Y2D5	S748									Q9Y2D5										Q9Y2D5
Q9Y2D5	A-kinase anchor protein 2	S748	.qVLQSTQsPR	S8: 100.0	0.0105031	-1.6787	0.260785	0.283866	-0.645374	-2.09095	-0.310004	-1.58917	NA	NA	NA	NA	0.170908	0.0482307	0.119249	-0.678826	-0.701181	-0.342889	qVLQSTQsPR	Q9Y2D5	S8: 100.0	S748	Q9Y2D5	S748									Q9Y2D5										Q9Y2D5
B0FLL2	B0FLL2_HUMAN 6phosphofructo2kinase fructose2, 6bisphosphatase 2 transcript variant 3	S433	.rNsFTPLSSSNTIR	S3: 100.0	NA	NA	NA	NA	0.289443	-0.67645	-0.624153	-0.831631	-1.32287	0.174135	-1.36577	-0.627697	NA	NA	0.0224444	NA	NA	-0.65582	rNsFTPLSSSNTIR	B0FLL2	S3: 100.0	S433	B0FLL2	S433									B0FLL2										B0FLL2
P49674	Casein kinase I isoform epsilon	S363	.iQPAGNTsPR	S8: 99.6	NA	NA	NA	NA	-0.880509	-1.52694	0.186365	-2.49237	NA	NA	NA	NA	NA	0.127267	NA	NA	-1.20372	NA	iQPAGNTsPR	P49674	S8: 99.6	S363	P49674	S363									P49674										P49674
P49674	Casein kinase I isoform epsilon	S389	.gAPANVsSSDLTGR	S7: 99.5	-0.14475	0.750139	-0.0347942	0.264529	-0.0741487	-0.163358	0.0852206	-0.272291	NA	NA	NA	NA	NA	NA	0.67029	NA	NA	0.132341	gAPANVsSSDLTGR	P49674	S7: 99.5	S389	P49674	S389	CK1-E	482888			protein degradation	transcription, altered		phaosphorylation induces degredation of mPer2 and expression of circadian clock genes.	P49674										P49674
P49674	Casein kinase I isoform epsilon	S389	.gAPANVsSSDLTGRQEVSR	S7: 99.2	0.490056	1.132	0.521357	0.529795	0.432189	0.843504	0.0157181	0.128002	NA	NA	NA	NA	NA	NA	0.00489581	NA	NA	0.521357	gAPANVsSSDLTGRQEVSR	P49674	S7: 99.2	S389	P49674	S389	CK1-E	482888			protein degradation	transcription, altered		phaosphorylation induces degredation of mPer2 and expression of circadian clock genes.	P49674										P49674
P49674	Casein kinase I isoform epsilon	T362	.iQPAGNtSPR	T7: 99.5	NA	NA	NA	NA	-0.590635	-1.27406	-0.280428	-0.142117	NA	NA	NA	NA	NA	0.108165	NA	NA	-0.435531	NA	iQPAGNtSPR	P49674	T7: 99.5	T362	P49674	T362									P49674										P49674
Q969H4	Connector enhancer of kinase suppressor of ras 1	S307;S314	.SPsLSLAPLsPR	S3: 100.0; S10: 100.0	-0.851882	-0.691112	-1.8233	-0.49888	-2.0856	-1.61688	-1.2324	-2.8428	NA	NA	NA	NA	NA	0.000854966	0.0537429	NA	-0.987779	-0.578683	SPsLSLAPLsPR	Q969H4	S3: 100.0; S10: 100.0	S307;S314	Q969H4	S307									Q969H4	S314									Q969H4
Q07002	Cyclin-dependent kinase 18	S12	.rFsLSVPR	S3: 100.0	NA	NA	NA	NA	0.0960178	0.32128	0.155686	0.889955	-0.630513	-0.0220744	1.0329	-0.299959	NA	NA	0.361381	NA	NA	0.125852	rFsLSVPR	Q07002	S3: 100.0	S12	Q07002	S12									Q07002										Q07002
Q07002	Cyclin-dependent kinase 18	S130	.rAsLSDIGFGk	S3: 100.0	-1.82755	-0.106618	-1.09454	-0.482211	NA	NA	NA	NA	NA	NA	NA	NA	NA	NA	0.101976	NA	NA	-0.788374	rAsLSDIGFGk	Q07002	S3: 100.0	S130	Q07002	S130									Q07002										Q07002
Q07002	Cyclin-dependent kinase 18	S87	.rFsmEDVSk	S3: 100.0	-1.37557	-0.672486	-1.13602	-0.166207	0.0160449	-0.889086	-1.33488	-0.0665994	-0.0539518	0.238885	-0.405839	-1.00412	NA	0.232548	0.00428765	NA	-0.157751	-0.600273	rFsmEDVSk	Q07002	S3: 100.0	S87	Q07002	S87									Q07002										Q07002
Q07002	Cyclin-dependent kinase 18	S87	.rFsMEDVSk	S3: 100.0	-1.3029	-0.169743	-1.33097	-1.07596	NA	NA	NA	NA	-0.757403	0.104624	-0.850078	-1.83903	NA	NA	0.00507104	NA	NA	-1.0366	rFsMEDVSk	Q07002	S3: 100.0	S87	Q07002	S87									Q07002										Q07002
P36507	Dual specificity mitogen-activated protein kinase kinase 2	T394	.lNQPGtPTR	T6: 100.0	1.78863	-0.526113	1.97849	1.92333	-0.601929	-0.0492978	1.84114	2.0933	0.957469	-0.393594	0.157917	1.99525	NA	0.0191486	0.0116895	NA	0.836215	0.554559	lNQPGtPTR	P36507	T6: 100.0	T394	P36507	T394									P36507										P36507
P36507	Dual specificity mitogen-activated protein kinase kinase 2	T394	.lNQPGtPTRTAV	T6: 100.0	3.4063	-0.133698	2.14267	0.217038	0.31413	-1.14154	2.11668	1.21106	4.25944	-0.704312	-0.991138	2.39414	0.051334	0.0505544	0.0512837	0.341902	0.594841	0.876276	lNQPGtPTRTAV	P36507	T6: 100.0	T394	P36507	T394									P36507										P36507
P36507	Dual specificity mitogen-activated protein kinase kinase 2	T394	.TLRLNQPGtPTR	T9: 100.0	NA	NA	NA	NA	0.6124	1.16498	0.375026	0.670539	NA	NA	NA	NA	NA	0.0238071	NA	NA	0.641469	NA	TLRLNQPGtPTR	P36507	T9: 100.0	T394	P36507	T394									P36507										P36507
Q12929	Epidermal growth factor receptor kinase substrate 8	S659	.qNsSSSDSGGSIVR	S3: 99.7	NA	NA	NA	NA	-0.345645	0.711155	0.829921	0.750217	-0.117068	-0.251656	0.229858	1.6216	NA	0.451232	0.178993	NA	0.0563947	0.730686	qNsSSSDSGGSIVR	Q12929	S3: 99.7	S659	Q12929	S659									Q12929										Q12929
Q12929	Epidermal growth factor receptor kinase substrate 8	S659	.qNsSSSDSGGSIVRDSQR	S3: 98.9	NA	NA	NA	NA	NA	NA	NA	NA	2.32411	-0.142695	1.07438	0.134614	NA	0.225316	NA	NA	0.604497	NA	qNsSSSDSGGSIVRDSQR	Q12929	S3: 98.9	S659	Q12929	S659									Q12929										Q12929
Q12929	Epidermal growth factor receptor kinase substrate 8	S659;S667	.qNsSSSDSGGsIVR	S3: 100.0; S11: 99.4	NA	NA	NA	NA	NA	NA	NA	NA	-0.284159	0.645873	1.28414	1.0599	NA	NA	0.145889	NA	NA	0.852887	qNsSSSDSGGsIVR	Q12929	S3: 100.0; S11: 99.4	S659;S667	Q12929	S659									Q12929	S667									Q12929
Q12929	Epidermal growth factor receptor kinase substrate 8	S661	.qNSSsSDSGGSIVR	S5: 99.3	NA	NA	NA	NA	NA	NA	NA	NA	-0.152501	-0.538024	-0.325082	1.80095	NA	NA	0.740575	NA	NA	-0.238791	qNSSsSDSGGSIVR	Q12929	S5: 99.3	S661	Q12929	S661									Q12929										Q12929
Q12929	Epidermal growth factor receptor kinase substrate 8	S664	.qNSSSSDsGGSIVR	S8: 99.5	NA	NA	NA	NA	0.530894	1.71609	2.41967	1.24645	NA	NA	NA	NA	NA	0.0337856	NA	NA	1.48127	NA	qNSSSSDsGGSIVR	Q12929	S8: 99.5	S664	Q12929	S664									Q12929										Q12929
Q12929	Epidermal growth factor receptor kinase substrate 8	T317	.kGPGEGVLtLR	T9: 100.0	NA	NA	NA	NA	1.36945	-0.955316	-0.642229	-0.188478	1.69729	0.88196	-0.073247	1.49171	NA	NA	0.261473	NA	NA	0.88196	kGPGEGVLtLR	Q12929	T9: 100.0	T317	Q12929	T317									Q12929										Q12929
Q8TE67	Epidermal growth factor receptor kinase substrate 8-like protein 3	S201;S205	.TLEHsLPPsPRPLPR	S5: 100.0; S9: 100.0	0.989068	-0.844252	-0.0621899	-0.390777	0.0988415	0.0836593	1.07217	-1.01719	0.4427	0.656559	-0.600632	-0.709859	NA	0.920908	0.364765	NA	0.0912504	-0.0697897	TLEHsLPPsPRPLPR	Q8TE67	S5: 100.0; S9: 100.0	S201;S205	Q8TE67	S201									Q8TE67	S205									Q8TE67
Q8TE67	Epidermal growth factor receptor kinase substrate 8-like protein 3	S231	.SSsPEDPERDEEVLNHVLR	S3: 99.6	NA	NA	NA	NA	0.157087	0.770772	1.11199	0.100694	-0.319697	0.170012	0.811645	0.184431	NA	NA	0.0612443	NA	NA	0.633704	SSsPEDPERDEEVLNHVLR	Q8TE67	S3: 99.6	S231	Q8TE67	S231									Q8TE67										Q8TE67
Q8TE67	Epidermal growth factor receptor kinase substrate 8-like protein 3	S420	.lGsTSHFPQEk	S3: 99.5	NA	NA	NA	NA	0.139257	0.0408283	1.74799	-0.720895	NA	NA	NA	NA	NA	0.601695	NA	NA	0.0900427	NA	lGsTSHFPQEk	Q8TE67	S3: 99.5	S420	Q8TE67	S420									Q8TE67										Q8TE67
Q8TE67	Epidermal growth factor receptor kinase substrate 8-like protein 3	S557	.TLGSLTGsQLLR	S8: 99.5	NA	NA	NA	NA	-0.211101	0.469169	1.81941	0.687453	NA	NA	NA	NA	NA	0.0215378	0.247533	NA	1.11305	0.456366	TLGSLTGsQLLR	Q8TE67	S8: 99.5	S557	Q8TE67	S557									Q8TE67										Q8TE67
Q8TE67	Epidermal growth factor receptor kinase substrate 8-like protein 3	S592	.mLGIsP	S5: 100.0	3.14676	0.690601	1.76031	-0.790103	0.3897	1.60292	2.76071	-0.386218	0.619932	0.78072	2.86807	1.37792	NA	NA	0.0059159	NA	NA	1.14639	mLGIsP	Q8TE67	S5: 100.0	S592	Q8TE67	S592									Q8TE67										Q8TE67
Q8TE67	Epidermal growth factor receptor kinase substrate 8-like protein 3	S592	.rmLGIsP	S6: 100.0	NA	NA	NA	NA	0.315587	0.975609	3.29305	0.63015	NA	NA	NA	NA	NA	NA	0.149696	NA	NA	0.802879	rmLGIsP	Q8TE67	S6: 100.0	S592	Q8TE67	S592									Q8TE67										Q8TE67
Q8TE67	Epidermal growth factor receptor kinase substrate 8-like protein 3	S592	.rMLGIsP	S6: 100.0	NA	NA	NA	NA	0.0840881	0.955671	3.12443	-0.136349	NA	NA	NA	NA	NA	NA	0.268941	NA	NA	0.998637	rMLGIsP	Q8TE67	S6: 100.0	S592	Q8TE67	S592									Q8TE67										Q8TE67
Q86Z02	Homeodomain-interacting protein kinase 1	T351	.aVcStYLQSR	T5: 100.0	NA	NA	NA	NA	NA	NA	NA	NA	-0.263171	0.20519	1.27479	0.539545	NA	NA	0.267851	NA	NA	0.372368	aVcStYLQSR	Q86Z02	T5: 100.0	T351	Q86Z02	T351									Q86Z02										Q86Z02
Q86Z02	Homeodomain-interacting protein kinase 1	Y352	.aVcSTyLQSR	Y6: 100.0	0.787272	0.852044	0.536044	0.681551	-0.30476	1.25074	0.29771	0.70175	0.234239	-0.0849044	0.462888	0.829774	NA	0.162824	0.00151697	NA	0.314169	0.499466	aVcSTyLQSR	Q86Z02	Y6: 100.0	Y352	Q86Z02	Y352									Q86Z02										Q86Z02
O43314	Inositol hexakisphosphate and diphosphoinositol-pentakisphosphate kinase 2	S1006;S1016	.rRsGEQITSSPVsPk	S3: 100.0; S13: 100.0	NA	NA	NA	NA	-1.18906	-0.482663	-1.14959	-0.659346	NA	NA	NA	NA	NA	NA	0.0160294	NA	NA	-0.904468	rRsGEQITSSPVsPk	O43314	S3: 100.0; S13: 100.0	S1006;S1016	O43314	S1006									O43314	S1016									O43314
O43314	Inositol hexakisphosphate and diphosphoinositol-pentakisphosphate kinase 2	S1006;S1016	.sGEQITSSPVsPk	S1: 100.0; S11: 100.0	NA	NA	NA	NA	-0.126997	-1.21161	-0.336033	-0.759432	NA	NA	NA	NA	NA	0.0852058	0.340546	NA	-0.547732	-0.321515	sGEQITSSPVsPk	O43314	S1: 100.0; S11: 100.0	S1006;S1016	O43314	S1006									O43314	S1016									O43314
Q7KZI7-13	Isoform 13 of Serine/threonine-protein kinase MARK2	S376;S388	.rFsDQAGPAIPTSNsYSk	S3: 100.0; S15: 99.6	NA	NA	NA	NA	NA	NA	NA	NA	-0.205243	-0.110458	-0.437815	-0.939313	NA	NA	0.106515	NA	NA	-0.321529	rFsDQAGPAIPTSNsYSk	Q7KZI7-13	S3: 100.0; S15: 99.6	S376;S388	Q7KZI7-13	S376									Q7KZI7-13	S388									Q7KZI7-13
Q7KZI7-13	Isoform 13 of Serine/threonine-protein kinase MARK2	S422	.vPAsPLPGLER	S4: 100.0	NA	NA	NA	NA	-0.994472	-1.24654	-0.78504	-1.88879	-1.68322	-0.238511	0.262056	-1.20987	NA	0.0186351	0.00957019	NA	-0.994472	-1.09118	vPAsPLPGLER	Q7KZI7-13	S4: 100.0	S422	Q7KZI7-13	S422									Q7KZI7-13										Q7KZI7-13
Q7KZI7-13	Isoform 13 of Serine/threonine-protein kinase MARK2	S452	.SRNsPLLER	S4: 100.0	NA	NA	NA	NA	0.239192	-1.32018	-0.886047	0.0634444	-0.037295	0.465764	0.793045	-0.904591	NA	0.582169	0.493393	NA	-0.037295	-0.0580668	SRNsPLLER	Q7KZI7-13	S4: 100.0	S452	Q7KZI7-13	S452									Q7KZI7-13										Q7KZI7-13
Q9C0H9-5	Isoform 4 of SRC kinase signaling inhibitor 1	S39	.TLGGGGGGGsGGRR	S10: 100.0	NA	NA	NA	NA	-0.399437	0.295504	-0.171643	-0.911912	NA	NA	NA	NA	0.321935	NA	NA	-0.28554	NA	NA	TLGGGGGGGsGGRR	Q9C0H9-5	S10: 100.0	S39	Q9C0H9-5	S39									Q9C0H9-5										Q9C0H9-5
Q9C0H9-5	Isoform 4 of SRC kinase signaling inhibitor 1	S987	.rGsDELTVPR	S3: 100.0	NA	NA	NA	NA	-0.912528	-1.5866	-0.726405	-0.690032	NA	NA	NA	NA	NA	0.0621309	0.018238	NA	-0.806702	-1.03569	rGsDELTVPR	Q9C0H9-5	S3: 100.0	S987	Q9C0H9-5	S987									Q9C0H9-5										Q9C0H9-5
B7Z6I8	LIM domain kinase 1	S264	.ScsIDRSPGAGSLGSPASQR	S3: 99.5	NA	NA	NA	NA	0.162496	1.42675	0.592758	0.025263	NA	NA	NA	NA	NA	0.810972	0.0456974	NA	0.0485576	0.742336	ScsIDRSPGAGSLGSPASQR	B7Z6I8	S3: 99.5	S264	B7Z6I8	S264									B7Z6I8										B7Z6I8
P53667	LIM domain kinase 1	S298	.ScsIDRSPGAGSLGSPASQR	S3: 100.0	0.748072	1.10017	0.563812	1.19822	NA	NA	NA	NA	NA	NA	NA	NA	NA	0.25551	0.0077548	NA	0.731483	0.876763	ScsIDRSPGAGSLGSPASQR	P53667	S3: 100.0	S298	P53667	S298									P53667										P53667
P27448	MAP/microtubule affinity-regulating kinase 3	S540;S543	.TPVAsTHsISSAATPDR	S5: 99.4; S8: 100.0	-0.120366	-0.224209	-0.0911851	-0.548487	NA	NA	NA	NA	NA	NA	NA	NA	NA	0.100437	NA	NA	-0.172288	NA	TPVAsTHsISSAATPDR	P27448	S5: 99.4; S8: 100.0	S540;S543	P27448	S540									P27448	S543									P27448
P27448	MAP/microtubule affinity-regulating kinase 3	S543	.TPVASTHsISSAATPDR	S8: 100.0	0.233409	-0.573865	-1.27021	-1.12485	-0.614056	-1.03935	-0.780664	-1.52891	NA	NA	NA	NA	NA	0.00328347	NA	NA	-0.910005	NA	TPVASTHsISSAATPDR	P27448	S8: 100.0	S543	P27448	S543									P27448										P27448
P27448	MAP/microtubule affinity-regulating kinase 3	T507	.rNtYVcSER	T3: 100.0	NA	NA	NA	NA	NA	NA	NA	NA	0.614245	0.454111	1.34065	-0.779076	NA	NA	0.422743	NA	NA	0.454111	rNtYVcSER	P27448	T3: 100.0	T507	P27448	T507									P27448										P27448
Q6P0Q8	Microtubule-associated serine/threonine-protein kinase 2	S74	.kLsNPDIFSSTGk	S3: 100.0	0.622003	0.824292	0.245087	0.554526	NA	NA	NA	NA	NA	NA	NA	NA	NA	NA	0.018456	NA	NA	0.528004	kLsNPDIFSSTGk	Q6P0Q8	S3: 100.0	S74	Q6P0Q8	S74									Q6P0Q8										Q6P0Q8
O60307	Microtubule-associated serine/threonine-protein kinase 3	S134	.sSENVLDEEGGRSPR	S1: 99.6	NA	NA	NA	NA	NA	NA	NA	NA	-1.82106	-0.416146	-0.737478	-1.10146	NA	NA	0.0431915	NA	NA	-0.919469	sSENVLDEEGGRSPR	O60307	S1: 99.6	S134	O60307	S134									O60307										O60307
O60307	Microtubule-associated serine/threonine-protein kinase 3	S134;S146	.hFRsSENVLDEEGGRsPR	S4: 99.4; S16: 100.0	NA	NA	NA	NA	NA	NA	NA	NA	-1.33046	1.07618	-0.169463	-1.487	NA	NA	0.48112	NA	NA	-0.649587	hFRsSENVLDEEGGRsPR	O60307	S4: 99.4; S16: 100.0	S134;S146	O60307	S134									O60307	S146									O60307
O60307	Microtubule-associated serine/threonine-protein kinase 3	S747	.rLsADIR	S3: 100.0	-0.215039	-0.217146	-1.40994	0.282387	-1.21359	-0.054004	-1.72988	-0.893104	NA	NA	NA	NA	NA	NA	0.0331527	NA	NA	-0.479907	rLsADIR	O60307	S3: 100.0	S747	O60307	S747									O60307										O60307
Q16539	Mitogen-activated protein kinase 14	T180;Y182	.hTDDEMtGyVATR	T7: 100.0; Y9: 100.0	NA	NA	NA	NA	0.543354	1.33412	1.39422	2.19776	NA	NA	NA	NA	NA	NA	0.0271767	NA	NA	1.36417	hTDDEMtGyVATR	Q16539	T7: 100.0; Y9: 100.0	T180;Y182	Q16539	T180	p38-alpha	447970			activation; molecular association, regulation; phosphorylation; enzymatic activity, induced	cell cycle regulation; apoptosis, altered; cell motility, altered; cytoskeletal reorganization; cell adhesion, altered	PPP2CA(NOT_REPORTED); MEK1(NOT_REPORTED); p38-alpha(INDUCES); Nck1(INDUCES); Fyn(INDUCES)		Q16539	Y182	p38-alpha	447971			activation; phosphorylation; enzymatic activity, induced	cell cycle regulation; apoptosis, altered; cell motility, altered; cytoskeletal reorganization; cell adhesion, altered	p38-alpha(INDUCES)		Q16539
Q16539	Mitogen-activated protein kinase 14	Y182	.hTDDEMTGyVATR	Y9: 100.0	NA	NA	NA	NA	0.533155	-1.33618	-0.184121	-0.340274	-0.0269299	0.118958	-0.29444	-0.263528	NA	NA	0.272956	NA	NA	-0.216433	hTDDEMTGyVATR	Q16539	Y9: 100.0	Y182	Q16539	Y182	p38-alpha	447971			activation; phosphorylation; enzymatic activity, induced	cell cycle regulation; apoptosis, altered; cell motility, altered; cytoskeletal reorganization; cell adhesion, altered	p38-alpha(INDUCES)		Q16539										Q16539
Q13233	Mitogen-activated protein kinase kinase kinase 1	S923	.lSAsSEDISER	S4: 100.0	NA	NA	NA	NA	-0.577448	-0.923597	-0.224256	-0.366584	-1.1937	0.184965	-0.90868	-0.355063	NA	0.0412009	0.159874	NA	-0.472016	-0.473907	lSAsSEDISER	Q13233	S4: 100.0	S923	Q13233	S923									Q13233										Q13233
C9J840	Mitogen-activated protein kinase kinase kinase kinase 4	S430	.TTSRsPVLSR	S5: 97.7	0.507245	0.360789	0.511692	1.49286	NA	NA	NA	NA	NA	NA	NA	NA	NA	0.0704072	NA	NA	0.736755	NA	TTSRsPVLSR	C9J840	S5: 97.7	S430	C9J840	S430									C9J840										C9J840
C9J840	Mitogen-activated protein kinase kinase kinase kinase 4	S455	.dSPLQGSGQQNSQAGQRNsTSSIEPR	S19: 100.0	0.876253	1.16036	0.667342	0.298149	NA	NA	NA	NA	NA	NA	NA	NA	NA	0.0256693	NA	NA	0.771797	NA	dSPLQGSGQQNSQAGQRNsTSSIEPR	C9J840	S19: 100.0	S455	C9J840	S455									C9J840										C9J840
G3XAA2	Mitogen-activated protein kinase kinase kinase kinase 4	S544;S546	.TTsRsPVLSR	S3: 100.0; S5: 100.0	NA	NA	NA	NA	NA	NA	NA	NA	-0.249969	-0.349859	1.64348	1.61305	NA	NA	0.318836	NA	NA	0.681539	TTsRsPVLSR	G3XAA2	S3: 100.0; S5: 100.0	S544;S546	G3XAA2	S544									G3XAA2	S546									G3XAA2
G3XAA2	Mitogen-activated protein kinase kinase kinase kinase 4	S546	.TTSRsPVLSR	S5: 100.0	NA	NA	NA	NA	NA	NA	NA	NA	-0.732712	0.0611626	1.00149	1.37055	NA	0.4361	NA	NA	0.334224	NA	TTSRsPVLSR	G3XAA2	S5: 100.0	S546	G3XAA2	S546									G3XAA2										G3XAA2
G3XAA2	Mitogen-activated protein kinase kinase kinase kinase 4	S554	.rDsPLQGSGQQNSQAGQR	S3: 100.0	NA	NA	NA	NA	NA	NA	NA	NA	1.31281	-0.218722	2.09341	0.67367	NA	0.143409	NA	NA	0.993238	NA	rDsPLQGSGQQNSQAGQR	G3XAA2	S3: 100.0	S554	G3XAA2	S554									G3XAA2										G3XAA2
G3XAA2	Mitogen-activated protein kinase kinase kinase kinase 4	S571	.dSPLQGSGQQNSQAGQRNsTSSIEPR	S19: 100.0	NA	NA	NA	NA	NA	NA	NA	NA	0.821691	-0.509076	1.31567	0.634845	NA	0.238961	NA	NA	0.728268	NA	dSPLQGSGQQNSQAGQRNsTSSIEPR	G3XAA2	S19: 100.0	S571	G3XAA2	S571									G3XAA2										G3XAA2
O95819	Mitogen-activated protein kinase kinase kinase kinase 4	S631	.TTSRsPVLSR	S5: 97.9	NA	NA	NA	NA	-0.560469	1.70473	1.17588	1.05477	NA	NA	NA	NA	NA	0.182831	NA	NA	1.11532	NA	TTSRsPVLSR	O95819	S5: 97.9	S631	O95819	S631									O95819										O95819
G3XAA2	Mitogen-activated protein kinase kinase kinase kinase 4	S771;S774	.hksSSsFTPFIDPR	S3: 99.4; S6: 100.0	NA	NA	NA	NA	NA	NA	NA	NA	-0.0449162	-0.316425	0.95859	0.197928	NA	NA	0.520865	NA	NA	0.076506	hksSSsFTPFIDPR	G3XAA2	S3: 99.4; S6: 100.0	S771;S774	G3XAA2	S771									G3XAA2	S774									G3XAA2
P29966	Myristoylated alanine-rich C-kinase substrate	S170	.lSGFsFk	S5: 100.0	NA	NA	NA	NA	0.113913	-5.28523	-2.27272	-4.1731	-3.0179	-0.29807	-1.77546	-2.6716	0.00830996	0.11727	0.0071773	-2.04881	-2.93161	-2.52546	lSGFsFk	P29966	S5: 100.0	S170	P29966	S170									P29966										P29966
P29966	Myristoylated alanine-rich C-kinase substrate	S170	.lSGFsFkk	S5: 99.5	NA	NA	NA	NA	0.414658	2.06253	-0.889274	1.60812	NA	NA	NA	NA	NA	NA	0.313561	NA	NA	0.908534	lSGFsFkk	P29966	S5: 99.5	S170	P29966	S170									P29966										P29966
Q9UJ70	N-acetyl-D-glucosamine kinase	S74;S76	.SLGLsLsGGDQEDAGR	S5: 100.0; S7: 100.0	0.62606	-0.152682	0.144344	-0.00968923	0.0176728	1.45906	-0.29013	0.716676	NA	NA	NA	NA	NA	0.435316	0.309183	NA	0.0673274	0.370967	SLGLsLsGGDQEDAGR	Q9UJ70	S5: 100.0; S7: 100.0	S74;S76	Q9UJ70	S74									Q9UJ70	S76									Q9UJ70
Q9UJ70	N-acetyl-D-glucosamine kinase	S76	.SLGLSLsGGDQEDAGR	S7: 100.0	0.454765	0.232026	-0.153992	-0.225204	0.06453	-0.93023	-0.691366	-1.08885	-1.60389	-0.186345	-0.380389	-0.508519	0.372894	0.028113	0.0430697	-0.307134	-0.169602	-0.0523245	SLGLSLsGGDQEDAGR	Q9UJ70	S7: 100.0	S76	Q9UJ70	S76									Q9UJ70										Q9UJ70
Q9BZ23	Pantothenate kinase 2, mitochondrial	S168	.rAsSASVPAVGASAEGTR	S3: 100.0	-0.175207	-1.63849	-1.31079	-0.345882	NA	NA	NA	NA	NA	NA	NA	NA	NA	0.0941651	NA	NA	-0.4903	NA	rAsSASVPAVGASAEGTR	Q9BZ23	S3: 100.0	S168	Q9BZ23	S168									Q9BZ23										Q9BZ23
Q9BZ23	Pantothenate kinase 2, mitochondrial	S168	.rAsSASVPAVGASAEGTRR	S3: 100.0	0.766232	1.20138	0.423186	0.949095	0.248318	1.14133	0.0717455	0.970593	NA	NA	NA	NA	NA	0.00193312	NA	NA	0.719161	NA	rAsSASVPAVGASAEGTRR	Q9BZ23	S3: 100.0	S168	Q9BZ23	S168									Q9BZ23										Q9BZ23
Q9BZ23	Pantothenate kinase 2, mitochondrial	S168;S169	.rAssASVPAVGASAEGTR	S3: 100.0; S4: 100.0	1.02267	0.888193	-0.917652	-0.365185	-0.956055	-0.718746	-0.377216	-1.44783	NA	NA	NA	NA	NA	0.287578	NA	NA	-0.718746	NA	rAssASVPAVGASAEGTR	Q9BZ23	S3: 100.0; S4: 100.0	S168;S169	Q9BZ23	S168									Q9BZ23	S169									Q9BZ23
Q9BZ23	Pantothenate kinase 2, mitochondrial	S168;S169	.rRAssASVPAVGASAEGTR	S4: 100.0; S5: 100.0	NA	NA	NA	NA	-0.0969672	0.609536	-0.428731	-0.620614	NA	NA	NA	NA	NA	NA	0.653866	NA	NA	-0.262849	rRAssASVPAVGASAEGTR	Q9BZ23	S4: 100.0; S5: 100.0	S168;S169	Q9BZ23	S168									Q9BZ23	S169									Q9BZ23
Q9BZ23	Pantothenate kinase 2, mitochondrial	S168;S171	.rAsSAsVPAVGASAEGTR	S3: 99.5; S6: 100.0	-0.578504	0.443526	-1.65208	-0.135776	NA	NA	NA	NA	NA	NA	NA	NA	NA	NA	0.357269	NA	NA	-0.35714	rAsSAsVPAVGASAEGTR	Q9BZ23	S3: 99.5; S6: 100.0	S168;S171	Q9BZ23	S168									Q9BZ23	S171									Q9BZ23
Q9BZ23	Pantothenate kinase 2, mitochondrial	S189	.dRLGsYSGPTSVSR	S5: 100.0	0.435737	-0.242176	0.615175	0.810541	-0.29015	-0.888755	-0.104922	-0.957832	-0.866551	0.0455841	-0.272895	-1.44401	NA	NA	0.210081	NA	NA	-0.257536	dRLGsYSGPTSVSR	Q9BZ23	S5: 100.0	S189	Q9BZ23	S189									Q9BZ23										Q9BZ23
P42356	Phosphatidylinositol 4-kinase alpha	S198;S199	.kTssVSSISQVSPER	S3: 100.0; S4: 100.0	-0.370613	0.893903	-0.139396	1.1416	-1.02878	-2.21874	-1.41211	-0.735856	NA	NA	NA	NA	NA	NA	0.264402	NA	NA	-0.553235	kTssVSSISQVSPER	P42356	S3: 100.0; S4: 100.0	S198;S199	P42356	S198									P42356	S199									P42356
P42356	Phosphatidylinositol 4-kinase alpha	S198;S199	.rkTssVSSISQVSPER	S4: 99.4; S5: 100.0	-0.0746029	0.975499	-0.626742	0.0619151	NA	NA	NA	NA	NA	NA	NA	NA	NA	NA	0.816762	NA	NA	-0.00634391	rkTssVSSISQVSPER	P42356	S4: 99.4; S5: 100.0	S198;S199	P42356	S198									P42356	S199									P42356
P42356	Phosphatidylinositol 4-kinase alpha	S199	.kTSsVSSISQVSPER	S4: 99.6	-0.388668	0.652256	0.0237088	-0.468613	NA	NA	NA	NA	NA	NA	NA	NA	NA	NA	0.870899	NA	NA	-0.18248	kTSsVSSISQVSPER	P42356	S4: 99.6	S199	P42356	S199									P42356										P42356
P42356	Phosphatidylinositol 4-kinase alpha	S199	.TSsVSSISQVSPER	S3: 100.0	0.064974	0.0627366	-0.531412	-0.275096	-0.567473	-1.50818	-0.78303	-0.636443	NA	NA	NA	NA	NA	0.0786215	0.012932	NA	-0.184724	-0.601958	TSsVSSISQVSPER	P42356	S3: 100.0	S199	P42356	S199									P42356										P42356
P42356	Phosphatidylinositol 4-kinase alpha	S199;S201	.kTSsVsSISQVSPER	S4: 100.0; S6: 99.5	NA	NA	NA	NA	0.416753	-1.8359	-1.04297	1.07939	-0.0369435	-0.146208	0.342722	-0.559921	NA	0.639481	0.627263	NA	-0.417666	-0.0915758	kTSsVsSISQVSPER	P42356	S4: 100.0; S6: 99.5	S199;S201	P42356	S199									P42356	S201									P42356
P42356	Phosphatidylinositol 4-kinase alpha	S199;S201	.TSsVsSISQVSPER	S3: 100.0; S5: 99.5	NA	NA	NA	NA	NA	NA	NA	NA	1.0125	0.325625	-0.0281864	-0.583645	NA	0.624746	NA	NA	0.148719	NA	TSsVsSISQVSPER	P42356	S3: 100.0; S5: 99.5	S199;S201	P42356	S199									P42356	S201									P42356
P42356	Phosphatidylinositol 4-kinase alpha	S199;S202	.kTSsVSsISQVSPER	S4: 99.6; S7: 99.6	-0.59499	-0.605785	-0.252375	-0.9209	-0.765557	-2.45358	-1.14584	-1.87532	-0.152195	-0.126872	0.53334	-0.90228	NA	0.0105125	0.369156	NA	-0.605785	-0.270007	kTSsVSsISQVSPER	P42356	S4: 99.6; S7: 99.6	S199;S202	P42356	S199									P42356	S202									P42356
P42356	Phosphatidylinositol 4-kinase alpha	S199;S202	.rkTSsVSsISQVSPER	S5: 100.0; S8: 100.0	0.620871	-0.188899	0.337406	-0.208971	NA	NA	NA	NA	NA	NA	NA	NA	NA	NA	0.541841	NA	NA	0.0742531	rkTSsVSsISQVSPER	P42356	S5: 100.0; S8: 100.0	S199;S202	P42356	S199									P42356	S202									P42356
P42356	Phosphatidylinositol 4-kinase alpha	S199;S202	.TSsVSsISQVSPER	S3: 99.5; S6: 100.0	-0.140521	-0.546955	-0.383882	-0.78327	0.205796	-1.25144	-0.838429	0.062127	-0.457441	0.752618	0.549271	-0.383282	NA	0.0423508	0.233196	NA	-0.507173	-0.276665	TSsVSsISQVSPER	P42356	S3: 99.5; S6: 100.0	S199;S202	P42356	S199									P42356	S202									P42356
P42356	Phosphatidylinositol 4-kinase alpha	S202	.TSSVSsISQVSPER	S6: 99.6	NA	NA	NA	NA	NA	NA	NA	NA	0.126757	-0.0986424	-0.0581972	-0.694113	NA	0.383792	NA	NA	-0.0784198	NA	TSSVSsISQVSPER	P42356	S6: 99.6	S202	P42356	S202									P42356										P42356
Q9UBF8	Phosphatidylinositol 4-kinase beta	S425;S428	.iRsTRsVENLPEcGITHEQR	S3: 100.0; S6: 99.4	0.55902	-0.489802	1.23705	0.910723	NA	NA	NA	NA	NA	NA	NA	NA	NA	NA	0.235486	NA	NA	0.734871	iRsTRsVENLPEcGITHEQR	Q9UBF8	S3: 100.0; S6: 99.4	S425;S428	Q9UBF8	S425									Q9UBF8	S428									Q9UBF8
Q9UBF8	Phosphatidylinositol 4-kinase beta	S428	.STRsVENLPEcGITHEQR	S4: 99.5	0.333088	1.65546	1.19857	1.38329	NA	NA	NA	NA	NA	NA	NA	NA	NA	0.0280175	NA	NA	1.29093	NA	STRsVENLPEcGITHEQR	Q9UBF8	S4: 99.5	S428	Q9UBF8	S428									Q9UBF8										Q9UBF8
Q9UBF8	Phosphatidylinositol 4-kinase beta	S428	.sVENLPEcGITHEQR	S1: 100.0	-0.650693	0.44699	-0.721888	-0.310946	NA	NA	NA	NA	NA	NA	NA	NA	NA	NA	0.331529	NA	NA	-0.469628	sVENLPEcGITHEQR	Q9UBF8	S1: 100.0	S428	Q9UBF8	S428									Q9UBF8										Q9UBF8
Q05655	Protein kinase C delta type	S299	.lLAEALNQVTQRAsR	S14: 100.0	0.103795	0.170709	-0.635847	0.532402	0.134767	-1.61758	-0.122224	0.0921337	NA	NA	NA	NA	NA	0.407937	0.884217	NA	-0.188544	0.106269	lLAEALNQVTQRAsR	Q05655	S14: 100.0	S299	Q05655	S299	PKCD	483986			intracellular localization			localizes to the plasma and nuclear membrane	Q05655										Q05655
Q05655	Protein kinase C delta type	S645	.aRLsYSDk	S4: 100.0	-1.51875	-1.01353	-0.0418623	-0.711792	-0.427036	-1.28327	-0.301693	-0.769034	-2.13837	0.592958	0.26807	-0.947565	NA	NA	0.00993374	NA	NA	-0.769034	aRLsYSDk	Q05655	S4: 100.0	S645	Q05655	S645									Q05655										Q05655
Q969G5	Protein kinase C delta-binding protein	S62	.iQsGLGALSR	S3: 100.0	NA	NA	NA	NA	-0.318651	2.23049	1.32328	-0.213741	3.12808	-0.731271	-0.524656	0.819588	NA	0.0336221	0.212814	NA	1.22866	0.302923	iQsGLGALSR	Q969G5	S3: 100.0	S62	Q969G5	S62									Q969G5										Q969G5
Q969G5	Protein kinase C delta-binding protein	S62	.rIQsGLGALSR	S4: 100.0	NA	NA	NA	NA	NA	NA	NA	NA	-0.244764	0.420787	0.0975352	0.502511	NA	NA	0.337561	NA	NA	0.259161	rIQsGLGALSR	Q969G5	S4: 100.0	S62	Q969G5	S62									Q969G5										Q969G5
P12931	Proto-oncogene tyrosine-protein kinase Src	S69	.lFGGFNsSDTVTSPQR	S7: 100.0	NA	NA	NA	NA	NA	NA	NA	NA	0.768761	0.0912856	-1.22738	-0.48354	NA	NA	0.650482	NA	NA	-0.196127	lFGGFNsSDTVTSPQR	P12931	S7: 100.0	S69	P12931	S69									P12931										P12931
P12931	Proto-oncogene tyrosine-protein kinase Src	Y419	.lIEDNEyTAR	Y7: 99.7	NA	NA	NA	NA	NA	NA	NA	NA	-0.626427	-0.19499	-0.736491	-0.79585	NA	0.0700898	0.0372068	NA	-0.474477	-0.678215	lIEDNEyTAR	P12931	Y7: 99.7	Y419	P12931	Y419	Src	448234	breast cancer		molecular association, regulation; enzymatic activity, induced	cell cycle regulation; carcinogenesis, altered; signaling pathway regulation; cell differentiation, altered; cell motility, altered; cell adhesion, altered; cytoskeletal reorganization; cell growth, altered	Cbl-c(INDUCES); Src(INDUCES)		P12931										P12931
O94804	Serine/threonine-protein kinase 10	S13	.iLRLsTFEk	S5: 100.0	0.364149	0.69488	-0.182879	0.956231	-0.0425707	-0.427553	0.611197	-0.0236056	NA	NA	NA	NA	NA	NA	0.198211	NA	NA	-0.0236056	iLRLsTFEk	O94804	S5: 100.0	S13	O94804	S13									O94804										O94804
O94804	Serine/threonine-protein kinase 10	S417	.SRPVsmDAR	S5: 100.0	NA	NA	NA	NA	-0.699977	0.151402	0.0981281	1.32247	1.06243	0.649251	-0.143103	1.12864	NA	0.0457205	0.262523	NA	0.818744	0.218442	SRPVsmDAR	O94804	S5: 100.0	S417	O94804	S417									O94804										O94804
O94804	Serine/threonine-protein kinase 10	S417	.SRPVsMDAR	S5: 100.0	NA	NA	NA	NA	NA	NA	NA	NA	0.775145	0.21772	-0.164939	-0.101688	NA	0.460154	NA	NA	0.058016	NA	SRPVsMDAR	O94804	S5: 100.0	S417	O94804	S417									O94804										O94804
O94804	Serine/threonine-protein kinase 10	S438	.iQVAQEkQVAEQGGDLsPAANR	S17: 100.0	NA	NA	NA	NA	NA	NA	NA	NA	5.3629	-0.470843	-0.407899	2.97545	NA	0.279638	NA	NA	1.28378	NA	iQVAQEkQVAEQGGDLsPAANR	O94804	S17: 100.0	S438	O94804	S438									O94804										O94804
O94804	Serine/threonine-protein kinase 10	S438	.qVAEQGGDLsPAANR	S10: 100.0	0.474523	0.269721	-0.320281	0.95278	0.0531373	-1.23842	1.06148	-0.11777	-0.578771	-0.567427	0.0521044	1.42037	NA	0.68255	0.23889	NA	0.0526208	0.580709	qVAEQGGDLsPAANR	O94804	S10: 100.0	S438	O94804	S438									O94804										O94804
O94804	Serine/threonine-protein kinase 10	S450;S454	.aSQsRPNsSALETLGGEk	S4: 99.5; S8: 100.0	0.192257	0.619671	0.00107883	1.49125	-0.623815	-2.46475	0.610338	-2.53103	NA	NA	NA	NA	NA	0.180487	0.322596	NA	0.405964	0.010053	aSQsRPNsSALETLGGEk	O94804	S4: 99.5; S8: 100.0	S450;S454	O94804	S450									O94804	S454									O94804
O94804	Serine/threonine-protein kinase 10	S454	.aSQSRPNsSALETLGGEk	S8: 100.0	1.05092	0.773526	-0.309472	-0.411774	-0.380193	-0.698719	0.599089	-2.199	NA	NA	NA	NA	NA	0.331674	0.512593	NA	-0.557094	0.232027	aSQSRPNsSALETLGGEk	O94804	S8: 100.0	S454	O94804	S454									O94804										O94804
O94804	Serine/threonine-protein kinase 10	T952	.lSEEAEcPNPStPSk	T12: 99.5	NA	NA	NA	NA	-0.693315	-1.22447	-0.143683	-3.0001	NA	NA	NA	NA	NA	0.133455	NA	NA	-0.958895	NA	lSEEAEcPNPStPSk	O94804	T12: 99.5	T952	O94804	T952									O94804										O94804
Q8N1F8	Serine/threonine-protein kinase 11-interacting protein	S398	.rAsISEPSDTDPEPR	S3: 100.0	0.697719	-0.552869	-0.732987	0.530186	-0.317021	-1.03427	-0.22404	-0.818098	0.535458	-0.298333	-0.518417	-1.73648	NA	0.970934	0.0520661	NA	-0.0297001	-0.358464	rAsISEPSDTDPEPR	Q8N1F8	S3: 100.0	S398	Q8N1F8	S398									Q8N1F8										Q8N1F8
Q8N1F8	Serine/threonine-protein kinase 11-interacting protein	S398	.vRRAsISEPSDTDPEPR	S5: 100.0	0.797312	0.722671	0.0599563	0.757128	NA	NA	NA	NA	NA	NA	NA	NA	NA	0.0447058	NA	NA	0.7399	NA	vRRAsISEPSDTDPEPR	Q8N1F8	S5: 100.0	S398	Q8N1F8	S398									Q8N1F8										Q8N1F8
Q8N1F8	Serine/threonine-protein kinase 11-interacting protein	S398;S400	.rAsIsEPSDTDPEPR	S3: 100.0; S5: 100.0	NA	NA	NA	NA	-0.484556	-4.34329	-2.20037	-3.19579	NA	NA	NA	NA	NA	NA	0.052214	NA	NA	-2.69808	rAsIsEPSDTDPEPR	Q8N1F8	S3: 100.0; S5: 100.0	S398;S400	Q8N1F8	S398									Q8N1F8	S400									Q8N1F8
Q8N1F8	Serine/threonine-protein kinase 11-interacting protein	S772	.akNsPPQAPSTR	S4: 100.0	NA	NA	NA	NA	-0.240411	-2.20094	0.581542	2.38817	-1.27707	0.00748858	0.724757	1.0394	NA	0.80584	NA	NA	0.127911	NA	akNsPPQAPSTR	Q8N1F8	S4: 100.0	S772	Q8N1F8	S772									Q8N1F8										Q8N1F8
P10398	Serine/threonine-protein kinase A-Raf	S157	.qQFYHsVQDLSGGSR	S6: 100.0	-0.770381	-0.763948	-1.07931	-0.331152	0.375627	0.267498	-1.02986	-0.250924	-3.05069	0.751151	-0.377545	-1.41749	NA	NA	0.0478281	NA	NA	-0.799077	qQFYHsVQDLSGGSR	P10398	S6: 100.0	S157	P10398	S157									P10398										P10398
P10398	Serine/threonine-protein kinase A-Raf	S162	.qQFYHSVQDLsGGSR	S11: 100.0	NA	NA	NA	NA	-0.196349	-0.28888	-0.702166	-1.54527	NA	NA	NA	NA	NA	NA	0.113006	NA	NA	-0.495523	qQFYHSVQDLsGGSR	P10398	S11: 100.0	S162	P10398	S162									P10398										P10398
P10398	Serine/threonine-protein kinase A-Raf	S257	.gGSDGTPRGsPSPASVSSGR	S10: 100.0	-0.877814	-0.260039	-0.926231	-0.226331	NA	NA	NA	NA	NA	NA	NA	NA	NA	NA	0.0574546	NA	NA	-0.568926	gGSDGTPRGsPSPASVSSGR	P10398	S10: 100.0	S257	P10398	S257	A-Raf	467474			enzymatic activity, induced				P10398										P10398
P10398	Serine/threonine-protein kinase A-Raf	S582	.SAsEPSLHR	S3: 99.7	NA	NA	NA	NA	-0.137279	0.46013	-0.84579	1.48546	-1.71225	0.353986	1.91286	0.268616	NA	0.605452	NA	NA	0.311301	NA	SAsEPSLHR	P10398	S3: 99.7	S582	P10398	S582	A-Raf	481007			enzymatic activity, induced				P10398										P10398
P10398	Serine/threonine-protein kinase A-Raf	T181;S186	.qHEAPSNRPLNELLtPQGPsPR	T15: 100.0; S20: 100.0	0.120087	0.626143	-0.0508354	-1.02456	-0.151549	-0.54233	-0.464764	-1.6375	-0.363676	-0.0901103	0.376284	-1.45318	NA	NA	0.077963	NA	NA	-0.41422	qHEAPSNRPLNELLtPQGPsPR	P10398	T15: 100.0; S20: 100.0	T181;S186	P10398	T181									P10398	S186									P10398
Q8IWQ3	Serine/threonine-protein kinase BRSK2	S412	.SRsISGASSGLSTSPLSSPR	S3: 99.6	0.238603	0.278724	-1.49877	-1.36898	NA	NA	NA	NA	NA	NA	NA	NA	NA	NA	0.316022	NA	NA	-0.565188	SRsISGASSGLSTSPLSSPR	Q8IWQ3	S3: 99.6	S412	Q8IWQ3	S412									Q8IWQ3										Q8IWQ3
Q8IWQ3	Serine/threonine-protein kinase BRSK2	S489	.nSFLGsPR	S6: 100.0	-1.61302	0.0577603	-2.34513	-0.471505	NA	NA	NA	NA	-1.68913	0.234628	-0.737998	-2.35621	NA	NA	0.01805	NA	NA	-0.885439	nSFLGsPR	Q8IWQ3	S6: 100.0	S489	Q8IWQ3	S489									Q8IWQ3										Q8IWQ3
O15075	Serine/threonine-protein kinase DCLK1	S305;S307	.sksPASTSSVNGTPGSQLSTPR	S1: 100.0; S3: 100.0	0.841847	0.198459	0.0945924	0.207397	-0.0140306	-2.66937	-1.10644	-1.56713	NA	NA	NA	NA	NA	0.0322016	0.222363	NA	0.479201	-0.698229	sksPASTSSVNGTPGSQLSTPR	O15075	S1: 100.0; S3: 100.0	S305;S307	O15075	S305									O15075	S307									O15075
O15075	Serine/threonine-protein kinase DCLK1	S307;S313	.SksPASTSsVNGTPGSQLSTPR	S3: 99.1; S9: 98.1	1.01465	0.315595	-0.943541	-0.560474	NA	NA	NA	NA	NA	NA	NA	NA	NA	NA	0.92762	NA	NA	-0.12244	SksPASTSsVNGTPGSQLSTPR	O15075	S3: 99.1; S9: 98.1	S307;S313	O15075	S307									O15075	S313									O15075
O15075	Serine/threonine-protein kinase DCLK1	S327	.sGkSPSPSPTSPGSLRk	S1: 99.3	-0.0379313	-0.702967	0.365681	-0.305353	NA	NA	NA	NA	NA	NA	NA	NA	NA	NA	0.504261	NA	NA	-0.171642	sGkSPSPSPTSPGSLRk	O15075	S1: 99.3	S327	O15075	S327									O15075										O15075
O15075	Serine/threonine-protein kinase DCLK1	S330	.SGksPSPSPTSPGSLR	S4: 100.0	0.960936	-0.598585	-0.675931	0.00884694	0.219545	-2.41626	-1.01	-2.00054	NA	NA	NA	NA	NA	0.174043	0.160539	NA	-0.519616	-0.369083	SGksPSPSPTSPGSLR	O15075	S4: 100.0	S330	O15075	S330									O15075										O15075
Q7KZI7	Serine/threonine-protein kinase MARK2	S398;S400	.vQRsVsANPk	S4: 100.0; S6: 100.0	NA	NA	NA	NA	-1.32562	-1.48363	-0.369516	-2.93431	NA	NA	NA	NA	NA	NA	0.0631677	NA	NA	-1.40463	vQRsVsANPk	Q7KZI7	S4: 100.0; S6: 100.0	S398;S400	Q7KZI7	S398									Q7KZI7	S400	MARK2	5635600			molecular association, regulation; intracellular localization		14-3-3 beta(INDUCES)		Q7KZI7
Q7KZI7	Serine/threonine-protein kinase MARK2	S456	.vPAsPLPGLER	S4: 100.0	0.830226	0.621436	0.122208	-0.525061	-0.994472	-1.24654	-0.78504	-1.88879	NA	NA	NA	NA	NA	0.0371602	0.209764	NA	-1.30667	-0.525061	vPAsPLPGLER	Q7KZI7	S4: 100.0	S456	Q7KZI7	S456									Q7KZI7										Q7KZI7
Q7KZI7	Serine/threonine-protein kinase MARK2	S486	.SRNsPLLER	S4: 100.0	-0.785325	0.0860589	-0.826212	0.503759	0.239192	-1.32018	-0.886047	0.0634444	NA	NA	NA	NA	NA	0.34537	0.141485	NA	-0.516251	-0.508468	SRNsPLLER	Q7KZI7	S4: 100.0	S486	Q7KZI7	S486									Q7KZI7										Q7KZI7
Q5VT25	Serine/threonine-protein kinase MRCK alpha	S1629	.SmsASSGLSAR	S3: 100.0	0.9207	0.289299	1.4122	1.13474	0.140083	3.10679	1.04625	1.09452	0.912989	-0.315143	1.61275	2.45384	NA	0.0016453	0.00153045	NA	1.14009	0.934798	SmsASSGLSAR	Q5VT25	S3: 100.0	S1629	Q5VT25	S1629									Q5VT25										Q5VT25
Q5VT25	Serine/threonine-protein kinase MRCK alpha	S1629	.SMsASSGLSAR	S3: 100.0	0.0956677	0.346997	1.17461	1.64592	0.260802	3.14522	1.12846	0.5997	0.850614	-0.228749	1.54316	1.92556	NA	0.01768	0.00893123	NA	0.989537	0.896722	SMsASSGLSAR	Q5VT25	S3: 100.0	S1629	Q5VT25	S1629									Q5VT25										Q5VT25
Q5VT25	Serine/threonine-protein kinase MRCK alpha	S1635	.SmSASSGLsAR	S9: 100.0	0.915063	0.543839	0.63085	0.439792	NA	NA	NA	NA	1.23658	-0.142222	1.03229	0.934889	NA	NA	0.00255432	NA	NA	0.772956	SmSASSGLsAR	Q5VT25	S9: 100.0	S1635	Q5VT25	S1635									Q5VT25										Q5VT25
Q5VT25	Serine/threonine-protein kinase MRCK alpha	S1651	.eFsGGSYSAk	S3: 100.0	0.936433	0.927154	0.66835	-0.333798	0.284896	0.0363937	0.112796	-0.166685	-0.492483	0.00739174	1.08218	0.0430296	NA	NA	0.115598	NA	NA	0.0430296	eFsGGSYSAk	Q5VT25	S3: 100.0	S1651	Q5VT25	S1651									Q5VT25										Q5VT25
Q5VT25	Serine/threonine-protein kinase MRCK alpha	S1651;S1654	.eFsGGsYSAk	S3: 100.0; S6: 100.0	NA	NA	NA	NA	NA	NA	NA	NA	-2.20368	0.980796	1.54769	-0.0638087	NA	NA	0.942058	NA	NA	0.455623	eFsGGsYSAk	Q5VT25	S3: 100.0; S6: 100.0	S1651;S1654	Q5VT25	S1651									Q5VT25	S1654									Q5VT25
Q5VT25	Serine/threonine-protein kinase MRCK alpha	S1654	.eFSGGsYSAk	S6: 100.0	NA	NA	NA	NA	-0.537172	-1.2773	-0.0690964	-0.28929	-0.301901	0.237859	1.52637	0.138403	NA	NA	0.807322	NA	NA	-0.179193	eFSGGsYSAk	Q5VT25	S6: 100.0	S1654	Q5VT25	S1654									Q5VT25										Q5VT25
Q96Q15	Serine/threonine-protein kinase SMG1	S3556	.TQPDVmsQNAR	S7: 100.0	NA	NA	NA	NA	0.831072	0.552716	0.739222	0.992473	1.484	-0.236162	1.08553	0.628582	NA	0.206518	0.00131269	NA	0.727078	0.785147	TQPDVmsQNAR	Q96Q15	S7: 100.0	S3556	Q96Q15	S3556									Q96Q15										Q96Q15
Q96Q15	Serine/threonine-protein kinase SMG1	S3556	.TQPDVMsQNAR	S7: 100.0	NA	NA	NA	NA	NA	NA	NA	NA	1.8565	-0.26617	0.633585	0.595658	NA	0.204733	NA	NA	0.614621	NA	TQPDVMsQNAR	Q96Q15	S7: 100.0	S3556	Q96Q15	S3556									Q96Q15										Q96Q15
Q96Q15	Serine/threonine-protein kinase SMG1	S3570;T3573	.nLATsADtPPSTVPGTGk	S5: 99.2; T8: 99.2	NA	NA	NA	NA	-0.48799	0.910684	0.81341	-0.0381218	NA	NA	NA	NA	NA	NA	0.440963	NA	NA	0.387644	nLATsADtPPSTVPGTGk	Q96Q15	S5: 99.2; T8: 99.2	S3570;T3573	Q96Q15	S3570									Q96Q15	T3573									Q96Q15
Q96Q15	Serine/threonine-protein kinase SMG1	T3550;S3556	.SNTGQktQPDVMsQNAR	T7: 100.0; S13: 100.0	NA	NA	NA	NA	NA	NA	NA	NA	2.15355	-0.169405	0.449378	0.972691	NA	NA	0.182425	NA	NA	0.711035	SNTGQktQPDVMsQNAR	Q96Q15	T7: 100.0; S13: 100.0	T3550;S3556	Q96Q15	T3550									Q96Q15	S3556									Q96Q15
Q9H4A3	Serine/threonine-protein kinase WNK1	S2372	.SIsNPPGSNLR	S3: 100.0	NA	NA	NA	NA	-0.0777697	2.08569	0.978731	0.188192	1.46429	-0.358423	0.829899	0.496992	NA	0.0448574	NA	NA	0.663445	NA	SIsNPPGSNLR	Q9H4A3	S3: 100.0	S2372	Q9H4A3	S2372									Q9H4A3										Q9H4A3
Q9Y3S1	Serine/threonine-protein kinase WNK2	S1889	.aGsLGPETPSR	S3: 100.0	NA	NA	NA	NA	-1.09979	-0.996612	-2.38244	-1.66069	-1.48223	0.226969	-0.0641972	-0.850798	NA	0.129809	0.00950154	NA	-0.961928	-1.0482	aGsLGPETPSR	Q9Y3S1	S3: 100.0	S1889	Q9Y3S1	S1889									Q9Y3S1										Q9Y3S1
Q96B97	SH3 domain-containing kinase-binding protein 1	S230	.sIEVENDFLPVEk	S1: 100.0	-0.107831	-1.01415	-0.161917	-0.520157	0.0188095	-2.54338	-1.08465	-1.57465	NA	NA	NA	NA	NA	0.122449	0.0150316	NA	-1.41053	-0.767152	sIEVENDFLPVEk	Q96B97	S1: 100.0	S230	Q96B97	S230									Q96B97										Q96B97
P78362	SRSF protein kinase 2	S494	.SRTVsASSTGDLPk	S5: 99.5	NA	NA	NA	NA	NA	NA	NA	NA	0.1896	-0.789898	-0.311575	-0.319389	NA	NA	0.221401	NA	NA	-0.315482	SRTVsASSTGDLPk	P78362	S5: 99.5	S494	P78362	S494									P78362										P78362
P78362	SRSF protein kinase 2	S494;S496	.TVsAsSTGDLPk	S3: 99.6; S5: 99.6	NA	NA	NA	NA	-0.515249	-0.770403	-0.486894	-0.717309	NA	NA	NA	NA	NA	NA	0.0031454	NA	NA	-0.616279	TVsAsSTGDLPk	P78362	S3: 99.6; S5: 99.6	S494;S496	P78362	S494									P78362	S496									P78362
P78362	SRSF protein kinase 2	S494;S497	.TVsASsTGDLPk	S3: 100.0; S6: 99.6	-0.0760481	-0.401719	-0.0317655	0.00543226	0.381009	-0.559181	-0.570698	-0.41843	0.0963327	0.0229776	-0.506118	-0.716714	NA	0.288726	0.0988435	NA	-0.436443	-0.0539068	TVsASsTGDLPk	P78362	S3: 100.0; S6: 99.6	S494;S497	P78362	S494									P78362	S497									P78362
P78362	SRSF protein kinase 2	S496;S497	.TVSAssTGDLPk	S5: 100.0; S6: 100.0	-0.180732	-0.348718	0.108633	-0.253637	-0.13171	-0.773537	0.00608649	-0.674763	-2.61057	0.259245	0.487169	-0.670621	NA	0.0549842	0.143793	NA	-0.442804	-0.235174	TVSAssTGDLPk	P78362	S5: 100.0; S6: 100.0	S496;S497	P78362	S496									P78362	S497									P78362
B7ZLV6	TAO kinase 1	S445	.TAsLVTR	S3: 99.4	NA	NA	NA	NA	-0.0415391	0.636368	0.939008	0.948286	NA	NA	NA	NA	NA	0.0669517	0.0805344	NA	0.624789	0.880861	TAsLVTR	B7ZLV6	S3: 99.4	S445	B7ZLV6	S445									B7ZLV6										B7ZLV6
B7ZLV6	TAO kinase 1	S817	.gSSmGVRNsPQALR	S9: 100.0	0.606444	-0.457376	-1.18064	0.975894	NA	NA	NA	NA	NA	NA	NA	NA	NA	0.979268	NA	NA	0.0691309	NA	gSSmGVRNsPQALR	B7ZLV6	S9: 100.0	S817	B7ZLV6	S817									B7ZLV6										B7ZLV6
A6NES2	TAO kinase 3	S62	.SAsLVTR	S3: 100.0	NA	NA	NA	NA	0.0709748	1.21026	1.24623	2.55811	3.08446	-0.195419	1.28202	2.6861	NA	0.0238902	0.00733081	NA	1.20261	1.34303	SAsLVTR	A6NES2	S3: 100.0	S62	A6NES2	S62									A6NES2										A6NES2
P06241	Tyrosine-protein kinase Fyn	S21	.dGsLNQSSGYR	S3: 100.0	NA	NA	NA	NA	-1.13572	0.414132	0.385736	0.642063	-0.710071	0.0879783	0.567423	0.482917	NA	0.507391	0.659081	NA	0.110567	0.399934	dGsLNQSSGYR	P06241	S3: 100.0	S21	P06241	S21	Fyn	1983273			intracellular localization; phosphorylation; enzymatic activity, induced	cell motility, altered			P06241										P06241
P06241	Tyrosine-protein kinase Fyn	S21	.lTEERDGsLNQSSGYR	S8: 100.0	1.14889	0.0763342	-0.792415	-0.494473	0.0855433	0.80133	-0.0988685	0.614772	NA	NA	NA	NA	NA	NA	0.493115	NA	NA	0.0855433	lTEERDGsLNQSSGYR	P06241	S8: 100.0	S21	P06241	S21	Fyn	1983273			intracellular localization; phosphorylation; enzymatic activity, induced	cell motility, altered			P06241										P06241
P06241	Tyrosine-protein kinase Fyn	Y420	.lIEDNEyTAR	Y7: 99.7	NA	NA	NA	NA	-0.7489	-0.237166	0.374515	-0.994251	-0.626427	-0.19499	-0.736491	-0.79585	NA	0.0258376	0.0182245	NA	-0.525518	-0.678215	lIEDNEyTAR	P06241	Y7: 99.7	Y420	P06241	Y420	Fyn	447882	breast cancer	hyperphosphorylation	molecular association, regulation		STEP(INDUCES)		P06241										P06241
Q86YV5	Tyrosine-protein kinase SgK223	S694	.SAsFAFEFPkDR	S3: 100.0	NA	NA	NA	NA	0.308053	0.246558	0.363152	0.558774	NA	NA	NA	NA	NA	NA	0.0120435	NA	NA	0.335603	SAsFAFEFPkDR	Q86YV5	S3: 100.0	S694	Q86YV5	S694									Q86YV5										Q86YV5
[truncated: 24 more columns]

## Sheet: Kinase phos p<0.05-No NA
					MEDIAN (TiO2 + IMAC + Non-enrich)												Non-enrich	TiO2	IMAC	Non-enrich (all)	TiO2 (all)	IMAC (all)
					1T / 1NT	4T / 4NT	5T / 5NT	6T / 6NT	7T / 7NT	8T / 8NT	9T / 9NT	10T / 10NT	11T / 11NT	12T / 12NT	13T / 13NT	14T / 14NT	Phospho- peptide	Phospho- peptide	Phospho- peptide	T/NT	T/NT	T/NT
Uniprot ID	Protein	Global	Peptide sequence	pRS probability %	log2 ratio	log2 ratio	log2 ratio	log2 ratio	log2 ratio	log2 ratio	log2 ratio	log2 ratio	log2 ratio	log2 ratio	log2 ratio	log2 ratio	t.test p-values	t.test p-values	t.test p-values	log2 ratio	log2 ratio	log2 ratio
Q9UKA4	A-kinase anchor protein 11	S448	.eDSGLFsPIR	S7: 100.0	-1.15057	0.1968	-0.839835	-0.259805	-0.406905	-0.348004	-0.680557	-1.59404	-2.36165	-0.102669	-0.537196	-0.346334	NA	NA	0.00550512	NA	NA	-0.512654
Q2M2I8	AP2-associated protein kinase 1	T620;S623	.vGSLtPPsSPkTQR	T5: 99.5; S8: 99.5	0.346259	1.47864	0.241672	1.0508	-0.0372413	1.05584	0.0850422	1.01351	0.122263	-0.461068	1.1608	0.948325	NA	0.0197113	0.00450675	NA	0.509272	0.608546
Q14004	Cyclin-dependent kinase 13	T1246	.iLELtPEPDRPR	T5: 100.0	-0.184835	-0.547661	-1.43929	-0.542096	0.105245	-0.719438	-0.642714	-0.270798	0.0871753	0.116032	-0.255819	-0.576714	NA	NA	0.00882897	NA	NA	-0.35798
Q00537	Cyclin-dependent kinase 17	S137	.rIsmEDLNk	S3: 100.0	-0.105957	0.0508855	-1.00509	-0.536492	0.0131107	-0.554453	-0.725592	-0.491625	-0.11873	0.140381	0.160579	-0.383411	NA	NA	0.019107	NA	NA	-0.326268
Q07002	Cyclin-dependent kinase 18	S87	.rFsmEDVSk	S3: 100.0	-1.37557	-0.672486	-1.13602	-0.166207	0.0160449	-0.889086	-1.33488	-0.0665994	-0.0539518	0.238885	-0.405839	-1.00412	NA	0.232548	0.00428765	NA	-0.157751	-0.600273
P36507	Dual specificity mitogen-activated protein kinase kinase 2	T394	.lNQPGtPTR	T6: 100.0	1.78863	-0.526113	1.97849	1.92333	-0.601929	-0.0492978	1.84114	2.0933	0.957469	-0.393594	0.157917	1.99525	NA	0.0191486	0.0116895	NA	0.836215	0.554559
Q13627	Dual specificity tyrosine-phosphorylation-regulated kinase 1A	Y321	.iYQyIQSR	Y4: 100.0	1.03368	0.767788	0.632561	0.315369	-0.128654	0.36485	0.921209	-1.00159	0.0158485	-0.354872	0.130929	0.208734	0.00780541	0.0825658	0.618565	0.675047	0.530772	0.0452987
Q8TE67	Epidermal growth factor receptor kinase substrate 8-like protein 3	S592	.mLGIsP	S5: 100.0	3.14676	0.690601	1.76031	-0.790103	0.3897	1.60292	2.76071	-0.386218	0.619932	0.78072	2.86807	1.37792	NA	NA	0.0059159	NA	NA	1.14639
Q86Z02	Homeodomain-interacting protein kinase 1	Y352	.aVcSTyLQSR	Y6: 100.0	0.787272	0.852044	0.536044	0.681551	-0.30476	1.25074	0.29771	0.70175	0.234239	-0.0849044	0.462888	0.829774	NA	0.162824	0.00151697	NA	0.314169	0.499466
O96013-2	Isoform 2 of Serine/threonine-protein kinase PAK 4	S104	.SNSLRRDsPPPPAR	S8: 100.0	1.11564	0.731287	0.656529	2.44993	-0.390573	2.84198	0.464765	2.59711	0.117374	0.401083	1.39436	-0.151146	NA	0.00791973	NA	NA	0.780888	NA
Q8IVT5	Kinase suppressor of Ras 1	S404	.TEsVPSDINNPVDR	S3: 100.0	-0.564548	0.0111664	-1.6308	-0.387001	-0.138591	-1.9284	-1.99631	-2.14959	-2.4774	-0.00577372	-0.450274	-2.74619	NA	0.0272839	0.0020385	NA	-0.660243	-1.67263
O43318	Mitogen-activated protein kinase kinase kinase 7	S389	.msADmSEIEAR	S2: 100.0	0.97798	0.340861	0.240702	0.746385	-0.838803	0.108899	-0.471264	-0.977938	-0.480275	-0.355704	0.0675822	0.872697	NA	0.0461682	0.968146	NA	0.501752	0.0882406
O43318	Mitogen-activated protein kinase kinase kinase 7	S439	.rRsIQDLTVTGTEPGQVSSR	S3: 100.0	0.245801	1.48881	0.81902	2.2742	-0.173027	2.04923	-0.314902	0.702149	0.0315218	0.119283	0.835334	1.12038	NA	0.093015	0.00789038	NA	1.15929	0.474691
Q9UJ70	N-acetyl-D-glucosamine kinase	S76	.SLGLSLsGGDQEDAGR	S7: 100.0	0.454765	0.232026	-0.153992	-0.225204	0.06453	-0.93023	-0.691366	-1.08885	-1.60389	-0.186345	-0.380389	-0.508519	0.372894	0.028113	0.0430697	-0.307134	-0.169602	-0.0523245
P42356	Phosphatidylinositol 4-kinase alpha	S199;S202	.kTSsVSsISQVSPER	S4: 99.6; S7: 99.6	-0.59499	-0.605785	-0.252375	-0.9209	-0.765557	-2.45358	-1.14584	-1.87532	-0.152195	-0.126872	0.53334	-0.90228	NA	0.0105125	0.369156	NA	-0.605785	-0.270007
P42356	Phosphatidylinositol 4-kinase alpha	S199;S202	.TSsVSsISQVSPER	S3: 99.5; S6: 100.0	-0.140521	-0.546955	-0.383882	-0.78327	0.205796	-1.25144	-0.838429	0.062127	-0.457441	0.752618	0.549271	-0.383282	NA	0.0423508	0.233196	NA	-0.507173	-0.276665
P46019	Phosphorylase b kinase regulatory subunit alpha, liver isoform	S729	.sLNLVDSPQPLLEk	S1: 100.0	-0.603002	0.325818	-0.353764	-0.430155	-0.666245	-1.52602	-1.48845	-1.32999	0.0544572	0.0529569	-0.539335	-0.450706	0.258242	NA	0.00262351	0.209614	NA	-0.634623
Q05655	Protein kinase C delta type	S645	.aRLsYSDk	S4: 100.0	-1.51875	-1.01353	-0.0418623	-0.711792	-0.427036	-1.28327	-0.301693	-0.769034	-2.13837	0.592958	0.26807	-0.947565	NA	NA	0.00993374	NA	NA	-0.769034
P10398	Serine/threonine-protein kinase A-Raf	S157	.qQFYHsVQDLSGGSR	S6: 100.0	-0.770381	-0.763948	-1.07931	-0.331152	0.375627	0.267498	-1.02986	-0.250924	-3.05069	0.751151	-0.377545	-1.41749	NA	NA	0.0478281	NA	NA	-0.799077
Q5VT25	Serine/threonine-protein kinase MRCK alpha	S1629	.SmsASSGLSAR	S3: 100.0	0.9207	0.289299	1.4122	1.13474	0.140083	3.10679	1.04625	1.09452	0.912989	-0.315143	1.61275	2.45384	NA	0.0016453	0.00153045	NA	1.14009	0.934798
Q5VT25	Serine/threonine-protein kinase MRCK alpha	S1629	.SMsASSGLSAR	S3: 100.0	0.0956677	0.346997	1.17461	1.64592	0.260802	3.14522	1.12846	0.5997	0.850614	-0.228749	1.54316	1.92556	NA	0.01768	0.00893123	NA	0.989537	0.896722

## Sheet: All DNA rep phos
					Phosphopeptides Log2 T/NT ratios															Phosphopeptide Log2 T/NT ratios
					MEDIAN (TiO2 + IMAC + Non-enrich)												Non-enrich	TiO2	IMAC	Non-enrich (all)	TiO2 (all)	IMAC (all)
					1T / 1NT	4T / 4NT	5T / 5NT	6T / 6NT	7T / 7NT	8T / 8NT	9T / 9NT	10T / 10NT	11T / 11NT	12T / 12NT	13T / 13NT	14T / 14NT	Phospho- peptide	Phospho- peptide	Phospho- peptide	T/NT	T/NT	T/NT					PhosphoSite Residue1										PhosphoSite Residue2										PhosphoSite Residue3
Uniprot-ID	Protein	Global	Peptide sequence	pRS probability %	log2 ratio	log2 ratio	log2 ratio	log2 ratio	log2 ratio	log2 ratio	log2 ratio	log2 ratio	log2 ratio	log2 ratio	log2 ratio	log2 ratio	t.test p-values	t.test p-values	t.test p-values	log2 ratio	log2 ratio	log2 ratio	Peptid	Protein	Local	Global	UniprotID	Residue1	Name	SiteGroup	Disease	Alteration	onFunction	onProcess	onInteraction	Notes	UniprotID	Residue2	Name	SiteGroup	Disease	Alteration	onFunction	onProcess	onInteraction	Notes	UniprotID	Residue3	Name
P23396	40S ribosomal protein S3	T221	.dEILPTtPISEQk	T7: 100.0	-2.43245	0.161701	-2.21462	-1.0047	-0.562341	-1.94313	-2.16877	-3.00665	-4.46305	0.75201	2.18359	-5.20571	0.109886	0.00391473	0.0314934	-0.730352	-2.05595	-1.75278	dEILPTtPISEQk	P23396	T7: 100.0	T221	P23396	T221	RPS3	452652			activation; intracellular localization	translation, altered		nuclear accumulation; important for a cell survival in the stress condition	P23396										P23396
P49674	Casein kinase I isoform epsilon	S363	.iQPAGNTsPR	S8: 99.6	NA	NA	NA	NA	-0.880509	-1.52694	0.186365	-2.49237	NA	NA	NA	NA	NA	0.127267	NA	NA	-1.20372	NA	iQPAGNTsPR	P49674	S8: 99.6	S363	P49674	S363									P49674										P49674
P49674	Casein kinase I isoform epsilon	S389	.gAPANVsSSDLTGR	S7: 99.5	-0.14475	0.750139	-0.0347942	0.264529	-0.0741487	-0.163358	0.0852206	-0.272291	NA	NA	NA	NA	NA	NA	0.67029	NA	NA	0.132341	gAPANVsSSDLTGR	P49674	S7: 99.5	S389	P49674	S389	CK1-E	482888			protein degradation	transcription, altered		phaosphorylation induces degredation of mPer2 and expression of circadian clock genes.	P49674										P49674
P49674	Casein kinase I isoform epsilon	S389	.gAPANVsSSDLTGRQEVSR	S7: 99.2	0.490056	1.132	0.521357	0.529795	0.432189	0.843504	0.0157181	0.128002	NA	NA	NA	NA	NA	NA	0.00489581	NA	NA	0.521357	gAPANVsSSDLTGRQEVSR	P49674	S7: 99.2	S389	P49674	S389	CK1-E	482888			protein degradation	transcription, altered		phaosphorylation induces degredation of mPer2 and expression of circadian clock genes.	P49674										P49674
P49674	Casein kinase I isoform epsilon	T362	.iQPAGNtSPR	T7: 99.5	NA	NA	NA	NA	-0.590635	-1.27406	-0.280428	-0.142117	NA	NA	NA	NA	NA	0.108165	NA	NA	-0.435531	NA	iQPAGNtSPR	P49674	T7: 99.5	T362	P49674	T362									P49674										P49674
Q92466	DNA damage-binding protein 2	S24	.sRSPLELEPEAk	S1: 99.8	-0.337259	1.02781	-0.621771	-0.040726	0.63758	-1.94369	-1.13758	-0.381672	NA	NA	NA	NA	NA	0.378957	0.572014	NA	-0.520338	-0.2089	sRSPLELEPEAk	Q92466	S1: 99.8	S24	Q92466	S24									Q92466										Q92466
Q92466	DNA damage-binding protein 2	S24;S26	.sRsPLELEPEAk	S1: 100.0; S3: 100.0	-1.03951	0.578003	-0.530161	-0.852522	-0.787724	-2.63022	-1.48533	-2.58947	-1.42594	-0.591248	0.701034	-1.12878	NA	0.0175014	0.284557	NA	-0.931511	-0.699523	sRsPLELEPEAk	Q92466	S1: 100.0; S3: 100.0	S24;S26	Q92466	S24									Q92466	S26									Q92466
Q92466	DNA damage-binding protein 2	S26	.SRsPLELEPEAk	S3: 100.0	-0.764163	0.919062	-0.706684	-0.107754	0.536585	-1.14685	-1.21545	-0.223343	-0.856458	0.211448	2.54074	-1.66246	NA	0.430209	0.538597	NA	-0.554837	-0.356874	SRsPLELEPEAk	Q92466	S3: 100.0	S26	Q92466	S26									Q92466										Q92466
Q92466	DNA damage-binding protein 2	S26	.SRsPLELEPEAkk	S3: 99.7	NA	NA	NA	NA	0.509442	-0.0988467	-0.71718	-0.488895	NA	NA	NA	NA	NA	NA	0.512454	NA	NA	-0.293871	SRsPLELEPEAkk	Q92466	S3: 99.7	S26	Q92466	S26									Q92466										Q92466
Q13627	Dual specificity tyrosine-phosphorylation-regulated kinase 1A	Y321	.iYQyIQSR	Y4: 100.0	1.03368	0.767788	0.632561	0.315369	-0.128654	0.36485	0.921209	-1.00159	0.0158485	-0.354872	0.130929	0.208734	0.00780541	0.0825658	0.618565	0.675047	0.530772	0.0452987	iYQyIQSR	Q13627	Y4: 100.0	Y321	Q13627	Y321									Q13627										Q13627
Q7Z6Z7	E3 ubiquitin-protein ligase HUWE1	S1368	.dLsmSEEDQmmR	S3: 100.0	0.672763	-0.476558	3.08672	2.41855	0.167303	3.73395	1.57737	1.07669	0.0725832	0.258316	1.54971	2.8651	NA	NA	0.0040548	NA	NA	1.3132	dLsmSEEDQmmR	Q7Z6Z7	S3: 100.0	S1368	Q7Z6Z7	S1368									Q7Z6Z7										Q7Z6Z7
Q7Z6Z7	E3 ubiquitin-protein ligase HUWE1	S1368	.dLsmSEEDQmMR	S3: 99.1	NA	NA	NA	NA	NA	NA	NA	NA	0.482409	0.142052	-0.191369	0.000537893	NA	NA	0.501193	NA	NA	0.0712949	dLsmSEEDQmMR	Q7Z6Z7	S3: 99.1	S1368	Q7Z6Z7	S1368									Q7Z6Z7										Q7Z6Z7
Q7Z6Z7	E3 ubiquitin-protein ligase HUWE1	S1368	.dLsmSEEDQMmR	S3: 99.1	NA	NA	NA	NA	NA	NA	NA	NA	0.482409	0.142052	-0.191369	0.000537893	NA	NA	0.501193	NA	NA	0.0712949	dLsmSEEDQMmR	Q7Z6Z7	S3: 99.1	S1368	Q7Z6Z7	S1368									Q7Z6Z7										Q7Z6Z7
Q7Z6Z7	E3 ubiquitin-protein ligase HUWE1	S1907	.gSGTAsDDEFENLR	S6: 100.0	NA	NA	NA	NA	NA	NA	NA	NA	-0.29044	-0.204034	-0.100319	0.0432986	NA	NA	0.150657	NA	NA	-0.100319	gSGTAsDDEFENLR	Q7Z6Z7	S6: 100.0	S1907	Q7Z6Z7	S1907									Q7Z6Z7										Q7Z6Z7
Q7Z6Z7	E3 ubiquitin-protein ligase HUWE1	S2362	.dGGsGNSTIIVSR	S4: 100.0	NA	NA	NA	NA	NA	NA	NA	NA	-0.234142	-0.155825	0.599237	3.06756	NA	0.366825	NA	NA	0.221706	NA	dGGsGNSTIIVSR	Q7Z6Z7	S4: 100.0	S2362	Q7Z6Z7	S2362									Q7Z6Z7										Q7Z6Z7
Q7Z6Z7	E3 ubiquitin-protein ligase HUWE1	S2362;S2365	.dGGsGNsTIIVSR	S4: 100.0; S7: 100.0	NA	NA	NA	NA	-0.0184293	2.59753	1.59115	1.3077	-0.140405	1.22355	2.22763	2.34766	NA	0.0846506	0.00405885	NA	1.44942	1.83618	dGGsGNsTIIVSR	Q7Z6Z7	S4: 100.0; S7: 100.0	S2362;S2365	Q7Z6Z7	S2362									Q7Z6Z7	S2365									Q7Z6Z7
Q7Z6Z7	E3 ubiquitin-protein ligase HUWE1	S2887	.aGsSTPGDAPPAVAEVQGR	S3: 98.9	1.85028	0.191433	-0.198423	0.0724433	-0.191257	0.750019	0.346452	-1.67636	1.78484	-0.523386	0.160777	-0.225043	NA	0.813914	0.730818	NA	-0.0617459	0.280321	aGsSTPGDAPPAVAEVQGR	Q7Z6Z7	S3: 98.9	S2887	Q7Z6Z7	S2887									Q7Z6Z7										Q7Z6Z7
Q7Z6Z7	E3 ubiquitin-protein ligase HUWE1	S3662	.aQcETLsPDGLPEEQPQTTk	S7: 99.4	NA	NA	NA	NA	NA	NA	NA	NA	0.513941	-0.871828	-0.680828	-1.13106	NA	0.232955	NA	NA	-0.776328	NA	aQcETLsPDGLPEEQPQTTk	Q7Z6Z7	S7: 99.4	S3662	Q7Z6Z7	S3662									Q7Z6Z7										Q7Z6Z7
Q7Z6Z7	E3 ubiquitin-protein ligase HUWE1	S3757	.lGSSGLGsASSIQAAVR	S8: 100.0	0.207683	0.343479	0.731795	1.44427	0.647929	0.329801	1.12285	0.660543	0.00989863	0.0271265	0.423493	0.99515	NA	0.331661	0.000529248	NA	0.081849	0.660543	lGSSGLGsASSIQAAVR	Q7Z6Z7	S8: 100.0	S3757	Q7Z6Z7	S3757									Q7Z6Z7										Q7Z6Z7
Q7Z6Z7	E3 ubiquitin-protein ligase HUWE1	S3757;S3759	.lGSSGLGsAsSIQAAVR	S8: 100.0; S10: 100.0	NA	NA	NA	NA	NA	NA	NA	NA	0.142845	1.11129	1.43798	0.894265	NA	NA	0.0471086	NA	NA	1.00278	lGSSGLGsAsSIQAAVR	Q7Z6Z7	S8: 100.0; S10: 100.0	S3757;S3759	Q7Z6Z7	S3757									Q7Z6Z7	S3759									Q7Z6Z7
Q7Z6Z7	E3 ubiquitin-protein ligase HUWE1	S3759;S3760	.lGSSGLGSAssIQAAVR	S10: 100.0; S11: 99.6	NA	NA	NA	NA	0.827032	2.25745	2.15789	2.62155	1.20896	0.573192	2.12335	2.49659	NA	NA	0.000381141	NA	NA	2.14062	lGSSGLGSAssIQAAVR	Q7Z6Z7	S10: 100.0; S11: 99.6	S3759;S3760	Q7Z6Z7	S3759									Q7Z6Z7	S3760									Q7Z6Z7
Q7Z6Z7	E3 ubiquitin-protein ligase HUWE1	T2889	.aGSStPGDAPPAVAEVQGR	T5: 100.0	0.299678	-0.468902	-0.294032	0.31779	NA	NA	NA	NA	-0.522006	-0.142721	-0.917564	-1.32613	NA	0.0985534	0.0779664	NA	-0.458905	0.0668107	aGSStPGDAPPAVAEVQGR	Q7Z6Z7	T5: 100.0	T2889	Q7Z6Z7	T2889									Q7Z6Z7										Q7Z6Z7
Q7L9B9	Endonuclease/exonuclease/phosphatase family domain-containing protein 1	S16	.SIPRDPsDLSHSR	S7: 100.0	NA	NA	NA	NA	0.0607545	2.4495	1.64694	0.739395	NA	NA	NA	NA	NA	0.100716	NA	NA	1.19317	NA	SIPRDPsDLSHSR	Q7L9B9	S7: 100.0	S16	Q7L9B9	S16									Q7L9B9										Q7L9B9
Q7L9B9	Endonuclease/exonuclease/phosphatase family domain-containing protein 1	S16;S19	.SIPRDPsDLsHSR	S7: 100.0; S10: 100.0	-0.229238	0.0605629	-0.541335	1.20693	-0.123378	-0.120099	0.0785657	0.0421415	-0.482635	0.709141	1.8552	-0.231312	NA	0.780168	0.464745	NA	0.236593	-0.0984077	SIPRDPsDLsHSR	Q7L9B9	S7: 100.0; S10: 100.0	S16;S19	Q7L9B9	S16									Q7L9B9	S19									Q7L9B9
Q7L9B9	Endonuclease/exonuclease/phosphatase family domain-containing protein 1	S160	.mALsIVDFR	S4: 100.0	NA	NA	NA	NA	NA	NA	NA	NA	-0.418972	-0.141891	0.381544	-0.88548	NA	NA	0.388931	NA	NA	-0.162958	mALsIVDFR	Q7L9B9	S4: 100.0	S160	Q7L9B9	S160									Q7L9B9										Q7L9B9
Q7L9B9	Endonuclease/exonuclease/phosphatase family domain-containing protein 1	S160	.mALsIVDFRR	S4: 100.0	NA	NA	NA	NA	0.0865989	-0.419394	0.492165	0.496317	-0.807845	0.404222	0.100636	1.56087	NA	NA	0.369038	NA	NA	0.190943	mALsIVDFRR	Q7L9B9	S4: 100.0	S160	Q7L9B9	S160									Q7L9B9										Q7L9B9
Q7L9B9	Endonuclease/exonuclease/phosphatase family domain-containing protein 1	S173	.eHGPFRsVEDLVR	S7: 100.0	0.128573	-0.55029	0.396898	0.835965	0.66671	0.479074	0.652161	0.358282	-0.0685758	0.433888	1.21317	0.807969	NA	NA	0.00640464	NA	NA	0.529692	eHGPFRsVEDLVR	Q7L9B9	S7: 100.0	S173	Q7L9B9	S173									Q7L9B9										Q7L9B9
Q7L9B9	Endonuclease/exonuclease/phosphatase family domain-containing protein 1	S554	.nGsGVALER	S3: 100.0	NA	NA	NA	NA	NA	NA	NA	NA	-0.552255	-0.216765	0.186271	-0.257682	NA	NA	0.260299	NA	NA	-0.233934	nGsGVALER	Q7L9B9	S3: 100.0	S554	Q7L9B9	S554									Q7L9B9										Q7L9B9
Q86Z02	Homeodomain-interacting protein kinase 1	T351	.aVcStYLQSR	T5: 100.0	NA	NA	NA	NA	NA	NA	NA	NA	-0.263171	0.20519	1.27479	0.539545	NA	NA	0.267851	NA	NA	0.372368	aVcStYLQSR	Q86Z02	T5: 100.0	T351	Q86Z02	T351									Q86Z02										Q86Z02
Q86Z02	Homeodomain-interacting protein kinase 1	Y352	.aVcSTyLQSR	Y6: 100.0	0.787272	0.852044	0.536044	0.681551	-0.30476	1.25074	0.29771	0.70175	0.234239	-0.0849044	0.462888	0.829774	NA	0.162824	0.00151697	NA	0.314169	0.499466	aVcSTyLQSR	Q86Z02	Y6: 100.0	Y352	Q86Z02	Y352									Q86Z02										Q86Z02
Q16539	Mitogen-activated protein kinase 14	T180;Y182	.hTDDEMtGyVATR	T7: 100.0; Y9: 100.0	NA	NA	NA	NA	0.543354	1.33412	1.39422	2.19776	NA	NA	NA	NA	NA	NA	0.0271767	NA	NA	1.36417	hTDDEMtGyVATR	Q16539	T7: 100.0; Y9: 100.0	T180;Y182	Q16539	T180	p38-alpha	447970			activation; molecular association, regulation; phosphorylation; enzymatic activity, induced	cell cycle regulation; apoptosis, altered; cell motility, altered; cytoskeletal reorganization; cell adhesion, altered	PPP2CA(NOT_REPORTED); MEK1(NOT_REPORTED); p38-alpha(INDUCES); Nck1(INDUCES); Fyn(INDUCES)		Q16539	Y182	p38-alpha	447971			activation; phosphorylation; enzymatic activity, induced	cell cycle regulation; apoptosis, altered; cell motility, altered; cytoskeletal reorganization; cell adhesion, altered	p38-alpha(INDUCES)		Q16539
Q16539	Mitogen-activated protein kinase 14	Y182	.hTDDEMTGyVATR	Y9: 100.0	NA	NA	NA	NA	0.533155	-1.33618	-0.184121	-0.340274	-0.0269299	0.118958	-0.29444	-0.263528	NA	NA	0.272956	NA	NA	-0.216433	hTDDEMTGyVATR	Q16539	Y9: 100.0	Y182	Q16539	Y182	p38-alpha	447971			activation; phosphorylation; enzymatic activity, induced	cell cycle regulation; apoptosis, altered; cell motility, altered; cytoskeletal reorganization; cell adhesion, altered	p38-alpha(INDUCES)		Q16539										Q16539
Q9NZM1	Myoferlin	S174	.gPVGTVsEAQLAR	S7: 100.0	NA	NA	NA	NA	-0.530983	1.36472	1.34043	0.183696	1.14158	-0.393159	1.02525	0.760565	NA	0.0766951	0.0462431	NA	0.997664	0.906556	gPVGTVsEAQLAR	Q9NZM1	S7: 100.0	S174	Q9NZM1	S174									Q9NZM1										Q9NZM1
P35580	Myosin-10	S1487	.aLsLAR	S3: 100.0	1.94158	1.67439	2.52756	1.4645	0.12452	3.31167	2.43755	2.09803	NA	NA	NA	NA	NA	NA	0.000596572	NA	NA	2.09803	aLsLAR	P35580	S3: 100.0	S1487	P35580	S1487									P35580										P35580
P35580	Myosin-10	S1937	.gGPISFsSSR	S7: 98.6	NA	NA	NA	NA	-0.56479	-0.835435	0.17704	-1.33303	NA	NA	NA	NA	NA	0.135619	NA	NA	-0.700113	NA	gGPISFsSSR	P35580	S7: 98.6	S1937	P35580	S1937	MYH10	2017900			inhibition			S1937D shows slower kinetics of filament assembly in vitro.	P35580										P35580
P35580	Myosin-10	S1939	.gGPISFSSsR	S9: 99.5	-0.411579	-1.03737	-1.01584	-0.367199	-0.731018	0.308961	-0.880492	-0.248839	-1.26334	-0.0842289	-0.183329	1.2305	NA	0.892392	0.011869	NA	-0.133779	-0.571298	gGPISFSSsR	P35580	S9: 99.5	S1939	P35580	S1939									P35580										P35580
P35580	Myosin-10	S1952	.qLHLEGAsLELSDDDTESk	S8: 99.7	-0.65705	7.74355e-05	-0.749927	0.0726147	0.0138386	-0.915675	-0.347847	-2.05385	NA	NA	NA	NA	NA	0.0531846	NA	NA	-0.502448	NA	qLHLEGAsLELSDDDTESk	P35580	S8: 99.7	S1952	P35580	S1952									P35580										P35580
P35580	Myosin-10	S1952;S1956	.qLHLEGAsLELsDDDTESk	S8: 100.0; S12: 100.0	-0.565195	-0.379883	0.558261	0.467092	-0.380276	-1.22054	-0.328633	-2.92652	NA	NA	NA	NA	NA	0.206194	0.919086	NA	-0.653047	-0.103145	qLHLEGAsLELsDDDTESk	P35580	S8: 100.0; S12: 100.0	S1952;S1956	P35580	S1952									P35580	S1956									P35580
P35580	Myosin-10	S1952;S1956	.rQLHLEGAsLELsDDDTESk	S9: 100.0; S13: 100.0	NA	NA	NA	NA	-0.434457	0.0302476	-0.449131	-0.881739	NA	NA	NA	NA	NA	NA	0.102233	NA	NA	-0.441794	rQLHLEGAsLELsDDDTESk	P35580	S9: 100.0; S13: 100.0	S1952;S1956	P35580	S1952									P35580	S1956									P35580
P35580	Myosin-10	S1956	.qLHLEGASLELsDDDTESk	S12: 100.0	-0.825061	0.848665	0.124309	0.725451	-0.23471	-0.796036	-0.0502306	0.995838	NA	NA	NA	NA	NA	0.707116	NA	NA	0.0809958	NA	qLHLEGASLELsDDDTESk	P35580	S12: 100.0	S1956	P35580	S1956									P35580										P35580
P28066	Proteasome subunit alpha type-5	S16	.gVNTFsPEGR	S6: 100.0	NA	NA	NA	NA	-1.56244	-1.37752	-0.325335	-2.36094	-1.60265	-0.154272	-0.740116	-1.55874	NA	NA	0.00247436	NA	NA	-1.46813	gVNTFsPEGR	P28066	S6: 100.0	S16	P28066	S16									P28066										P28066
P40306	Proteasome subunit beta type-10	S230	.TLSsPTEPVkR	S4: 99.1	NA	NA	NA	NA	0.803679	1.32922	0.785234	1.40052	NA	NA	NA	NA	NA	NA	0.00729965	NA	NA	1.06645	TLSsPTEPVkR	P40306	S4: 99.1	S230	P40306	S230									P40306										P40306
Q05655	Protein kinase C delta type	S299	.lLAEALNQVTQRAsR	S14: 100.0	0.103795	0.170709	-0.635847	0.532402	0.134767	-1.61758	-0.122224	0.0921337	NA	NA	NA	NA	NA	0.407937	0.884217	NA	-0.188544	0.106269	lLAEALNQVTQRAsR	Q05655	S14: 100.0	S299	Q05655	S299	PKCD	483986			intracellular localization			localizes to the plasma and nuclear membrane	Q05655										Q05655
Q05655	Protein kinase C delta type	S645	.aRLsYSDk	S4: 100.0	-1.51875	-1.01353	-0.0418623	-0.711792	-0.427036	-1.28327	-0.301693	-0.769034	-2.13837	0.592958	0.26807	-0.947565	NA	NA	0.00993374	NA	NA	-0.769034	aRLsYSDk	Q05655	S4: 100.0	S645	Q05655	S645									Q05655										Q05655
Q92597	Protein NDRG1	S330	.SRTAsGSSVTSLDGTR	S5: 100.0	0.542267	-0.649318	-0.377182	1.01159	0.188333	1.07395	-0.0753152	-0.622336	2.57587	0.372198	-1.17637	0.706578	NA	0.62028	0.656521	NA	0.439505	-0.0753152	SRTAsGSSVTSLDGTR	Q92597	S5: 100.0	S330	Q92597	S330	NDRG1	452879			phosphorylation	carcinogenesis, inhibited; carcinogenesis, altered			Q92597										Q92597
Q92597	Protein NDRG1	S330	.TAsGSSVTSLDGTR	S3: 100.0	0.725877	-0.771743	0.437179	0.913269	-0.733961	2.61828	1.62051	0.716814	2.75206	0.156675	-0.863591	2.02852	0.144045	0.0452121	0.038554	0.504705	0.643544	0.453431	TAsGSSVTSLDGTR	Q92597	S3: 100.0	S330	Q92597	S330	NDRG1	452879			phosphorylation	carcinogenesis, inhibited; carcinogenesis, altered			Q92597										Q92597
Q92597	Protein NDRG1	S330	.TAsGSSVTSLDGTRSR	S3: 100.0	NA	NA	NA	NA	NA	NA	NA	NA	4.62387	0.277137	-1.48788	-0.446892	NA	NA	0.619516	NA	NA	-0.0699988	TAsGSSVTSLDGTRSR	Q92597	S3: 100.0	S330	Q92597	S330	NDRG1	452879			phosphorylation	carcinogenesis, inhibited; carcinogenesis, altered			Q92597										Q92597
Q92597	Protein NDRG1	S330;S332	.TAsGsSVTSLDGTR	S3: 100.0; S5: 99.3	0.819029	-0.0287083	0.367632	-0.0555941	NA	NA	NA	NA	2.97272	1.17575	0.923709	1.51423	NA	NA	0.0280573	NA	NA	1.17575	TAsGsSVTSLDGTR	Q92597	S3: 100.0; S5: 99.3	S330;S332	Q92597	S330	NDRG1	452879			phosphorylation	carcinogenesis, inhibited; carcinogenesis, altered			Q92597	S332									Q92597
Q92597	Protein NDRG1	S330;S332;S336	.TAsGsSVTsLDGTR	S3: 100.0; S5: 99.3; S9: 99.3	NA	NA	NA	NA	NA	NA	NA	NA	1.40234	-0.48116	1.13351	3.2924	NA	0.182294	NA	NA	1.26792	NA	TAsGsSVTsLDGTR	Q92597	S3: 100.0; S5: 99.3; S9: 99.3	S330;S332;S336	Q92597	S330	NDRG1	452879			phosphorylation	carcinogenesis, inhibited; carcinogenesis, altered			Q92597	S332									Q92597	S336
Q92597	Protein NDRG1	S330;S333	.TAsGSsVTSLDGTR	S3: 100.0; S6: 100.0	NA	NA	NA	NA	0.0836546	3.19674	3.10116	1.30417	NA	NA	NA	NA	NA	NA	0.0834413	NA	NA	2.20266	TAsGSsVTSLDGTR	Q92597	S3: 100.0; S6: 100.0	S330;S333	Q92597	S330	NDRG1	452879			phosphorylation	carcinogenesis, inhibited; carcinogenesis, altered			Q92597	S333									Q92597
Q92597	Protein NDRG1	S330;S333;S336	.SRTAsGSsVTsLDGTR	S5: 98.4; S8: 99.2; S11: 99.2	NA	NA	NA	NA	NA	NA	NA	NA	2.45224	-0.4818	-0.177105	-0.195998	NA	0.602272	NA	NA	-0.186552	NA	SRTAsGSsVTsLDGTR	Q92597	S5: 98.4; S8: 99.2; S11: 99.2	S330;S333;S336	Q92597	S330	NDRG1	452879			phosphorylation	carcinogenesis, inhibited; carcinogenesis, altered			Q92597	S333									Q92597	S336
Q92597	Protein NDRG1	S330;S336	.TAsGSSVTsLDGTR	S3: 100.0; S9: 99.5	0.773334	-0.315416	0.669374	1.70081	-0.214152	3.61708	3.09833	1.68694	1.43299	0.651045	0.122653	2.66866	NA	0.00827315	0.00443523	NA	0.773334	1.73495	TAsGSSVTsLDGTR	Q92597	S3: 100.0; S9: 99.5	S330;S336	Q92597	S330	NDRG1	452879			phosphorylation	carcinogenesis, inhibited; carcinogenesis, altered			Q92597	S336									Q92597
Q92597	Protein NDRG1	S332	.TASGsSVTSLDGTR	S5: 98.5	NA	NA	NA	NA	-0.945881	2.88785	1.78718	-0.65214	NA	NA	NA	NA	NA	0.470886	NA	NA	0.567518	NA	TASGsSVTSLDGTR	Q92597	S5: 98.5	S332	Q92597	S332									Q92597										Q92597
Q92597	Protein NDRG1	S332;S333	.SRTASGssVTSLDGTR	S7: 98.7; S8: 98.7	NA	NA	NA	NA	NA	NA	NA	NA	3.47562	1.12136	1.44382	1.87311	NA	0.03226	NA	NA	1.65847	NA	SRTASGssVTSLDGTR	Q92597	S7: 98.7; S8: 98.7	S332;S333	Q92597	S332									Q92597	S333									Q92597
Q92597	Protein NDRG1	S332;S333	.TASGssVTSLDGTR	S5: 99.5; S6: 99.5	0.947366	-0.227376	2.41519	2.37522	0.142186	3.82213	3.26114	3.21567	3.18923	0.906962	0.528629	2.66838	NA	0.00754008	0.00122194	NA	0.936894	1.99727	TASGssVTSLDGTR	Q92597	S5: 99.5; S6: 99.5	S332;S333	Q92597	S332									Q92597	S333									Q92597
Q92597	Protein NDRG1	S332;S336	.TASGsSVTsLDGTR	S5: 100.0; S9: 99.4	NA	NA	NA	NA	-1.27041	3.08722	1.40058	-0.348435	NA	NA	NA	NA	NA	0.511161	0.39222	NA	0.526075	0.495776	TASGsSVTsLDGTR	Q92597	S5: 100.0; S9: 99.4	S332;S336	Q92597	S332									Q92597	S336									Q92597
Q92597	Protein NDRG1	S333	.SRTASGSsVTSLDGTR	S8: 100.0	NA	NA	NA	NA	-0.454492	1.07346	0.0705764	-1.02643	2.16813	1.10153	-0.0856307	0.727283	NA	0.209899	0.158984	NA	0.254233	0.788103	SRTASGSsVTSLDGTR	Q92597	S8: 100.0	S333	Q92597	S333									Q92597										Q92597
Q92597	Protein NDRG1	S333	.TASGSsVTSLDGTR	S6: 99.6	1.0647	-0.000169789	1.07571	1.47695	-0.314275	3.61157	2.12235	1.28629	2.54548	0.619929	0.491473	1.79796	NA	0.00180884	0.00346388	NA	1.21994	1.0647	TASGSsVTSLDGTR	Q92597	S6: 99.6	S333	Q92597	S333									Q92597										Q92597
Q92597	Protein NDRG1	S333;S336	.TASGSsVTsLDGTR	S6: 98.8; S9: 99.4	0.75871	0.735929	0.921451	1.30601	0.123466	3.15645	1.82067	0.76085	1.32292	1.64397	2.88346	1.91077	NA	0.000664841	0.00139061	NA	1.11373	1.74438	TASGSsVTsLDGTR	Q92597	S6: 98.8; S9: 99.4	S333;S336	Q92597	S333									Q92597	S336									Q92597
Q92597	Protein NDRG1	S336	.TASGSSVTsLDGTR	S9: 99.6	NA	NA	NA	NA	-1.12769	0.694732	0.472373	-1.30959	1.55871	0.152854	-0.228138	0.0318212	NA	0.589242	0.379689	NA	0.0923377	-0.572272	TASGSSVTsLDGTR	Q92597	S9: 99.6	S336	Q92597	S336									Q92597										Q92597
Q92597	Protein NDRG1	S342	.SRTASGSSVTSLDGTRsR	S17: 100.0	NA	NA	NA	NA	0.0309562	0.339486	0.180784	0.0521899	NA	NA	NA	NA	NA	NA	0.123827	NA	NA	0.116487	SRTASGSSVTSLDGTRsR	Q92597	S17: 100.0	S342	Q92597	S342									Q92597										Q92597
Q92597	Protein NDRG1	S342	.TASGSSVTSLDGTRsR	S15: 99.6	NA	NA	NA	NA	-0.14007	-0.197632	-1.53265	-0.457155	NA	NA	NA	NA	NA	NA	0.170698	NA	NA	-0.425606	TASGSSVTSLDGTRsR	Q92597	S15: 99.6	S342	Q92597	S342									Q92597										Q92597
Q92597	Protein NDRG1	T328	.SRtASGSSVTSLDGTR	T3: 99.6	-0.593756	-1.19607	-0.917042	-0.0385879	0.214585	1.26688	0.356501	-2.12582	2.63965	0.22707	-0.424025	1.33763	NA	0.547788	0.897174	NA	0.150231	0.22707	SRtASGSSVTSLDGTR	Q92597	T3: 99.6	T328	Q92597	T328									Q92597										Q92597
Q92597	Protein NDRG1	T328	.tASGSSVTSLDGTR	T1: 100.0	NA	NA	NA	NA	NA	NA	NA	NA	2.184	-0.281899	-2.08105	1.13232	NA	0.813039	NA	NA	0.425211	NA	tASGSSVTSLDGTR	Q92597	T1: 100.0	T328	Q92597	T328									Q92597										Q92597
Q92597	Protein NDRG1	T328;S330	.SRtAsGSSVTSLDGTR	T3: 100.0; S5: 98.8	-0.0280146	0.565572	0.176907	1.12031	-0.078273	0.663099	0.472302	0.264779	2.27192	0.386581	0.154387	0.289178	NA	0.14182	0.0296276	NA	0.176907	0.453267	SRtAsGSSVTSLDGTR	Q92597	T3: 100.0; S5: 98.8	T328;S330	Q92597	T328									Q92597	S330	NDRG1	452879			phosphorylation	carcinogenesis, inhibited; carcinogenesis, altered			Q92597
Q92597	Protein NDRG1	T328;S330	.tAsGSSVTSLDGTR	T1: 100.0; S3: 100.0	NA	NA	NA	NA	NA	NA	NA	NA	2.17727	0.462203	0.503491	1.92513	NA	NA	0.0689819	NA	NA	1.21431	tAsGSSVTSLDGTR	Q92597	T1: 100.0; S3: 100.0	T328;S330	Q92597	T328									Q92597	S330	NDRG1	452879			phosphorylation	carcinogenesis, inhibited; carcinogenesis, altered			Q92597
Q92597	Protein NDRG1	T328;S332	.SRtASGsSVTSLDGTR	T3: 99.5; S7: 99.0	0.728049	0.989005	0.418585	1.04568	-0.61743	2.02896	1.66101	1.06242	NA	NA	NA	NA	NA	0.014323	NA	NA	0.989005	NA	SRtASGsSVTSLDGTR	Q92597	T3: 99.5; S7: 99.0	T328;S332	Q92597	T328									Q92597	S332									Q92597
Q92597	Protein NDRG1	T328;S333	.SRtASGSsVTSLDGTR	T3: 99.5; S8: 100.0	NA	NA	NA	NA	-0.862267	-1.04808	0.925146	-1.9885	NA	NA	NA	NA	NA	NA	0.308964	NA	NA	-0.955171	SRtASGSsVTSLDGTR	Q92597	T3: 99.5; S8: 100.0	T328;S333	Q92597	T328									Q92597	S333									Q92597
Q92597	Protein NDRG1	T328;S336	.SRtASGSSVTsLDGTR	T3: 100.0; S11: 100.0	NA	NA	NA	NA	NA	NA	NA	NA	3.06329	1.01439	1.83091	2.37849	NA	NA	0.0173938	NA	NA	2.1047	SRtASGSSVTsLDGTR	Q92597	T3: 100.0; S11: 100.0	T328;S336	Q92597	T328									Q92597	S336									Q92597
Q92597	Protein NDRG1	T335	.TASGSSVtSLDGTR	T8: 99.2	NA	NA	NA	NA	NA	NA	NA	NA	1.89373	0.158287	-0.29203	0.0328989	NA	0.428694	NA	NA	0.0955927	NA	TASGSSVtSLDGTR	Q92597	T8: 99.2	T335	Q92597	T335									Q92597										Q92597
Q92597	Protein NDRG1	T335;S336	.TASGSSVtsLDGTR	T8: 99.4; S9: 100.0	0.128705	0.845705	-0.220496	0.851052	0.636101	2.14996	2.08466	1.44973	0.916539	0.973463	0.964059	1.12553	NA	0.0409535	6.60278e-06	NA	0.848379	1.28763	TASGSSVtsLDGTR	Q92597	T8: 99.4; S9: 100.0	T335;S336	Q92597	T335									Q92597	S336									Q92597
Q92597	Protein NDRG1	T340	.TASGSSVTSLDGtRSR	T13: 98.1	NA	NA	NA	NA	NA	NA	NA	NA	6.02288	0.526598	0.323204	2.78608	NA	NA	0.166127	NA	NA	1.65634	TASGSSVTSLDGtRSR	Q92597	T13: 98.1	T340	Q92597	T340									Q92597										Q92597
P29590	Protein PML	S117	.rLsVYR	S3: 100.0	NA	NA	NA	NA	-0.507929	2.16056	1.86186	1.28011	NA	NA	NA	NA	NA	NA	0.138507	NA	NA	1.57099	rLsVYR	P29590	S3: 100.0	S117	P29590	S117									P29590										P29590
P29590	Protein PML	S403;T409	.kAsPEAAStPRDPIDVDLPEEAER	S3: 100.0; T9: 99.2	NA	NA	NA	NA	-0.626992	-0.0246011	1.23634	0.0758571	NA	NA	NA	NA	NA	NA	0.700004	NA	NA	0.025628	kAsPEAAStPRDPIDVDLPEEAER	P29590	S3: 100.0; T9: 99.2	S403;T409	P29590	S403	PML	3189643				carcinogenesis, altered			P29590	T409	PML	469197				carcinogenesis, altered			P29590
P29590	Protein PML	S505	.SsPEQPRPSTSk	S2: 99.4	1.79482	-0.761635	1.10297	0.280276	-0.386204	0.0519041	0.606953	-0.355188	-0.0304027	0.245328	0.523016	-0.398085	NA	0.104981	0.970889	NA	0.407203	0.0674148	SsPEQPRPSTSk	P29590	S2: 99.4	S505	P29590	S505									P29590										P29590
P29590	Protein PML	S518;S527	.aVsPPHLDGPPsPR	S3: 100.0; S12: 100.0	1.91273	0.558718	0.0529031	0.55993	-0.212544	-0.347573	0.440682	-1.07588	-0.134802	0.0988647	1.25065	0.0331861	NA	0.0873467	0.6086	NA	0.55993	-0.0611116	aVsPPHLDGPPsPR	P29590	S3: 100.0; S12: 100.0	S518;S527	P29590	S518									P29590	S527									P29590
P29590	Protein PML	S866	.aEGVsTPLAGR	S5: 99.6	NA	NA	NA	NA	NA	NA	NA	NA	1.5753	0.201705	0.690304	0.580958	NA	0.0788327	NA	NA	0.635631	NA	aEGVsTPLAGR	P29590	S5: 99.6	S866	P29590	S866									P29590										P29590
P29590	Protein PML	T409	.aSPEAAStPRDPIDVDLPEEAER	T8: 100.0	NA	NA	NA	NA	-0.829463	0.212285	1.29839	-1.62532	NA	NA	NA	NA	NA	NA	0.734793	NA	NA	-0.456713	aSPEAAStPRDPIDVDLPEEAER	P29590	T8: 100.0	T409	P29590	T409	PML	469197				carcinogenesis, altered			P29590										P29590
P29590	Protein PML	T867	.aEGVStPLAGR	T6: 99.6	1.29666	-0.255437	2.22451	0.869598	0.0278627	2.01652	2.39127	1.25679	1.38719	-0.175254	1.0617	1.64314	NA	0.076452	0.00109641	NA	1.49377	1.25679	aEGVStPLAGR	P29590	T6: 99.6	T867	P29590	T867									P29590										P29590
Q8NCN4	RING finger protein 169	S339	.cVsAPDLTIEk	S3: 100.0	-0.0174344	0.149602	-0.216481	-0.705179	NA	NA	NA	NA	-1.09709	0.297376	0.283049	-0.72428	NA	NA	0.215783	NA	NA	-0.220241	cVsAPDLTIEk	Q8NCN4	S3: 100.0	S339	Q8NCN4	S339									Q8NCN4										Q8NCN4
Q8NCN4	RING finger protein 169	S339	.cVsAPDLTIEkR	S3: 100.0	0.131496	0.489142	0.333805	0.382485	NA	NA	NA	NA	NA	NA	NA	NA	NA	NA	0.0210025	NA	NA	0.358145	cVsAPDLTIEkR	Q8NCN4	S3: 100.0	S339	Q8NCN4	S339									Q8NCN4										Q8NCN4
Q8NCN4	RING finger protein 169	S403	.vLsPLIIk	S3: 100.0	-0.0473328	0.800291	-0.386765	-0.739668	0.207091	-1.57754	-0.709671	-0.133138	NA	NA	NA	NA	NA	NA	0.240282	NA	NA	-0.386765	vLsPLIIk	Q8NCN4	S3: 100.0	S403	Q8NCN4	S403									Q8NCN4										Q8NCN4
Q96PK6	RNA-binding protein 14	S256	.aQPSAsLGVGYR	S6: 100.0	1.02654	-0.217631	1.42104	-1.51218	NA	NA	NA	NA	1.26406	0.425279	-0.833767	-2.64166	NA	NA	0.80198	NA	NA	0.101299	aQPSAsLGVGYR	Q96PK6	S6: 100.0	S256	Q96PK6	S256									Q96PK6										Q96PK6
Q96PK6	RNA-binding protein 14	S618	.rLsESQLSFR	S3: 100.0	-0.765396	-0.400638	-0.108092	-0.0131963	-0.450036	-0.432892	-1.48321	-0.869414	-0.990303	0.210289	-0.810694	-0.974337	NA	NA	0.00136432	NA	NA	-0.721246	rLsESQLSFR	Q96PK6	S3: 100.0	S618	Q96PK6	S618									Q96PK6										Q96PK6
Q96PK6	RNA-binding protein 14	T206	.qPtPPFFGR	T3: 100.0	1.25631	0.932269	1.66828	0.924581	-0.493445	2.46279	1.42361	0.270519	-1.99285	-0.136529	2.02684	1.23235	0.0481462	NA	0.0571854	1.14659	NA	0.928425	qPtPPFFGR	Q96PK6	T3: 100.0	T206	Q96PK6	T206									Q96PK6										Q96PK6
Q96Q15	Serine/threonine-protein kinase SMG1	S3556	.TQPDVmsQNAR	S7: 100.0	NA	NA	NA	NA	0.831072	0.552716	0.739222	0.992473	1.484	-0.236162	1.08553	0.628582	NA	0.206518	0.00131269	NA	0.727078	0.785147	TQPDVmsQNAR	Q96Q15	S7: 100.0	S3556	Q96Q15	S3556									Q96Q15										Q96Q15
Q96Q15	Serine/threonine-protein kinase SMG1	S3556	.TQPDVMsQNAR	S7: 100.0	NA	NA	NA	NA	NA	NA	NA	NA	1.8565	-0.26617	0.633585	0.595658	NA	0.204733	NA	NA	0.614621	NA	TQPDVMsQNAR	Q96Q15	S7: 100.0	S3556	Q96Q15	S3556									Q96Q15										Q96Q15
Q96Q15	Serine/threonine-protein kinase SMG1	S3570;T3573	.nLATsADtPPSTVPGTGk	S5: 99.2; T8: 99.2	NA	NA	NA	NA	-0.48799	0.910684	0.81341	-0.0381218	NA	NA	NA	NA	NA	NA	0.440963	NA	NA	0.387644	nLATsADtPPSTVPGTGk	Q96Q15	S5: 99.2; T8: 99.2	S3570;T3573	Q96Q15	S3570									Q96Q15	T3573									Q96Q15
Q96Q15	Serine/threonine-protein kinase SMG1	T3550;S3556	.SNTGQktQPDVMsQNAR	T7: 100.0; S13: 100.0	NA	NA	NA	NA	NA	NA	NA	NA	2.15355	-0.169405	0.449378	0.972691	NA	NA	0.182425	NA	NA	0.711035	SNTGQktQPDVMsQNAR	Q96Q15	T7: 100.0; S13: 100.0	T3550;S3556	Q96Q15	T3550									Q96Q15	S3556									Q96Q15
Q13573	SNW domain-containing protein 1	S224	.gPPsPPAPVmHSPSR	S4: 100.0	0.0882809	0.140979	-0.525596	-0.33392	0.55058	0.737595	-0.972348	0.846191	-1.79937	0.00352387	-0.113334	-0.0259779	NA	0.594619	NA	NA	0.0187808	NA	gPPsPPAPVmHSPSR	Q13573	S4: 100.0	S224	Q13573	S224									Q13573										Q13573
Q13573	SNW domain-containing protein 1	S224	.gPPsPPAPVMHSPSR	S4: 100.0	-0.61927	-0.488479	-0.509407	-0.466429	1.24651	0.0204377	-1.72208	2.10085	-2.89011	0.198909	0.368249	-0.277298	NA	0.505623	NA	NA	-0.149424	NA	gPPsPPAPVMHSPSR	Q13573	S4: 100.0	S224	Q13573	S224									Q13573										Q13573
Q13573	SNW domain-containing protein 1	S224;S232	.gPPsPPAPVmHsPSR	S4: 100.0; S12: 98.9	0.157677	-0.345076	-0.510055	0.0195116	-0.314067	0.498548	-0.0773207	-0.00960696	0.36188	0.6049	0.0236956	-0.0923387	NA	0.518182	0.84055	NA	-0.0773207	-0.16419	gPPsPPAPVmHsPSR	Q13573	S4: 100.0; S12: 98.9	S224;S232	Q13573	S224									Q13573	S232									Q13573
Q13573	SNW domain-containing protein 1	S224;S232	.gPPsPPAPVMHsPSR	S4: 100.0; S12: 99.4	-0.116853	-0.199527	-0.636615	0.0726236	0.091957	-1.0435	-0.482064	-1.57588	-0.451389	-0.00878785	-0.00877746	-1.38217	NA	0.17538	0.0149787	NA	-0.0779273	-0.398274	gPPsPPAPVMHsPSR	Q13573	S4: 100.0; S12: 99.4	S224;S232	Q13573	S224									Q13573	S232									Q13573
Q13573	SNW domain-containing protein 1	S224;S232	.gPPsPPAPVMHsPSRk	S4: 100.0; S12: 100.0	-1.11807	-0.369151	-0.878263	-0.355138	0.563656	-0.761973	-1.36219	1.11033	-1.71061	0.287444	0.911538	-0.835138	NA	0.191644	0.102469	NA	-0.49713	-0.865703	gPPsPPAPVMHsPSRk	Q13573	S4: 100.0; S12: 100.0	S224;S232	Q13573	S224									Q13573	S232									Q13573
Q13573	SNW domain-containing protein 1	S224;S234	.gPPsPPAPVMHSPsR	S4: 100.0; S14: 99.5	-0.144277	-0.0398292	-0.772611	-0.377337	1.44544	1.09234	-0.744231	1.69801	NA	NA	NA	NA	NA	0.467416	NA	NA	-0.0398292	NA	gPPsPPAPVMHSPsR	Q13573	S4: 100.0; S14: 99.5	S224;S234	Q13573	S224									Q13573	S234									Q13573
P23246	Splicing factor, proline- and glutamine-rich	T687	.gmGPGtPAGYGR	T6: 100.0	0.81417	0.403903	1.69988	-0.642598	0.417867	0.80138	1.0222	-0.0988045	0.673152	0.457304	1.50392	-0.653557	NA	0.022282	0.0339994	NA	0.711661	0.470463	gmGPGtPAGYGR	P23246	T6: 100.0	T687	P23246	T687	PSF	449362			molecular association, regulation		BCLAF1(INDUCES); Trap150(INDUCES)	TRAP150-PSF interaction regulates CD45 splicing by blocking PSF from interacting with CD45 pre-mRNA in resting T cells	P23246										P23246
Q9NYB0	Telomeric repeat-binding factor 2-interacting protein 1	S203	.YLLGDAPVsPSSQk	S9: 100.0	NA	NA	NA	NA	-0.0530821	-2.83605	-0.595094	-2.45178	-3.45994	0.0343887	1.10549	-1.92934	NA	0.0348164	0.0846738	NA	-1.94769	-1.26221	YLLGDAPVsPSSQk	Q9NYB0	S9: 100.0	S203	Q9NYB0	S203									Q9NYB0										Q9NYB0
Q01664	Transcription factor AP-4	S124	.fIQELSGSsPk	S9: 100.0	NA	NA	NA	NA	-0.579103	-1.39407	-0.00399226	-3.37237	-1.76306	0.630236	0.780054	-1.17563	NA	NA	0.120299	NA	NA	-0.877368	fIQELSGSsPk	Q01664	S9: 100.0	S124	Q01664	S124									Q01664										Q01664
Q13263	Transcription intermediary factor 1-beta	S473	.sGEGEVSGLmR	S1: 100.0	1.57651	0.403189	4.41533	1.69251	-0.268362	2.49748	3.00547	0.757067	3.14737	-0.30764	1.53831	2.72102	NA	0.00237867	0.0144662	NA	1.67665	2.08795	sGEGEVSGLmR	Q13263	S1: 100.0	S473	Q13263	S473	TIF1B	452391				cell cycle regulation			Q13263										Q13263
Q13263	Transcription intermediary factor 1-beta	S473	.sGEGEVSGLMR	S1: 100.0	0.85102	0.289401	2.72082	0.541652	-0.0930686	1.8396	2.70553	-0.355738	2.67661	-0.364145	1.13366	1.7699	NA	0.00479695	0.00922784	NA	1.13552	0.846099	sGEGEVSGLMR	Q13263	S1: 100.0	S473	Q13263	S473	TIF1B	452391				cell cycle regulation			Q13263										Q13263
Q13263	Transcription intermediary factor 1-beta	S473	.SRsGEGEVSGLmR	S3: 100.0	0.12264	-0.156954	2.24015	0.211144	0.15035	3.97501	2.2629	1.3828	1.70911	0.295846	0.283532	0.975675	NA	0.0172195	0.00842948	NA	1.07863	0.312174	SRsGEGEVSGLmR	Q13263	S3: 100.0	S473	Q13263	S473	TIF1B	452391				cell cycle regulation			Q13263										Q13263
Q13263	Transcription intermediary factor 1-beta	S473	.SRsGEGEVSGLMR	S3: 99.5	NA	NA	NA	NA	0.238099	1.03642	0.73332	-0.360058	2.01295	-0.107671	1.02727	1.61591	NA	0.136133	0.0758386	NA	0.88487	0.931135	SRsGEGEVSGLMR	Q13263	S3: 99.5	S473	Q13263	S473	TIF1B	452391				cell cycle regulation			Q13263										Q13263
P46100	Transcriptional regulator ATRX	S25;S26	.lHDFLAHssEESEETSSPPR	S8: 100.0; S9: 100.0	NA	NA	NA	NA	-0.369997	-1.09524	-0.516643	-0.993443	NA	NA	NA	NA	NA	NA	0.0246993	NA	NA	-0.755043	lHDFLAHssEESEETSSPPR	P46100	S8: 100.0; S9: 100.0	S25;S26	P46100	S25									P46100	S26									P46100
Q12888	Tumor suppressor p53-binding protein 1	S1114	.mVIQGPSsPQGEAmVTDVLEDQkEGR	S8: 99.3	0.361338	1.13839	-0.343563	0.0265958	-0.223151	0.0265857	-0.336652	-0.126802	0.0450764	0.205751	1.13875	-0.0771346	NA	NA	0.315524	NA	NA	0.0358361	mVIQGPSsPQGEAmVTDVLEDQkEGR	Q12888	S8: 99.3	S1114	Q12888	S1114									Q12888										Q12888
Q12888	Tumor suppressor p53-binding protein 1	S1114	.mVIQGPSsPQGEAMVTDVLEDQkEGR	S8: 99.3	NA	NA	NA	NA	-0.730735	0.066356	-0.157857	1.57261	NA	NA	NA	NA	NA	NA	0.727989	NA	NA	0.168666	mVIQGPSsPQGEAMVTDVLEDQkEGR	Q12888	S8: 99.3	S1114	Q12888	S1114									Q12888										Q12888
Q12888	Tumor suppressor p53-binding protein 1	S1317	.TSsGTSLSAMHSSGSSGk	S3: 99.1	NA	NA	NA	NA	-0.37477	-1.134	-0.932943	1.13204	NA	NA	NA	NA	NA	0.568205	NA	NA	-0.653857	NA	TSsGTSLSAMHSSGSSGk	Q12888	S3: 99.1	S1317	Q12888	S1317									Q12888										Q12888
Q12888	Tumor suppressor p53-binding protein 1	S1320	.TSSGTsLSAMHSSGSSGk	S6: 99.3	NA	NA	NA	NA	-1.93779	-0.117355	-0.00786022	-0.852733	NA	NA	NA	NA	NA	0.199536	NA	NA	-0.485044	NA	TSSGTsLSAMHSSGSSGk	Q12888	S6: 99.3	S1320	Q12888	S1320									Q12888										Q12888
Q12888	Tumor suppressor p53-binding protein 1	S1362	.gGPGkLsPR	S7: 100.0	NA	NA	NA	NA	NA	NA	NA	NA	0.038159	-0.0901558	0.357378	-0.993463	NA	NA	0.59424	NA	NA	-0.0259984	gGPGkLsPR	Q12888	S7: 100.0	S1362	Q12888	S1362									Q12888										Q12888
Q12888	Tumor suppressor p53-binding protein 1	S265	.SEDmPFsPk	S7: 100.0	-0.403812	0.457763	-0.118141	-0.133551	-0.397253	-1.23902	-0.353938	-1.06491	-2.12129	-0.128485	0.727401	-1.47182	NA	NA	0.0491123	NA	NA	-0.369129	SEDmPFsPk	Q12888	S7: 100.0	S265	Q12888	S265									Q12888										Q12888
Q12888	Tumor suppressor p53-binding protein 1	S265	.SEDMPFsPk	S7: 100.0	-0.324833	0.386342	-0.40344	-0.458384	-0.31995	-1.42871	-0.482003	-1.17551	-2.63107	-0.232876	0.719277	-1.88646	NA	0.182312	0.0314156	NA	-0.375243	-0.388685	SEDMPFsPk	Q12888	S7: 100.0	S265	Q12888	S265									Q12888										Q12888
Q12888	Tumor suppressor p53-binding protein 1	S380	.STPFIVPSsPTEQEGR	S9: 99.6	0.047002	0.338655	-0.400449	-0.13132	-0.379613	-0.317791	-0.0373292	-1.31515	-2.25027	0.271775	0.724588	-0.563051	NA	0.961263	0.0625032	NA	0.0237812	-0.416691	STPFIVPSsPTEQEGR	Q12888	S9: 99.6	S380	Q12888	S380									Q12888										Q12888
Q12888	Tumor suppressor p53-binding protein 1	S500	.TSEIEPkNsPEDLGLSLTGDSck	S9: 100.0	-0.529946	0.932212	-0.0639108	0.685673	NA	NA	NA	NA	NA	NA	NA	NA	NA	NA	0.502568	NA	NA	0.310881	TSEIEPkNsPEDLGLSLTGDSck	Q12888	S9: 100.0	S500	Q12888	S500									Q12888										Q12888
P46937	Yorkie homolog	S105;S109	.SHsRQAsTDAGTAGALTPQHVR	S3: 99.3; S7: 100.0	NA	NA	NA	NA	NA	NA	NA	NA	0.0103924	0.364405	0.256859	0.939204	NA	NA	0.139735	NA	NA	0.310632	SHsRQAsTDAGTAGALTPQHVR	P46937	S3: 99.3; S7: 100.0	S105;S109	P46937	S105									P46937	S109									P46937
P46937	Yorkie homolog	S109	.qAsTDAGTAGALTPQHVR	S3: 99.7	1.45052	-0.744266	2.37706	2.65608	NA	NA	NA	NA	0.390559	-0.383248	1.76287	1.78899	NA	0.0352527	NA	NA	1.6067	NA	qAsTDAGTAGALTPQHVR	P46937	S3: 99.7	S109	P46937	S109									P46937										P46937
[truncated: 24 more columns]

## Sheet: DNA rep phos p<0.05
					Phosphopeptides Log2 T/NT ratios															Phosphopeptide Log2 T/NT ratios
					MEDIAN (TiO2 + IMAC + Non-enrich)												Non-enrich	TiO2	IMAC	Non-enrich (all)	TiO2 (all)	IMAC (all)
					1T / 1NT	4T / 4NT	5T / 5NT	6T / 6NT	7T / 7NT	8T / 8NT	9T / 9NT	10T / 10NT	11T / 11NT	12T / 12NT	13T / 13NT	14T / 14NT	Phospho- peptide	Phospho- peptide	Phospho- peptide	T/NT	T/NT	T/NT					PhosphoSite Residue1										PhosphoSite Residue2										PhosphoSite Residue3
Uniprot-ID	Protein	Global	Peptide sequence	pRS probability %	log2 ratio	log2 ratio	log2 ratio	log2 ratio	log2 ratio	log2 ratio	log2 ratio	log2 ratio	log2 ratio	log2 ratio	log2 ratio	log2 ratio	t.test p-values	t.test p-values	t.test p-values	log2 ratio	log2 ratio	log2 ratio	Peptid	Protein	Local	Global	UniprotID	Residue1	Name	SiteGroup	Disease	Alteration	onFunction	onProcess	onInteraction	Notes	UniprotID	Residue2	Name	SiteGroup	Disease	Alteration	onFunction	onProcess	onInteraction	Notes	UniprotID	Residue3	Name
P23396	40S ribosomal protein S3	T221	.dEILPTtPISEQk	T7: 100.0	-2.43245	0.161701	-2.21462	-1.0047	-0.562341	-1.94313	-2.16877	-3.00665	-4.46305	0.75201	2.18359	-5.20571	0.109886	0.00391473	0.0314934	-0.730352	-2.05595	-1.75278	dEILPTtPISEQk	P23396	T7: 100.0	T221	P23396	T221	RPS3	452652			activation; intracellular localization	translation, altered		nuclear accumulation; important for a cell survival in the stress condition	P23396										P23396
P49674	Casein kinase I isoform epsilon	S389	.gAPANVsSSDLTGRQEVSR	S7: 99.2	0.490056	1.132	0.521357	0.529795	0.432189	0.843504	0.0157181	0.128002	NA	NA	NA	NA	NA	NA	0.00489581	NA	NA	0.521357	gAPANVsSSDLTGRQEVSR	P49674	S7: 99.2	S389	P49674	S389	CK1-E	482888			protein degradation	transcription, altered		phaosphorylation induces degredation of mPer2 and expression of circadian clock genes.	P49674										P49674
Q92466	DNA damage-binding protein 2	S24;S26	.sRsPLELEPEAk	S1: 100.0; S3: 100.0	-1.03951	0.578003	-0.530161	-0.852522	-0.787724	-2.63022	-1.48533	-2.58947	-1.42594	-0.591248	0.701034	-1.12878	NA	0.0175014	0.284557	NA	-0.931511	-0.699523	sRsPLELEPEAk	Q92466	S1: 100.0; S3: 100.0	S24;S26	Q92466	S24									Q92466	S26									Q92466
Q13627	Dual specificity tyrosine-phosphorylation-regulated kinase 1A	Y321	.iYQyIQSR	Y4: 100.0	1.03368	0.767788	0.632561	0.315369	-0.128654	0.36485	0.921209	-1.00159	0.0158485	-0.354872	0.130929	0.208734	0.00780541	0.0825658	0.618565	0.675047	0.530772	0.0452987	iYQyIQSR	Q13627	Y4: 100.0	Y321	Q13627	Y321									Q13627										Q13627
Q7Z6Z7	E3 ubiquitin-protein ligase HUWE1	S1368	.dLsmSEEDQmmR	S3: 100.0	0.672763	-0.476558	3.08672	2.41855	0.167303	3.73395	1.57737	1.07669	0.0725832	0.258316	1.54971	2.8651	NA	NA	0.0040548	NA	NA	1.3132	dLsmSEEDQmmR	Q7Z6Z7	S3: 100.0	S1368	Q7Z6Z7	S1368									Q7Z6Z7										Q7Z6Z7
Q7Z6Z7	E3 ubiquitin-protein ligase HUWE1	S2362;S2365	.dGGsGNsTIIVSR	S4: 100.0; S7: 100.0	NA	NA	NA	NA	-0.0184293	2.59753	1.59115	1.3077	-0.140405	1.22355	2.22763	2.34766	NA	0.0846506	0.00405885	NA	1.44942	1.83618	dGGsGNsTIIVSR	Q7Z6Z7	S4: 100.0; S7: 100.0	S2362;S2365	Q7Z6Z7	S2362									Q7Z6Z7	S2365									Q7Z6Z7
Q7Z6Z7	E3 ubiquitin-protein ligase HUWE1	S3757	.lGSSGLGsASSIQAAVR	S8: 100.0	0.207683	0.343479	0.731795	1.44427	0.647929	0.329801	1.12285	0.660543	0.00989863	0.0271265	0.423493	0.99515	NA	0.331661	0.000529248	NA	0.081849	0.660543	lGSSGLGsASSIQAAVR	Q7Z6Z7	S8: 100.0	S3757	Q7Z6Z7	S3757									Q7Z6Z7										Q7Z6Z7
Q7Z6Z7	E3 ubiquitin-protein ligase HUWE1	S3757;S3759	.lGSSGLGsAsSIQAAVR	S8: 100.0; S10: 100.0	NA	NA	NA	NA	NA	NA	NA	NA	0.142845	1.11129	1.43798	0.894265	NA	NA	0.0471086	NA	NA	1.00278	lGSSGLGsAsSIQAAVR	Q7Z6Z7	S8: 100.0; S10: 100.0	S3757;S3759	Q7Z6Z7	S3757									Q7Z6Z7	S3759									Q7Z6Z7
Q7Z6Z7	E3 ubiquitin-protein ligase HUWE1	S3759;S3760	.lGSSGLGSAssIQAAVR	S10: 100.0; S11: 99.6	NA	NA	NA	NA	0.827032	2.25745	2.15789	2.62155	1.20896	0.573192	2.12335	2.49659	NA	NA	0.000381141	NA	NA	2.14062	lGSSGLGSAssIQAAVR	Q7Z6Z7	S10: 100.0; S11: 99.6	S3759;S3760	Q7Z6Z7	S3759									Q7Z6Z7	S3760									Q7Z6Z7
Q7L9B9	Endonuclease/exonuclease/phosphatase family domain-containing protein 1	S173	.eHGPFRsVEDLVR	S7: 100.0	0.128573	-0.55029	0.396898	0.835965	0.66671	0.479074	0.652161	0.358282	-0.0685758	0.433888	1.21317	0.807969	NA	NA	0.00640464	NA	NA	0.529692	eHGPFRsVEDLVR	Q7L9B9	S7: 100.0	S173	Q7L9B9	S173									Q7L9B9										Q7L9B9
Q86Z02	Homeodomain-interacting protein kinase 1	Y352	.aVcSTyLQSR	Y6: 100.0	0.787272	0.852044	0.536044	0.681551	-0.30476	1.25074	0.29771	0.70175	0.234239	-0.0849044	0.462888	0.829774	NA	0.162824	0.00151697	NA	0.314169	0.499466	aVcSTyLQSR	Q86Z02	Y6: 100.0	Y352	Q86Z02	Y352									Q86Z02										Q86Z02
Q16539	Mitogen-activated protein kinase 14	T180;Y182	.hTDDEMtGyVATR	T7: 100.0; Y9: 100.0	NA	NA	NA	NA	0.543354	1.33412	1.39422	2.19776	NA	NA	NA	NA	NA	NA	0.0271767	NA	NA	1.36417	hTDDEMtGyVATR	Q16539	T7: 100.0; Y9: 100.0	T180;Y182	Q16539	T180	p38-alpha	447970			activation; molecular association, regulation; phosphorylation; enzymatic activity, induced	cell cycle regulation; apoptosis, altered; cell motility, altered; cytoskeletal reorganization; cell adhesion, altered	PPP2CA(NOT_REPORTED); MEK1(NOT_REPORTED); p38-alpha(INDUCES); Nck1(INDUCES); Fyn(INDUCES)		Q16539	Y182	p38-alpha	447971			activation; phosphorylation; enzymatic activity, induced	cell cycle regulation; apoptosis, altered; cell motility, altered; cytoskeletal reorganization; cell adhesion, altered	p38-alpha(INDUCES)		Q16539
Q9NZM1	Myoferlin	S174	.gPVGTVsEAQLAR	S7: 100.0	NA	NA	NA	NA	-0.530983	1.36472	1.34043	0.183696	1.14158	-0.393159	1.02525	0.760565	NA	0.0766951	0.0462431	NA	0.997664	0.906556	gPVGTVsEAQLAR	Q9NZM1	S7: 100.0	S174	Q9NZM1	S174									Q9NZM1										Q9NZM1
P35580	Myosin-10	S1487	.aLsLAR	S3: 100.0	1.94158	1.67439	2.52756	1.4645	0.12452	3.31167	2.43755	2.09803	NA	NA	NA	NA	NA	NA	0.000596572	NA	NA	2.09803	aLsLAR	P35580	S3: 100.0	S1487	P35580	S1487									P35580										P35580
P35580	Myosin-10	S1939	.gGPISFSSsR	S9: 99.5	-0.411579	-1.03737	-1.01584	-0.367199	-0.731018	0.308961	-0.880492	-0.248839	-1.26334	-0.0842289	-0.183329	1.2305	NA	0.892392	0.011869	NA	-0.133779	-0.571298	gGPISFSSsR	P35580	S9: 99.5	S1939	P35580	S1939									P35580										P35580
P28066	Proteasome subunit alpha type-5	S16	.gVNTFsPEGR	S6: 100.0	NA	NA	NA	NA	-1.56244	-1.37752	-0.325335	-2.36094	-1.60265	-0.154272	-0.740116	-1.55874	NA	NA	0.00247436	NA	NA	-1.46813	gVNTFsPEGR	P28066	S6: 100.0	S16	P28066	S16									P28066										P28066
P40306	Proteasome subunit beta type-10	S230	.TLSsPTEPVkR	S4: 99.1	NA	NA	NA	NA	0.803679	1.32922	0.785234	1.40052	NA	NA	NA	NA	NA	NA	0.00729965	NA	NA	1.06645	TLSsPTEPVkR	P40306	S4: 99.1	S230	P40306	S230									P40306										P40306
Q05655	Protein kinase C delta type	S645	.aRLsYSDk	S4: 100.0	-1.51875	-1.01353	-0.0418623	-0.711792	-0.427036	-1.28327	-0.301693	-0.769034	-2.13837	0.592958	0.26807	-0.947565	NA	NA	0.00993374	NA	NA	-0.769034	aRLsYSDk	Q05655	S4: 100.0	S645	Q05655	S645									Q05655										Q05655
Q92597	Protein NDRG1	S330	.TAsGSSVTSLDGTR	S3: 100.0	0.725877	-0.771743	0.437179	0.913269	-0.733961	2.61828	1.62051	0.716814	2.75206	0.156675	-0.863591	2.02852	0.144045	0.0452121	0.038554	0.504705	0.643544	0.453431	TAsGSSVTSLDGTR	Q92597	S3: 100.0	S330	Q92597	S330	NDRG1	452879			phosphorylation	carcinogenesis, inhibited; carcinogenesis, altered			Q92597										Q92597
Q92597	Protein NDRG1	S330;S332	.TAsGsSVTSLDGTR	S3: 100.0; S5: 99.3	0.819029	-0.0287083	0.367632	-0.0555941	NA	NA	NA	NA	2.97272	1.17575	0.923709	1.51423	NA	NA	0.0280573	NA	NA	1.17575	TAsGsSVTSLDGTR	Q92597	S3: 100.0; S5: 99.3	S330;S332	Q92597	S330	NDRG1	452879			phosphorylation	carcinogenesis, inhibited; carcinogenesis, altered			Q92597	S332									Q92597
Q92597	Protein NDRG1	S330;S336	.TAsGSSVTsLDGTR	S3: 100.0; S9: 99.5	0.773334	-0.315416	0.669374	1.70081	-0.214152	3.61708	3.09833	1.68694	1.43299	0.651045	0.122653	2.66866	NA	0.00827315	0.00443523	NA	0.773334	1.73495	TAsGSSVTsLDGTR	Q92597	S3: 100.0; S9: 99.5	S330;S336	Q92597	S330	NDRG1	452879			phosphorylation	carcinogenesis, inhibited; carcinogenesis, altered			Q92597	S336									Q92597
Q92597	Protein NDRG1	S332;S333	.SRTASGssVTSLDGTR	S7: 98.7; S8: 98.7	NA	NA	NA	NA	NA	NA	NA	NA	3.47562	1.12136	1.44382	1.87311	NA	0.03226	NA	NA	1.65847	NA	SRTASGssVTSLDGTR	Q92597	S7: 98.7; S8: 98.7	S332;S333	Q92597	S332									Q92597	S333									Q92597
Q92597	Protein NDRG1	S332;S333	.TASGssVTSLDGTR	S5: 99.5; S6: 99.5	0.947366	-0.227376	2.41519	2.37522	0.142186	3.82213	3.26114	3.21567	3.18923	0.906962	0.528629	2.66838	NA	0.00754008	0.00122194	NA	0.936894	1.99727	TASGssVTSLDGTR	Q92597	S5: 99.5; S6: 99.5	S332;S333	Q92597	S332									Q92597	S333									Q92597
Q92597	Protein NDRG1	S333	.TASGSsVTSLDGTR	S6: 99.6	1.0647	-0.000169789	1.07571	1.47695	-0.314275	3.61157	2.12235	1.28629	2.54548	0.619929	0.491473	1.79796	NA	0.00180884	0.00346388	NA	1.21994	1.0647	TASGSsVTSLDGTR	Q92597	S6: 99.6	S333	Q92597	S333									Q92597										Q92597
Q92597	Protein NDRG1	S333;S336	.TASGSsVTsLDGTR	S6: 98.8; S9: 99.4	0.75871	0.735929	0.921451	1.30601	0.123466	3.15645	1.82067	0.76085	1.32292	1.64397	2.88346	1.91077	NA	0.000664841	0.00139061	NA	1.11373	1.74438	TASGSsVTsLDGTR	Q92597	S6: 98.8; S9: 99.4	S333;S336	Q92597	S333									Q92597	S336									Q92597
Q92597	Protein NDRG1	T328;S330	.SRtAsGSSVTSLDGTR	T3: 100.0; S5: 98.8	-0.0280146	0.565572	0.176907	1.12031	-0.078273	0.663099	0.472302	0.264779	2.27192	0.386581	0.154387	0.289178	NA	0.14182	0.0296276	NA	0.176907	0.453267	SRtAsGSSVTSLDGTR	Q92597	T3: 100.0; S5: 98.8	T328;S330	Q92597	T328									Q92597	S330	NDRG1	452879			phosphorylation	carcinogenesis, inhibited; carcinogenesis, altered			Q92597
Q92597	Protein NDRG1	T328;S332	.SRtASGsSVTSLDGTR	T3: 99.5; S7: 99.0	0.728049	0.989005	0.418585	1.04568	-0.61743	2.02896	1.66101	1.06242	NA	NA	NA	NA	NA	0.014323	NA	NA	0.989005	NA	SRtASGsSVTSLDGTR	Q92597	T3: 99.5; S7: 99.0	T328;S332	Q92597	T328									Q92597	S332									Q92597
Q92597	Protein NDRG1	T328;S336	.SRtASGSSVTsLDGTR	T3: 100.0; S11: 100.0	NA	NA	NA	NA	NA	NA	NA	NA	3.06329	1.01439	1.83091	2.37849	NA	NA	0.0173938	NA	NA	2.1047	SRtASGSSVTsLDGTR	Q92597	T3: 100.0; S11: 100.0	T328;S336	Q92597	T328									Q92597	S336									Q92597
Q92597	Protein NDRG1	T335;S336	.TASGSSVtsLDGTR	T8: 99.4; S9: 100.0	0.128705	0.845705	-0.220496	0.851052	0.636101	2.14996	2.08466	1.44973	0.916539	0.973463	0.964059	1.12553	NA	0.0409535	6.60278e-06	NA	0.848379	1.28763	TASGSSVtsLDGTR	Q92597	T8: 99.4; S9: 100.0	T335;S336	Q92597	T335									Q92597	S336									Q92597
P29590	Protein PML	T867	.aEGVStPLAGR	T6: 99.6	1.29666	-0.255437	2.22451	0.869598	0.0278627	2.01652	2.39127	1.25679	1.38719	-0.175254	1.0617	1.64314	NA	0.076452	0.00109641	NA	1.49377	1.25679	aEGVStPLAGR	P29590	T6: 99.6	T867	P29590	T867									P29590										P29590
Q8NCN4	RING finger protein 169	S339	.cVsAPDLTIEkR	S3: 100.0	0.131496	0.489142	0.333805	0.382485	NA	NA	NA	NA	NA	NA	NA	NA	NA	NA	0.0210025	NA	NA	0.358145	cVsAPDLTIEkR	Q8NCN4	S3: 100.0	S339	Q8NCN4	S339									Q8NCN4										Q8NCN4
Q96PK6	RNA-binding protein 14	S618	.rLsESQLSFR	S3: 100.0	-0.765396	-0.400638	-0.108092	-0.0131963	-0.450036	-0.432892	-1.48321	-0.869414	-0.990303	0.210289	-0.810694	-0.974337	NA	NA	0.00136432	NA	NA	-0.721246	rLsESQLSFR	Q96PK6	S3: 100.0	S618	Q96PK6	S618									Q96PK6										Q96PK6
Q96PK6	RNA-binding protein 14	T206	.qPtPPFFGR	T3: 100.0	1.25631	0.932269	1.66828	0.924581	-0.493445	2.46279	1.42361	0.270519	-1.99285	-0.136529	2.02684	1.23235	0.0481462	NA	0.0571854	1.14659	NA	0.928425	qPtPPFFGR	Q96PK6	T3: 100.0	T206	Q96PK6	T206									Q96PK6										Q96PK6
Q96Q15	Serine/threonine-protein kinase SMG1	S3556	.TQPDVmsQNAR	S7: 100.0	NA	NA	NA	NA	0.831072	0.552716	0.739222	0.992473	1.484	-0.236162	1.08553	0.628582	NA	0.206518	0.00131269	NA	0.727078	0.785147	TQPDVmsQNAR	Q96Q15	S7: 100.0	S3556	Q96Q15	S3556									Q96Q15										Q96Q15
Q13573	SNW domain-containing protein 1	S224;S232	.gPPsPPAPVMHsPSR	S4: 100.0; S12: 99.4	-0.116853	-0.199527	-0.636615	0.0726236	0.091957	-1.0435	-0.482064	-1.57588	-0.451389	-0.00878785	-0.00877746	-1.38217	NA	0.17538	0.0149787	NA	-0.0779273	-0.398274	gPPsPPAPVMHsPSR	Q13573	S4: 100.0; S12: 99.4	S224;S232	Q13573	S224									Q13573	S232									Q13573
P23246	Splicing factor, proline- and glutamine-rich	T687	.gmGPGtPAGYGR	T6: 100.0	0.81417	0.403903	1.69988	-0.642598	0.417867	0.80138	1.0222	-0.0988045	0.673152	0.457304	1.50392	-0.653557	NA	0.022282	0.0339994	NA	0.711661	0.470463	gmGPGtPAGYGR	P23246	T6: 100.0	T687	P23246	T687	PSF	449362			molecular association, regulation		BCLAF1(INDUCES); Trap150(INDUCES)	TRAP150-PSF interaction regulates CD45 splicing by blocking PSF from interacting with CD45 pre-mRNA in resting T cells	P23246										P23246
Q9NYB0	Telomeric repeat-binding factor 2-interacting protein 1	S203	.YLLGDAPVsPSSQk	S9: 100.0	NA	NA	NA	NA	-0.0530821	-2.83605	-0.595094	-2.45178	-3.45994	0.0343887	1.10549	-1.92934	NA	0.0348164	0.0846738	NA	-1.94769	-1.26221	YLLGDAPVsPSSQk	Q9NYB0	S9: 100.0	S203	Q9NYB0	S203									Q9NYB0										Q9NYB0
Q13263	Transcription intermediary factor 1-beta	S473	.sGEGEVSGLmR	S1: 100.0	1.57651	0.403189	4.41533	1.69251	-0.268362	2.49748	3.00547	0.757067	3.14737	-0.30764	1.53831	2.72102	NA	0.00237867	0.0144662	NA	1.67665	2.08795	sGEGEVSGLmR	Q13263	S1: 100.0	S473	Q13263	S473	TIF1B	452391				cell cycle regulation			Q13263										Q13263
Q13263	Transcription intermediary factor 1-beta	S473	.sGEGEVSGLMR	S1: 100.0	0.85102	0.289401	2.72082	0.541652	-0.0930686	1.8396	2.70553	-0.355738	2.67661	-0.364145	1.13366	1.7699	NA	0.00479695	0.00922784	NA	1.13552	0.846099	sGEGEVSGLMR	Q13263	S1: 100.0	S473	Q13263	S473	TIF1B	452391				cell cycle regulation			Q13263										Q13263
Q13263	Transcription intermediary factor 1-beta	S473	.SRsGEGEVSGLmR	S3: 100.0	0.12264	-0.156954	2.24015	0.211144	0.15035	3.97501	2.2629	1.3828	1.70911	0.295846	0.283532	0.975675	NA	0.0172195	0.00842948	NA	1.07863	0.312174	SRsGEGEVSGLmR	Q13263	S3: 100.0	S473	Q13263	S473	TIF1B	452391				cell cycle regulation			Q13263										Q13263
P46100	Transcriptional regulator ATRX	S25;S26	.lHDFLAHssEESEETSSPPR	S8: 100.0; S9: 100.0	NA	NA	NA	NA	-0.369997	-1.09524	-0.516643	-0.993443	NA	NA	NA	NA	NA	NA	0.0246993	NA	NA	-0.755043	lHDFLAHssEESEETSSPPR	P46100	S8: 100.0; S9: 100.0	S25;S26	P46100	S25									P46100	S26									P46100
Q12888	Tumor suppressor p53-binding protein 1	S265	.SEDmPFsPk	S7: 100.0	-0.403812	0.457763	-0.118141	-0.133551	-0.397253	-1.23902	-0.353938	-1.06491	-2.12129	-0.128485	0.727401	-1.47182	NA	NA	0.0491123	NA	NA	-0.369129	SEDmPFsPk	Q12888	S7: 100.0	S265	Q12888	S265									Q12888										Q12888
Q12888	Tumor suppressor p53-binding protein 1	S265	.SEDMPFsPk	S7: 100.0	-0.324833	0.386342	-0.40344	-0.458384	-0.31995	-1.42871	-0.482003	-1.17551	-2.63107	-0.232876	0.719277	-1.88646	NA	0.182312	0.0314156	NA	-0.375243	-0.388685	SEDMPFsPk	Q12888	S7: 100.0	S265	Q12888	S265									Q12888										Q12888
P46937	Yorkie homolog	S109	.qAsTDAGTAGALTPQHVR	S3: 99.7	1.45052	-0.744266	2.37706	2.65608	NA	NA	NA	NA	0.390559	-0.383248	1.76287	1.78899	NA	0.0352527	NA	NA	1.6067	NA	qAsTDAGTAGALTPQHVR	P46937	S3: 99.7	S109	P46937	S109									P46937										P46937
[truncated: 24 more columns]

## Sheet: migration phos p<0.05
					Phosphopeptides Log2 T/NT ratios																Phosphopeptide Log2 T/NT ratios
					MEDIAN (TiO2 + IMAC + Non-enrich)													Non-enrich	TiO2	IMAC	Non-enrich (all)	TiO2 (all)	IMAC (all)
					1T / 1NT	4T / 4NT	5T / 5NT	6T / 6NT	7T / 7NT	8T / 8NT	9T / 9NT	10T / 10NT	11T / 11NT	12T / 12NT	13T / 13NT	14T / 14NT	T / NT (all)	Phospho- peptide	Phospho- peptide	Phospho- peptide	T/NT	T/NT	T/NT	PhosphoSite Residue1										PhosphoSite Residue2										PhosphoSite Residue3
Uniprot-ID	Protein	Global	Peptide sequence	pRS probability %	log2 ratio	log2 ratio	log2 ratio	log2 ratio	log2 ratio	log2 ratio	log2 ratio	log2 ratio	log2 ratio	log2 ratio	log2 ratio	log2 ratio	log2 ratio	t.test p-values	t.test p-values	t.test p-values	log2 ratio	log2 ratio	log2 ratio	UniprotID	Residue1	Name	SiteGroup	Disease	Alteration	onFunction	onProcess	onInteraction	Notes	UniprotID	Residue2	Name	SiteGroup	Disease	Alteration	onFunction	onProcess	onInteraction	Notes	UniprotID	Residue3	Name	SiteGroup	Disease	Alteration
Q92625	Ankyrin repeat and SAM domain-containing protein 1A	S620	.aELkLsR	S6: 100.0	NA	NA	NA	NA	NA	NA	NA	NA	-0.979231	0.323433	-0.378326	-0.304453	-0.34139	NA	NA	0.297916	NA	NA	-0.34139	Q92625	S620									Q92625										Q92625
Q92625	Ankyrin repeat and SAM domain-containing protein 1A	S624	.SLskSDSDLLTcSPTEDATmGSR	S3: 99.6	0.462378	1.59889	-0.133278	0.641825	-0.354855	1.39366	-0.0303673	1.08932	-0.428412	0.0162853	1.22701	0.517583	0.462378	NA	NA	0.0311693	NA	NA	0.462378	Q92625	S624									Q92625										Q92625
Q92625	Ankyrin repeat and SAM domain-containing protein 1A	S624	.SLskSDSDLLTcSPTEDATMGSR	S3: 100.0	NA	NA	NA	NA	-0.344213	1.12673	-0.695013	0.332413	NA	NA	NA	NA	0.0874754	NA	NA	0.810801	NA	NA	0.0874754	Q92625	S624									Q92625										Q92625
Q92625	Ankyrin repeat and SAM domain-containing protein 1A	S626	.SLSksDSDLLTcSPTEDATmGSR	S5: 99.5	-0.381012	0.819493	-0.233673	1.23732	-1.05921	0.746057	-0.667767	0.735646	NA	NA	NA	NA	0.250987	NA	NA	0.628173	NA	NA	0.250987	Q92625	S626									Q92625										Q92625
Q92625	Ankyrin repeat and SAM domain-containing protein 1A	S647	.SEsLSNcSIGkk	S3: 99.7	-0.675727	1.51557	0.0880188	0.295468	0.313554	-0.0225379	-0.545021	0.487551	NA	NA	NA	NA	0.14231	NA	0.356925	0.399086	NA	-0.329332	0.20631	Q92625	S647									Q92625										Q92625
P54259	Atrophin-1	S101	.TEQELPRPQsPSDLDSLDGR	S10: 100.0	0.224854	0.960429	-0.932395	0.877533	-0.387303	0.211128	0.17167	-0.249221	NA	NA	NA	NA	0.191399	NA	0.155997	0.41901	NA	-0.196713	0.213519	P54259	S101									P54259										P54259
P54259	Atrophin-1	S101;S107	.TEQELPRPQsPSDLDsLDGR	S10: 100.0; S16: 100.0	-0.136278	0.0629758	-0.441781	-0.834831	-0.507349	-1.32285	-0.0558813	-2.16597	NA	NA	NA	NA	-0.416646	NA	0.0388664	NA	NA	-0.416646	NA	P54259	S101									P54259	S107									P54259
P11274	Breakpoint cluster region protein	S1264	.rQsILFSTEV	S3: 100.0	NA	NA	NA	NA	NA	NA	NA	NA	-0.577261	-0.154068	-0.799199	-0.41009	-0.551803	NA	NA	0.0377117	NA	NA	-0.551803	P11274	S1264									P11274										P11274
P11274	Breakpoint cluster region protein	S205	.iSSLGsQAmQmER	S6: 100.0	NA	NA	NA	NA	NA	NA	NA	NA	3.13676	0.262128	-0.806603	0.384991	0.32356	NA	NA	0.441399	NA	NA	0.32356	P11274	S205									P11274										P11274
P02452	Collagen alpha-1(I) chain	S176	.STGGIsVPGPmGPSGPR	S6: 100.0	0.357419	-1.05723	-1.03536	0.0455784	-1.40449	-2.23795	-0.494329	-2.41566	-0.435146	-0.30219	-1.62273	-0.862088	-0.948722	NA	0.00265263	NA	NA	-0.948722	NA	P02452	S176									P02452										P02452
P02452	Collagen alpha-1(I) chain	S176	.STGGIsVPGPMGPSGPR	S6: 100.0	0.783954	-1.3527	-0.986053	0.012903	-0.0954239	-1.55179	-1.32006	-0.605244	NA	NA	NA	NA	-0.889799	NA	0.0752152	0.0524228	NA	-1.0568	-0.783716	P02452	S176									P02452										P02452
Q02880	DNA topoisomerase 2-beta	S1522;S1524	.kVVEAVNsDsDSEFGIPk	S8: 100.0; S10: 100.0	NA	NA	NA	NA	0.295272	-3.09965	-0.787078	-0.863779	NA	NA	NA	NA	-0.825429	NA	0.216126	NA	NA	-0.825429	NA	Q02880	S1522									Q02880	S1524									Q02880
Q02880	DNA topoisomerase 2-beta	S1550	.kAsGSENEGDYNPGR	S3: 99.7	NA	NA	NA	NA	-0.996009	-2.35575	-1.60646	-0.803072	NA	NA	NA	NA	-1.01949	NA	NA	0.0259749	NA	NA	-1.01949	Q02880	S1550									Q02880										Q02880
Q02880	DNA topoisomerase 2-beta	S1550;S1552	.kAsGsENEGDYNPGR	S3: 100.0; S5: 100.0	NA	NA	NA	NA	-0.858983	-2.3324	-1.64424	-1.12536	NA	NA	NA	NA	-1.3848	NA	NA	0.0194186	NA	NA	-1.3848	Q02880	S1550									Q02880	S1552									Q02880
Q9UHG0	Doublecortin domain-containing protein 2	S128	.iNVsAR	S4: 100.0	NA	NA	NA	NA	NA	NA	NA	NA	-1.83714	0.569481	-1.9176	-3.96913	-1.87737	NA	NA	0.149553	NA	NA	-1.87737	Q9UHG0	S128									Q9UHG0										Q9UHG0
Q9UHG0	Doublecortin domain-containing protein 2	S266;S270	.STVGSsDNSsPQPLkR	S6: 99.4; S10: 99.4	NA	NA	NA	NA	NA	NA	NA	NA	-0.52885	0.302677	-0.0898272	-2.37966	-0.309339	NA	0.33861	NA	NA	-0.309339	NA	Q9UHG0	S266									Q9UHG0	S270									Q9UHG0
Q9UHG0	Doublecortin domain-containing protein 2	S270	.STVGSSDNSsPQPLkR	S10: 100.0	-1.01336	0.0564098	-1.88593	1.10554	-1.55565	-0.313283	-1.79417	-1.4635	-1.53829	0.853657	-1.05068	-1.80998	-1.25709	NA	0.0302995	0.158384	NA	-1.50958	-1.03202	Q9UHG0	S270									Q9UHG0										Q9UHG0
P04792	Heat shock protein beta-1	S15	.gPsWDPFRDWYPHSR	S3: 100.0	NA	NA	NA	NA	-0.507874	1.03941	1.29023	0.00652423	0.780637	-0.23559	-0.435148	0.340771	0.173648	0.280584	NA	NA	0.173648	NA	NA	P04792	S15	HSP27	448401			protein degradation; sumoylation; molecular association, regulation; protein conformation; phosphorylation	apoptosis, altered; apoptosis, inhibited; cytoskeletal reorganization; transcription, altered; cell growth, altered	hnRNP D0(DISRUPTS); HSF1(DISRUPTS)	Raf/MEK/ERK and p38/MKP-1 phosphorylation; triple mutant (S15A/S78A/S82A)	P04792										P04792
P04792	Heat shock protein beta-1	S187	.lATQSNEITIPVTFEsR	S16: 100.0	NA	NA	NA	NA	NA	NA	NA	NA	-1.92907	0.603105	0.147984	-3.09993	-0.890545	NA	NA	0.307873	NA	NA	-0.890545	P04792	S187									P04792										P04792
P04792	Heat shock protein beta-1	S78	.aLsRQLSSGVSEIR	S3: 100.0	NA	NA	NA	NA	NA	NA	NA	NA	1.92073	0.494493	-1.061	0.430496	0.430496	NA	NA	0.516737	NA	NA	0.430496	P04792	S78	HSP27	448402	breast cancer	hyperphosphorylation	protein degradation; molecular association, regulation; phosphorylation; activation; sumoylation; ubiquitination; intracellular localization; protein conformation	cell cycle regulation; apoptosis, altered; apoptosis, inhibited; cytoskeletal reorganization; transcription, altered; cell growth, altered	TRAF6(DISRUPTS); TPM1(INDUCES); hnRNP D0(DISRUPTS); HSF1(DISRUPTS)	inhibits cell proliferaction ; Raf/MEK/ERK and p38/MKP-1 phosphorylation; triple mutant (S15A/S78A/S82A)	P04792										P04792
P04792	Heat shock protein beta-1	S78;S82	.aLsRQLsSGVSEIR	S3: 100.0; S7: 100.0	1.03151	-0.854099	0.353364	-0.268078	-0.0277123	0.156548	0.384316	0.525948	0.990196	0.210594	-1.05321	0.115835	0.184363	0.123674	0.82383	0.533034	0.190395	0.0920927	0.208744	P04792	S78	HSP27	448402	breast cancer	hyperphosphorylation	protein degradation; molecular association, regulation; phosphorylation; activation; sumoylation; ubiquitination; intracellular localization; protein conformation	cell cycle regulation; apoptosis, altered; apoptosis, inhibited; cytoskeletal reorganization; transcription, altered; cell growth, altered	TRAF6(DISRUPTS); TPM1(INDUCES); hnRNP D0(DISRUPTS); HSF1(DISRUPTS)	inhibits cell proliferaction ; Raf/MEK/ERK and p38/MKP-1 phosphorylation; triple mutant (S15A/S78A/S82A)	P04792	S82	HSP27	448403	atherosclerosis	hypophosphorylation	protein degradation; molecular association, regulation; phosphorylation; activation; sumoylation; ubiquitination; intracellular localization; protein conformation	apoptosis, altered; apoptosis, inhibited; cytoskeletal reorganization; transcription, altered; cell growth, altered	TRAF6(DISRUPTS); TPM1(INDUCES); hnRNP D0(DISRUPTS); HSF1(DISRUPTS); Akt1(DISRUPTS)	Raf/MEK/ERK and p38/MKP-1 phosphorylation	P04792
P04792	Heat shock protein beta-1	S78;S86	.aLsRQLSSGVsEIR	S3: 100.0; S11: 99.4	0.96922	-0.140672	0.288707	0.411771	NA	NA	NA	NA	NA	NA	NA	NA	0.350239	NA	0.193218	NA	NA	0.350239	NA	P04792	S78	HSP27	448402	breast cancer	hyperphosphorylation	protein degradation; molecular association, regulation; phosphorylation; activation; sumoylation; ubiquitination; intracellular localization; protein conformation	cell cycle regulation; apoptosis, altered; apoptosis, inhibited; cytoskeletal reorganization; transcription, altered; cell growth, altered	TRAF6(DISRUPTS); TPM1(INDUCES); hnRNP D0(DISRUPTS); HSF1(DISRUPTS)	inhibits cell proliferaction ; Raf/MEK/ERK and p38/MKP-1 phosphorylation; triple mutant (S15A/S78A/S82A)	P04792	S86									P04792
P04792	Heat shock protein beta-1	S82	.aLSRQLsSGVSEIR	S7: 100.0	NA	NA	NA	NA	NA	NA	NA	NA	3.78753	0.393955	-0.894412	-1.04111	-0.250228	NA	NA	0.651348	NA	NA	-0.250228	P04792	S82	HSP27	448403	atherosclerosis	hypophosphorylation	protein degradation; molecular association, regulation; phosphorylation; activation; sumoylation; ubiquitination; intracellular localization; protein conformation	apoptosis, altered; apoptosis, inhibited; cytoskeletal reorganization; transcription, altered; cell growth, altered	TRAF6(DISRUPTS); TPM1(INDUCES); hnRNP D0(DISRUPTS); HSF1(DISRUPTS); Akt1(DISRUPTS)	Raf/MEK/ERK and p38/MKP-1 phosphorylation	P04792										P04792
P04792	Heat shock protein beta-1	S82	.qLsSGVSEIR	S3: 99.7	-0.170434	-0.000493538	-0.203421	0.00671214	0.122295	0.477485	0.0220784	0.546786	-0.413377	0.140041	-0.0630432	0.198176	-0.00957321	0.0552846	0.865311	0.7325	0.249666	-0.0339184	-0.0159177	P04792	S82	HSP27	448403	atherosclerosis	hypophosphorylation	protein degradation; molecular association, regulation; phosphorylation; activation; sumoylation; ubiquitination; intracellular localization; protein conformation	apoptosis, altered; apoptosis, inhibited; cytoskeletal reorganization; transcription, altered; cell growth, altered	TRAF6(DISRUPTS); TPM1(INDUCES); hnRNP D0(DISRUPTS); HSF1(DISRUPTS); Akt1(DISRUPTS)	Raf/MEK/ERK and p38/MKP-1 phosphorylation	P04792										P04792
P04792	Heat shock protein beta-1	S82	.qLsSGVSEIRHTADR	S3: 100.0	1.9956	0.605539	-0.217387	1.17257	0.125864	0.564718	0.313159	1.18807	0.437779	0.503302	0.420966	0.0524985	0.47054	NA	0.00548695	NA	NA	0.47054	NA	P04792	S82	HSP27	448403	atherosclerosis	hypophosphorylation	protein degradation; molecular association, regulation; phosphorylation; activation; sumoylation; ubiquitination; intracellular localization; protein conformation	apoptosis, altered; apoptosis, inhibited; cytoskeletal reorganization; transcription, altered; cell growth, altered	TRAF6(DISRUPTS); TPM1(INDUCES); hnRNP D0(DISRUPTS); HSF1(DISRUPTS); Akt1(DISRUPTS)	Raf/MEK/ERK and p38/MKP-1 phosphorylation	P04792										P04792
P04792	Heat shock protein beta-1	S82;S83	.qLssGVSEIR	S3: 100.0; S4: 100.0	NA	NA	NA	NA	-0.366001	-0.738055	-0.561604	-1.16045	-0.753451	0.769388	0.339788	-1.93953	-0.463802	NA	NA	0.106031	NA	NA	-0.463802	P04792	S82	HSP27	448403	atherosclerosis	hypophosphorylation	protein degradation; molecular association, regulation; phosphorylation; activation; sumoylation; ubiquitination; intracellular localization; protein conformation	apoptosis, altered; apoptosis, inhibited; cytoskeletal reorganization; transcription, altered; cell growth, altered	TRAF6(DISRUPTS); TPM1(INDUCES); hnRNP D0(DISRUPTS); HSF1(DISRUPTS); Akt1(DISRUPTS)	Raf/MEK/ERK and p38/MKP-1 phosphorylation	P04792	S83									P04792
P04792	Heat shock protein beta-1	S82;S86	.qLsSGVsEIRHTADR	S3: 100.0; S7: 99.5	NA	NA	NA	NA	-0.330313	0.123039	0.362716	-0.924301	NA	NA	NA	NA	-0.103637	NA	NA	0.545968	NA	NA	-0.103637	P04792	S82	HSP27	448403	atherosclerosis	hypophosphorylation	protein degradation; molecular association, regulation; phosphorylation; activation; sumoylation; ubiquitination; intracellular localization; protein conformation	apoptosis, altered; apoptosis, inhibited; cytoskeletal reorganization; transcription, altered; cell growth, altered	TRAF6(DISRUPTS); TPM1(INDUCES); hnRNP D0(DISRUPTS); HSF1(DISRUPTS); Akt1(DISRUPTS)	Raf/MEK/ERK and p38/MKP-1 phosphorylation	P04792	S86									P04792
P04792	Heat shock protein beta-1	S83	.qLSsGVSEIR	S4: 99.3	NA	NA	NA	NA	0.0423648	0.581189	0.218085	0.625783	NA	NA	NA	NA	0.399637	NA	NA	0.0809442	NA	NA	0.399637	P04792	S83									P04792										P04792
P04792	Heat shock protein beta-1	T174	.lAtQSNEITIPVTFESR	T3: 99.7	NA	NA	NA	NA	NA	NA	NA	NA	3.13336	-0.381917	-0.352766	1.33668	0.491955	NA	NA	0.345382	NA	NA	0.491955	P04792	T174									P04792										P04792
Q8WUI4	Histone deacetylase 7	S155	.TVsEPNLk	S3: 100.0	NA	NA	NA	NA	-0.0944614	-0.605131	1.27055	-0.776474	0.341088	-0.258913	0.807505	0.4542	0.295098	NA	0.56818	0.145596	NA	0.109864	0.334325	Q8WUI4	S155	HDAC7	455620			intracellular localization; phosphorylation	cell motility, altered; cytoskeletal reorganization; transcription, altered; cell growth, altered		important for VEGF-induced aorta ring angiogenesis; nucleo-cytoplasmic shuttling	Q8WUI4										Q8WUI4
Q8WUI4	Histone deacetylase 7	S155	.TVsEPNLkLR	S3: 100.0	NA	NA	NA	NA	NA	NA	NA	NA	3.21242	-0.15143	-0.969075	0.123137	-0.15143	NA	NA	0.58817	NA	NA	-0.15143	Q8WUI4	S155	HDAC7	455620			intracellular localization; phosphorylation	cell motility, altered; cytoskeletal reorganization; transcription, altered; cell growth, altered		important for VEGF-induced aorta ring angiogenesis; nucleo-cytoplasmic shuttling	Q8WUI4										Q8WUI4
Q8WUI4	Histone deacetylase 7	S358	.TRsEPLPPSATAPPPPGPmQPR	S3: 99.6	1.63181	0.220607	0.248719	-0.0925089	-0.00717219	0.62274	0.546927	-0.027258	1.41295	-0.137133	1.45207	-0.500129	0.320049	NA	0.409953	0.0496309	NA	0.530037	0.317555	Q8WUI4	S358	HDAC7	455621			intracellular localization	cell motility, altered; cytoskeletal reorganization; transcription, altered; cell growth, altered		important for VEGF-induced aorta ring angiogenesis; nucleo-cytoplasmic shuttling	Q8WUI4										Q8WUI4
P35568	Insulin receptor substrate 1	S1100;S1101	.rHssETFSSTPSATR	S3: 100.0; S4: 100.0	NA	NA	NA	NA	-0.222099	-1.04661	1.01243	-1.67112	NA	NA	NA	NA	-0.634356	NA	NA	0.466881	NA	NA	-0.634356	P35568	S1100									P35568	S1101	IRS1	453434	type 2 diabetes	hyperphosphorylation	inhibition				P35568
P35568	Insulin receptor substrate 1	S629	.kGsGDYmPmSPk	S3: 100.0	NA	NA	NA	NA	1.41135	0.091335	0.471541	0.381409	NA	NA	NA	NA	0.426475	NA	NA	0.13151	NA	NA	0.426475	P35568	S629	IRS1	478346			molecular association, regulation		PIK3R1(INDUCES)		P35568										P35568
P35568	Insulin receptor substrate 1	S629;S636	.kGsGDYmPmsPk	S3: 100.0; S10: 100.0	NA	NA	NA	NA	-0.620886	-1.48991	-1.0841	-0.922685	-1.59103	0.122777	-0.485296	-0.829216	-0.87595	NA	NA	0.00314768	NA	NA	-0.87595	P35568	S629	IRS1	478346			molecular association, regulation		PIK3R1(INDUCES)		P35568	S636	IRS1	447506	type 2 diabetes	hyperphosphorylation	intracellular localization			via cell fractionation experiments	P35568
Q9Y4H2	Insulin receptor substrate 2	S560	.rVsGDAAQDLDR	S3: 100.0	NA	NA	NA	NA	0.0600586	0.111535	0.140746	-0.055147	0.124363	0.250736	-0.261142	0.175569	0.0570931	NA	0.10967	0.0920278	NA	0.132554	-1.06419	Q9Y4H2	S560									Q9Y4H2										Q9Y4H2
Q9Y4H2	Insulin receptor substrate 2	S577	.TYsLTTPAR	S3: 100.0	0.780567	-0.328411	1.78241	0.383968	0.000789216	1.94335	2.33624	0.0973151	3.62586	-0.182028	0.463893	1.14191	0.780567	NA	NA	0.0146282	NA	NA	0.780567	Q9Y4H2	S577									Q9Y4H2										Q9Y4H2
P26010	Integrin beta-7	S795	.fQEADsPTL	S6: 99.3	NA	NA	NA	NA	NA	NA	NA	NA	1.61931	-0.496234	0.325506	3.00439	0.97241	NA	0.242155	NA	NA	0.97241	NA	P26010	S795									P26010										P26010
P26010	Integrin beta-7	T797	.fQEADSPtL	T8: 100.0	NA	NA	NA	NA	NA	NA	NA	NA	0.54788	0.35964	0.757407	0.722125	0.635002	NA	NA	0.00728998	NA	NA	0.635002	P26010	T797									P26010										P26010
Q9Y624	Junctional adhesion molecule A	S284	.kVIYSQPsAR	S8: 100.0	-1.00408	-1.11311	-0.59647	-1.00913	-0.485318	-1.75458	-0.784769	-1.54061	-1.28439	-0.118155	-0.160294	-1.34162	-1.0066	NA	NA	6.59184e-05	NA	NA	-1.0066	Q9Y624	S284	JAM-A	467829			intracellular localization				Q9Y624										Q9Y624
Q9Y624	Junctional adhesion molecule A	S284	.vIYSQPsAR	S7: 100.0	NA	NA	NA	NA	-0.0918783	-2.5846	-1.1121	-0.484575	-2.18136	0.477767	0.337803	-1.34314	-0.801753	NA	0.0956302	0.0657909	NA	-0.83215	-0.764527	Q9Y624	S284	JAM-A	467829			intracellular localization				Q9Y624										Q9Y624
Q9Y624	Junctional adhesion molecule A	S296	.qTSsFLV	S4: 98.8	NA	NA	NA	NA	-0.525085	1.0955	1.58418	0.740196	NA	NA	NA	NA	0.917847	NA	0.206743	NA	NA	0.917847	NA	Q9Y624	S296									Q9Y624										Q9Y624
Q9Y624	Junctional adhesion molecule A	S296	.SEGEFkQTSsFLV	S10: 99.5	NA	NA	NA	NA	0.304265	-1.38242	3.27853	1.1626	3.6806	0.311878	0.810248	0.109328	0.514126	NA	NA	0.125947	NA	NA	0.514126	Q9Y624	S296									Q9Y624										Q9Y624
Q5VZK9	Leucine-rich repeat-containing protein 16A	S1288	.TASRPDDIPDsPSSPk	S11: 100.0	-0.505513	0.80214	-0.478237	-0.393192	0.241439	0.121029	0.391637	-0.837964	NA	NA	NA	NA	-0.256759	NA	0.567365	0.294188	NA	0.0456159	-0.442771	Q5VZK9	S1288									Q5VZK9										Q5VZK9
Q5VZK9	Leucine-rich repeat-containing protein 16A	S1291	.TASRPDDIPDSPSsPk	S14: 100.0	-0.601826	-0.735144	-0.812795	-0.227044	NA	NA	NA	NA	NA	NA	NA	NA	-0.668485	NA	0.0196095	NA	NA	-0.668485	NA	Q5VZK9	S1291									Q5VZK9										Q5VZK9
O14495	Lipid phosphate phosphohydrolase 3	S297	.eILsPVDIIDR	S4: 100.0	-0.462976	-0.992323	-0.388285	-1.08458	NA	NA	NA	NA	NA	NA	NA	NA	-0.727649	NA	NA	0.0262547	NA	NA	-0.727649	O14495	S297									O14495										O14495
P10636	Microtubule-associated protein tau	S516;S519	.SGYSsPGsPGTPGSR	S5: 100.0; S8: 100.0	NA	NA	NA	NA	-2.27806	0.321785	-1.81637	0.792289	NA	NA	NA	NA	-0.747294	NA	NA	0.401218	NA	NA	-0.747294	P10636	S516									P10636	S519									P10636
P10636	Microtubule-associated protein tau	S516;T522	.SGYSsPGSPGtPGSR	S5: 100.0; T11: 100.0	NA	NA	NA	NA	NA	NA	NA	NA	-1.59147	-0.331822	-0.63251	-0.814905	-0.723707	NA	0.0518343	NA	NA	-0.723707	NA	P10636	S516									P10636	T522									P10636
P10636	Microtubule-associated protein tau	S519	.SGYSSPGsPGTPGSR	S8: 100.0	-0.0700257	0.0416135	-0.112433	-0.524648	-0.642924	-0.85854	-0.811124	-0.595974	-1.20984	-0.180346	-0.123534	0.0607463	-0.619165	NA	0.00375807	0.0244745	NA	-0.721285	-0.54292	P10636	S519									P10636										P10636
P10636	Microtubule-associated protein tau	S519;T522	.SGYSSPGsPGtPGSR	S8: 100.0; T11: 99.5	NA	NA	NA	NA	-0.854114	-3.27443	-2.05011	-1.08997	-1.97321	-0.135707	-0.865611	-0.85505	-1.0226	NA	0.0367054	0.00553206	NA	-2.09109	-0.910419	P10636	S519									P10636	T522									P10636
P10636	Microtubule-associated protein tau	S721	.SPVVSGDTsPR	S9: 99.5	NA	NA	NA	NA	-1.35457	-1.77086	-1.33155	-1.41988	-1.26431	-0.122466	-1.0745	-0.946123	-1.35457	NA	0.000856912	0.000556355	NA	-1.35457	-1.37062	P10636	S721									P10636										P10636
P10636	Microtubule-associated protein tau	T522	.SGYSSPGSPGtPGSR	T11: 99.6	0.217583	0.258758	-0.280537	-0.270458	NA	NA	NA	NA	-1.7352	-0.12559	-1.12933	-0.992741	-0.280537	NA	0.0576629	0.907956	NA	-1.06104	-0.0264376	P10636	T522									P10636										P10636
Q13233	Mitogen-activated protein kinase kinase kinase 1	S923	.lSAsSEDISER	S4: 100.0	NA	NA	NA	NA	-0.577448	-0.923597	-0.224256	-0.366584	-1.1937	0.184965	-0.90868	-0.355063	-0.472016	NA	0.0412009	0.159874	NA	-0.472016	-0.473907	Q13233	S923									Q13233										Q13233
P26038	Moesin	S576	.iDEFEsm	S6: 100.0	NA	NA	NA	NA	-0.00482617	0.810486	1.68321	1.01673	1.49316	0.0661379	0.66952	0.498165	0.755723	NA	NA	0.0085481	NA	NA	0.755723	P26038	S576									P26038										P26038
P26038	Moesin	S576	.qRIDEFEsm	S8: 100.0	1.26784	0.949529	0.319164	0.980926	-0.027995	-0.577154	1.38924	-0.73457	1.73699	-0.498642	-0.292912	0.916567	0.410777	NA	0.201569	0.0602411	NA	0.654994	0.346457	P26038	S576									P26038										P26038
P26038	Moesin	S576	.qRIDEFEsM	S8: 100.0	0.706963	0.741314	-0.0608453	0.727203	-0.202092	-0.667563	1.03615	-0.879429	1.42497	-0.619256	-0.54435	0.392974	-0.140405	NA	0.724798	0.445596	NA	-0.0127245	-0.140405	P26038	S576									P26038										P26038
P50219	Motor neuron and pancreas homeobox protein 1	S77;S79	.lRAEsPsPPR	S5: 100.0; S7: 100.0	-0.706494	0.690481	-1.82252	1.0955	-1.6319	-2.70331	-2.12387	-2.94491	-1.5599	0.396039	-0.0643342	-2.98061	-1.5959	NA	0.0435495	0.244192	NA	-1.5959	-1.08854	P50219	S77									P50219	S79									P50219
P35580	Myosin-10	S1487	.aLsLAR	S3: 100.0	1.94158	1.67439	2.52756	1.4645	0.12452	3.31167	2.43755	2.09803	NA	NA	NA	NA	2.09803	NA	NA	0.000596572	NA	NA	2.09803	P35580	S1487									P35580										P35580
P35580	Myosin-10	S1937	.gGPISFsSSR	S7: 98.6	NA	NA	NA	NA	-0.56479	-0.835435	0.17704	-1.33303	NA	NA	NA	NA	-0.700113	NA	0.135619	NA	NA	-0.700113	NA	P35580	S1937	MYH10	2017900			inhibition			S1937D shows slower kinetics of filament assembly in vitro.	P35580										P35580
P35580	Myosin-10	S1939	.gGPISFSSsR	S9: 99.5	-0.411579	-1.03737	-1.01584	-0.367199	-0.731018	0.308961	-0.880492	-0.248839	-1.26334	-0.0842289	-0.183329	1.2305	-0.389389	NA	0.892392	0.011869	NA	-0.133779	-0.571298	P35580	S1939									P35580										P35580
P35580	Myosin-10	S1952	.qLHLEGAsLELSDDDTESk	S8: 99.7	-0.65705	7.74355e-05	-0.749927	0.0726147	0.0138386	-0.915675	-0.347847	-2.05385	NA	NA	NA	NA	-0.502448	NA	0.0531846	NA	NA	-0.502448	NA	P35580	S1952									P35580										P35580
P35580	Myosin-10	S1952;S1956	.qLHLEGAsLELsDDDTESk	S8: 100.0; S12: 100.0	-0.565195	-0.379883	0.558261	0.467092	-0.380276	-1.22054	-0.328633	-2.92652	NA	NA	NA	NA	-0.498525	NA	0.206194	0.919086	NA	-0.653047	-0.103145	P35580	S1952									P35580	S1956									P35580
P35580	Myosin-10	S1952;S1956	.rQLHLEGAsLELsDDDTESk	S9: 100.0; S13: 100.0	NA	NA	NA	NA	-0.434457	0.0302476	-0.449131	-0.881739	NA	NA	NA	NA	-0.441794	NA	NA	0.102233	NA	NA	-0.441794	P35580	S1952									P35580	S1956									P35580
P35580	Myosin-10	S1956	.qLHLEGASLELsDDDTESk	S12: 100.0	-0.825061	0.848665	0.124309	0.725451	-0.23471	-0.796036	-0.0502306	0.995838	NA	NA	NA	NA	0.0809958	NA	0.707116	NA	NA	0.0809958	NA	P35580	S1956									P35580										P35580
P35579	Myosin-9	S1480	.aLsLAR	S3: 100.0	1.94158	1.67439	2.52756	1.4645	0.12452	3.31167	2.43755	2.09803	NA	NA	NA	NA	2.09803	NA	NA	0.000596572	NA	NA	2.09803	P35579	S1480									P35579										P35579
P35579	Myosin-9	S1892	.qLEEAEEEAQRANAsR	S15: 100.0	0.276701	-1.97205	-0.597127	-0.0962449	-0.01813	-0.267589	0.204361	-0.257884	-1.34259	0.487352	-0.265143	-1.1984	-0.261513	NA	0.311679	0.183859	NA	-0.346686	-0.261513	P35579	S1892									P35579										P35579
P35579	Myosin-9	S1943	.gAGDGsDEEVDGkADGAEAkPAE	S6: 100.0	NA	NA	NA	NA	-0.873166	-1.43129	1.15328	1.26513	4.27116	-0.567126	2.40816	-0.34328	0.405001	NA	0.31538	NA	NA	0.405001	NA	P35579	S1943	MYH9	456730			molecular association, regulation; intracellular localization	cell motility, altered; cytoskeletal reorganization	S100A4(DISRUPTS)		P35579										P35579
Q96SB3	Neurabin-2	S100	.aSsLNENVDHSALLk	S3: 99.7	0.187769	0.760844	1.06916	0.520105	NA	NA	NA	NA	NA	NA	NA	NA	0.640474	NA	NA	0.04242	NA	NA	0.640474	Q96SB3	S100									Q96SB3										Q96SB3
P21359	Neurofibromin	S2523	.SmsLDmGQPSQANTkk	S3: 100.0	0.330966	0.597928	0.272255	0.259402	NA	NA	NA	NA	NA	NA	NA	NA	0.301611	NA	NA	0.0191596	NA	NA	0.301611	P21359	S2523									P21359										P21359
P21359	Neurofibromin	S2543	.sFDHLISDTk	S1: 100.0	-1.46313	0.890675	-0.457361	0.343763	NA	NA	NA	NA	NA	NA	NA	NA	-0.0567987	NA	NA	0.759619	NA	NA	-0.0567987	P21359	S2543									P21359										P21359
Q8NEY1	Neuron navigator 1	S648	.kTsLDVSNSAEPGFLAPGAR	S3: 99.7	0.494565	0.804657	0.578153	1.01121	0.43235	1.91266	-0.0952113	1.01539	NA	NA	NA	NA	0.691405	NA	NA	0.00750248	NA	NA	0.691405	Q8NEY1	S648									Q8NEY1										Q8NEY1
Q99959	Plakophilin-2	S131;S135	.gTAQYsSQksVEER	S6: 98.7; S10: 100.0	NA	NA	NA	NA	NA	NA	NA	NA	-0.207266	0.524615	1.56222	-2.3822	0.158675	NA	0.889954	NA	NA	0.158675	NA	Q99959	S131									Q99959	S135									Q99959
Q99959	Plakophilin-2	S135	.gTAQYSSQksVEER	S10: 100.0	NA	NA	NA	NA	NA	NA	NA	NA	-1.76338	1.07079	1.30098	-3.59427	-0.371361	NA	0.612813	0.524563	NA	-0.281056	-0.371361	Q99959	S135									Q99959										Q99959
Q99959	Plakophilin-2	S151	.lEIsPDSSPER	S4: 100.0	-0.0354961	0.155362	-1.67498	-0.0578713	-0.334003	-0.729538	-0.158935	-1.88333	-0.771452	0.0922234	1.03978	-2.07264	-0.356373	NA	0.0308216	0.144691	NA	-0.354668	-0.401803	Q99959	S151									Q99959										Q99959
Q99959	Plakophilin-2	S151	.rLEIsPDSSPER	S5: 99.7	-0.707745	0.484366	-1.12094	0.132974	-0.18175	-0.724872	-0.328801	-0.8112	-0.807136	0.105533	0.395085	-1.32435	-0.559197	NA	0.874994	0.0308689	NA	0.334692	-0.559197	Q99959	S151									Q99959										Q99959
Q99959	Plakophilin-2	S151;S154	.lEIsPDsSPER	S4: 100.0; S7: 99.6	NA	NA	NA	NA	0.158458	0.164307	-0.27375	-1.04386	NA	NA	NA	NA	-0.0576461	NA	NA	0.445925	NA	NA	-0.0576461	Q99959	S151									Q99959	S154									Q99959
Q99959	Plakophilin-2	S151;S154	.rLEIsPDsSPER	S5: 100.0; S8: 100.0	0.51227	1.34802	0.966784	0.980002	-0.442086	-0.829679	-0.257661	-1.33716	-0.756604	-0.217826	0.944921	-1.21096	-0.265948	NA	0.0424272	0.237252	NA	-0.709024	-0.217826	Q99959	S151									Q99959	S154									Q99959
Q99959	Plakophilin-2	S151;S155	.lEIsPDSsPER	S4: 100.0; S8: 99.5	-0.31721	0.123921	-1.78487	0.0422749	0.224074	-0.184433	-0.628619	-2.07579	-3.23111	1.11227	3.45086	-2.48672	-0.194815	NA	0.184339	0.610128	NA	-0.194815	-0.153619	Q99959	S151									Q99959	S155									Q99959
Q99959	Plakophilin-2	S151;S155	.rLEIsPDSsPER	S5: 100.0; S9: 100.0	-0.812702	1.15877	-1.81938	0.536157	0.089856	-0.670321	-0.672046	-1.71793	NA	NA	NA	NA	-0.621583	NA	0.728303	0.229294	NA	-0.211403	-0.621583	Q99959	S151									Q99959	S155									Q99959
Q99959	Plakophilin-2	S197	.YARsEIVGVSR	S4: 100.0	-0.412768	-0.560073	-0.370706	-0.302463	0.26749	1.50435	-0.548886	0.0395782	-0.867036	0.998383	1.01784	-1.3972	0.0155534	NA	NA	0.835189	NA	NA	0.0155534	Q99959	S197									Q99959										Q99959
Q99959	Plakophilin-2	S251	.smGNLLEk	S1: 100.0	-1.50947	0.144006	-1.31448	-0.518181	-0.718495	-1.90272	-1.36267	-2.62858	-3.08869	0.303432	1.27152	-2.55145	-1.33858	NA	NA	0.0109524	NA	NA	-1.33858	Q99959	S251									Q99959										Q99959
Q99959	Plakophilin-2	S329	.aHLTVGQAAAGGsGNLLTER	S13: 100.0	-0.742982	-0.445727	-0.969326	0.0392915	NA	NA	NA	NA	0.41789	0.0909971	1.26642	-1.09365	-0.203218	NA	0.750376	0.0932218	NA	0.254444	-0.594355	Q99959	S329									Q99959										Q99959
P02545	Prelamin-A/C	S12	.aTRsGAQASSTPLSPTR	S4: 100.0	0.839321	-0.814684	0.983817	0.183549	0.203331	1.56433	1.18535	0.932433	NA	NA	NA	NA	0.885877	NA	0.0473348	NA	NA	0.885877	NA	P02545	S12									P02545										P02545
P02545	Prelamin-A/C	S12	.sGAQASSTPLSPTR	S1: 100.0	1.09921	-0.0357691	1.20656	0.804074	-0.453742	2.66151	0.97658	0.568112	1.50099	-0.0580208	0.802142	3.1671	0.967253	NA	0.0555893	0.0288895	NA	0.685127	1.0379	P02545	S12									P02545										P02545
P02545	Prelamin-A/C	S18	.SGAQASsTPLSPTR	S7: 99.1	0.412724	-0.727411	2.04495	1.5078	-0.92191	2.51173	2.19519	2.45758	2.58557	-0.490326	0.194513	3.08415	1.5078	NA	0.021847	0.0304519	NA	1.276	2.376	P02545	S18									P02545										P02545
P02545	Prelamin-A/C	S18;T19	.SGAQASstPLSPTR	S7: 99.5; T8: 99.5	NA	NA	NA	NA	-1.68316	0.861341	2.53687	-0.173398	NA	NA	NA	NA	0.343971	NA	NA	0.693352	NA	NA	0.343971	P02545	S18									P02545	T19	lamin A/C	459855				cell cycle regulation		domiNAt negative mitotic affects, and mitotic assembly and disassembly of lamin	P02545
P02545	Prelamin-A/C	S22	.SGAQASSTPLsPTR	S11: 99.7	0.472089	-1.0029	1.39146	1.38555	-2.19029	3.39775	1.16577	1.5886	-0.133414	-0.493449	-0.0849226	1.3065	0.0931154	NA	0.225467	0.168643	NA	0.206181	-0.00525902	P02545	S22	lamin A/C	452604			activation; intracellular localization	cell cycle regulation; cytoskeletal reorganization		domiNAt negative mitotic affects, and mitotic assembly and disassembly of lamin	P02545										P02545
P02545	Prelamin-A/C	S22	.SGAQASSTPLsPTRITR	S11: 100.0	NA	NA	NA	NA	-0.891039	0.336147	0.611063	-0.52795	1.48577	0.0253482	0.440512	0.0207527	0.157606	NA	NA	0.488118	NA	NA	0.157606	P02545	S22	lamin A/C	452604			activation; intracellular localization	cell cycle regulation; cytoskeletal reorganization		domiNAt negative mitotic affects, and mitotic assembly and disassembly of lamin	P02545										P02545
P02545	Prelamin-A/C	S301	.iDsLSAQLSQLQk	S3: 100.0	0.719691	-0.174433	0.26195	-0.279251	NA	NA	NA	NA	NA	NA	NA	NA	0.0437583	NA	NA	0.603669	NA	NA	0.0437583	P02545	S301									P02545										P02545
P02545	Prelamin-A/C	S301	.iRIDsLSAQLSQLQk	S5: 100.0	-0.192112	0.761773	0.634313	-0.00829364	0.126421	3.3263	0.379166	0.837099	NA	NA	NA	NA	0.379166	NA	NA	0.104321	NA	NA	0.379166	P02545	S301									P02545										P02545
P02545	Prelamin-A/C	S390	.lRLsPSPTSQR	S4: 100.0	0.762634	-0.546877	0.310567	0.280476	-0.0571565	2.15956	0.65207	0.634424	-0.630329	0.284621	0.549609	0.704984	0.356058	0.610375	0.0717095	0.0713926	-0.0018642	0.666791	0.310567	P02545	S390	lamin A/C	452605			activation; intracellular localization			nuclear lamin disassemby	P02545										P02545
P02545	Prelamin-A/C	S390	.lRLsPSPTSQRSR	S4: 100.0	NA	NA	NA	NA	-0.223066	-1.01001	-0.627601	-1.64064	NA	NA	NA	NA	-0.818803	NA	NA	0.0623263	NA	NA	-0.818803	P02545	S390	lamin A/C	452605			activation; intracellular localization			nuclear lamin disassemby	P02545										P02545
P02545	Prelamin-A/C	S390;S392	.lRLsPsPTSQR	S4: 100.0; S6: 100.0	0.843197	0.742296	0.252024	0.773427	0.0110991	1.71455	0.500634	0.485663	-0.265958	0.113015	0.936423	0.491229	0.482554	0.232631	0.010828	0.00430805	0.129203	0.50973	0.462674	P02545	S390	lamin A/C	452605			activation; intracellular localization			nuclear lamin disassemby	P02545	S392	lamin A/C	452606			activation; intracellular localization	cell cycle regulation		domiNAt negative mitotic affects, and mitotic assembly and disassembly of lamin; nuclear lamin disassemby	P02545
P02545	Prelamin-A/C	S390;S392	.lRLsPsPTSQRSR	S4: 100.0; S6: 98.2	NA	NA	NA	NA	-3.2458e-05	0.265336	0.348071	-0.563363	NA	NA	NA	NA	0.132652	NA	0.95538	NA	NA	0.132652	NA	P02545	S390	lamin A/C	452605			activation; intracellular localization			nuclear lamin disassemby	P02545	S392	lamin A/C	452606			activation; intracellular localization	cell cycle regulation		domiNAt negative mitotic affects, and mitotic assembly and disassembly of lamin; nuclear lamin disassemby	P02545
P02545	Prelamin-A/C	S390;S398	.lRLsPSPTSQRsR	S4: 100.0; S12: 99.0	0.891448	-0.400174	0.331629	0.416185	0.114313	-0.147745	-0.0705679	-0.820114	-0.313637	0.560512	-0.136447	-1.36094	-0.136447	NA	NA	0.669081	NA	NA	-0.136447	P02545	S390	lamin A/C	452605			activation; intracellular localization			nuclear lamin disassemby	P02545	S398									P02545
P02545	Prelamin-A/C	S390;T394	.lRLsPSPtSQR	S4: 100.0; T8: 99.0	NA	NA	NA	NA	0.40624	2.84744	0.979094	0.596265	0.183824	0.258162	0.470807	-0.141102	0.275986	NA	0.22567	0.119853	NA	0.207112	0.78768	P02545	S390	lamin A/C	452605			activation; intracellular localization			nuclear lamin disassemby	P02545	T394									P02545
P02545	Prelamin-A/C	S392	.lSPsPTSQR	S4: 100.0	1.99296	-0.813348	1.54581	1.26763	-0.660126	0.298037	1.34553	0.313275	2.9765	-0.489212	0.591129	0.742443	0.634292	0.126615	0.102754	0.029239	1.73095	0.327927	0.786698	P02545	S392	lamin A/C	452606			activation; intracellular localization	cell cycle regulation		domiNAt negative mitotic affects, and mitotic assembly and disassembly of lamin; nuclear lamin disassemby	P02545										P02545
P02545	Prelamin-A/C	S395	.lSPSPTsQRSR	S7: 99.5	NA	NA	NA	NA	NA	NA	NA	NA	1.84828	0.279805	0.472041	0.317615	0.394828	NA	0.147161	NA	NA	0.394828	NA	P02545	S395									P02545										P02545
P02545	Prelamin-A/C	S398	.lSPSPTSQRsR	S10: 100.0	NA	NA	NA	NA	NA	NA	NA	NA	0.29878	0.242656	-0.192675	0.0134633	0.169279	NA	NA	0.480761	NA	NA	0.169279	P02545	S398									P02545										P02545
P02545	Prelamin-A/C	S403;S407	.gRAsSHSsQTQGGGSVTk	S4: 99.4; S8: 100.0	NA	NA	NA	NA	NA	NA	NA	NA	3.46335	0.142073	-0.20189	0.556765	0.349419	NA	NA	0.322969	NA	NA	0.349419	P02545	S403	lamin A/C	456874			intracellular localization			nuclear transport of lamin	P02545	S407									P02545
P02545	Prelamin-A/C	S404;S407	.gRASsHSsQTQGGGSVTk	S5: 100.0; S8: 100.0	NA	NA	NA	NA	-0.379554	0.933598	0.0980991	0.363159	NA	NA	NA	NA	0.230629	NA	0.42225	NA	NA	0.230629	NA	P02545	S404	lamin A/C	478681	Emery-Dreifuss muscular dystrophy	mutation of site	intracellular localization			nuclear transport of lamin	P02545	S407									P02545
P02545	Prelamin-A/C	S406	.aSSHsSQTQGGGSVTk	S5: 99.3	NA	NA	NA	NA	-0.172341	0.0470693	-0.0136329	0.0560358	NA	NA	NA	NA	0.0167182	NA	0.72128	NA	NA	0.0167182	NA	P02545	S406									P02545										P02545
P02545	Prelamin-A/C	S406;S407	.aSSHssQTQGGGSVTk	S5: 99.4; S6: 100.0	NA	NA	NA	NA	NA	NA	NA	NA	1.62299	-0.430373	0.417983	1.17264	0.795313	NA	0.219954	NA	NA	0.795313	NA	P02545	S406									P02545	S407									P02545
P02545	Prelamin-A/C	S407	.aSSHSsQTQGGGSVTk	S6: 100.0	NA	NA	NA	NA	NA	NA	NA	NA	0.623356	0.527575	0.763752	0.0687203	0.575466	NA	0.0458476	NA	NA	0.575466	NA	P02545	S407									P02545										P02545
P02545	Prelamin-A/C	S407	.gRASSHSsQTQGGGSVTk	S8: 99.4	NA	NA	NA	NA	NA	NA	NA	NA	1.76026	0.438829	1.18008	0.592347	0.886215	NA	0.0459951	NA	NA	0.886215	NA	P02545	S407									P02545										P02545
P02545	Prelamin-A/C	S458	.nksNEDQSmGNWQIk	S3: 100.0	NA	NA	NA	NA	0.190404	0.711026	0.707791	-0.760126	NA	NA	NA	NA	0.449097	NA	NA	0.583386	NA	NA	0.449097	P02545	S458									P02545										P02545
P02545	Prelamin-A/C	S632	.SVGGsGGGSFGDNLVTR	S5: 100.0	1.10796	-0.667595	1.08202	1.07139	-1.32051	2.49337	1.14391	-0.481004	2.20972	-0.583082	0.249201	1.4202	0.926749	NA	0.207192	0.119339	NA	0.99984	0.639746	P02545	S632									P02545										P02545
P02545	Prelamin-A/C	S636	.SVGGSGGGsFGDNLVTR	S9: 100.0	1.50519	-0.494455	1.53932	0.929209	-0.576466	3.07073	2.30004	-0.723894	3.17928	-0.647711	0.812513	1.53964	1.08702	NA	0.0682906	0.0906846	NA	1.07115	1.10909	P02545	S636									P02545										P02545
P02545	Prelamin-A/C	S651	.SYLLGNsSPR	S7: 99.6	0.658631	-0.0832219	0.641242	-0.87955	0.0149446	-1.49076	0.273083	-1.92131	-0.436567	-0.631861	-0.79523	0.177613	-0.436567	NA	0.138806	NA	NA	-0.436567	NA	P02545	S651									P02545										P02545
P02545	Prelamin-A/C	S652	.SYLLGNSsPR	S8: 99.5	0.74777	-0.57377	0.262166	-0.864095	-0.122822	-1.0314	0.447229	-1.70436	-0.398904	-0.290833	-0.97577	-0.201828	-0.344868	NA	0.375287	0.0756266	NA	-0.291056	-0.344868	P02545	S652	lamin A/C	452607			activation; intracellular localization			nuclear lamin disassemby	P02545										P02545
P02545	Prelamin-A/C	S657	.TQsPQNcSIm	S3: 100.0	NA	NA	NA	NA	NA	NA	NA	NA	0.272763	-0.0136187	0.525399	0.482406	0.377585	NA	NA	0.0823845	NA	NA	0.377585	P02545	S657	lamin A/C	4661905			activation; intracellular localization			nuclear lamin disassemby	P02545										P02545
P02545	Prelamin-A/C	T19	.SGAQASStPLSPTR	T8: 99.3	0.774076	-0.636952	1.62898	2.05388	NA	NA	NA	NA	NA	NA	NA	NA	0.715315	NA	0.206046	0.56115	NA	1.20153	0.18961	P02545	T19	lamin A/C	459855				cell cycle regulation		domiNAt negative mitotic affects, and mitotic assembly and disassembly of lamin	P02545										P02545
Q14160	Protein scribble homolog	S1114	.lGIsIRGGAR	S4: 100.0	NA	NA	NA	NA	NA	NA	NA	NA	1.92737	-0.359546	-0.440357	0.825287	0.181636	0.447629	NA	NA	0.181636	NA	NA	Q14160	S1114									Q14160										Q14160
Q14160	Protein scribble homolog	S1448	.qSPAsPPPLGGGAPVR	S5: 99.5	0.995282	-0.800952	0.299223	0.541232	-0.8233	0.446877	-0.319467	0.0407445	NA	NA	NA	NA	0.0407445	NA	0.84281	NA	NA	0.0407445	NA	Q14160	S1448									Q14160										Q14160
Q14160	Protein scribble homolog	S1475	.lRVQsPEPPAPER	S5: 100.0	-0.621699	-1.15707	-1.0559	-1.40586	-0.567391	-1.32826	-0.979446	-1.18778	-0.900483	0.199111	-0.655335	-2.46652	-0.953849	NA	0.00174685	0.000271033	NA	-1.02823	-0.939964	Q14160	S1475									Q14160										Q14160
Q14160	Protein scribble homolog	S1475	.vQsPEPPAPER	S3: 100.0	NA	NA	NA	NA	-0.958343	-3.03622	-0.847051	-1.83986	NA	NA	NA	NA	-1.3991	NA	0.045818	NA	NA	-1.3991	NA	Q14160	S1475									Q14160										Q14160
Q14160	Protein scribble homolog	S1486	.aLsPAELR	S3: 100.0	0.195242	0.417832	0.172957	0.376771	-0.978146	0.615613	0.813224	-0.158518	-1.30048	0.176019	1.10021	-0.537992	0.174488	NA	NA	0.723915	NA	NA	0.174488	Q14160	S1486									Q14160										Q14160
Q14160	Protein scribble homolog	S1508	.mksLEQDALR	S3: 100.0	-0.142502	-1.30941	0.0802745	0.978078	0.330739	0.735732	-0.656449	1.33881	-1.48784	0.0900643	0.000623851	1.06235	0.198708	NA	NA	0.748558	NA	NA	0.198708	Q14160	S1508									Q14160										Q14160
Q14160	Protein scribble homolog	S504	.rSEAcPcQPDSGsPLPAEEEk	S13: 100.0	-1.488	-1.34742	-2.31476	-1.10346	NA	NA	NA	NA	NA	NA	NA	NA	-1.54053	NA	NA	0.00949225	NA	NA	-1.54053	Q14160	S504									Q14160										Q14160
Q14160	Protein scribble homolog	S835	.mVEPENAVTITPLRPEDDYsPR	S20: 100.0	NA	NA	NA	NA	-1.20589	-0.60908	-0.250984	-1.08501	NA	NA	NA	NA	-0.795515	NA	NA	0.0374689	NA	NA	-0.795515	Q14160	S835									Q14160										Q14160
Q14160	Protein scribble homolog	S835	.mVEPENAVTITPLRPEDDYsPRER	S20: 99.4	NA	NA	NA	NA	NA	NA	NA	NA	-0.111893	-0.416937	0.00746165	-1.0392	-0.264415	NA	NA	0.19416	NA	NA	-0.264415	Q14160	S835									Q14160										Q14160
Q14160	Protein scribble homolog	Y834	.mVEPENAVTITPLRPEDDySPR	Y19: 99.2	NA	NA	NA	NA	NA	NA	NA	NA	-0.550531	1.00448	0.45576	-0.578045	-0.0473857	NA	NA	0.845311	NA	NA	-0.0473857	Q14160	Y834									Q14160										Q14160
Q14517	Protocadherin Fat 1	S4473	.dmPAAGsLGSSSR	S7: 100.0	0.774398	0.432492	1.28091	-0.17083	-0.0769819	0.812713	0.299107	0.258537	NA	NA	NA	NA	0.365799	NA	NA	0.0339586	NA	NA	0.365799	Q14517	S4473									Q14517										Q14517
P12931	Proto-oncogene tyrosine-protein kinase Src	S69	.lFGGFNsSDTVTSPQR	S7: 100.0	NA	NA	NA	NA	NA	NA	NA	NA	0.768761	0.0912856	-1.22738	-0.48354	-0.196127	NA	NA	0.650482	NA	NA	-0.196127	P12931	S69									P12931										P12931
P12931	Proto-oncogene tyrosine-protein kinase Src	Y419	.lIEDNEyTAR	Y7: 99.7	NA	NA	NA	NA	NA	NA	NA	NA	-0.626427	-0.19499	-0.736491	-0.79585	-0.525518	NA	0.0700898	0.0372068	NA	-0.474477	-0.678215	P12931	Y419	Src	448234	breast cancer		molecular association, regulation; enzymatic activity, induced	cell cycle regulation; carcinogenesis, altered; signaling pathway regulation; cell differentiation, altered; cell motility, altered; cell adhesion, altered; cytoskeletal reorganization; cell growth, altered	Cbl-c(INDUCES); Src(INDUCES)		P12931										P12931
O94804	Serine/threonine-protein kinase 10	S13	.iLRLsTFEk	S5: 100.0	0.364149	0.69488	-0.182879	0.956231	-0.0425707	-0.427553	0.611197	-0.0236056	NA	NA	NA	NA	-0.0236056	NA	NA	0.198211	NA	NA	-0.0236056	O94804	S13									O94804										O94804
O94804	Serine/threonine-protein kinase 10	S417	.SRPVsmDAR	S5: 100.0	NA	NA	NA	NA	-0.699977	0.151402	0.0981281	1.32247	1.06243	0.649251	-0.143103	1.12864	0.663045	NA	0.0457205	0.262523	NA	0.818744	0.218442	O94804	S417									O94804										O94804
O94804	Serine/threonine-protein kinase 10	S417	.SRPVsMDAR	S5: 100.0	NA	NA	NA	NA	NA	NA	NA	NA	0.775145	0.21772	-0.164939	-0.101688	0.058016	NA	0.460154	NA	NA	0.058016	NA	O94804	S417									O94804										O94804
O94804	Serine/threonine-protein kinase 10	S438	.iQVAQEkQVAEQGGDLsPAANR	S17: 100.0	NA	NA	NA	NA	NA	NA	NA	NA	5.3629	-0.470843	-0.407899	2.97545	1.28378	NA	0.279638	NA	NA	1.28378	NA	O94804	S438									O94804										O94804
O94804	Serine/threonine-protein kinase 10	S438	.qVAEQGGDLsPAANR	S10: 100.0	0.474523	0.269721	-0.320281	0.95278	0.0531373	-1.23842	1.06148	-0.11777	-0.578771	-0.567427	0.0521044	1.42037	0.0593106	NA	0.68255	0.23889	NA	0.0526208	0.580709	O94804	S438									O94804										O94804
O94804	Serine/threonine-protein kinase 10	S450;S454	.aSQsRPNsSALETLGGEk	S4: 99.5; S8: 100.0	0.192257	0.619671	0.00107883	1.49125	-0.623815	-2.46475	0.610338	-2.53103	NA	NA	NA	NA	0.058249	NA	0.180487	0.322596	NA	0.405964	0.010053	O94804	S450									O94804	S454									O94804
O94804	Serine/threonine-protein kinase 10	S454	.aSQSRPNsSALETLGGEk	S8: 100.0	1.05092	0.773526	-0.309472	-0.411774	-0.380193	-0.698719	0.599089	-2.199	NA	NA	NA	NA	-0.309472	NA	0.331674	0.512593	NA	-0.557094	0.232027	O94804	S454									O94804										O94804
O94804	Serine/threonine-protein kinase 10	T952	.lSEEAEcPNPStPSk	T12: 99.5	NA	NA	NA	NA	-0.693315	-1.22447	-0.143683	-3.0001	NA	NA	NA	NA	-0.958895	NA	0.133455	NA	NA	-0.958895	NA	O94804	T952									O94804										O94804
O15075	Serine/threonine-protein kinase DCLK1	S305;S307	.sksPASTSSVNGTPGSQLSTPR	S1: 100.0; S3: 100.0	0.841847	0.198459	0.0945924	0.207397	-0.0140306	-2.66937	-1.10644	-1.56713	NA	NA	NA	NA	0.0966831	NA	0.0322016	0.222363	NA	0.479201	-0.698229	O15075	S305									O15075	S307									O15075
O15075	Serine/threonine-protein kinase DCLK1	S307;S313	.SksPASTSsVNGTPGSQLSTPR	S3: 99.1; S9: 98.1	1.01465	0.315595	-0.943541	-0.560474	NA	NA	NA	NA	NA	NA	NA	NA	-0.12244	NA	NA	0.92762	NA	NA	-0.12244	O15075	S307									O15075	S313									O15075
O15075	Serine/threonine-protein kinase DCLK1	S327	.sGkSPSPSPTSPGSLRk	S1: 99.3	-0.0379313	-0.702967	0.365681	-0.305353	NA	NA	NA	NA	NA	NA	NA	NA	-0.171642	NA	NA	0.504261	NA	NA	-0.171642	O15075	S327									O15075										O15075
O15075	Serine/threonine-protein kinase DCLK1	S330	.SGksPSPSPTSPGSLR	S4: 100.0	0.960936	-0.598585	-0.675931	0.00884694	0.219545	-2.41626	-1.01	-2.00054	NA	NA	NA	NA	-0.440648	NA	0.174043	0.160539	NA	-0.519616	-0.369083	O15075	S330									O15075										O15075
Q7KZI7	Serine/threonine-protein kinase MARK2	S398;S400	.vQRsVsANPk	S4: 100.0; S6: 100.0	NA	NA	NA	NA	-1.32562	-1.48363	-0.369516	-2.93431	NA	NA	NA	NA	-1.40463	NA	NA	0.0631677	NA	NA	-1.40463	Q7KZI7	S398									Q7KZI7	S400	MARK2	5635600			molecular association, regulation; intracellular localization		14-3-3 beta(INDUCES)		Q7KZI7
Q7KZI7	Serine/threonine-protein kinase MARK2	S456	.vPAsPLPGLER	S4: 100.0	0.830226	0.621436	0.122208	-0.525061	-0.994472	-1.24654	-0.78504	-1.88879	NA	NA	NA	NA	-0.826123	NA	0.0371602	0.209764	NA	-1.30667	-0.525061	Q7KZI7	S456									Q7KZI7										Q7KZI7
Q7KZI7	Serine/threonine-protein kinase MARK2	S486	.SRNsPLLER	S4: 100.0	-0.785325	0.0860589	-0.826212	0.503759	0.239192	-1.32018	-0.886047	0.0634444	NA	NA	NA	NA	-0.516251	NA	0.34537	0.141485	NA	-0.516251	-0.508468	Q7KZI7	S486									Q7KZI7										Q7KZI7
Q5VT25	Serine/threonine-protein kinase MRCK alpha	S1629	.SmsASSGLSAR	S3: 100.0	0.9207	0.289299	1.4122	1.13474	0.140083	3.10679	1.04625	1.09452	0.912989	-0.315143	1.61275	2.45384	1.05253	NA	0.0016453	0.00153045	NA	1.14009	0.934798	Q5VT25	S1629									Q5VT25										Q5VT25
Q5VT25	Serine/threonine-protein kinase MRCK alpha	S1629	.SMsASSGLSAR	S3: 100.0	0.0956677	0.346997	1.17461	1.64592	0.260802	3.14522	1.12846	0.5997	0.850614	-0.228749	1.54316	1.92556	0.896722	NA	0.01768	0.00893123	NA	0.989537	0.896722	Q5VT25	S1629									Q5VT25										Q5VT25
Q5VT25	Serine/threonine-protein kinase MRCK alpha	S1635	.SmSASSGLsAR	S9: 100.0	0.915063	0.543839	0.63085	0.439792	NA	NA	NA	NA	1.23658	-0.142222	1.03229	0.934889	0.772956	NA	NA	0.00255432	NA	NA	0.772956	Q5VT25	S1635									Q5VT25										Q5VT25
Q5VT25	Serine/threonine-protein kinase MRCK alpha	S1651	.eFsGGSYSAk	S3: 100.0	0.936433	0.927154	0.66835	-0.333798	0.284896	0.0363937	0.112796	-0.166685	-0.492483	0.00739174	1.08218	0.0430296	0.0430296	NA	NA	0.115598	NA	NA	0.0430296	Q5VT25	S1651									Q5VT25										Q5VT25
Q5VT25	Serine/threonine-protein kinase MRCK alpha	S1651;S1654	.eFsGGsYSAk	S3: 100.0; S6: 100.0	NA	NA	NA	NA	NA	NA	NA	NA	-2.20368	0.980796	1.54769	-0.0638087	0.455623	NA	NA	0.942058	NA	NA	0.455623	Q5VT25	S1651									Q5VT25	S1654									Q5VT25
Q5VT25	Serine/threonine-protein kinase MRCK alpha	S1654	.eFSGGsYSAk	S6: 100.0	NA	NA	NA	NA	-0.537172	-1.2773	-0.0690964	-0.28929	-0.301901	0.237859	1.52637	0.138403	-0.179193	NA	NA	0.807322	NA	NA	-0.179193	Q5VT25	S1654									Q5VT25										Q5VT25
Q96B97	SH3 domain-containing kinase-binding protein 1	S230	.sIEVENDFLPVEk	S1: 100.0	-0.107831	-1.01415	-0.161917	-0.520157	0.0188095	-2.54338	-1.08465	-1.57465	NA	NA	NA	NA	-0.957833	NA	0.122449	0.0150316	NA	-1.41053	-0.767152	Q96B97	S230									Q96B97										Q96B97
Q9HBL0	Tensin-1	S1024	.sYVESVAR	S1: 100.0	NA	NA	NA	NA	NA	NA	NA	NA	0.0340353	-0.250489	1.09596	1.18457	0.564998	NA	NA	0.252857	NA	NA	0.564998	Q9HBL0	S1024									Q9HBL0										Q9HBL0
Q9HBL0	Tensin-1	S1117	.sGSLGQPSPSAQR	S1: 100.0	2.27564	-1.08918	-1.96524	0.399329	NA	NA	NA	NA	NA	NA	NA	NA	-0.344926	0.925087	NA	NA	-0.344926	NA	NA	Q9HBL0	S1117									Q9HBL0										Q9HBL0
Q9HBL0	Tensin-1	S1119	.SGsLGQPSPSAQR	S3: 100.0	0.874185	-0.838804	2.0908	1.80014	-0.626959	1.45762	0.827201	2.14006	1.32966	-0.267871	0.907921	2.6053	1.10997	NA	0.0363021	0.0111571	NA	1.18594	1.06749	Q9HBL0	S1119									Q9HBL0										Q9HBL0
Q9HBL0	Tensin-1	S1119;S1124	.SGsLGQPsPSAQR	S3: 100.0; S8: 100.0	NA	NA	NA	NA	NA	NA	NA	NA	0.948591	-0.276992	1.314	2.87667	1.1313	NA	0.175255	0.17704	NA	0.90265	1.14417	Q9HBL0	S1119									Q9HBL0	S1124									Q9HBL0
Q9HBL0	Tensin-1	S1124	.SGSLGQPsPSAQR	S8: 100.0	0.736819	0.0219738	1.25321	1.15683	-0.720458	-0.430815	0.0788301	0.0983095	1.04018	-0.294124	0.750116	1.64066	0.736819	NA	0.0673883	0.0187782	NA	0.691029	0.772683	Q9HBL0	S1124									Q9HBL0										Q9HBL0
Q9HBL0	Tensin-1	S1177	.aQFSVAGVHTVPGsPQAR	S14: 100.0	0.183632	0.355598	-0.584563	0.326141	0.374503	-0.0415967	-0.0550932	0.731545	0.859858	0.0376318	0.778699	0.109012	0.156182	NA	0.0733966	0.311751	NA	0.156182	0.107702	Q9HBL0	S1177									Q9HBL0										Q9HBL0
Q9HBL0	Tensin-1	S1192	.TVGTNTPPsPGFGWR	S9: 100.0	NA	NA	NA	NA	NA	NA	NA	NA	0.660758	0.159791	-0.197215	-1.64437	-0.0187117	NA	NA	0.641897	NA	NA	-0.0187117	Q9HBL0	S1192									Q9HBL0										Q9HBL0
Q9HBL0	Tensin-1	S1269	.vATTPGsPSLGR	S7: 99.6	0.0896258	1.01951	-0.67363	0.585004	-0.098602	-0.326602	-0.745694	-1.55033	-2.0623	-0.147956	1.59718	1.06099	-0.0903783	0.33766	0.854841	0.951945	0.633287	-0.103867	-0.0320623	Q9HBL0	S1269									Q9HBL0										Q9HBL0
Q9HBL0	Tensin-1	S1307	.hLGGsGSVVPGSPcLDR	S5: 100.0	NA	NA	NA	NA	NA	NA	NA	NA	0.147054	0.420158	-1.68571	-0.800162	-0.326554	NA	NA	0.390911	NA	NA	-0.326554	Q9HBL0	S1307									Q9HBL0										Q9HBL0
Q9HBL0	Tensin-1	S1307;S1314	.hLGGsGSVVPGsPcLDR	S5: 100.0; S12: 100.0	0.382284	0.640659	-1.34415	0.212691	-0.215012	0.15042	-0.0558131	-0.423877	-0.707511	0.218785	0.445599	0.842577	0.0146302	NA	0.750555	0.487133	NA	0.0825251	-0.0558131	Q9HBL0	S1307									Q9HBL0	S1314									Q9HBL0
Q9HBL0	Tensin-1	S1314	.hLGGSGSVVPGsPcLDR	S12: 100.0	0.270765	-1.25454	-1.43756	-0.200516	-0.0418069	-0.247954	0.021078	-0.309595	NA	NA	NA	NA	-0.224235	NA	0.152894	0.287144	NA	-0.121162	-0.359941	Q9HBL0	S1314									Q9HBL0										Q9HBL0
Q9HBL0	Tensin-1	S1381	.qGsPTPALPEk	S3: 100.0	0.103972	0.274237	-2.75091	-1.10023	-1.09991	-4.94603	-1.85752	-4.78388	-2.01155	-0.148215	-2.03873	-2.43954	-1.82675	NA	0.0291545	0.00206506	NA	-1.27217	-1.84365	Q9HBL0	S1381									Q9HBL0										Q9HBL0
Q9HBL0	Tensin-1	S1381	.qGsPTPALPEkR	S3: 100.0	-0.212475	-0.186794	-0.727839	0.663589	-0.267505	1.48961	-0.812274	1.40114	-1.43205	0.318222	0.27187	1.05259	-0.165547	0.0882631	0.304374	0.90388	-0.771418	-0.11286	-0.120884	Q9HBL0	S1381									Q9HBL0										Q9HBL0
Q9HBL0	Tensin-1	S1393	.msVGDR	S2: 100.0	NA	NA	NA	NA	NA	NA	NA	NA	1.13944	-0.170218	0.134471	0.867008	0.546512	NA	NA	0.20615	NA	NA	0.546512	Q9HBL0	S1393									Q9HBL0										Q9HBL0
Q9HBL0	Tensin-1	S1393	.rmsVGDR	S3: 100.0	NA	NA	NA	NA	0.440003	-1.66891	-0.390794	-1.29544	0.693097	-0.0391895	0.87923	0.197765	0.362296	NA	0.0908865	0.652746	NA	0.546243	0.279302	Q9HBL0	S1393									Q9HBL0										Q9HBL0
Q9HBL0	Tensin-1	S1393	.rMsVGDR	S3: 100.0	NA	NA	NA	NA	-0.683427	-1.36417	-0.492249	-0.704064	-0.383646	0.127242	1.16387	-0.259276	-0.0720566	NA	0.664274	0.645114	NA	-0.0660169	-0.188543	Q9HBL0	S1393									Q9HBL0										Q9HBL0
Q9HBL0	Tensin-1	S1393	.rMsVGDRAGSLPNYATINGk	S3: 100.0	NA	NA	NA	NA	NA	NA	NA	NA	0.772647	0.110778	-0.641964	-0.335524	-0.112373	NA	NA	0.943784	NA	NA	-0.112373	Q9HBL0	S1393									Q9HBL0										Q9HBL0
Q9HBL0	Tensin-1	S1393;S1400	.rmsVGDRAGsLPNYATINGk	S3: 100.0; S10: 100.0	NA	NA	NA	NA	NA	NA	NA	NA	0.529441	0.433895	-0.12559	-0.069335	0.18228	NA	NA	0.337532	NA	NA	0.18228	Q9HBL0	S1393									Q9HBL0	S1400									Q9HBL0
Q9HBL0	Tensin-1	S1393;S1400	.rMsVGDRAGsLPNYATINGk	S3: 100.0; S10: 100.0	NA	NA	NA	NA	NA	NA	NA	NA	0.898423	0.311998	-0.291631	-0.927486	0.0101837	NA	NA	0.99593	NA	NA	0.0101837	Q9HBL0	S1393									Q9HBL0	S1400									Q9HBL0
Q9HBL0	Tensin-1	S1400	.aGsLPNYATINGk	S3: 100.0	NA	NA	NA	NA	NA	NA	NA	NA	-1.14663	0.140781	0.943326	-0.0361404	0.0523204	NA	NA	0.957904	NA	NA	0.0523204	Q9HBL0	S1400									Q9HBL0										Q9HBL0
Q9HBL0	Tensin-1	S1446	.YSmPDNsPETR	S7: 100.0	1.54681	0.582668	0.869484	0.833483	-0.0466158	2.47205	1.54797	1.1396	-0.493634	-0.174507	1.95017	2.92487	0.996786	NA	0.0211287	0.00560502	NA	0.601374	1.18172	Q9HBL0	S1446									Q9HBL0										Q9HBL0
Q9HBL0	Tensin-1	S1446	.YSMPDNsPETR	S7: 100.0	NA	NA	NA	NA	NA	NA	NA	NA	-0.977732	-0.196465	1.28545	1.29114	0.376283	NA	0.604007	0.564815	NA	0.376283	0.535635	Q9HBL0	S1446									Q9HBL0										Q9HBL0
Q9HBL0	Tensin-1	S445	.eLDRLLsGFGLER	S7: 100.0	NA	NA	NA	NA	-0.541015	-1.67267	0.268616	0.329495	NA	NA	NA	NA	-0.136199	NA	NA	0.450859	NA	NA	-0.136199	Q9HBL0	S445									Q9HBL0										Q9HBL0
Q9HBL0	Tensin-1	S445	.lLsGFGLER	S3: 100.0	0.0528852	-0.384493	0.0789116	-0.404442	-1.56607	-0.933573	-0.0381653	-2.28226	NA	NA	NA	NA	-0.463637	NA	NA	0.0576773	NA	NA	-0.463637	Q9HBL0	S445									Q9HBL0										Q9HBL0
Q9HBL0	Tensin-1	S471	.SRPAGGsAVPSSGR	S7: 100.0	NA	NA	NA	NA	0.617499	1.42357	0.234032	0.481637	1.33927	-0.0588835	2.16419	0.0317118	0.549568	NA	0.0263289	NA	NA	0.549568	NA	Q9HBL0	S471									Q9HBL0										Q9HBL0
Q9HBL0	Tensin-1	S619	.sQSFSEAEPQLPPAPVR	S1: 99.6	0.247493	0.0465998	-0.480873	-1.00724	0.0037714	-0.220474	-0.321761	-1.65768	0.746382	0.450057	-0.557127	-1.2142	-0.220474	NA	NA	0.131991	NA	NA	-0.220474	Q9HBL0	S619									Q9HBL0										Q9HBL0
Q9HBL0	Tensin-1	S621	.SQsFSEAEPQLPPAPVR	S3: 99.6	0.209592	0.395126	1.47245	0.911772	-0.108337	1.10974	0.593973	1.48681	-0.887641	-0.0867341	1.60625	1.67081	0.593973	NA	0.00622032	0.0317214	NA	0.741884	0.549852	Q9HBL0	S621									Q9HBL0										Q9HBL0
Q9HBL0	Tensin-1	S621	.SQsFSEAEPQLPPAPVRGGSSR	S3: 100.0	0.487509	-0.853683	0.302816	-0.305123	0.764865	0.449942	0.213929	1.29902	1.2302	0.357388	-0.0540214	0.680179	0.32142	NA	0.036232	0.143721	NA	0.395328	0.275534	Q9HBL0	S621									Q9HBL0										Q9HBL0
Q9HBL0	Tensin-1	S621;S638	.SQsFSEAEPQLPPAPVRGGsSR	S3: 98.8; S20: 99.4	NA	NA	NA	NA	-0.582562	-0.291951	0.474607	-1.88831	NA	NA	NA	NA	-0.437256	NA	NA	0.329159	NA	NA	-0.437256	Q9HBL0	S621									Q9HBL0	S638									Q9HBL0
Q9HBL0	Tensin-1	S623	.SQSFsEAEPQLPPAPVRGGSSR	S5: 99.3	NA	NA	NA	NA	-0.138385	0.700124	0.284975	0.396022	NA	NA	NA	NA	0.340499	NA	NA	0.171289	NA	NA	0.340499	Q9HBL0	S623									Q9HBL0										Q9HBL0
Q9HBL0	Tensin-1	S733	.SQsVPGAWPGASPLSSQPLSGSSR	S3: 99.5	NA	NA	NA	NA	NA	NA	NA	NA	0.524372	-0.378002	1.69833	1.41399	0.969183	NA	NA	0.181211	NA	NA	0.969183	Q9HBL0	S733									Q9HBL0										Q9HBL0
Q9HBL0	Tensin-1	S762	.qSHPLTQsR	S8: 99.7	NA	NA	NA	NA	NA	NA	NA	NA	1.01175	0.447043	1.36899	-0.555189	0.527816	NA	0.266788	0.188495	NA	0.747619	0.509594	Q9HBL0	S762									Q9HBL0										Q9HBL0
Q9HBL0	Tensin-1	S764	.sGYIPSGHSLGTPEPAPR	S1: 100.0	NA	NA	NA	NA	0.153659	-0.0953494	0.253481	0.752777	NA	NA	NA	NA	0.253481	NA	0.231789	NA	NA	0.253481	NA	Q9HBL0	S764									Q9HBL0										Q9HBL0
Q9HBL0	Tensin-1	S764;T775	.sGYIPSGHSLGtPEPAPR	S1: 100.0; T12: 100.0	0.544124	0.40859	0.25278	-0.695515	-0.300529	-1.08586	0.219126	0.820397	NA	NA	NA	NA	0.235953	NA	0.680551	0.843876	NA	0.330685	-0.0407018	Q9HBL0	S764									Q9HBL0	T775									Q9HBL0
Q9HBL0	Tensin-1	S899	.aAsDGQYENQSPEATSPR	S3: 100.0	NA	NA	NA	NA	0.403953	0.00158416	0.562789	-0.226585	1.99386	-0.155304	1.36632	0.385219	0.483371	NA	0.199441	0.0885604	NA	0.523668	0.483371	Q9HBL0	S899									Q9HBL0										Q9HBL0
Q9HBL0	Tensin-1	S899;S915	.aAsDGQYENQSPEATSPRsPGVR	S3: 100.0; S19: 100.0	1.03451	-1.86684	0.491548	-0.763592	NA	NA	NA	NA	NA	NA	NA	NA	-0.136022	NA	NA	0.699773	NA	NA	-0.136022	Q9HBL0	S899									Q9HBL0	S915									Q9HBL0
Q9HBL0	Tensin-1	S907	.aASDGQYENQsPEATSPR	S11: 100.0	NA	NA	NA	NA	1.08191	-0.363232	1.71476	-0.33534	1.67064	-0.579756	2.56012	-0.178192	0.467472	NA	0.15485	0.317156	NA	0.467472	0.835112	Q9HBL0	S907									Q9HBL0										Q9HBL0
Q9HBL0	Tensin-1	S907;S915	.aASDGQYENQsPEATSPRsPGVR	S11: 100.0; S19: 100.0	0.425367	-0.831742	-0.362416	0.261104	NA	NA	NA	NA	NA	NA	NA	NA	-0.0506562	NA	NA	0.691031	NA	NA	-0.0506562	Q9HBL0	S907									Q9HBL0	S915									Q9HBL0
Q9HBL0	Tensin-1	S912;S915	.aASDGQYENQSPEATsPRsPGVR	S16: 99.4; S19: 100.0	NA	NA	NA	NA	-0.47372	-1.31439	-1.70098	-1.84357	NA	NA	NA	NA	-1.50769	NA	0.0226422	NA	NA	-1.50769	NA	Q9HBL0	S912									Q9HBL0	S915									Q9HBL0
Q9HBL0	Tensin-1	S915	.aASDGQYENQSPEATSPRsPGVR	S19: 100.0	-0.170556	0.649896	-0.913218	0.958356	NA	NA	NA	NA	NA	NA	NA	NA	0.23967	NA	NA	0.776262	NA	NA	0.23967	Q9HBL0	S915									Q9HBL0										Q9HBL0
Q9HBL0	Tensin-1	T1189;S1192	.TVGTNtPPsPGFGWR	T6: 100.0; S9: 100.0	NA	NA	NA	NA	NA	NA	NA	NA	1.33456	-0.0896369	1.58381	0.0837273	0.709143	NA	NA	0.186408	NA	NA	0.709143	Q9HBL0	T1189									Q9HBL0	S1192									Q9HBL0
Q9HBL0	Tensin-1	T860	.eATSDPSRtPEEEPLNLEGLVAHR	T9: 99.4	NA	NA	NA	NA	NA	NA	NA	NA	0.676019	0.0551508	1.65849	2.54376	1.16725	NA	NA	0.109651	NA	NA	1.16725	Q9HBL0	T860									Q9HBL0										Q9HBL0
Q68CZ2	Tensin-3	S1154	.aSEAASPLPDsPGDkLVIVk	S11: 100.0	-3.05366	0.519337	-2.05136	-0.479308	0.423452	-0.800536	-3.08472	2.01373	NA	NA	NA	NA	-0.639922	NA	0.758472	0.210241	NA	-0.188542	-1.26534	Q68CZ2	S1154									Q68CZ2										Q68CZ2
Q68CZ2	Tensin-3	S660	.gVGSGPHPPDTQQPsPSk	S15: 100.0	-1.84477	-0.630856	-0.648702	-0.322073	-1.00943	-1.6999	-1.88527	-0.648453	NA	NA	NA	NA	-1.0349	NA	0.00178716	NA	NA	-1.0349	NA	Q68CZ2	S660									Q68CZ2										Q68CZ2
Q68CZ2	Tensin-3	S762	.aTGRQGsSAEQPLGGR	S7: 100.0	NA	NA	NA	NA	-0.631963	-0.0426767	0.497751	0.158548	2.84963	-0.0138545	-1.5808	0.517503	-0.0197544	NA	0.641849	0.777718	NA	-0.0197544	-0.0622189	Q68CZ2	S762									Q68CZ2										Q68CZ2
Q68CZ2	Tensin-3	S762	.qGsSAEQPLGGR	S3: 100.0	NA	NA	NA	NA	-1.19111	-0.479047	0.203242	-1.07924	1.39356	-0.526679	0.5164	-0.333146	-0.247906	NA	0.380435	0.417523	NA	-0.0426552	-0.479047	Q68CZ2	S762									Q68CZ2										Q68CZ2
Q68CZ2	Tensin-3	S776	.kLsLGQYDNDAGGQLPFSk	S3: 100.0	NA	NA	NA	NA	-0.348169	1.09067	-0.541754	0.719825	NA	NA	NA	NA	0.185828	NA	NA	0.604523	NA	NA	0.185828	Q68CZ2	S776									Q68CZ2										Q68CZ2
Q68CZ2	Tensin-3	T632	.vPLtPTR	T4: 100.0	NA	NA	NA	NA	-1.75319	-2.28229	-0.999551	-1.07161	NA	NA	NA	NA	-1.4124	NA	NA	0.0151756	NA	NA	-1.4124	Q68CZ2	T632									Q68CZ2										Q68CZ2
P09493	Tropomyosin alpha-1 chain	S87	.aTDAEADVAsLNRR	S10: 100.0	NA	NA	NA	NA	-0.0716246	0.433716	0.138575	0.777068	NA	NA	NA	NA	0.244707	NA	0.0484903	0.51428	NA	1.95859	0.212132	P09493	S87									P09493										P09493
P09758	Tumor-associated calcium signal transducer 2	S322	.eLGELRkEPsL	S10: 100.0	NA	NA	NA	NA	0.214355	-1.53964	0.010226	-0.797718	NA	NA	NA	NA	-0.393746	NA	NA	0.280083	NA	NA	-0.393746	P09758	S322									P09758										P09758
P06241	Tyrosine-protein kinase Fyn	S21	.dGsLNQSSGYR	S3: 100.0	NA	NA	NA	NA	-1.13572	0.414132	0.385736	0.642063	-0.710071	0.0879783	0.567423	0.482917	0.385736	NA	0.507391	0.659081	NA	0.110567	0.399934	P06241	S21	Fyn	1983273			intracellular localization; phosphorylation; enzymatic activity, induced	cell motility, altered			P06241										P06241
P06241	Tyrosine-protein kinase Fyn	S21	.lTEERDGsLNQSSGYR	S8: 100.0	1.14889	0.0763342	-0.792415	-0.494473	0.0855433	0.80133	-0.0988685	0.614772	NA	NA	NA	NA	0.0855433	NA	NA	0.493115	NA	NA	0.0855433	P06241	S21	Fyn	1983273			intracellular localization; phosphorylation; enzymatic activity, induced	cell motility, altered			P06241										P06241
P06241	Tyrosine-protein kinase Fyn	Y420	.lIEDNEyTAR	Y7: 99.7	NA	NA	NA	NA	-0.7489	-0.237166	0.374515	-0.994251	-0.626427	-0.19499	-0.736491	-0.79585	-0.657204	NA	0.0258376	0.0182245	NA	-0.525518	-0.678215	P06241	Y420	Fyn	447882	breast cancer	hyperphosphorylation	molecular association, regulation		STEP(INDUCES)		P06241										P06241
P07948	Tyrosine-protein kinase Lyn	S13	.gkDSLsDDGVDLk	S6: 100.0	NA	NA	NA	NA	0.340004	-1.63671	-0.263031	-1.16456	NA	NA	NA	NA	-0.713796	NA	0.222495	NA	NA	-0.713796	NA	P07948	S13									P07948										P07948
P18206	Vinculin	S272	.aLAsIDSk	S4: 100.0	NA	NA	NA	NA	-0.649363	0.795209	1.50455	-0.501922	-0.867915	-0.296046	1.36212	-0.212424	-0.195847	NA	0.345778	0.695461	NA	0.476745	-0.250688	P18206	S272									P18206										P18206
P18206	Vinculin	S272	.aLAsIDSkLNQAk	S4: 100.0	NA	NA	NA	NA	0.348452	0.890571	1.12037	0.576283	NA	NA	NA	NA	0.583073	NA	0.00705172	0.570997	NA	0.71103	0.12971	P18206	S272									P18206										P18206
P18206	Vinculin	S275	.aLASIDskLNQAk	S7: 100.0	NA	NA	NA	NA	-0.334063	2.04813	2.43985	-0.401076	NA	NA	NA	NA	0.857031	NA	0.303979	NA	NA	0.857031	NA	P18206	S275									P18206										P18206
P18206	Vinculin	S290	.dPSAsPGDAGEQAIR	S5: 100.0	1.56111	0.25827	1.17994	1.22831	-1.18755	2.84314	1.64466	0.713236	-2.00983	0.00537304	1.37673	1.15022	1.12278	NA	0.0462293	0.0844284	NA	1.04781	1.15022	P18206	S290									P18206										P18206
P18206	Vinculin	S290	.gWLRDPSAsPGDAGEQAIR	S9: 100.0	0.768933	-0.0402294	0.174337	0.442525	-0.265132	1.76976	1.13508	1.08725	-0.100679	-0.0656782	-0.101662	-0.347306	0.0670537	0.540427	NA	0.31553	0.2054	NA	0.0670537	P18206	S290									P18206										P18206
P18206	Vinculin	S345	.aRGQGsSPVAmQk	S6: 100.0	NA	NA	NA	NA	NA	NA	NA	NA	1.33191	-0.251734	-0.0476857	0.159367	0.26802	NA	0.431598	0.246797	NA	0.202394	0.546273	P18206	S345									P18206										P18206
P18206	Vinculin	S346	.aRGQGSsPVAmQk	S7: 99.6	NA	NA	NA	NA	NA	NA	NA	NA	1.54516	-0.217328	-0.115841	0.0779644	-0.0189382	NA	NA	0.491012	NA	NA	-0.0189382	P18206	S346									P18206										P18206
P18206	Vinculin	S346	.aRGQGSsPVAMQk	S7: 100.0	NA	NA	NA	NA	-0.126735	-0.125986	0.232802	1.03542	1.30286	-0.285411	0.77302	-0.545095	0.0534082	NA	0.275218	NA	NA	0.0534082	NA	P18206	S346									P18206										P18206
P18206	Vinculin	S346	.gQGSsPVAmQk	S5: 99.4	NA	NA	NA	NA	-0.201314	-0.216564	0.803122	-0.743364	2.08567	-0.508261	0.77848	-0.0787472	0.367799	NA	0.469329	0.650268	NA	0.494612	0.348221	P18206	S346									P18206										P18206
P18206	Vinculin	S346	.gQGSsPVAMQk	S5: 99.6	NA	NA	NA	NA	-0.571662	-0.540917	0.810738	-0.484827	2.60517	-0.802082	0.487893	0.072481	0.191542	0.246319	0.63568	NA	1.36875	0.072481	NA	P18206	S346									P18206										P18206
P18206	Vinculin	S579	.aLASQLQDsLkDLk	S9: 100.0	0.0260485	0.882997	0.632358	0.777782	0.204708	1.74235	0.411307	0.940016	NA	NA	NA	NA	0.70507	NA	NA	0.00723551	NA	NA	0.70507	P18206	S579									P18206										P18206
P18206	Vinculin	S795	.TIsPmVmDAk	S3: 100.0	0.727199	-0.253684	0.254993	-0.376103	-0.228092	1.1461	1.7867	-0.538875	NA	NA	NA	NA	0.0134506	NA	NA	0.320521	NA	NA	0.0134506	P18206	S795									P18206										P18206
P18206	Vinculin	S795	.TIsPMVMDAk	S3: 100.0	NA	NA	NA	NA	-0.0467837	0.925961	0.266086	-1.0588	NA	NA	NA	NA	0.109651	NA	NA	0.961575	NA	NA	0.109651	P18206	S795									P18206										P18206
P18206	Vinculin	Y822	.SFLDSGyR	Y7: 100.0	NA	NA	NA	NA	NA	NA	NA	NA	-0.963115	-0.316253	-0.58147	-1.39008	-0.772292	NA	NA	0.040164	NA	NA	-0.772292	P18206	Y822									P18206										P18206
[truncated: 21 more columns]
